# Supplementary material for: Comprehensive Analysis of Differentially Expressed Profiles of mRNA 5-Methylcytosine Modification in Metabolic Dysfunction-Associated Steatotic Liver Disease
Source: Curr Issues Mol Biol. 2025 Apr 26;47(5):305. doi: 10.3390/cimb47050305 (PMC12110074; doi:10.3390/cimb47050305)
Supplement: Supplementary file 1 [file cimb-47-00305-s001.zip]

Archive with 7 entries (7 files):
- Supplementary Table S1.xlsx
- Supplementary Table S2.xlsx
- Supplementary Table S3.xlsx
- Supplementary Table S4.xlsx
- Supplementary Table S5.xlsx
- Supplementary Table S6.pdf
- Tables legends.pdf
