# Supplementary material for: Comprehensive Analysis of Differentially Expressed Profiles of mRNA 5-Methylcytosine Modification in Metabolic Dysfunction-Associated Steatotic Liver Disease
Source: Curr Issues Mol Biol. 2025 Apr 26;47(5):305. doi: 10.3390/cimb47050305 (PMC12110074; doi:10.3390/cimb47050305)
Supplement: Supplementary file 1 [file cimb-47-00305-s001.zip › Supplementary Table S1.xlsx]

## Sheet: Sheet1
Primer sequences for RT-qPCR
gene	5'-3'
36B4-Forward primer	AGATTCGGGATATGCTGTTGGC
36B4-Reverse primer	TCGGGTCCTAGACCAGTGTTC
Acot1-Forward primer	ATACCCCCTGTGACTATCCTGA
Acot1-Reverse primer	CAAACACTCACTACCCAACTGT
Acot4-Forward primer	AGCAGTGCGGTACATGCTTC
Acot4-Reverse primer	AGAGCCATTGATGGAAACTGTG
Acaa1b-Forward primer	CAGGACGTGAAGCTAAAGCCT
Acaa1b-Reverse primer	CTCCGAAGTTATCCCCATAGGAA
Cyp4a10-Forward primer	TTCCCTGATGGACGCTCTTTA
Cyp4a10-Reverse primer	GCAAACCTGGAAGGGTCAAAC
