# Supplementary material for: Comprehensive Analysis of Differentially Expressed Profiles of mRNA 5-Methylcytosine Modification in Metabolic Dysfunction-Associated Steatotic Liver Disease
Source: Curr Issues Mol Biol. 2025 Apr 26;47(5):305. doi: 10.3390/cimb47050305 (PMC12110074; doi:10.3390/cimb47050305)
Supplement: Supplementary file 1 [file cimb-47-00305-s001.zip › Supplementary Table S2.xlsx]

## Sheet: Sheet1
#SeqID	refPos	refStrand	Name	avg/cov	avg/C_count	norm(avg/cov)	norm(avg/C_count)	avg/methRate	sem/methRate	stdev/methRate	comb/p-value_mState	comb/p-value_mRate	rep	gene	gene_region	description
7	45219191	-	m5C_21824	26	10	31	12	0.402	0.019	0.027	1.5605e-06	NaN	2	0610005C13Rik	-	- && -
7	115658511	+	m5C_2205	14	12	15	13	0.86	0.058	0.1	4.88498e-14	NaN	3	1110004F10Rik	-	- && sp|Q9R0P4|SMAP_MOUSE Small acidic protein OS=Mus musculus OX=10090 GN=Smap PE=1 SV=1
7	115658508	+	m5C_2333	14	10	16	11	0.684	0.016	0.028	2.17755e-09	NaN	3	1110004F10Rik	-	- && sp|Q9R0P4|SMAP_MOUSE Small acidic protein OS=Mus musculus OX=10090 GN=Smap PE=1 SV=1
7	115658509	+	m5C_5069	13	12	15	14	0.923	0.036	0.063	6.66134e-16	NaN	3	1110004F10Rik	-	- && sp|Q9R0P4|SMAP_MOUSE Small acidic protein OS=Mus musculus OX=10090 GN=Smap PE=1 SV=1
7	115658441	+	m5C_5605	11	11	13	13	1	0	0	5.8073e-11	NaN	2	1110004F10Rik	-	- && sp|Q9R0P4|SMAP_MOUSE Small acidic protein OS=Mus musculus OX=10090 GN=Smap PE=1 SV=1
7	115658450	+	m5C_11301	11	11	12	12	1	0	0	2.12573e-10	NaN	2	1110004F10Rik	-	- && sp|Q9R0P4|SMAP_MOUSE Small acidic protein OS=Mus musculus OX=10090 GN=Smap PE=1 SV=1
7	115658522	+	m5C_13161	14	12	16	14	0.894	0.061	0.106	2.10942e-15	NaN	3	1110004F10Rik	-	- && sp|Q9R0P4|SMAP_MOUSE Small acidic protein OS=Mus musculus OX=10090 GN=Smap PE=1 SV=1
7	115658521	+	m5C_16840	14	10	15	11	0.738	0.01	0.017	3.44124e-10	NaN	3	1110004F10Rik	-	- && sp|Q9R0P4|SMAP_MOUSE Small acidic protein OS=Mus musculus OX=10090 GN=Smap PE=1 SV=1
7	115658459	+	m5C_17667	11	9	13	10	0.796	0.074	0.104	9.65966e-07	NaN	2	1110004F10Rik	-	- && sp|Q9R0P4|SMAP_MOUSE Small acidic protein OS=Mus musculus OX=10090 GN=Smap PE=1 SV=1
7	115658458	+	m5C_18242	11	9	12	10	0.848	0.089	0.155	2.4416e-11	NaN	3	1110004F10Rik	-	- && sp|Q9R0P4|SMAP_MOUSE Small acidic protein OS=Mus musculus OX=10090 GN=Smap PE=1 SV=1
7	115658452	+	m5C_19318	11	9	13	10	0.822	0.067	0.095	1.92778e-07	NaN	2	1110004F10Rik	-	- && sp|Q9R0P4|SMAP_MOUSE Small acidic protein OS=Mus musculus OX=10090 GN=Smap PE=1 SV=1
7	115658519	+	m5C_20806	14	11	16	12	0.752	0.027	0.047	1.95248e-11	NaN	3	1110004F10Rik	-	- && sp|Q9R0P4|SMAP_MOUSE Small acidic protein OS=Mus musculus OX=10090 GN=Smap PE=1 SV=1
7	115658465	+	m5C_22395	12	11	13	12	0.919	0.035	0.06	3.45057e-13	NaN	3	1110004F10Rik	-	- && sp|Q9R0P4|SMAP_MOUSE Small acidic protein OS=Mus musculus OX=10090 GN=Smap PE=1 SV=1
7	115658479	+	m5C_23031	14	12	15	13	0.857	0.058	0.101	6.12843e-14	NaN	3	1110004F10Rik	-	- && sp|Q9R0P4|SMAP_MOUSE Small acidic protein OS=Mus musculus OX=10090 GN=Smap PE=1 SV=1
7	115658502	+	m5C_25427	14	12	16	14	0.892	0.048	0.082	1.77636e-15	NaN	3	1110004F10Rik	-	- && sp|Q9R0P4|SMAP_MOUSE Small acidic protein OS=Mus musculus OX=10090 GN=Smap PE=1 SV=1
7	115658456	+	m5C_26889	11	10	12	11	0.911	0.005	0.009	3.1255e-12	NaN	3	1110004F10Rik	-	- && sp|Q9R0P4|SMAP_MOUSE Small acidic protein OS=Mus musculus OX=10090 GN=Smap PE=1 SV=1
7	115658470	+	m5C_27947	11	10	13	11	0.859	0.081	0.141	4.728e-12	NaN	3	1110004F10Rik	-	- && sp|Q9R0P4|SMAP_MOUSE Small acidic protein OS=Mus musculus OX=10090 GN=Smap PE=1 SV=1
7	115658473	+	m5C_28866	12	11	14	12	0.899	0.056	0.097	1.56541e-13	NaN	3	1110004F10Rik	-	- && sp|Q9R0P4|SMAP_MOUSE Small acidic protein OS=Mus musculus OX=10090 GN=Smap PE=1 SV=1
7	115658468	+	m5C_29491	12	9	14	10	0.74	0.069	0.12	2.37587e-09	NaN	3	1110004F10Rik	-	- && sp|Q9R0P4|SMAP_MOUSE Small acidic protein OS=Mus musculus OX=10090 GN=Smap PE=1 SV=1
7	115658464	+	m5C_30960	12	8	13	9	0.691	0.033	0.057	7.42926e-08	NaN	3	1110004F10Rik	-	- && sp|Q9R0P4|SMAP_MOUSE Small acidic protein OS=Mus musculus OX=10090 GN=Smap PE=1 SV=1
7	115658480	+	m5C_31470	14	10	16	11	0.72	0.033	0.058	2.07704e-10	NaN	3	1110004F10Rik	-	- && sp|Q9R0P4|SMAP_MOUSE Small acidic protein OS=Mus musculus OX=10090 GN=Smap PE=1 SV=1
7	115658443	+	m5C_31770	11	9	13	10	0.818	0.129	0.182	5.91672e-08	NaN	2	1110004F10Rik	-	- && sp|Q9R0P4|SMAP_MOUSE Small acidic protein OS=Mus musculus OX=10090 GN=Smap PE=1 SV=1
7	115658524	+	m5C_32464	14	12	16	14	0.885	0.035	0.061	1.33227e-15	NaN	3	1110004F10Rik	-	- && sp|Q9R0P4|SMAP_MOUSE Small acidic protein OS=Mus musculus OX=10090 GN=Smap PE=1 SV=1
7	115658476	+	m5C_34279	12	9	14	10	0.738	0.01	0.017	5.75032e-09	NaN	3	1110004F10Rik	-	- && sp|Q9R0P4|SMAP_MOUSE Small acidic protein OS=Mus musculus OX=10090 GN=Smap PE=1 SV=1
7	115658461	+	m5C_34380	11	10	13	11	0.855	0.091	0.158	1.61504e-11	NaN	3	1110004F10Rik	-	- && sp|Q9R0P4|SMAP_MOUSE Small acidic protein OS=Mus musculus OX=10090 GN=Smap PE=1 SV=1
7	115658499	+	m5C_35059	13	10	15	11	0.735	0.028	0.048	8.96292e-10	NaN	3	1110004F10Rik	-	- && sp|Q9R0P4|SMAP_MOUSE Small acidic protein OS=Mus musculus OX=10090 GN=Smap PE=1 SV=1
7	115658496	+	m5C_37172	14	12	16	14	0.87	0.054	0.093	1.88738e-14	NaN	3	1110004F10Rik	-	- && sp|Q9R0P4|SMAP_MOUSE Small acidic protein OS=Mus musculus OX=10090 GN=Smap PE=1 SV=1
7	115658485	+	m5C_41311	14	13	16	15	0.914	0.035	0.061	2.22045e-16	NaN	3	1110004F10Rik	-	- && sp|Q9R0P4|SMAP_MOUSE Small acidic protein OS=Mus musculus OX=10090 GN=Smap PE=1 SV=1
7	115658471	+	m5C_42225	12	10	13	12	0.892	0.045	0.078	2.19757e-12	NaN	3	1110004F10Rik	-	- && sp|Q9R0P4|SMAP_MOUSE Small acidic protein OS=Mus musculus OX=10090 GN=Smap PE=1 SV=1
7	115658516	+	m5C_42772	15	13	17	14	0.868	0.03	0.051	1.77636e-15	NaN	3	1110004F10Rik	-	- && sp|Q9R0P4|SMAP_MOUSE Small acidic protein OS=Mus musculus OX=10090 GN=Smap PE=1 SV=1
7	115658447	+	m5C_44839	11	11	13	12	0.962	0.027	0.038	7.36112e-10	NaN	2	1110004F10Rik	-	- && sp|Q9R0P4|SMAP_MOUSE Small acidic protein OS=Mus musculus OX=10090 GN=Smap PE=1 SV=1
4	124743726	-	m5C_13377	206	61	236	70	0.29	0.029	0.058	0	NaN	4	1110065P20Rik	-	- && sp|Q6ZSJ8|CA122_HUMAN Uncharacterized protein C1orf122 OS=Homo sapiens OX=9606 GN=C1orf122 PE=4 SV=2
4	124744035	-	m5C_21819	202	45	225	50	0.228	0.01	0.014	0	NaN	2	1110065P20Rik	-	- && sp|Q6ZSJ8|CA122_HUMAN Uncharacterized protein C1orf122 OS=Homo sapiens OX=9606 GN=C1orf122 PE=4 SV=2
4	124743727	-	m5C_25378	202	58	231	66	0.28	0.023	0.047	0	NaN	4	1110065P20Rik	-	- && sp|Q6ZSJ8|CA122_HUMAN Uncharacterized protein C1orf122 OS=Homo sapiens OX=9606 GN=C1orf122 PE=4 SV=2
4	124743721	-	m5C_29227	235	67	267	75	0.281	0.033	0.058	0	NaN	3	1110065P20Rik	-	- && sp|Q6ZSJ8|CA122_HUMAN Uncharacterized protein C1orf122 OS=Homo sapiens OX=9606 GN=C1orf122 PE=4 SV=2
4	124744028	-	m5C_30051	203	48	232	55	0.245	0.015	0.026	0	NaN	3	1110065P20Rik	-	- && sp|Q6ZSJ8|CA122_HUMAN Uncharacterized protein C1orf122 OS=Homo sapiens OX=9606 GN=C1orf122 PE=4 SV=2
4	124743731	-	m5C_35348	229	53	261	60	0.232	0.013	0.023	0	NaN	3	1110065P20Rik	-	- && sp|Q6ZSJ8|CA122_HUMAN Uncharacterized protein C1orf122 OS=Homo sapiens OX=9606 GN=C1orf122 PE=4 SV=2
4	124743730	-	m5C_37661	202	54	231	62	0.263	0.023	0.046	0	NaN	4	1110065P20Rik	-	- && sp|Q6ZSJ8|CA122_HUMAN Uncharacterized protein C1orf122 OS=Homo sapiens OX=9606 GN=C1orf122 PE=4 SV=2
4	124743725	-	m5C_40235	205	55	234	63	0.262	0.023	0.045	0	NaN	4	1110065P20Rik	-	- && sp|Q6ZSJ8|CA122_HUMAN Uncharacterized protein C1orf122 OS=Homo sapiens OX=9606 GN=C1orf122 PE=4 SV=2
4	124743722	-	m5C_43387	209	58	239	66	0.272	0.021	0.042	0	NaN	4	1110065P20Rik	-	- && sp|Q6ZSJ8|CA122_HUMAN Uncharacterized protein C1orf122 OS=Homo sapiens OX=9606 GN=C1orf122 PE=4 SV=2
4	124743728	-	m5C_45387	194	56	222	64	0.281	0.023	0.045	0	NaN	4	1110065P20Rik	-	- && sp|Q6ZSJ8|CA122_HUMAN Uncharacterized protein C1orf122 OS=Homo sapiens OX=9606 GN=C1orf122 PE=4 SV=2
8	121335672	-	m5C_8832	88	18	98	20	0.207	0.005	0.006	2.25528e-10	NaN	2	1190005I06Rik	utr_3	- && sp|Q8K1L6|CP074_MOUSE Uncharacterized protein C16orf74 homolog OS=Mus musculus OX=10090 PE=3 SV=3
7	37894418	+	m5C_2010	113	24	127	27	0.215	0.007	0.01	1.46549e-14	NaN	2	1600014C10Rik	utr_3	- && sp|Q8WUR0|CS012_MOUSE Protein C19orf12 homolog OS=Mus musculus OX=10090 PE=1 SV=1
11	105070995	-	m5C_10011	14	11	15	12	0.779	0.062	0.088	1.76099e-08	NaN	2	1700052K11Rik	-	- && -
11	105070997	-	m5C_21144	13	8	14	9	0.618	0.013	0.018	3.74179e-05	NaN	2	1700052K11Rik	-	- && -
11	105070998	-	m5C_25628	13	9	14	10	0.684	0.034	0.048	3.1831e-06	NaN	2	1700052K11Rik	-	- && -
1	57417045	+	m5C_46083	49	12	55	14	0.265	0.027	0.038	4.07502e-07	NaN	2	1700066M21Rik	CDS	- && sp|Q9D9H8|CB069_MOUSE UPF0565 protein C2orf69 homolog OS=Mus musculus OX=10090 PE=2 SV=3
8	78352642	+	m5C_3850	11	10	12	12	0.945	0.023	0.039	6.32383e-13	NaN	3	1700092C02Rik	-	- && -
8	78352743	+	m5C_6402	11	10	13	12	0.914	0.002	0.004	9.68781e-13	NaN	3	1700092C02Rik	-	- && -
8	78352621	+	m5C_7880	11	10	13	11	0.867	0.035	0.05	4.45848e-08	NaN	2	1700092C02Rik	-	- && -
8	78352630	+	m5C_8869	11	9	12	11	0.859	0.041	0.058	1.35987e-07	NaN	2	1700092C02Rik	-	- && -
8	78352747	+	m5C_9624	11	10	12	11	0.912	0.002	0.004	1.65867e-12	NaN	3	1700092C02Rik	-	- && -
8	78352753	+	m5C_9864	11	10	12	12	0.945	0.023	0.039	6.32383e-13	NaN	3	1700092C02Rik	-	- && -
8	78352634	+	m5C_12345	12	11	14	12	0.917	0	0	2.22833e-09	NaN	2	1700092C02Rik	-	- && -
8	78352613	+	m5C_13326	12	11	14	12	0.883	0.018	0.026	2.44329e-09	NaN	2	1700092C02Rik	-	- && -
8	78352606	+	m5C_13508	13	12	15	14	0.893	0.076	0.107	1.74427e-10	NaN	2	1700092C02Rik	-	- && -
8	78352622	+	m5C_15290	12	10	14	12	0.839	0.005	0.007	2.91038e-08	NaN	2	1700092C02Rik	-	- && -
8	78352636	+	m5C_15361	12	11	14	12	0.917	0	0	2.22833e-09	NaN	2	1700092C02Rik	-	- && -
8	78352640	+	m5C_21340	11	11	13	12	0.959	0.029	0.041	6.90362e-10	NaN	2	1700092C02Rik	-	- && -
8	78352761	+	m5C_23532	11	10	12	12	0.945	0.023	0.039	6.32383e-13	NaN	3	1700092C02Rik	-	- && -
8	78352721	+	m5C_24463	11	9	12	11	0.875	0.031	0.053	5.54048e-11	NaN	3	1700092C02Rik	-	- && -
8	78352615	+	m5C_24632	13	12	15	14	0.893	0.076	0.107	1.74427e-10	NaN	2	1700092C02Rik	-	- && -
8	78352732	+	m5C_24948	11	10	12	12	0.939	0.025	0.044	5.40234e-13	NaN	3	1700092C02Rik	-	- && -
8	78352745	+	m5C_27312	11	10	12	11	0.912	0.043	0.074	1.20943e-11	NaN	3	1700092C02Rik	-	- && -
8	78352755	+	m5C_27639	12	11	14	12	0.917	0	0	2.22833e-09	NaN	2	1700092C02Rik	-	- && -
8	78352638	+	m5C_28509	11	11	13	12	0.959	0.029	0.041	6.90362e-10	NaN	2	1700092C02Rik	-	- && -
8	78352759	+	m5C_29360	11	10	12	11	0.939	0.025	0.044	1.9178e-12	NaN	3	1700092C02Rik	-	- && -
8	78352604	+	m5C_29423	12	11	14	13	0.919	0.007	0.01	3.31864e-10	NaN	2	1700092C02Rik	-	- && -
8	78352749	+	m5C_31024	11	10	13	12	0.913	0.003	0.004	3.84911e-09	NaN	2	1700092C02Rik	-	- && -
8	78352719	+	m5C_32043	11	10	12	12	0.945	0.023	0.039	6.32383e-13	NaN	3	1700092C02Rik	-	- && -
8	78352757	+	m5C_32842	11	10	12	12	0.939	0.025	0.044	5.40234e-13	NaN	3	1700092C02Rik	-	- && -
8	78352628	+	m5C_34745	12	11	14	12	0.917	0	0	2.22833e-09	NaN	2	1700092C02Rik	-	- && -
8	78352763	+	m5C_35119	11	10	12	11	0.936	0.026	0.045	9.25482e-13	NaN	3	1700092C02Rik	-	- && -
8	78352602	+	m5C_35360	13	11	15	13	0.881	0.034	0.048	1.2438e-09	NaN	2	1700092C02Rik	-	- && -
8	78352623	+	m5C_37254	12	11	14	13	0.962	0.027	0.038	2.03017e-10	NaN	2	1700092C02Rik	-	- && -
8	78352767	+	m5C_37278	10	9	11	11	0.933	0.027	0.047	2.04034e-11	NaN	3	1700092C02Rik	-	- && -
8	78352717	+	m5C_40275	11	10	12	11	0.936	0.026	0.045	9.25482e-13	NaN	3	1700092C02Rik	-	- && -
8	78352723	+	m5C_40410	11	11	12	12	0.972	0.023	0.039	5.59552e-14	NaN	3	1700092C02Rik	-	- && -
8	78352715	+	m5C_40567	11	10	12	11	0.942	0.024	0.041	1.08336e-12	NaN	3	1700092C02Rik	-	- && -
8	78352644	+	m5C_43473	12	11	14	13	0.959	0.029	0.041	1.8965e-10	NaN	2	1700092C02Rik	-	- && -
8	78352624	+	m5C_43475	12	11	14	12	0.881	0.025	0.036	4.53546e-09	NaN	2	1700092C02Rik	-	- && -
19	3764149	+	m5C_32665	31	9	34	10	0.367	0.094	0.133	1.80321e-05	NaN	2	1810055G02Rik	utr_5	- && sp|Q9D8N1|CK024_MOUSE Uncharacterized protein C11orf24 homolog OS=Mus musculus OX=10090 PE=2 SV=1
7	89779138	-	m5C_6265	40	12	44	13	0.309	0.029	0.041	2.65152e-07	NaN	2	2310010J17Rik	-	- && -
17	36208122	-	m5C_43980	68	19	77	22	0.292	0.025	0.049	0	NaN	4	2310061I04Rik	-	- && sp|Q32KT5|CF136_BOVIN Uncharacterized protein C6orf136 homolog OS=Bos taurus OX=9913 PE=2 SV=1
5	113339521	-	m5C_11209	14	8	16	9	0.598	0.049	0.069	9.5374e-06	NaN	2	2900026A02Rik	CDS	- && sp|Q9BY89|K1671_HUMAN Uncharacterized protein KIAA1671 OS=Homo sapiens OX=9606 GN=KIAA1671 PE=1 SV=2
5	113235685	-	m5C_37824	46	12	54	14	0.26	0.007	0.01	8.37635e-07	NaN	2	2900026A02Rik	utr_3	- && sp|Q9BY89|K1671_HUMAN Uncharacterized protein KIAA1671 OS=Homo sapiens OX=9606 GN=KIAA1671 PE=1 SV=2
5	144192391	-	m5C_17690	23	11	26	12	0.462	0.022	0.039	3.25145e-09	NaN	3	2900089D17Rik	-	- && -
5	144192392	-	m5C_25120	22	9	24	10	0.437	0.026	0.037	5.71115e-06	NaN	2	2900089D17Rik	-	- && -
5	144192397	-	m5C_30445	20	8	23	9	0.392	0.024	0.041	6.12343e-06	NaN	3	2900089D17Rik	-	- && -
5	144192398	-	m5C_32282	23	8	25	9	0.374	0.039	0.054	3.67553e-05	NaN	2	2900089D17Rik	-	- && -
3	89676700	-	m5C_26768	17	11	18	12	0.656	0.054	0.077	1.24845e-07	NaN	2	4632404H12Rik	-	- && -
9	35028493	+	m5C_33902	22	11	24	12	0.518	0.027	0.038	1.23975e-07	NaN	2	4930581F22Rik	-	- && -
3	58683509	+	m5C_883	58	57	66	65	0.977	0.006	0.01	0	NaN	3	4930593A02Rik	-	- && -
3	58683523	+	m5C_5208	58	58	66	66	0.98	0.017	0.029	0	NaN	3	4930593A02Rik	-	- && -
3	58683534	+	m5C_5272	56	56	64	64	1	0	0	0	NaN	3	4930593A02Rik	-	- && -
3	58683507	+	m5C_6259	58	57	66	65	0.967	0.012	0.021	0	NaN	3	4930593A02Rik	-	- && -
3	58678090	+	m5C_7846	53	52	60	60	0.989	0.009	0.015	0	NaN	3	4930593A02Rik	-	- && -
3	58683511	+	m5C_8811	59	58	67	66	0.967	0.012	0.021	0	NaN	3	4930593A02Rik	-	- && -
3	58683501	+	m5C_8957	58	57	66	65	0.977	0.006	0.01	0	NaN	3	4930593A02Rik	-	- && -
3	58678074	+	m5C_11073	59	58	67	66	0.99	0.008	0.015	0	NaN	3	4930593A02Rik	-	- && -
3	58678062	+	m5C_11270	31	31	36	35	0.981	0.015	0.026	0	NaN	3	4930593A02Rik	-	- && -
3	58678060	+	m5C_13322	18	17	21	20	0.939	0.015	0.021	2.22045e-16	NaN	2	4930593A02Rik	-	- && -
3	58683489	+	m5C_14123	27	26	31	30	0.953	0.011	0.019	0	NaN	3	4930593A02Rik	-	- && -
3	58678084	+	m5C_18164	59	59	67	67	1	0	0	0	NaN	3	4930593A02Rik	-	- && -
3	58678080	+	m5C_21534	59	59	67	67	1	0	0	0	NaN	3	4930593A02Rik	-	- && -
3	58683513	+	m5C_22118	58	57	66	65	0.977	0.006	0.01	0	NaN	3	4930593A02Rik	-	- && -
3	58683491	+	m5C_22987	41	39	46	45	0.954	0.014	0.025	0	NaN	3	4930593A02Rik	-	- && -
3	58683497	+	m5C_24647	56	55	64	62	0.965	0.013	0.023	0	NaN	3	4930593A02Rik	-	- && -
3	58683519	+	m5C_24915	58	57	66	65	0.987	0.007	0.013	0	NaN	3	4930593A02Rik	-	- && -
3	58683531	+	m5C_32854	58	57	66	65	0.99	0.008	0.015	0	NaN	3	4930593A02Rik	-	- && -
3	58678072	+	m5C_33992	59	58	67	66	0.987	0.008	0.013	0	NaN	3	4930593A02Rik	-	- && -
3	58678094	+	m5C_34081	26	26	30	29	0.978	0.018	0.032	0	NaN	3	4930593A02Rik	-	- && -
3	58683530	+	m5C_36585	56	56	64	64	0.997	0.002	0.004	0	NaN	3	4930593A02Rik	-	- && -
3	58678068	+	m5C_37047	55	54	63	62	0.986	0.007	0.013	0	NaN	3	4930593A02Rik	-	- && -
3	58678088	+	m5C_39050	58	58	66	66	0.987	0.008	0.013	0	NaN	3	4930593A02Rik	-	- && -
3	58678066	+	m5C_39355	48	47	55	54	0.984	0.009	0.015	0	NaN	3	4930593A02Rik	-	- && -
3	58678086	+	m5C_40383	59	58	67	66	0.997	0.002	0.004	0	NaN	3	4930593A02Rik	-	- && -
3	58683495	+	m5C_41003	53	52	60	59	0.965	0.012	0.021	0	NaN	3	4930593A02Rik	-	- && -
3	58683505	+	m5C_42043	58	57	66	65	0.977	0.006	0.01	0	NaN	3	4930593A02Rik	-	- && -
3	58683517	+	m5C_44994	59	58	67	66	0.977	0.016	0.027	0	NaN	3	4930593A02Rik	-	- && -
10	116417533	+	m5C_30970	15	10	17	11	0.663	0.045	0.064	8.32236e-07	NaN	2	5330438D12Rik	-	- && -
12	24134496	-	m5C_2055	20	13	23	15	0.687	0.072	0.126	3.37508e-14	NaN	3	9030624G23Rik	-	- && sp|E9QAG8|ZN431_MOUSE Zinc finger protein 431 OS=Mus musculus OX=10090 GN=Znf431 PE=1 SV=1
12	24134648	-	m5C_32932	19	16	21	18	0.844	0.014	0.02	7.42739e-14	NaN	2	9030624G23Rik	-	- && sp|E9QAG8|ZN431_MOUSE Zinc finger protein 431 OS=Mus musculus OX=10090 GN=Znf431 PE=1 SV=1
13	25121442	+	m5C_818	37	14	42	16	0.502	0.144	0.204	2.05116e-09	NaN	2	9330162012Rik	-	- && sp|Q8BWF0|SSDH_MOUSE Succinate-semialdehyde dehydrogenase, mitochondrial OS=Mus musculus OX=10090 GN=Aldh5a1 PE=1 SV=1
13	25121439	+	m5C_4975	39	15	44	17	0.461	0.121	0.209	2.09277e-13	NaN	3	9330162012Rik	-	- && sp|Q8BWF0|SSDH_MOUSE Succinate-semialdehyde dehydrogenase, mitochondrial OS=Mus musculus OX=10090 GN=Aldh5a1 PE=1 SV=1
13	25121385	+	m5C_23870	27	12	31	13	0.491	0.09	0.181	1.20348e-13	NaN	4	9330162012Rik	-	- && sp|Q8BWF0|SSDH_MOUSE Succinate-semialdehyde dehydrogenase, mitochondrial OS=Mus musculus OX=10090 GN=Aldh5a1 PE=1 SV=1
13	25121446	+	m5C_42355	34	14	39	16	0.515	0.125	0.176	6.37322e-09	NaN	2	9330162012Rik	-	- && sp|Q8BWF0|SSDH_MOUSE Succinate-semialdehyde dehydrogenase, mitochondrial OS=Mus musculus OX=10090 GN=Aldh5a1 PE=1 SV=1
1	113831852	-	m5C_3026	11	11	12	12	1	0	0	2.12573e-10	NaN	2	9330185C12Rik	-	- && -
1	113831827	-	m5C_4754	11	11	12	12	1	0	0	2.12573e-10	NaN	2	9330185C12Rik	-	- && -
1	113831856	-	m5C_9744	11	11	12	12	1	0	0	2.12573e-10	NaN	2	9330185C12Rik	-	- && -
1	113831843	-	m5C_17084	10	10	12	12	1	0	0	7.73622e-10	NaN	2	9330185C12Rik	-	- && -
1	113831851	-	m5C_17944	11	11	12	12	1	0	0	2.12573e-10	NaN	2	9330185C12Rik	-	- && -
1	113831815	-	m5C_20331	11	11	12	12	1	0	0	2.12573e-10	NaN	2	9330185C12Rik	-	- && -
1	113831859	-	m5C_25980	11	11	12	12	1	0	0	2.12573e-10	NaN	2	9330185C12Rik	-	- && -
1	113831811	-	m5C_26218	10	10	12	11	0.95	0.035	0.05	7.70032e-09	NaN	2	9330185C12Rik	-	- && -
1	113831823	-	m5C_33814	11	11	12	12	1	0	0	2.12573e-10	NaN	2	9330185C12Rik	-	- && -
1	113831824	-	m5C_35669	11	11	12	12	1	0	0	2.12573e-10	NaN	2	9330185C12Rik	-	- && -
1	113831830	-	m5C_41206	11	11	12	12	1	0	0	2.12573e-10	NaN	2	9330185C12Rik	-	- && -
1	113831829	-	m5C_44751	11	11	12	12	1	0	0	2.12573e-10	NaN	2	9330185C12Rik	-	- && -
4	109514702	-	m5C_38659	104	28	117	32	0.272	0.006	0.009	0	NaN	2	9630013D21Rik	-	- && -
11	84401188	-	m5C_1003	53	16	59	18	0.308	0	0.001	6.9905e-10	NaN	2	Aatf	-	- && sp|Q9JKX4|AATF_MOUSE Protein AATF OS=Mus musculus OX=10090 GN=Aatf PE=1 SV=1
11	84401194	-	m5C_6222	45	12	49	13	0.267	0.008	0.012	7.8772e-07	NaN	2	Aatf	-	- && sp|Q9JKX4|AATF_MOUSE Protein AATF OS=Mus musculus OX=10090 GN=Aatf PE=1 SV=1
11	84401187	-	m5C_28744	53	14	58	15	0.264	0.004	0.005	2.24139e-08	NaN	2	Aatf	-	- && sp|Q9JKX4|AATF_MOUSE Protein AATF OS=Mus musculus OX=10090 GN=Aatf PE=1 SV=1
11	84401193	-	m5C_36927	35	11	39	13	0.377	0.075	0.13	2.06346e-09	NaN	3	Aatf	-	- && sp|Q9JKX4|AATF_MOUSE Protein AATF OS=Mus musculus OX=10090 GN=Aatf PE=1 SV=1
16	8433755	+	m5C_26644	224	49	248	54	0.22	0.008	0.012	0	NaN	2	Abat	CDS	- && sp|P61922|GABT_MOUSE 4-aminobutyrate aminotransferase, mitochondrial OS=Mus musculus OX=10090 GN=Abat PE=1 SV=1
2	25333244	+	m5C_10311	13	8	16	9	0.593	0.016	0.022	4.34821e-05	NaN	2	Abca2	CDS	- && sp|Q9ESR9|ABCA2_RAT ATP-binding cassette sub-family A member 2 OS=Rattus norvegicus OX=10116 GN=Abca2 PE=1 SV=1
17	24627214	+	m5C_12572	121	25	137	28	0.208	0.006	0.008	8.21565e-15	NaN	2	Abca3	CDS	- && sp|Q8R420|ABCA3_MOUSE Phospholipid-transporting ATPase ABCA3 OS=Mus musculus OX=10090 GN=Abca3 PE=1 SV=3
5	8788799	+	m5C_15203	118	26	142	31	0.22	0.001	0.002	7.77156e-16	NaN	2	Abcb1a	CDS	- && sp|P21447|MDR1A_MOUSE ATP-dependent translocase ABCB1 OS=Mus musculus OX=10090 GN=Abcb1a PE=1 SV=3
5	8943798	+	m5C_1453	23	10	25	11	0.489	0.089	0.126	3.86013e-06	NaN	2	Abcb4	utr_5	- && sp|P21440|MDR3_MOUSE Phosphatidylcholine translocator ABCB4 OS=Mus musculus OX=10090 GN=Abcb4 PE=1 SV=2
5	8943878	+	m5C_5501	93	30	106	34	0.337	0.038	0.075	0	NaN	4	Abcb4	utr_5	- && sp|P21440|MDR3_MOUSE Phosphatidylcholine translocator ABCB4 OS=Mus musculus OX=10090 GN=Abcb4 PE=1 SV=2
5	8943883	+	m5C_14827	93	29	106	33	0.329	0.038	0.076	0	NaN	4	Abcb4	utr_5	- && sp|P21440|MDR3_MOUSE Phosphatidylcholine translocator ABCB4 OS=Mus musculus OX=10090 GN=Abcb4 PE=1 SV=2
5	8943876	+	m5C_43089	85	23	100	27	0.266	0.015	0.026	0	NaN	3	Abcb4	utr_5	- && sp|P21440|MDR3_MOUSE Phosphatidylcholine translocator ABCB4 OS=Mus musculus OX=10090 GN=Abcb4 PE=1 SV=2
5	8943880	+	m5C_46376	92	28	106	33	0.319	0.024	0.047	0	NaN	4	Abcb4	utr_5	- && sp|P21440|MDR3_MOUSE Phosphatidylcholine translocator ABCB4 OS=Mus musculus OX=10090 GN=Abcb4 PE=1 SV=2
1	75155645	-	m5C_14045	48	17	55	19	0.358	0.018	0.032	6.43929e-15	NaN	3	Abcb6","Gm29253	-	- && sp|Q9DC29|ABCB6_MOUSE ATP-binding cassette sub-family B member 6 OS=Mus musculus OX=10090 GN=Abcb6 PE=1 SV=1;- && sp|Q9DC29|ABCB6_MOUSE ATP-binding cassette sub-family B member 6 OS=Mus musculus OX=10090 GN=Abcb6 PE=1 SV=1
1	75155643	-	m5C_18052	36	12	40	13	0.327	0.01	0.015	5.02856e-07	NaN	2	Abcb6","Gm29253	-	- && sp|Q9DC29|ABCB6_MOUSE ATP-binding cassette sub-family B member 6 OS=Mus musculus OX=10090 GN=Abcb6 PE=1 SV=1;- && sp|Q9DC29|ABCB6_MOUSE ATP-binding cassette sub-family B member 6 OS=Mus musculus OX=10090 GN=Abcb6 PE=1 SV=1
1	75156716	-	m5C_26439	61	15	69	17	0.255	0.036	0.051	1.0751e-08	NaN	2	Abcb6","Gm29253	-	- && sp|Q9DC29|ABCB6_MOUSE ATP-binding cassette sub-family B member 6 OS=Mus musculus OX=10090 GN=Abcb6 PE=1 SV=1;- && sp|Q9DC29|ABCB6_MOUSE ATP-binding cassette sub-family B member 6 OS=Mus musculus OX=10090 GN=Abcb6 PE=1 SV=1
1	75156725	-	m5C_37764	53	12	63	14	0.231	0.018	0.025	1.01883e-06	NaN	2	Abcb6","Gm29253	-	- && sp|Q9DC29|ABCB6_MOUSE ATP-binding cassette sub-family B member 6 OS=Mus musculus OX=10090 GN=Abcb6 PE=1 SV=1;- && sp|Q9DC29|ABCB6_MOUSE ATP-binding cassette sub-family B member 6 OS=Mus musculus OX=10090 GN=Abcb6 PE=1 SV=1
1	75156717	-	m5C_45736	59	15	69	18	0.272	0.048	0.069	4.07986e-09	NaN	2	Abcb6","Gm29253	-	- && sp|Q9DC29|ABCB6_MOUSE ATP-binding cassette sub-family B member 6 OS=Mus musculus OX=10090 GN=Abcb6 PE=1 SV=1;- && sp|Q9DC29|ABCB6_MOUSE ATP-binding cassette sub-family B member 6 OS=Mus musculus OX=10090 GN=Abcb6 PE=1 SV=1
11	94259963	-	m5C_28420	26	16	30	18	0.605	0.014	0.02	3.5694e-11	NaN	2	Abcc3	-	- && sp|B2RX12|MRP3_MOUSE ATP-binding cassette sub-family C member 3 OS=Mus musculus OX=10090 GN=Abcc3 PE=1 SV=2
11	94259966	-	m5C_30570	25	10	29	11	0.41	0.046	0.066	3.03803e-06	NaN	2	Abcc3	-	- && sp|B2RX12|MRP3_MOUSE ATP-binding cassette sub-family C member 3 OS=Mus musculus OX=10090 GN=Abcc3 PE=1 SV=2
11	94263709	-	m5C_42564	243	55	283	64	0.226	0.002	0.004	0	NaN	2	Abcc3	CDS	- && sp|B2RX12|MRP3_MOUSE ATP-binding cassette sub-family C member 3 OS=Mus musculus OX=10090 GN=Abcc3 PE=1 SV=2
7	45669646	-	m5C_17642	220	60	243	67	0.278	0.019	0.027	0	NaN	2	Abcc6	CDS	- && sp|Q9R1S7|MRP6_MOUSE ATP-binding cassette sub-family C member 6 OS=Mus musculus OX=10090 GN=Abcc6 PE=1 SV=3
X	72781954	+	m5C_7815	77	22	85	25	0.303	0.058	0.082	3.4972e-14	NaN	2	Abcd1	utr_3	- && sp|P48410|ABCD1_MOUSE ATP-binding cassette sub-family D member 1 OS=Mus musculus OX=10090 GN=Abcd1 PE=1 SV=1
X	72781952	+	m5C_17818	80	24	88	26	0.312	0.053	0.076	6.32827e-15	NaN	2	Abcd1	utr_3	- && sp|P48410|ABCD1_MOUSE ATP-binding cassette sub-family D member 1 OS=Mus musculus OX=10090 GN=Abcd1 PE=1 SV=1
17	84983894	-	m5C_37171	27	10	30	11	0.4	0.044	0.076	1.82396e-08	NaN	3	Abcg5	-	- && sp|Q99PE8|ABCG5_MOUSE ATP-binding cassette sub-family G member 5 OS=Mus musculus OX=10090 GN=Abcg5 PE=1 SV=1
11	77409707	+	m5C_9423	78	22	87	25	0.287	0.01	0.013	1.05804e-13	NaN	2	Abhd15	utr_3	- && sp|Q5F2F2|ABH15_MOUSE Protein ABHD15 OS=Mus musculus OX=10090 GN=Abhd15 PE=1 SV=1
11	77409709	+	m5C_17024	78	21	86	23	0.276	0.002	0.003	5.60218e-13	NaN	2	Abhd15	utr_3	- && sp|Q5F2F2|ABH15_MOUSE Protein ABHD15 OS=Mus musculus OX=10090 GN=Abhd15 PE=1 SV=1
10	80422525	-	m5C_7400	521	126	576	139	0.242	0.001	0.001	0	NaN	2	Abhd17a	CDS	- && sp|Q99JW1|AB17A_MOUSE Alpha/beta hydrolase domain-containing protein 17A OS=Mus musculus OX=10090 GN=Abhd17a PE=1 SV=1
10	80422686	-	m5C_13029	241	52	269	58	0.218	0.002	0.003	0	NaN	2	Abhd17a	utr_5	- && sp|Q99JW1|AB17A_MOUSE Alpha/beta hydrolase domain-containing protein 17A OS=Mus musculus OX=10090 GN=Abhd17a PE=1 SV=1
10	80422538	-	m5C_14321	340	74	383	84	0.223	0.012	0.017	0	NaN	2	Abhd17a	CDS	- && sp|Q99JW1|AB17A_MOUSE Alpha/beta hydrolase domain-containing protein 17A OS=Mus musculus OX=10090 GN=Abhd17a PE=1 SV=1
10	80422528	-	m5C_39326	429	100	485	113	0.236	0.007	0.013	0	NaN	3	Abhd17a	CDS	- && sp|Q99JW1|AB17A_MOUSE Alpha/beta hydrolase domain-containing protein 17A OS=Mus musculus OX=10090 GN=Abhd17a PE=1 SV=1
19	21630776	+	m5C_231	54	14	63	16	0.289	0.056	0.079	1.65595e-08	NaN	2	Abhd17b	-	- && sp|Q7M759|AB17B_MOUSE Alpha/beta hydrolase domain-containing protein 17B OS=Mus musculus OX=10090 GN=Abhd17b PE=1 SV=1
18	10704650	-	m5C_5000	24	8	28	9	0.356	0.025	0.036	7.78676e-05	NaN	2	Abhd3	CDS	- && sp|Q91ZH7|ABHD3_MOUSE Phospholipase ABHD3 OS=Mus musculus OX=10090 GN=Abhd3 PE=1 SV=1
18	10704649	-	m5C_19199	31	8	35	9	0.269	0.045	0.064	0.000127757	NaN	2	Abhd3	CDS	- && sp|Q91ZH7|ABHD3_MOUSE Phospholipase ABHD3 OS=Mus musculus OX=10090 GN=Abhd3 PE=1 SV=1
6	88818829	-	m5C_38913	20	8	23	9	0.44	0.066	0.094	5.04135e-05	NaN	2	Abtb1	utr_5	- && sp|Q99LJ2|ABTB1_MOUSE Ankyrin repeat and BTB/POZ domain-containing protein 1 OS=Mus musculus OX=10090 GN=Abtb1 PE=2 SV=1
6	88818828	-	m5C_38983	21	9	23	10	0.476	0.069	0.119	7.05219e-08	NaN	3	Abtb1	utr_5	- && sp|Q99LJ2|ABTB1_MOUSE Ankyrin repeat and BTB/POZ domain-containing protein 1 OS=Mus musculus OX=10090 GN=Abtb1 PE=2 SV=1
9	118977869	-	m5C_267	829	192	931	215	0.231	0.002	0.004	0	NaN	2	Acaa1b	CDS	- && sp|Q8VCH0|THIKB_MOUSE 3-ketoacyl-CoA thiolase B, peroxisomal OS=Mus musculus OX=10090 GN=Acaa1b PE=1 SV=1
9	118977868	-	m5C_5218	850	193	955	216	0.228	0.001	0.002	0	NaN	2	Acaa1b	CDS	- && sp|Q8VCH0|THIKB_MOUSE 3-ketoacyl-CoA thiolase B, peroxisomal OS=Mus musculus OX=10090 GN=Acaa1b PE=1 SV=1
9	118977870	-	m5C_6358	823	187	929	210	0.223	0.014	0.024	0	NaN	3	Acaa1b	CDS	- && sp|Q8VCH0|THIKB_MOUSE 3-ketoacyl-CoA thiolase B, peroxisomal OS=Mus musculus OX=10090 GN=Acaa1b PE=1 SV=1
9	118981076	-	m5C_13437	50	19	55	21	0.376	0.012	0.017	6.26699e-12	NaN	2	Acaa1b	-	- && sp|Q8VCH0|THIKB_MOUSE 3-ketoacyl-CoA thiolase B, peroxisomal OS=Mus musculus OX=10090 GN=Acaa1b PE=1 SV=1
9	118977867	-	m5C_28848	862	186	968	208	0.213	0.005	0.008	0	NaN	2	Acaa1b	CDS	- && sp|Q8VCH0|THIKB_MOUSE 3-ketoacyl-CoA thiolase B, peroxisomal OS=Mus musculus OX=10090 GN=Acaa1b PE=1 SV=1
5	114386353	+	m5C_208	63	20	71	22	0.325	0.022	0.032	3.08709e-12	NaN	2	Acacb	CDS	- && sp|E9Q4Z2|ACACB_MOUSE Acetyl-CoA carboxylase 2 OS=Mus musculus OX=10090 GN=Acacb PE=1 SV=1
5	114386348	+	m5C_3639	71	21	79	24	0.338	0.079	0.112	2.01617e-13	NaN	2	Acacb	CDS	- && sp|E9Q4Z2|ACACB_MOUSE Acetyl-CoA carboxylase 2 OS=Mus musculus OX=10090 GN=Acacb PE=1 SV=1
5	114330172	+	m5C_9316	84	20	94	22	0.235	0.003	0.004	8.47988e-12	NaN	2	Acacb	CDS	- && sp|E9Q4Z2|ACACB_MOUSE Acetyl-CoA carboxylase 2 OS=Mus musculus OX=10090 GN=Acacb PE=1 SV=1
5	114330175	+	m5C_31711	77	18	90	21	0.239	0.001	0.002	7.51843e-11	NaN	2	Acacb	CDS	- && sp|E9Q4Z2|ACACB_MOUSE Acetyl-CoA carboxylase 2 OS=Mus musculus OX=10090 GN=Acacb PE=1 SV=1
5	114386352	+	m5C_32774	66	19	75	21	0.287	0.005	0.007	1.07282e-11	NaN	2	Acacb	CDS	- && sp|E9Q4Z2|ACACB_MOUSE Acetyl-CoA carboxylase 2 OS=Mus musculus OX=10090 GN=Acacb PE=1 SV=1
1	180553778	+	m5C_43886	38	10	43	11	0.273	0.036	0.051	1.37091e-05	NaN	2	Acbd3	-	- && sp|Q8BMP6|GCP60_MOUSE Golgi resident protein GCP60 OS=Mus musculus OX=10090 GN=Acbd3 PE=1 SV=3
1	155434236	+	m5C_41511	50	10	57	12	0.208	0.006	0.008	5.06491e-06	NaN	2	Acbd6	utr_5	- && sp|Q9D061|ACBD6_MOUSE Acyl-CoA-binding domain-containing protein 6 OS=Mus musculus OX=10090 GN=Acbd6 PE=1 SV=2
15	81791501	+	m5C_14670	26	10	28	11	0.402	0.008	0.011	2.86125e-06	NaN	2	Aco2	-	- && sp|Q99KI0|ACON_MOUSE Aconitate hydratase, mitochondrial OS=Mus musculus OX=10090 GN=Aco2 PE=1 SV=1
15	81791502	+	m5C_44632	26	11	29	12	0.439	0.028	0.039	4.63612e-07	NaN	2	Aco2	-	- && sp|Q99KI0|ACON_MOUSE Aconitate hydratase, mitochondrial OS=Mus musculus OX=10090 GN=Aco2 PE=1 SV=1
12	84056376	+	m5C_8852	389	87	436	97	0.221	0.005	0.008	0	NaN	2	Acot1	-	- && sp|O55137|ACOT1_MOUSE Acyl-coenzyme A thioesterase 1 OS=Mus musculus OX=10090 GN=Acot1 PE=1 SV=1
12	84056526	+	m5C_22941	227	52	265	60	0.232	0.014	0.021	0	NaN	2	Acot1	-	- && sp|O55137|ACOT1_MOUSE Acyl-coenzyme A thioesterase 1 OS=Mus musculus OX=10090 GN=Acot1 PE=1 SV=1
12	84056371	+	m5C_23295	371	90	416	100	0.239	0.005	0.007	0	NaN	2	Acot1	-	- && sp|O55137|ACOT1_MOUSE Acyl-coenzyme A thioesterase 1 OS=Mus musculus OX=10090 GN=Acot1 PE=1 SV=1
12	84056375	+	m5C_27222	362	86	405	96	0.235	0.006	0.008	0	NaN	2	Acot1	-	- && sp|O55137|ACOT1_MOUSE Acyl-coenzyme A thioesterase 1 OS=Mus musculus OX=10090 GN=Acot1 PE=1 SV=1
12	84056521	+	m5C_37401	253	54	285	61	0.216	0.007	0.012	0	NaN	3	Acot1	-	- && sp|O55137|ACOT1_MOUSE Acyl-coenzyme A thioesterase 1 OS=Mus musculus OX=10090 GN=Acot1 PE=1 SV=1
12	84106182	+	m5C_20850	57	16	67	18	0.316	0.075	0.131	2.24487e-13	NaN	3	Acot3	utr_3	- && sp|Q9QYR7|ACOT3_MOUSE Acyl-coenzyme A thioesterase 3 OS=Mus musculus OX=10090 GN=Acot3 PE=1 SV=1
12	84106193	+	m5C_28518	61	18	72	22	0.328	0.043	0.061	3.16113e-11	NaN	2	Acot3	utr_3	- && sp|Q9QYR7|ACOT3_MOUSE Acyl-coenzyme A thioesterase 3 OS=Mus musculus OX=10090 GN=Acot3 PE=1 SV=1
12	84106194	+	m5C_43271	56	16	65	19	0.304	0.044	0.076	6.55032e-14	NaN	3	Acot3	utr_3	- && sp|Q9QYR7|ACOT3_MOUSE Acyl-coenzyme A thioesterase 3 OS=Mus musculus OX=10090 GN=Acot3 PE=1 SV=1
12	84106180	+	m5C_45073	63	19	75	23	0.379	0.097	0.137	3.5485e-12	NaN	2	Acot3	utr_3	- && sp|Q9QYR7|ACOT3_MOUSE Acyl-coenzyme A thioesterase 3 OS=Mus musculus OX=10090 GN=Acot3 PE=1 SV=1
12	84100346	+	m5C_3658	285	70	320	78	0.245	0.004	0.005	0	NaN	2	Acot3","Gm49366	CDS	- && sp|Q9QYR7|ACOT3_MOUSE Acyl-coenzyme A thioesterase 3 OS=Mus musculus OX=10090 GN=Acot3 PE=1 SV=1;- && sp|Q9QYR7|ACOT3_MOUSE Acyl-coenzyme A thioesterase 3 OS=Mus musculus OX=10090 GN=Acot3 PE=1 SV=1
12	84100349	+	m5C_8968	317	71	355	79	0.225	0	0.001	0	NaN	2	Acot3","Gm49366	CDS	- && sp|Q9QYR7|ACOT3_MOUSE Acyl-coenzyme A thioesterase 3 OS=Mus musculus OX=10090 GN=Acot3 PE=1 SV=1;- && sp|Q9QYR7|ACOT3_MOUSE Acyl-coenzyme A thioesterase 3 OS=Mus musculus OX=10090 GN=Acot3 PE=1 SV=1
12	84100501	+	m5C_14144	126	29	141	32	0.231	0.004	0.006	0	NaN	2	Acot3","Gm49366	CDS	- && sp|Q9QYR7|ACOT3_MOUSE Acyl-coenzyme A thioesterase 3 OS=Mus musculus OX=10090 GN=Acot3 PE=1 SV=1;- && sp|Q9QYR7|ACOT3_MOUSE Acyl-coenzyme A thioesterase 3 OS=Mus musculus OX=10090 GN=Acot3 PE=1 SV=1
12	84100499	+	m5C_18184	126	28	141	31	0.217	0.01	0.013	0	NaN	2	Acot3","Gm49366	CDS	- && sp|Q9QYR7|ACOT3_MOUSE Acyl-coenzyme A thioesterase 3 OS=Mus musculus OX=10090 GN=Acot3 PE=1 SV=1;- && sp|Q9QYR7|ACOT3_MOUSE Acyl-coenzyme A thioesterase 3 OS=Mus musculus OX=10090 GN=Acot3 PE=1 SV=1
12	84100340	+	m5C_26477	298	63	333	71	0.213	0	0	0	NaN	2	Acot3","Gm49366	CDS	- && sp|Q9QYR7|ACOT3_MOUSE Acyl-coenzyme A thioesterase 3 OS=Mus musculus OX=10090 GN=Acot3 PE=1 SV=1;- && sp|Q9QYR7|ACOT3_MOUSE Acyl-coenzyme A thioesterase 3 OS=Mus musculus OX=10090 GN=Acot3 PE=1 SV=1
12	84100350	+	m5C_28104	309	72	346	80	0.233	0.002	0.002	0	NaN	2	Acot3","Gm49366	CDS	- && sp|Q9QYR7|ACOT3_MOUSE Acyl-coenzyme A thioesterase 3 OS=Mus musculus OX=10090 GN=Acot3 PE=1 SV=1;- && sp|Q9QYR7|ACOT3_MOUSE Acyl-coenzyme A thioesterase 3 OS=Mus musculus OX=10090 GN=Acot3 PE=1 SV=1
12	84100351	+	m5C_37745	310	69	347	77	0.221	0.005	0.007	0	NaN	2	Acot3","Gm49366	CDS	- && sp|Q9QYR7|ACOT3_MOUSE Acyl-coenzyme A thioesterase 3 OS=Mus musculus OX=10090 GN=Acot3 PE=1 SV=1;- && sp|Q9QYR7|ACOT3_MOUSE Acyl-coenzyme A thioesterase 3 OS=Mus musculus OX=10090 GN=Acot3 PE=1 SV=1
12	84092967	+	m5C_37567	34	13	38	14	0.377	0.001	0.002	7.51714e-08	NaN	2	Acot4	utr_3	- && sp|Q8BWN8|ACOT4_MOUSE Peroxisomal succinyl-coenzyme A thioesterase OS=Mus musculus OX=10090 GN=Acot4 PE=1 SV=1
12	84116658	+	m5C_11445	37	11	43	13	0.308	0.013	0.018	1.20099e-06	NaN	2	Acot5	CDS	- && sp|Q6Q2Z6|ACOT5_MOUSE Acyl-coenzyme A thioesterase 5 OS=Mus musculus OX=10090 GN=Acot5 PE=1 SV=2
12	84116666	+	m5C_16981	33	9	38	10	0.372	0.104	0.208	2.33584e-09	NaN	4	Acot5	CDS	- && sp|Q6Q2Z6|ACOT5_MOUSE Acyl-coenzyme A thioesterase 5 OS=Mus musculus OX=10090 GN=Acot5 PE=1 SV=2
12	84116667	+	m5C_20223	45	14	50	15	0.314	0.032	0.045	1.45187e-08	NaN	2	Acot5	CDS	- && sp|Q6Q2Z6|ACOT5_MOUSE Acyl-coenzyme A thioesterase 5 OS=Mus musculus OX=10090 GN=Acot5 PE=1 SV=2
12	84116677	+	m5C_22413	31	21	35	24	0.75	0.072	0.144	0	NaN	4	Acot5	CDS	- && sp|Q6Q2Z6|ACOT5_MOUSE Acyl-coenzyme A thioesterase 5 OS=Mus musculus OX=10090 GN=Acot5 PE=1 SV=2
12	84116654	+	m5C_25056	33	23	38	27	0.765	0.07	0.14	0	NaN	4	Acot5	CDS	- && sp|Q6Q2Z6|ACOT5_MOUSE Acyl-coenzyme A thioesterase 5 OS=Mus musculus OX=10090 GN=Acot5 PE=1 SV=2
12	84116678	+	m5C_30800	30	19	34	22	0.714	0.084	0.168	0	NaN	4	Acot5	CDS	- && sp|Q6Q2Z6|ACOT5_MOUSE Acyl-coenzyme A thioesterase 5 OS=Mus musculus OX=10090 GN=Acot5 PE=1 SV=2
12	84116646	+	m5C_34140	31	19	35	22	0.684	0.092	0.184	0	NaN	4	Acot5	CDS	- && sp|Q6Q2Z6|ACOT5_MOUSE Acyl-coenzyme A thioesterase 5 OS=Mus musculus OX=10090 GN=Acot5 PE=1 SV=2
12	84116673	+	m5C_37701	32	23	36	26	0.761	0.071	0.143	0	NaN	4	Acot5	CDS	- && sp|Q6Q2Z6|ACOT5_MOUSE Acyl-coenzyme A thioesterase 5 OS=Mus musculus OX=10090 GN=Acot5 PE=1 SV=2
12	84116675	+	m5C_38367	32	23	36	26	0.785	0.064	0.128	0	NaN	4	Acot5	CDS	- && sp|Q6Q2Z6|ACOT5_MOUSE Acyl-coenzyme A thioesterase 5 OS=Mus musculus OX=10090 GN=Acot5 PE=1 SV=2
12	84116652	+	m5C_42977	33	24	37	27	0.77	0.068	0.135	0	NaN	4	Acot5	CDS	- && sp|Q6Q2Z6|ACOT5_MOUSE Acyl-coenzyme A thioesterase 5 OS=Mus musculus OX=10090 GN=Acot5 PE=1 SV=2
12	84148171	+	m5C_2133	46	13	52	14	0.29	0.037	0.064	2.5318e-10	NaN	3	Acot6	CDS	- && sp|Q32Q92|ACOT6_MOUSE Acyl-coenzyme A thioesterase 6 OS=Mus musculus OX=10090 GN=Acot6 PE=1 SV=1
12	84147983	+	m5C_28195	81	20	91	22	0.247	0.001	0.001	7.52154e-12	NaN	2	Acot6	CDS	- && sp|Q32Q92|ACOT6_MOUSE Acyl-coenzyme A thioesterase 6 OS=Mus musculus OX=10090 GN=Acot6 PE=1 SV=1
12	84147986	+	m5C_34417	81	18	90	20	0.23	0.004	0.006	8.40079e-11	NaN	2	Acot6	CDS	- && sp|Q32Q92|ACOT6_MOUSE Acyl-coenzyme A thioesterase 6 OS=Mus musculus OX=10090 GN=Acot6 PE=1 SV=1
12	84148163	+	m5C_35379	49	12	55	13	0.256	0.016	0.027	1.83753e-09	NaN	3	Acot6	CDS	- && sp|Q32Q92|ACOT6_MOUSE Acyl-coenzyme A thioesterase 6 OS=Mus musculus OX=10090 GN=Acot6 PE=1 SV=1
12	84148172	+	m5C_37040	42	14	47	16	0.344	0.024	0.041	7.64944e-12	NaN	3	Acot6	CDS	- && sp|Q32Q92|ACOT6_MOUSE Acyl-coenzyme A thioesterase 6 OS=Mus musculus OX=10090 GN=Acot6 PE=1 SV=1
12	84147988	+	m5C_39714	75	19	84	21	0.253	0.004	0.006	3.11557e-11	NaN	2	Acot6	CDS	- && sp|Q32Q92|ACOT6_MOUSE Acyl-coenzyme A thioesterase 6 OS=Mus musculus OX=10090 GN=Acot6 PE=1 SV=1
11	116080513	-	m5C_2535	15	9	17	10	0.611	0.055	0.077	2.48934e-06	NaN	2	Acox1	-	- && sp|Q9R0H0|ACOX1_MOUSE Peroxisomal acyl-coenzyme A oxidase 1 OS=Mus musculus OX=10090 GN=Acox1 PE=1 SV=5
11	116080502	-	m5C_4326	13	12	15	13	0.895	0.044	0.077	4.21885e-15	NaN	3	Acox1	-	- && sp|Q9R0H0|ACOX1_MOUSE Peroxisomal acyl-coenzyme A oxidase 1 OS=Mus musculus OX=10090 GN=Acox1 PE=1 SV=5
11	116080496	-	m5C_8675	13	12	15	13	0.9	0.044	0.075	1.84297e-14	NaN	3	Acox1	-	- && sp|Q9R0H0|ACOX1_MOUSE Peroxisomal acyl-coenzyme A oxidase 1 OS=Mus musculus OX=10090 GN=Acox1 PE=1 SV=5
11	116080490	-	m5C_10612	14	10	15	12	0.766	0.029	0.05	7.6717e-11	NaN	3	Acox1	-	- && sp|Q9R0H0|ACOX1_MOUSE Peroxisomal acyl-coenzyme A oxidase 1 OS=Mus musculus OX=10090 GN=Acox1 PE=1 SV=5
11	116080492	-	m5C_11127	13	11	14	12	0.842	0.014	0.024	4.25893e-12	NaN	3	Acox1	-	- && sp|Q9R0H0|ACOX1_MOUSE Peroxisomal acyl-coenzyme A oxidase 1 OS=Mus musculus OX=10090 GN=Acox1 PE=1 SV=5
11	116080511	-	m5C_16181	16	13	17	15	0.853	0.104	0.147	8.69083e-12	NaN	2	Acox1	-	- && sp|Q9R0H0|ACOX1_MOUSE Peroxisomal acyl-coenzyme A oxidase 1 OS=Mus musculus OX=10090 GN=Acox1 PE=1 SV=5
11	116080494	-	m5C_18348	13	11	14	13	0.898	0.044	0.076	6.01741e-14	NaN	3	Acox1	-	- && sp|Q9R0H0|ACOX1_MOUSE Peroxisomal acyl-coenzyme A oxidase 1 OS=Mus musculus OX=10090 GN=Acox1 PE=1 SV=5
11	116080488	-	m5C_19282	14	12	15	13	0.857	0.007	0.011	8.87405e-10	NaN	2	Acox1	-	- && sp|Q9R0H0|ACOX1_MOUSE Peroxisomal acyl-coenzyme A oxidase 1 OS=Mus musculus OX=10090 GN=Acox1 PE=1 SV=5
11	116080506	-	m5C_20536	14	14	16	15	0.967	0.024	0.033	1.74305e-13	NaN	2	Acox1	-	- && sp|Q9R0H0|ACOX1_MOUSE Peroxisomal acyl-coenzyme A oxidase 1 OS=Mus musculus OX=10090 GN=Acox1 PE=1 SV=5
11	116080498	-	m5C_23476	13	11	14	12	0.868	0.054	0.094	1.29452e-13	NaN	3	Acox1	-	- && sp|Q9R0H0|ACOX1_MOUSE Peroxisomal acyl-coenzyme A oxidase 1 OS=Mus musculus OX=10090 GN=Acox1 PE=1 SV=5
11	116080504	-	m5C_29702	16	15	17	16	0.938	0.044	0.062	5.92859e-14	NaN	2	Acox1	-	- && sp|Q9R0H0|ACOX1_MOUSE Peroxisomal acyl-coenzyme A oxidase 1 OS=Mus musculus OX=10090 GN=Acox1 PE=1 SV=5
11	116080507	-	m5C_35309	14	13	16	15	0.933	0.047	0.067	1.38822e-12	NaN	2	Acox1	-	- && sp|Q9R0H0|ACOX1_MOUSE Peroxisomal acyl-coenzyme A oxidase 1 OS=Mus musculus OX=10090 GN=Acox1 PE=1 SV=5
11	116080500	-	m5C_35594	14	12	15	13	0.85	0.064	0.111	2.77556e-14	NaN	3	Acox1	-	- && sp|Q9R0H0|ACOX1_MOUSE Peroxisomal acyl-coenzyme A oxidase 1 OS=Mus musculus OX=10090 GN=Acox1 PE=1 SV=5
11	116080509	-	m5C_36519	15	13	16	15	0.9	0.071	0.1	2.12452e-12	NaN	2	Acox1	-	- && sp|Q9R0H0|ACOX1_MOUSE Peroxisomal acyl-coenzyme A oxidase 1 OS=Mus musculus OX=10090 GN=Acox1 PE=1 SV=5
8	123540408	+	m5C_2900	56	16	65	18	0.286	0.004	0.005	1.85926e-09	NaN	2	Acsf3	CDS	- && sp|Q3URE1|ACSF3_MOUSE Malonate--CoA ligase ACSF3, mitochondrial OS=Mus musculus OX=10090 GN=Acsf3 PE=1 SV=2
8	123540407	+	m5C_37674	55	14	64	16	0.253	0.014	0.021	4.70901e-08	NaN	2	Acsf3	CDS	- && sp|Q3URE1|ACSF3_MOUSE Malonate--CoA ligase ACSF3, mitochondrial OS=Mus musculus OX=10090 GN=Acsf3 PE=1 SV=2
11	120236900	-	m5C_17213	971	206	1072	227	0.211	0.006	0.008	0	NaN	2	Actg1	utr_3	- && sp|P63258|ACTG_BOVIN Actin, cytoplasmic 2 OS=Bos taurus OX=9913 GN=ACTG1 PE=1 SV=1
11	120236904	-	m5C_43655	860	208	968	234	0.241	0.003	0.006	0	NaN	3	Actg1	utr_3	- && sp|P63258|ACTG_BOVIN Actin, cytoplasmic 2 OS=Bos taurus OX=9913 GN=ACTG1 PE=1 SV=1
15	101111222	+	m5C_35983	24	10	27	11	0.439	0.028	0.039	2.17542e-06	NaN	2	Acvr1b	utr_3	- && sp|Q61271|ACV1B_MOUSE Activin receptor type-1B OS=Mus musculus OX=10090 GN=Acvr1b PE=1 SV=1
3	151205125	+	m5C_2483	12	11	14	12	0.867	0.02	0.035	2.25731e-12	NaN	3	Adgrl4	-	- && sp|Q923X1|AGRL4_MOUSE Adhesion G protein-coupled receptor L4 OS=Mus musculus OX=10090 GN=Adgrl4 PE=2 SV=3
3	151205169	+	m5C_3931	12	10	14	12	0.828	0.071	0.101	1.69648e-08	NaN	2	Adgrl4	-	- && sp|Q923X1|AGRL4_MOUSE Adhesion G protein-coupled receptor L4 OS=Mus musculus OX=10090 GN=Adgrl4 PE=2 SV=3
3	151205050	+	m5C_4687	14	13	15	14	0.922	0.016	0.022	1.46225e-11	NaN	2	Adgrl4	-	- && sp|Q923X1|AGRL4_MOUSE Adhesion G protein-coupled receptor L4 OS=Mus musculus OX=10090 GN=Adgrl4 PE=2 SV=3
3	151205081	+	m5C_6117	12	11	13	12	0.917	0.012	0.017	6.24676e-10	NaN	2	Adgrl4	-	- && sp|Q923X1|AGRL4_MOUSE Adhesion G protein-coupled receptor L4 OS=Mus musculus OX=10090 GN=Adgrl4 PE=2 SV=3
3	151205163	+	m5C_6300	13	12	15	14	0.946	0.024	0.041	1.11022e-16	NaN	3	Adgrl4	-	- && sp|Q923X1|AGRL4_MOUSE Adhesion G protein-coupled receptor L4 OS=Mus musculus OX=10090 GN=Adgrl4 PE=2 SV=3
3	151205171	+	m5C_8401	12	10	14	12	0.871	0.037	0.053	1.32416e-08	NaN	2	Adgrl4	-	- && sp|Q923X1|AGRL4_MOUSE Adhesion G protein-coupled receptor L4 OS=Mus musculus OX=10090 GN=Adgrl4 PE=2 SV=3
3	151205107	+	m5C_8706	14	13	15	15	0.955	0.02	0.034	0	NaN	3	Adgrl4	-	- && sp|Q923X1|AGRL4_MOUSE Adhesion G protein-coupled receptor L4 OS=Mus musculus OX=10090 GN=Adgrl4 PE=2 SV=3
3	151205090	+	m5C_10000	15	15	16	16	1	0	0	5.9952e-15	NaN	2	Adgrl4	-	- && sp|Q923X1|AGRL4_MOUSE Adhesion G protein-coupled receptor L4 OS=Mus musculus OX=10090 GN=Adgrl4 PE=2 SV=3
3	151205095	+	m5C_11147	14	13	16	15	0.929	0.008	0.012	4.52971e-12	NaN	2	Adgrl4	-	- && sp|Q923X1|AGRL4_MOUSE Adhesion G protein-coupled receptor L4 OS=Mus musculus OX=10090 GN=Adgrl4 PE=2 SV=3
3	151205160	+	m5C_11368	14	12	16	14	0.914	0.037	0.064	2.22045e-15	NaN	3	Adgrl4	-	- && sp|Q923X1|AGRL4_MOUSE Adhesion G protein-coupled receptor L4 OS=Mus musculus OX=10090 GN=Adgrl4 PE=2 SV=3
3	151205056	+	m5C_14947	15	13	16	15	0.9	0	0	6.03473e-12	NaN	2	Adgrl4	-	- && sp|Q923X1|AGRL4_MOUSE Adhesion G protein-coupled receptor L4 OS=Mus musculus OX=10090 GN=Adgrl4 PE=2 SV=3
3	151205161	+	m5C_14995	13	12	15	14	0.939	0.025	0.044	2.22045e-16	NaN	3	Adgrl4	-	- && sp|Q923X1|AGRL4_MOUSE Adhesion G protein-coupled receptor L4 OS=Mus musculus OX=10090 GN=Adgrl4 PE=2 SV=3
3	151205079	+	m5C_16227	16	15	17	16	0.955	0.032	0.045	9.79217e-14	NaN	2	Adgrl4	-	- && sp|Q923X1|AGRL4_MOUSE Adhesion G protein-coupled receptor L4 OS=Mus musculus OX=10090 GN=Adgrl4 PE=2 SV=3
3	151205058	+	m5C_18884	14	13	16	15	0.923	0.017	0.023	4.12825e-12	NaN	2	Adgrl4	-	- && sp|Q923X1|AGRL4_MOUSE Adhesion G protein-coupled receptor L4 OS=Mus musculus OX=10090 GN=Adgrl4 PE=2 SV=3
3	151205105	+	m5C_20089	14	13	16	15	0.941	0.024	0.042	0	NaN	3	Adgrl4	-	- && sp|Q923X1|AGRL4_MOUSE Adhesion G protein-coupled receptor L4 OS=Mus musculus OX=10090 GN=Adgrl4 PE=2 SV=3
3	151205143	+	m5C_20197	14	14	16	15	0.956	0.02	0.034	0	NaN	3	Adgrl4	-	- && sp|Q923X1|AGRL4_MOUSE Adhesion G protein-coupled receptor L4 OS=Mus musculus OX=10090 GN=Adgrl4 PE=2 SV=3
3	151205102	+	m5C_20724	12	11	13	12	0.916	0.005	0.007	1.13605e-09	NaN	2	Adgrl4	-	- && sp|Q923X1|AGRL4_MOUSE Adhesion G protein-coupled receptor L4 OS=Mus musculus OX=10090 GN=Adgrl4 PE=2 SV=3
3	151205165	+	m5C_23384	13	12	15	14	0.887	0.029	0.042	3.9132e-10	NaN	2	Adgrl4	-	- && sp|Q923X1|AGRL4_MOUSE Adhesion G protein-coupled receptor L4 OS=Mus musculus OX=10090 GN=Adgrl4 PE=2 SV=3
3	151205084	+	m5C_24094	15	14	17	16	0.948	0.037	0.052	2.9321e-13	NaN	2	Adgrl4	-	- && sp|Q923X1|AGRL4_MOUSE Adhesion G protein-coupled receptor L4 OS=Mus musculus OX=10090 GN=Adgrl4 PE=2 SV=3
3	151205119	+	m5C_29720	14	13	16	15	0.911	0.005	0.008	2.22045e-16	NaN	3	Adgrl4	-	- && sp|Q923X1|AGRL4_MOUSE Adhesion G protein-coupled receptor L4 OS=Mus musculus OX=10090 GN=Adgrl4 PE=2 SV=3
3	151205137	+	m5C_30344	14	14	16	16	0.984	0.013	0.023	0	NaN	3	Adgrl4	-	- && sp|Q923X1|AGRL4_MOUSE Adhesion G protein-coupled receptor L4 OS=Mus musculus OX=10090 GN=Adgrl4 PE=2 SV=3
3	151205103	+	m5C_32525	14	14	15	15	1	0	0	0	NaN	3	Adgrl4	-	- && sp|Q923X1|AGRL4_MOUSE Adhesion G protein-coupled receptor L4 OS=Mus musculus OX=10090 GN=Adgrl4 PE=2 SV=3
3	151205101	+	m5C_32664	14	13	16	15	0.911	0.005	0.008	2.22045e-16	NaN	3	Adgrl4	-	- && sp|Q923X1|AGRL4_MOUSE Adhesion G protein-coupled receptor L4 OS=Mus musculus OX=10090 GN=Adgrl4 PE=2 SV=3
3	151205113	+	m5C_33248	14	12	16	14	0.892	0.02	0.035	6.55032e-15	NaN	3	Adgrl4	-	- && sp|Q923X1|AGRL4_MOUSE Adhesion G protein-coupled receptor L4 OS=Mus musculus OX=10090 GN=Adgrl4 PE=2 SV=3
3	151205128	+	m5C_34681	13	12	15	14	0.937	0.027	0.046	1.11022e-15	NaN	3	Adgrl4	-	- && sp|Q923X1|AGRL4_MOUSE Adhesion G protein-coupled receptor L4 OS=Mus musculus OX=10090 GN=Adgrl4 PE=2 SV=3
3	151205111	+	m5C_35034	13	13	15	14	0.954	0.02	0.035	1.11022e-16	NaN	3	Adgrl4	-	- && sp|Q923X1|AGRL4_MOUSE Adhesion G protein-coupled receptor L4 OS=Mus musculus OX=10090 GN=Adgrl4 PE=2 SV=3
3	151205077	+	m5C_35086	15	14	17	16	0.953	0.034	0.047	1.72529e-13	NaN	2	Adgrl4	-	- && sp|Q923X1|AGRL4_MOUSE Adhesion G protein-coupled receptor L4 OS=Mus musculus OX=10090 GN=Adgrl4 PE=2 SV=3
3	151205109	+	m5C_36668	14	13	16	15	0.938	0.025	0.044	0	NaN	3	Adgrl4	-	- && sp|Q923X1|AGRL4_MOUSE Adhesion G protein-coupled receptor L4 OS=Mus musculus OX=10090 GN=Adgrl4 PE=2 SV=3
3	151205092	+	m5C_38923	15	14	17	16	0.932	0.011	0.015	3.60711e-13	NaN	2	Adgrl4	-	- && sp|Q923X1|AGRL4_MOUSE Adhesion G protein-coupled receptor L4 OS=Mus musculus OX=10090 GN=Adgrl4 PE=2 SV=3
3	151205044	+	m5C_38959	14	13	15	15	0.95	0.035	0.05	8.46878e-13	NaN	2	Adgrl4	-	- && sp|Q923X1|AGRL4_MOUSE Adhesion G protein-coupled receptor L4 OS=Mus musculus OX=10090 GN=Adgrl4 PE=2 SV=3
3	151205115	+	m5C_40385	13	12	15	13	0.901	0.003	0.006	1.85407e-14	NaN	3	Adgrl4	-	- && sp|Q923X1|AGRL4_MOUSE Adhesion G protein-coupled receptor L4 OS=Mus musculus OX=10090 GN=Adgrl4 PE=2 SV=3
3	151205134	+	m5C_41221	13	12	15	14	0.961	0.032	0.056	2.22045e-16	NaN	3	Adgrl4	-	- && sp|Q923X1|AGRL4_MOUSE Adhesion G protein-coupled receptor L4 OS=Mus musculus OX=10090 GN=Adgrl4 PE=2 SV=3
3	151205046	+	m5C_44003	14	13	16	14	0.897	0.002	0.003	4.00204e-11	NaN	2	Adgrl4	-	- && sp|Q923X1|AGRL4_MOUSE Adhesion G protein-coupled receptor L4 OS=Mus musculus OX=10090 GN=Adgrl4 PE=2 SV=3
3	151205099	+	m5C_44856	14	13	16	15	0.952	0.024	0.041	0	NaN	3	Adgrl4	-	- && sp|Q923X1|AGRL4_MOUSE Adhesion G protein-coupled receptor L4 OS=Mus musculus OX=10090 GN=Adgrl4 PE=2 SV=3
3	151205167	+	m5C_45140	13	12	15	14	0.887	0.029	0.042	3.9132e-10	NaN	2	Adgrl4	-	- && sp|Q923X1|AGRL4_MOUSE Adhesion G protein-coupled receptor L4 OS=Mus musculus OX=10090 GN=Adgrl4 PE=2 SV=3
3	151205122	+	m5C_46205	13	13	15	14	0.942	0.024	0.041	0	NaN	3	Adgrl4	-	- && sp|Q923X1|AGRL4_MOUSE Adhesion G protein-coupled receptor L4 OS=Mus musculus OX=10090 GN=Adgrl4 PE=2 SV=3
3	151205130	+	m5C_46456	15	13	17	15	0.888	0.017	0.03	3.33067e-16	NaN	3	Adgrl4	-	- && sp|Q923X1|AGRL4_MOUSE Adhesion G protein-coupled receptor L4 OS=Mus musculus OX=10090 GN=Adgrl4 PE=2 SV=3
3	138129893	+	m5C_13600	132	33	150	37	0.248	0.005	0.007	0	NaN	2	Adh4	CDS	- && sp|Q9QYY9|ADH4_MOUSE All-trans-retinol dehydrogenase [NAD(+)] ADH4 OS=Mus musculus OX=10090 GN=Adh4 PE=1 SV=4
3	138129919	+	m5C_29383	162	46	184	52	0.282	0.019	0.027	0	NaN	2	Adh4	CDS	- && sp|Q9QYY9|ADH4_MOUSE All-trans-retinol dehydrogenase [NAD(+)] ADH4 OS=Mus musculus OX=10090 GN=Adh4 PE=1 SV=4
2	130988486	-	m5C_539	18	14	19	15	0.791	0.029	0.041	6.87131e-11	NaN	2	Adissp	-	- && sp|Q9D1K7|CT027_MOUSE UPF0687 protein C20orf27 homolog OS=Mus musculus OX=10090 PE=1 SV=3
2	130988484	-	m5C_7192	16	13	18	14	0.813	0.009	0.013	8.38121e-11	NaN	2	Adissp	-	- && sp|Q9D1K7|CT027_MOUSE UPF0687 protein C20orf27 homolog OS=Mus musculus OX=10090 PE=1 SV=3
2	130988483	-	m5C_18615	17	13	19	14	0.738	0.008	0.012	9.4985e-10	NaN	2	Adissp	-	- && sp|Q9D1K7|CT027_MOUSE UPF0687 protein C20orf27 homolog OS=Mus musculus OX=10090 PE=1 SV=3
2	130988482	-	m5C_32521	16	12	18	13	0.742	0.029	0.042	1.79813e-09	NaN	2	Adissp	-	- && sp|Q9D1K7|CT027_MOUSE UPF0687 protein C20orf27 homolog OS=Mus musculus OX=10090 PE=1 SV=3
2	130988481	-	m5C_34451	15	11	17	12	0.738	0.008	0.012	1.74632e-08	NaN	2	Adissp	-	- && sp|Q9D1K7|CT027_MOUSE UPF0687 protein C20orf27 homolog OS=Mus musculus OX=10090 PE=1 SV=3
1	134128849	-	m5C_4954	30	10	33	11	0.388	0.08	0.112	3.16705e-06	NaN	2	Adora1	utr_3	- && sp|Q60612|AA1R_MOUSE Adenosine receptor A1 OS=Mus musculus OX=10090 GN=Adora1 PE=2 SV=4
1	134129734	-	m5C_21215	34	11	39	12	0.342	0.052	0.09	6.40808e-09	NaN	3	Adora1	utr_3	- && sp|Q60612|AA1R_MOUSE Adenosine receptor A1 OS=Mus musculus OX=10090 GN=Adora1 PE=2 SV=4
11	43727238	-	m5C_5619	57	15	64	17	0.276	0.021	0.03	4.30754e-09	NaN	2	Adra1b	-	- && sp|P15823|ADA1B_RAT Alpha-1B adrenergic receptor OS=Rattus norvegicus OX=10116 GN=Adra1b PE=2 SV=2
6	140569901	+	m5C_8652	37	12	40	13	0.328	0.012	0.017	2.70324e-07	NaN	2	Aebp2	CDS	- && sp|Q9Z248|AEBP2_MOUSE Zinc finger protein AEBP2 OS=Mus musculus OX=10090 GN=Aebp2 PE=1 SV=2
11	53311309	+	m5C_8648	57	12	64	14	0.221	0.006	0.009	5.31882e-07	NaN	2	Aff4	utr_3	- && sp|Q9ESC8|AFF4_MOUSE AF4/FMR2 family member 4 OS=Mus musculus OX=10090 GN=Aff4 PE=1 SV=1
2	122461503	+	m5C_14502	81	22	89	25	0.279	0.053	0.074	8.54872e-14	NaN	2	Afg2b	-	- && sp|Q9BVQ7|SPA5L_HUMAN Spermatogenesis-associated protein 5-like protein 1 OS=Homo sapiens OX=9606 GN=SPATA5L1 PE=1 SV=2
8	124221658	+	m5C_18942	66	22	76	25	0.386	0.064	0.11	0	NaN	3	Afg3l1	CDS	- && sp|Q920A7|AFG31_MOUSE AFG3-like protein 1 OS=Mus musculus OX=10090 GN=Afg3l1 PE=1 SV=2
18	67582067	-	m5C_8471	224	47	253	53	0.212	0.004	0.007	0	NaN	3	Afg3l2	-	- && sp|Q8JZQ2|AFG32_MOUSE AFG3-like protein 2 OS=Mus musculus OX=10090 GN=Afg3l2 PE=1 SV=1
6	34757554	+	m5C_25405	20	9	23	10	0.47	0.071	0.1	1.97638e-05	NaN	2	Agbl3	-	- && sp|Q8CDP0|CBPC3_MOUSE Cytosolic carboxypeptidase 3 OS=Mus musculus OX=10090 GN=Agbl3 PE=1 SV=1
4	110409132	+	m5C_1606	14	11	15	12	0.783	0.014	0.024	5.17031e-12	NaN	3	Agbl4	-	- && sp|Q09LZ8|CBPC6_MOUSE Cytosolic carboxypeptidase 6 OS=Mus musculus OX=10090 GN=Agbl4 PE=1 SV=1
4	110409139	+	m5C_2057	18	13	20	14	0.725	0.029	0.04	1.26919e-09	NaN	2	Agbl4	-	- && sp|Q09LZ8|CBPC6_MOUSE Cytosolic carboxypeptidase 6 OS=Mus musculus OX=10090 GN=Agbl4 PE=1 SV=1
4	110408834	+	m5C_2453	14	11	15	12	0.775	0.034	0.048	2.18949e-08	NaN	2	Agbl4	-	- && sp|Q09LZ8|CBPC6_MOUSE Cytosolic carboxypeptidase 6 OS=Mus musculus OX=10090 GN=Agbl4 PE=1 SV=1
4	110408864	+	m5C_2737	15	11	17	13	0.758	0.048	0.083	3.02047e-12	NaN	3	Agbl4	-	- && sp|Q09LZ8|CBPC6_MOUSE Cytosolic carboxypeptidase 6 OS=Mus musculus OX=10090 GN=Agbl4 PE=1 SV=1
4	110409097	+	m5C_3624	13	11	15	12	0.849	0.057	0.08	1.95224e-09	NaN	2	Agbl4	-	- && sp|Q09LZ8|CBPC6_MOUSE Cytosolic carboxypeptidase 6 OS=Mus musculus OX=10090 GN=Agbl4 PE=1 SV=1
4	110408820	+	m5C_3737	11	10	12	11	0.909	0.006	0.009	2.47159e-08	NaN	2	Agbl4	-	- && sp|Q09LZ8|CBPC6_MOUSE Cytosolic carboxypeptidase 6 OS=Mus musculus OX=10090 GN=Agbl4 PE=1 SV=1
4	110408893	+	m5C_3741	10	7	11	8	0.668	0.023	0.032	0.000147756	NaN	2	Agbl4	-	- && sp|Q09LZ8|CBPC6_MOUSE Cytosolic carboxypeptidase 6 OS=Mus musculus OX=10090 GN=Agbl4 PE=1 SV=1
4	110408886	+	m5C_5206	13	10	15	11	0.747	0.053	0.091	1.39921e-10	NaN	3	Agbl4	-	- && sp|Q09LZ8|CBPC6_MOUSE Cytosolic carboxypeptidase 6 OS=Mus musculus OX=10090 GN=Agbl4 PE=1 SV=1
4	110409123	+	m5C_5414	13	10	15	11	0.728	0.047	0.081	3.84858e-10	NaN	3	Agbl4	-	- && sp|Q09LZ8|CBPC6_MOUSE Cytosolic carboxypeptidase 6 OS=Mus musculus OX=10090 GN=Agbl4 PE=1 SV=1
4	110409254	+	m5C_6415	12	9	14	10	0.772	0.099	0.171	1.24856e-09	NaN	3	Agbl4	-	- && sp|Q09LZ8|CBPC6_MOUSE Cytosolic carboxypeptidase 6 OS=Mus musculus OX=10090 GN=Agbl4 PE=1 SV=1
4	110409234	+	m5C_7144	13	10	15	11	0.774	0.089	0.127	1.99765e-07	NaN	2	Agbl4	-	- && sp|Q09LZ8|CBPC6_MOUSE Cytosolic carboxypeptidase 6 OS=Mus musculus OX=10090 GN=Agbl4 PE=1 SV=1
4	110409172	+	m5C_7836	12	8	13	9	0.668	0.015	0.026	5.21785e-07	NaN	3	Agbl4	-	- && sp|Q09LZ8|CBPC6_MOUSE Cytosolic carboxypeptidase 6 OS=Mus musculus OX=10090 GN=Agbl4 PE=1 SV=1
4	110409105	+	m5C_8820	15	11	17	12	0.744	0.04	0.056	8.10509e-09	NaN	2	Agbl4	-	- && sp|Q09LZ8|CBPC6_MOUSE Cytosolic carboxypeptidase 6 OS=Mus musculus OX=10090 GN=Agbl4 PE=1 SV=1
4	110408830	+	m5C_9579	11	8	12	9	0.735	0.041	0.071	7.84561e-08	NaN	3	Agbl4	-	- && sp|Q09LZ8|CBPC6_MOUSE Cytosolic carboxypeptidase 6 OS=Mus musculus OX=10090 GN=Agbl4 PE=1 SV=1
4	110409165	+	m5C_10785	15	13	17	14	0.871	0.003	0.004	2.56597e-11	NaN	2	Agbl4	-	- && sp|Q09LZ8|CBPC6_MOUSE Cytosolic carboxypeptidase 6 OS=Mus musculus OX=10090 GN=Agbl4 PE=1 SV=1
4	110409120	+	m5C_11542	13	9	14	9	0.667	0	0	2.26316e-06	NaN	2	Agbl4	-	- && sp|Q09LZ8|CBPC6_MOUSE Cytosolic carboxypeptidase 6 OS=Mus musculus OX=10090 GN=Agbl4 PE=1 SV=1
4	110409154	+	m5C_12283	15	13	17	14	0.851	0.052	0.09	1.11022e-15	NaN	3	Agbl4	-	- && sp|Q09LZ8|CBPC6_MOUSE Cytosolic carboxypeptidase 6 OS=Mus musculus OX=10090 GN=Agbl4 PE=1 SV=1
4	110408836	+	m5C_12390	12	9	14	10	0.766	0.037	0.052	6.14158e-07	NaN	2	Agbl4	-	- && sp|Q09LZ8|CBPC6_MOUSE Cytosolic carboxypeptidase 6 OS=Mus musculus OX=10090 GN=Agbl4 PE=1 SV=1
4	110409111	+	m5C_12685	14	11	16	12	0.759	0.027	0.046	2.55944e-11	NaN	3	Agbl4	-	- && sp|Q09LZ8|CBPC6_MOUSE Cytosolic carboxypeptidase 6 OS=Mus musculus OX=10090 GN=Agbl4 PE=1 SV=1
4	110408884	+	m5C_12900	15	12	17	14	0.822	0.009	0.016	7.41629e-14	NaN	3	Agbl4	-	- && sp|Q09LZ8|CBPC6_MOUSE Cytosolic carboxypeptidase 6 OS=Mus musculus OX=10090 GN=Agbl4 PE=1 SV=1
4	110409103	+	m5C_13087	14	11	15	12	0.785	0.051	0.072	1.99096e-08	NaN	2	Agbl4	-	- && sp|Q09LZ8|CBPC6_MOUSE Cytosolic carboxypeptidase 6 OS=Mus musculus OX=10090 GN=Agbl4 PE=1 SV=1
4	110409095	+	m5C_13217	13	11	14	12	0.885	0.027	0.039	1.33912e-09	NaN	2	Agbl4	-	- && sp|Q09LZ8|CBPC6_MOUSE Cytosolic carboxypeptidase 6 OS=Mus musculus OX=10090 GN=Agbl4 PE=1 SV=1
4	110408818	+	m5C_13562	11	10	12	11	0.909	0	0	6.64487e-09	NaN	2	Agbl4	-	- && sp|Q09LZ8|CBPC6_MOUSE Cytosolic carboxypeptidase 6 OS=Mus musculus OX=10090 GN=Agbl4 PE=1 SV=1
4	110409245	+	m5C_13842	12	10	14	11	0.834	0.118	0.166	4.53373e-08	NaN	2	Agbl4	-	- && sp|Q09LZ8|CBPC6_MOUSE Cytosolic carboxypeptidase 6 OS=Mus musculus OX=10090 GN=Agbl4 PE=1 SV=1
4	110409086	+	m5C_14530	12	10	13	11	0.871	0.037	0.053	1.32416e-08	NaN	2	Agbl4	-	- && sp|Q09LZ8|CBPC6_MOUSE Cytosolic carboxypeptidase 6 OS=Mus musculus OX=10090 GN=Agbl4 PE=1 SV=1
4	110408880	+	m5C_14781	13	10	14	11	0.762	0.067	0.095	8.18601e-08	NaN	2	Agbl4	-	- && sp|Q09LZ8|CBPC6_MOUSE Cytosolic carboxypeptidase 6 OS=Mus musculus OX=10090 GN=Agbl4 PE=1 SV=1
4	110408826	+	m5C_14829	10	8	11	9	0.8	0.071	0.1	5.82971e-06	NaN	2	Agbl4	-	- && sp|Q09LZ8|CBPC6_MOUSE Cytosolic carboxypeptidase 6 OS=Mus musculus OX=10090 GN=Agbl4 PE=1 SV=1
4	110408899	+	m5C_14835	10	9	11	10	0.87	0.029	0.049	5.78664e-10	NaN	3	Agbl4	-	- && sp|Q09LZ8|CBPC6_MOUSE Cytosolic carboxypeptidase 6 OS=Mus musculus OX=10090 GN=Agbl4 PE=1 SV=1
4	110409181	+	m5C_16817	11	8	13	9	0.727	0.072	0.124	3.72996e-08	NaN	3	Agbl4	-	- && sp|Q09LZ8|CBPC6_MOUSE Cytosolic carboxypeptidase 6 OS=Mus musculus OX=10090 GN=Agbl4 PE=1 SV=1
4	110408858	+	m5C_17178	15	10	17	11	0.675	0.104	0.18	5.39229e-10	NaN	3	Agbl4	-	- && sp|Q09LZ8|CBPC6_MOUSE Cytosolic carboxypeptidase 6 OS=Mus musculus OX=10090 GN=Agbl4 PE=1 SV=1
4	110409180	+	m5C_17374	11	8	12	8	0.696	0.003	0.004	2.04987e-05	NaN	2	Agbl4	-	- && sp|Q09LZ8|CBPC6_MOUSE Cytosolic carboxypeptidase 6 OS=Mus musculus OX=10090 GN=Agbl4 PE=1 SV=1
4	110409189	+	m5C_17389	12	8	13	8	0.671	0.04	0.056	2.42884e-05	NaN	2	Agbl4	-	- && sp|Q09LZ8|CBPC6_MOUSE Cytosolic carboxypeptidase 6 OS=Mus musculus OX=10090 GN=Agbl4 PE=1 SV=1
4	110409260	+	m5C_17851	12	9	14	10	0.767	0.119	0.205	1.48456e-09	NaN	3	Agbl4	-	- && sp|Q09LZ8|CBPC6_MOUSE Cytosolic carboxypeptidase 6 OS=Mus musculus OX=10090 GN=Agbl4 PE=1 SV=1
4	110409171	+	m5C_19292	13	12	15	13	0.916	0.059	0.084	2.49685e-11	NaN	2	Agbl4	-	- && sp|Q09LZ8|CBPC6_MOUSE Cytosolic carboxypeptidase 6 OS=Mus musculus OX=10090 GN=Agbl4 PE=1 SV=1
4	110409137	+	m5C_19446	17	13	19	15	0.772	0.005	0.007	1.12508e-10	NaN	2	Agbl4	-	- && sp|Q09LZ8|CBPC6_MOUSE Cytosolic carboxypeptidase 6 OS=Mus musculus OX=10090 GN=Agbl4 PE=1 SV=1
4	110409115	+	m5C_20913	15	12	16	13	0.834	0.024	0.033	2.43608e-10	NaN	2	Agbl4	-	- && sp|Q09LZ8|CBPC6_MOUSE Cytosolic carboxypeptidase 6 OS=Mus musculus OX=10090 GN=Agbl4 PE=1 SV=1
4	110409187	+	m5C_21081	13	8	14	8	0.619	0.034	0.048	1.89266e-05	NaN	2	Agbl4	-	- && sp|Q09LZ8|CBPC6_MOUSE Cytosolic carboxypeptidase 6 OS=Mus musculus OX=10090 GN=Agbl4 PE=1 SV=1
4	110408892	+	m5C_22594	11	8	12	9	0.727	0	0	1.57116e-05	NaN	2	Agbl4	-	- && sp|Q09LZ8|CBPC6_MOUSE Cytosolic carboxypeptidase 6 OS=Mus musculus OX=10090 GN=Agbl4 PE=1 SV=1
4	110409141	+	m5C_23103	16	12	18	14	0.743	0.011	0.02	1.16973e-12	NaN	3	Agbl4	-	- && sp|Q09LZ8|CBPC6_MOUSE Cytosolic carboxypeptidase 6 OS=Mus musculus OX=10090 GN=Agbl4 PE=1 SV=1
4	110409249	+	m5C_23440	12	7	14	8	0.657	0.08	0.138	1.18104e-06	NaN	3	Agbl4	-	- && sp|Q09LZ8|CBPC6_MOUSE Cytosolic carboxypeptidase 6 OS=Mus musculus OX=10090 GN=Agbl4 PE=1 SV=1
4	110409101	+	m5C_24349	13	12	14	13	0.893	0.076	0.107	1.74427e-10	NaN	2	Agbl4	-	- && sp|Q09LZ8|CBPC6_MOUSE Cytosolic carboxypeptidase 6 OS=Mus musculus OX=10090 GN=Agbl4 PE=1 SV=1
4	110408860	+	m5C_24377	13	10	15	11	0.773	0.039	0.067	1.31525e-10	NaN	3	Agbl4	-	- && sp|Q09LZ8|CBPC6_MOUSE Cytosolic carboxypeptidase 6 OS=Mus musculus OX=10090 GN=Agbl4 PE=1 SV=1
4	110409174	+	m5C_24711	11	8	13	9	0.712	0.025	0.042	6.0591e-08	NaN	3	Agbl4	-	- && sp|Q09LZ8|CBPC6_MOUSE Cytosolic carboxypeptidase 6 OS=Mus musculus OX=10090 GN=Agbl4 PE=1 SV=1
4	110408828	+	m5C_26210	12	10	13	11	0.839	0.049	0.07	3.86845e-08	NaN	2	Agbl4	-	- && sp|Q09LZ8|CBPC6_MOUSE Cytosolic carboxypeptidase 6 OS=Mus musculus OX=10090 GN=Agbl4 PE=1 SV=1
4	110408862	+	m5C_26353	14	12	16	13	0.857	0.005	0.009	1.45883e-13	NaN	3	Agbl4	-	- && sp|Q09LZ8|CBPC6_MOUSE Cytosolic carboxypeptidase 6 OS=Mus musculus OX=10090 GN=Agbl4 PE=1 SV=1
4	110409113	+	m5C_26813	15	12	17	13	0.775	0.018	0.025	2.05148e-09	NaN	2	Agbl4	-	- && sp|Q09LZ8|CBPC6_MOUSE Cytosolic carboxypeptidase 6 OS=Mus musculus OX=10090 GN=Agbl4 PE=1 SV=1
4	110408882	+	m5C_27096	17	13	19	15	0.791	0.029	0.041	1.27949e-10	NaN	2	Agbl4	-	- && sp|Q09LZ8|CBPC6_MOUSE Cytosolic carboxypeptidase 6 OS=Mus musculus OX=10090 GN=Agbl4 PE=1 SV=1
4	110408866	+	m5C_27718	13	9	15	10	0.67	0.07	0.099	3.4096e-06	NaN	2	Agbl4	-	- && sp|Q09LZ8|CBPC6_MOUSE Cytosolic carboxypeptidase 6 OS=Mus musculus OX=10090 GN=Agbl4 PE=1 SV=1
4	110408824	+	m5C_27794	10	8	12	9	0.778	0.033	0.057	4.16305e-08	NaN	3	Agbl4	-	- && sp|Q09LZ8|CBPC6_MOUSE Cytosolic carboxypeptidase 6 OS=Mus musculus OX=10090 GN=Agbl4 PE=1 SV=1
4	110408854	+	m5C_29224	14	9	16	10	0.664	0.068	0.117	4.40843e-09	NaN	3	Agbl4	-	- && sp|Q09LZ8|CBPC6_MOUSE Cytosolic carboxypeptidase 6 OS=Mus musculus OX=10090 GN=Agbl4 PE=1 SV=1
4	110408890	+	m5C_32441	11	9	12	10	0.849	0.024	0.041	6.78553e-10	NaN	3	Agbl4	-	- && sp|Q09LZ8|CBPC6_MOUSE Cytosolic carboxypeptidase 6 OS=Mus musculus OX=10090 GN=Agbl4 PE=1 SV=1
4	110408844	+	m5C_32859	13	10	14	11	0.764	0.026	0.037	1.08748e-07	NaN	2	Agbl4	-	- && sp|Q09LZ8|CBPC6_MOUSE Cytosolic carboxypeptidase 6 OS=Mus musculus OX=10090 GN=Agbl4 PE=1 SV=1
4	110408822	+	m5C_33520	10	7	11	8	0.75	0.035	0.05	3.1015e-05	NaN	2	Agbl4	-	- && sp|Q09LZ8|CBPC6_MOUSE Cytosolic carboxypeptidase 6 OS=Mus musculus OX=10090 GN=Agbl4 PE=1 SV=1
4	110409121	+	m5C_33841	16	13	18	14	0.787	0.026	0.037	4.07534e-10	NaN	2	Agbl4	-	- && sp|Q09LZ8|CBPC6_MOUSE Cytosolic carboxypeptidase 6 OS=Mus musculus OX=10090 GN=Agbl4 PE=1 SV=1
4	110408832	+	m5C_33910	13	11	14	12	0.84	0.063	0.09	5.81399e-09	NaN	2	Agbl4	-	- && sp|Q09LZ8|CBPC6_MOUSE Cytosolic carboxypeptidase 6 OS=Mus musculus OX=10090 GN=Agbl4 PE=1 SV=1
4	110409145	+	m5C_34785	17	13	19	14	0.744	0.015	0.022	9.50658e-10	NaN	2	Agbl4	-	- && sp|Q09LZ8|CBPC6_MOUSE Cytosolic carboxypeptidase 6 OS=Mus musculus OX=10090 GN=Agbl4 PE=1 SV=1
4	110409239	+	m5C_34869	13	9	15	11	0.736	0.123	0.173	2.64938e-07	NaN	2	Agbl4	-	- && sp|Q09LZ8|CBPC6_MOUSE Cytosolic carboxypeptidase 6 OS=Mus musculus OX=10090 GN=Agbl4 PE=1 SV=1
4	110408816	+	m5C_35708	10	8	11	9	0.814	0.061	0.087	2.07824e-06	NaN	2	Agbl4	-	- && sp|Q09LZ8|CBPC6_MOUSE Cytosolic carboxypeptidase 6 OS=Mus musculus OX=10090 GN=Agbl4 PE=1 SV=1
4	110408838	+	m5C_36719	13	11	14	12	0.887	0.009	0.013	1.48678e-09	NaN	2	Agbl4	-	- && sp|Q09LZ8|CBPC6_MOUSE Cytosolic carboxypeptidase 6 OS=Mus musculus OX=10090 GN=Agbl4 PE=1 SV=1
4	110409163	+	m5C_37719	14	13	16	14	0.931	0.001	0.002	4.70535e-12	NaN	2	Agbl4	-	- && sp|Q09LZ8|CBPC6_MOUSE Cytosolic carboxypeptidase 6 OS=Mus musculus OX=10090 GN=Agbl4 PE=1 SV=1
4	110409093	+	m5C_37885	12	9	13	10	0.756	0.063	0.089	2.59748e-07	NaN	2	Agbl4	-	- && sp|Q09LZ8|CBPC6_MOUSE Cytosolic carboxypeptidase 6 OS=Mus musculus OX=10090 GN=Agbl4 PE=1 SV=1
4	110408814	+	m5C_38279	10	10	11	11	0.95	0.035	0.05	7.70032e-09	NaN	2	Agbl4	-	- && sp|Q09LZ8|CBPC6_MOUSE Cytosolic carboxypeptidase 6 OS=Mus musculus OX=10090 GN=Agbl4 PE=1 SV=1
4	110409130	+	m5C_40283	17	13	19	14	0.742	0.025	0.036	4.68081e-10	NaN	2	Agbl4	-	- && sp|Q09LZ8|CBPC6_MOUSE Cytosolic carboxypeptidase 6 OS=Mus musculus OX=10090 GN=Agbl4 PE=1 SV=1
4	110408842	+	m5C_40792	16	12	18	14	0.756	0.048	0.068	1.61671e-09	NaN	2	Agbl4	-	- && sp|Q09LZ8|CBPC6_MOUSE Cytosolic carboxypeptidase 6 OS=Mus musculus OX=10090 GN=Agbl4 PE=1 SV=1
4	110408875	+	m5C_40862	16	14	18	15	0.857	0.012	0.02	2.22045e-16	NaN	3	Agbl4	-	- && sp|Q09LZ8|CBPC6_MOUSE Cytosolic carboxypeptidase 6 OS=Mus musculus OX=10090 GN=Agbl4 PE=1 SV=1
4	110409158	+	m5C_40958	13	12	14	13	0.916	0.059	0.084	2.49685e-11	NaN	2	Agbl4	-	- && sp|Q09LZ8|CBPC6_MOUSE Cytosolic carboxypeptidase 6 OS=Mus musculus OX=10090 GN=Agbl4 PE=1 SV=1
4	110408856	+	m5C_41474	14	11	16	12	0.773	0.017	0.029	4.96114e-12	NaN	3	Agbl4	-	- && sp|Q09LZ8|CBPC6_MOUSE Cytosolic carboxypeptidase 6 OS=Mus musculus OX=10090 GN=Agbl4 PE=1 SV=1
4	110408851	+	m5C_42594	15	10	17	12	0.705	0.069	0.12	4.97364e-11	NaN	3	Agbl4	-	- && sp|Q09LZ8|CBPC6_MOUSE Cytosolic carboxypeptidase 6 OS=Mus musculus OX=10090 GN=Agbl4 PE=1 SV=1
4	110409156	+	m5C_43052	13	11	15	12	0.846	0.066	0.114	4.14557e-13	NaN	3	Agbl4	-	- && sp|Q09LZ8|CBPC6_MOUSE Cytosolic carboxypeptidase 6 OS=Mus musculus OX=10090 GN=Agbl4 PE=1 SV=1
4	110409146	+	m5C_44438	15	13	17	14	0.816	0.091	0.158	1.44329e-15	NaN	3	Agbl4	-	- && sp|Q09LZ8|CBPC6_MOUSE Cytosolic carboxypeptidase 6 OS=Mus musculus OX=10090 GN=Agbl4 PE=1 SV=1
4	110409077	+	m5C_45781	11	10	12	11	0.862	0.043	0.061	4.05249e-08	NaN	2	Agbl4	-	- && sp|Q09LZ8|CBPC6_MOUSE Cytosolic carboxypeptidase 6 OS=Mus musculus OX=10090 GN=Agbl4 PE=1 SV=1
3	116538338	-	m5C_14344	24	10	28	12	0.44	0.043	0.06	2.23045e-06	NaN	2	Agl	utr_3	- && sp|Q2PQH8|GDE_CANLF Glycogen debranching enzyme OS=Canis lupus familiaris OX=9615 GN=AGL PE=2 SV=1
3	116538339	-	m5C_14812	24	9	27	11	0.397	0.002	0.004	1.40529e-05	NaN	2	Agl	utr_3	- && sp|Q2PQH8|GDE_CANLF Glycogen debranching enzyme OS=Canis lupus familiaris OX=9615 GN=AGL PE=2 SV=1
3	116538340	-	m5C_23793	21	9	23	10	0.443	0.041	0.057	2.35304e-05	NaN	2	Agl	utr_3	- && sp|Q2PQH8|GDE_CANLF Glycogen debranching enzyme OS=Canis lupus familiaris OX=9615 GN=AGL PE=2 SV=1
4	141480044	+	m5C_38535	10	9	12	11	0.909	0.064	0.091	4.99131e-08	NaN	2	Agmat	-	- && sp|A2AS89|SPEB_MOUSE Agmatinase, mitochondrial OS=Mus musculus OX=10090 GN=Agmat PE=1 SV=1
4	126362320	-	m5C_29986	21	9	23	9	0.422	0.016	0.022	2.61465e-05	NaN	2	Ago1	utr_5	- && sp|Q9UL18|AGO1_HUMAN Protein argonaute-1 OS=Homo sapiens OX=9606 GN=AGO1 PE=1 SV=3
10	78107705	-	m5C_43126	31	17	36	19	0.566	0.047	0.066	1.51343e-11	NaN	2	Agpat3	utr_3	- && sp|Q9D517|PLCC_MOUSE 1-acyl-sn-glycerol-3-phosphate acyltransferase gamma OS=Mus musculus OX=10090 GN=Agpat3 PE=1 SV=2
3	107603767	-	m5C_13721	167	37	184	41	0.221	0.008	0.012	0	NaN	2	Ahcyl1	utr_5	- && sp|O43865|SAHH2_HUMAN S-adenosylhomocysteine hydrolase-like protein 1 OS=Homo sapiens OX=9606 GN=AHCYL1 PE=1 SV=2
4	128901839	+	m5C_28511	301	85	341	96	0.283	0.023	0.04	0	NaN	3	Ak2	CDS	- && sp|Q9WTP6|KAD2_MOUSE Adenylate kinase 2, mitochondrial OS=Mus musculus OX=10090 GN=Ak2 PE=1 SV=5
4	101323656	+	m5C_30638	124	28	137	31	0.233	0.018	0.026	0	NaN	2	Ak4	utr_3	- && sp|Q9WUR9|KAD4_MOUSE Adenylate kinase 4, mitochondrial OS=Mus musculus OX=10090 GN=Ak4 PE=1 SV=1
11	88735388	-	m5C_5569	28	10	31	11	0.372	0.013	0.019	3.64492e-06	NaN	2	Akap1	CDS	- && sp|O08715|AKAP1_MOUSE A-kinase anchor protein 1, mitochondrial OS=Mus musculus OX=10090 GN=Akap1 PE=1 SV=4
11	88735389	-	m5C_6856	30	11	33	12	0.372	0.02	0.028	1.70914e-06	NaN	2	Akap1	CDS	- && sp|O08715|AKAP1_MOUSE A-kinase anchor protein 1, mitochondrial OS=Mus musculus OX=10090 GN=Akap1 PE=1 SV=4
11	88735393	-	m5C_26023	28	9	31	9	0.322	0.001	0.002	4.5255e-05	NaN	2	Akap1	CDS	- && sp|O08715|AKAP1_MOUSE A-kinase anchor protein 1, mitochondrial OS=Mus musculus OX=10090 GN=Akap1 PE=1 SV=4
11	88735378	-	m5C_31781	38	9	43	10	0.239	0.018	0.026	6.79396e-05	NaN	2	Akap1	CDS	- && sp|O08715|AKAP1_MOUSE A-kinase anchor protein 1, mitochondrial OS=Mus musculus OX=10090 GN=Akap1 PE=1 SV=4
X	169104732	+	m5C_34562	38	10	42	11	0.266	0.029	0.04	1.39514e-05	NaN	2	AKAP17A	CDS	- && sp|Q02040|AK17A_HUMAN A-kinase anchor protein 17A OS=Homo sapiens OX=9606 GN=AKAP17A PE=1 SV=2
10	25172879	-	m5C_22216	22	10	24	11	0.451	0.021	0.029	4.2753e-06	NaN	2	Akap7	-	- && sp|Q7TN79|AKA7G_MOUSE A-kinase anchor protein 7 isoform gamma OS=Mus musculus OX=10090 GN=Akap7 PE=1 SV=2
4	139038191	+	m5C_983	488	117	549	132	0.24	0.007	0.012	0	NaN	3	Akr7a5	CDS	- && sp|Q8CG76|ARK72_MOUSE Aflatoxin B1 aldehyde reductase member 2 OS=Mus musculus OX=10090 GN=Akr7a2 PE=1 SV=3
4	139038197	+	m5C_2011	540	117	604	131	0.216	0.001	0.002	0	NaN	2	Akr7a5	CDS	- && sp|Q8CG76|ARK72_MOUSE Aflatoxin B1 aldehyde reductase member 2 OS=Mus musculus OX=10090 GN=Akr7a2 PE=1 SV=3
4	139044055	+	m5C_28826	218	69	246	77	0.311	0.014	0.025	0	NaN	3	Akr7a5	CDS	- && sp|Q8CG76|ARK72_MOUSE Aflatoxin B1 aldehyde reductase member 2 OS=Mus musculus OX=10090 GN=Akr7a2 PE=1 SV=3
4	139038192	+	m5C_31178	497	113	561	128	0.23	0.004	0.007	0	NaN	3	Akr7a5	CDS	- && sp|Q8CG76|ARK72_MOUSE Aflatoxin B1 aldehyde reductase member 2 OS=Mus musculus OX=10090 GN=Akr7a2 PE=1 SV=3
4	139038190	+	m5C_33934	472	105	531	118	0.223	0.006	0.01	0	NaN	3	Akr7a5	CDS	- && sp|Q8CG76|ARK72_MOUSE Aflatoxin B1 aldehyde reductase member 2 OS=Mus musculus OX=10090 GN=Akr7a2 PE=1 SV=3
4	139038193	+	m5C_35132	521	118	584	132	0.229	0.004	0.005	0	NaN	2	Akr7a5	CDS	- && sp|Q8CG76|ARK72_MOUSE Aflatoxin B1 aldehyde reductase member 2 OS=Mus musculus OX=10090 GN=Akr7a2 PE=1 SV=3
4	139038234	+	m5C_38290	891	210	998	235	0.236	0.001	0.001	0	NaN	2	Akr7a5	CDS	- && sp|Q8CG76|ARK72_MOUSE Aflatoxin B1 aldehyde reductase member 2 OS=Mus musculus OX=10090 GN=Akr7a2 PE=1 SV=3
4	139038198	+	m5C_44746	549	126	616	141	0.23	0.002	0.003	0	NaN	2	Akr7a5	CDS	- && sp|Q8CG76|ARK72_MOUSE Aflatoxin B1 aldehyde reductase member 2 OS=Mus musculus OX=10090 GN=Akr7a2 PE=1 SV=3
7	44502260	+	m5C_22477	41	12	48	14	0.3	0.008	0.011	2.94517e-07	NaN	2	Akt1s1	-	- && sp|Q9D1F4|AKTS1_MOUSE Proline-rich AKT1 substrate 1 OS=Mus musculus OX=10090 GN=Akt1s1 PE=1 SV=1
7	44502367	+	m5C_24158	296	73	329	80	0.25	0.035	0.05	0	NaN	2	Akt1s1	-	- && sp|Q9D1F4|AKTS1_MOUSE Proline-rich AKT1 substrate 1 OS=Mus musculus OX=10090 GN=Akt1s1 PE=1 SV=1
7	44502258	+	m5C_28734	36	13	42	15	0.351	0.028	0.039	8.535e-08	NaN	2	Akt1s1	-	- && sp|Q9D1F4|AKTS1_MOUSE Proline-rich AKT1 substrate 1 OS=Mus musculus OX=10090 GN=Akt1s1 PE=1 SV=1
7	44502362	+	m5C_30271	291	76	324	84	0.267	0.047	0.066	0	NaN	2	Akt1s1	-	- && sp|Q9D1F4|AKTS1_MOUSE Proline-rich AKT1 substrate 1 OS=Mus musculus OX=10090 GN=Akt1s1 PE=1 SV=1
7	44502261	+	m5C_33936	43	14	50	17	0.34	0.02	0.028	5.44905e-09	NaN	2	Akt1s1	-	- && sp|Q9D1F4|AKTS1_MOUSE Proline-rich AKT1 substrate 1 OS=Mus musculus OX=10090 GN=Akt1s1 PE=1 SV=1
7	44502266	+	m5C_45574	67	15	74	17	0.237	0.019	0.027	6.26268e-09	NaN	2	Akt1s1	-	- && sp|Q9D1F4|AKTS1_MOUSE Proline-rich AKT1 substrate 1 OS=Mus musculus OX=10090 GN=Akt1s1 PE=1 SV=1
9	106120992	-	m5C_34308	24	10	28	12	0.557	0.212	0.3	2.48888e-07	NaN	2	Alas1	-	- && sp|Q8VC19|HEM1_MOUSE 5-aminolevulinate synthase, nonspecific, mitochondrial OS=Mus musculus OX=10090 GN=Alas1 PE=1 SV=2
5	90620543	+	m5C_2720	25789	8036	29890	9286	0.321	0.015	0.031	0	NaN	4	Alb	CDS	- && sp|P07724|ALBU_MOUSE Albumin OS=Mus musculus OX=10090 GN=Alb PE=1 SV=3
16	52272897	-	m5C_6870	43	11	49	13	0.28	0.051	0.072	1.42957e-06	NaN	2	Alcam	utr_5	- && sp|Q61490|CD166_MOUSE CD166 antigen OS=Mus musculus OX=10090 GN=Alcam PE=1 SV=3
19	20620368	+	m5C_41	139	31	154	34	0.223	0.013	0.019	0	NaN	2	Aldh1a1	utr_3	- && sp|P24549|AL1A1_MOUSE Retinal dehydrogenase 1 OS=Mus musculus OX=10090 GN=Aldh1a1 PE=1 SV=5
5	121707460	-	m5C_4711	16	10	19	12	0.667	0.104	0.181	1.59523e-10	NaN	3	Aldh2	-	- && sp|P47738|ALDH2_MOUSE Aldehyde dehydrogenase, mitochondrial OS=Mus musculus OX=10090 GN=Aldh2 PE=1 SV=1
5	121707470	-	m5C_29552	20	11	24	13	0.561	0.013	0.023	1.75117e-10	NaN	3	Aldh2	-	- && sp|P47738|ALDH2_MOUSE Aldehyde dehydrogenase, mitochondrial OS=Mus musculus OX=10090 GN=Aldh2 PE=1 SV=1
5	121707464	-	m5C_31346	17	10	20	12	0.59	0.028	0.048	3.54047e-09	NaN	3	Aldh2	-	- && sp|P47738|ALDH2_MOUSE Aldehyde dehydrogenase, mitochondrial OS=Mus musculus OX=10090 GN=Aldh2 PE=1 SV=1
11	61136225	-	m5C_12937	662	151	749	171	0.23	0.003	0.005	0	NaN	2	Aldh3a2	utr_3	- && sp|P47740|AL3A2_MOUSE Aldehyde dehydrogenase family 3 member A2 OS=Mus musculus OX=10090 GN=Aldh3a2 PE=1 SV=2
11	61136226	-	m5C_13018	649	147	735	167	0.229	0.01	0.014	0	NaN	2	Aldh3a2	utr_3	- && sp|P47740|AL3A2_MOUSE Aldehyde dehydrogenase family 3 member A2 OS=Mus musculus OX=10090 GN=Aldh3a2 PE=1 SV=2
11	61136227	-	m5C_38527	643	144	727	163	0.228	0.015	0.021	0	NaN	2	Aldh3a2	utr_3	- && sp|P47740|AL3A2_MOUSE Aldehyde dehydrogenase family 3 member A2 OS=Mus musculus OX=10090 GN=Aldh3a2 PE=1 SV=2
4	139376730	+	m5C_29690	62	15	68	16	0.248	0.015	0.022	1.22252e-08	NaN	2	Aldh4a1","Gm21969	-	- && sp|Q8CHT0|AL4A1_MOUSE Delta-1-pyrroline-5-carboxylate dehydrogenase, mitochondrial OS=Mus musculus OX=10090 GN=Aldh4a1 PE=1 SV=3;- && sp|Q8CHT0|AL4A1_MOUSE Delta-1-pyrroline-5-carboxylate dehydrogenase, mitochondrial OS=Mus musculus OX=10090 GN=Aldh4a1 PE=1 SV=3
13	25121441	-	m5C_10994	112	26	127	29	0.233	0.008	0.012	1.33227e-15	NaN	2	Aldh5a1	CDS	- && sp|Q8BWF0|SSDH_MOUSE Succinate-semialdehyde dehydrogenase, mitochondrial OS=Mus musculus OX=10090 GN=Aldh5a1 PE=1 SV=1
4	49548699	-	m5C_1215	30	12	34	13	0.405	0.017	0.029	2.8894e-10	NaN	3	Aldob	-	- && sp|Q91Y97|ALDOB_MOUSE Fructose-bisphosphate aldolase B OS=Mus musculus OX=10090 GN=Aldob PE=1 SV=3
4	49548673	-	m5C_2129	42	13	47	14	0.305	0.03	0.042	6.41245e-08	NaN	2	Aldob	-	- && sp|Q91Y97|ALDOB_MOUSE Fructose-bisphosphate aldolase B OS=Mus musculus OX=10090 GN=Aldob PE=1 SV=3
4	49547997	-	m5C_3400	73	15	81	16	0.206	0.002	0.002	1.6544e-08	NaN	2	Aldob	-	- && sp|Q91Y97|ALDOB_MOUSE Fructose-bisphosphate aldolase B OS=Mus musculus OX=10090 GN=Aldob PE=1 SV=3
4	49548698	-	m5C_3627	32	12	37	14	0.382	0.021	0.037	1.75425e-10	NaN	3	Aldob	-	- && sp|Q91Y97|ALDOB_MOUSE Fructose-bisphosphate aldolase B OS=Mus musculus OX=10090 GN=Aldob PE=1 SV=3
4	49548042	-	m5C_7717	27	22	31	25	0.844	0.063	0.126	0	NaN	4	Aldob	-	- && sp|Q91Y97|ALDOB_MOUSE Fructose-bisphosphate aldolase B OS=Mus musculus OX=10090 GN=Aldob PE=1 SV=3
4	49548714	-	m5C_10069	17	12	20	14	0.697	0.094	0.163	2.24487e-13	NaN	3	Aldob	-	- && sp|Q91Y97|ALDOB_MOUSE Fructose-bisphosphate aldolase B OS=Mus musculus OX=10090 GN=Aldob PE=1 SV=3
4	49547978	-	m5C_10327	72	26	80	29	0.368	0.012	0.018	0	NaN	2	Aldob	-	- && sp|Q91Y97|ALDOB_MOUSE Fructose-bisphosphate aldolase B OS=Mus musculus OX=10090 GN=Aldob PE=1 SV=3
4	49548721	-	m5C_12888	14	10	15	11	0.725	0.097	0.167	5.01403e-11	NaN	3	Aldob	-	- && sp|Q91Y97|ALDOB_MOUSE Fructose-bisphosphate aldolase B OS=Mus musculus OX=10090 GN=Aldob PE=1 SV=3
4	49547989	-	m5C_16832	47	18	53	20	0.456	0.092	0.184	0	NaN	4	Aldob	-	- && sp|Q91Y97|ALDOB_MOUSE Fructose-bisphosphate aldolase B OS=Mus musculus OX=10090 GN=Aldob PE=1 SV=3
4	49547988	-	m5C_17968	52	15	58	17	0.384	0.094	0.163	4.36762e-13	NaN	3	Aldob	-	- && sp|Q91Y97|ALDOB_MOUSE Fructose-bisphosphate aldolase B OS=Mus musculus OX=10090 GN=Aldob PE=1 SV=3
4	49547973	-	m5C_19889	73	18	81	20	0.255	0.029	0.041	5.84606e-11	NaN	2	Aldob	-	- && sp|Q91Y97|ALDOB_MOUSE Fructose-bisphosphate aldolase B OS=Mus musculus OX=10090 GN=Aldob PE=1 SV=3
4	49548715	-	m5C_26033	17	12	20	13	0.666	0.096	0.167	7.89369e-13	NaN	3	Aldob	-	- && sp|Q91Y97|ALDOB_MOUSE Fructose-bisphosphate aldolase B OS=Mus musculus OX=10090 GN=Aldob PE=1 SV=3
4	49548708	-	m5C_27206	23	13	26	15	0.566	0.072	0.125	2.12386e-13	NaN	3	Aldob	-	- && sp|Q91Y97|ALDOB_MOUSE Fructose-bisphosphate aldolase B OS=Mus musculus OX=10090 GN=Aldob PE=1 SV=3
4	49547979	-	m5C_31906	53	22	59	25	0.516	0.098	0.169	0	NaN	3	Aldob	-	- && sp|Q91Y97|ALDOB_MOUSE Fructose-bisphosphate aldolase B OS=Mus musculus OX=10090 GN=Aldob PE=1 SV=3
4	49548049	-	m5C_34485	24	16	27	17	0.609	0.117	0.165	4.78106e-12	NaN	2	Aldob	-	- && sp|Q91Y97|ALDOB_MOUSE Fructose-bisphosphate aldolase B OS=Mus musculus OX=10090 GN=Aldob PE=1 SV=3
4	49548725	-	m5C_40223	13	10	14	11	0.768	0.013	0.018	2.20056e-07	NaN	2	Aldob	-	- && sp|Q91Y97|ALDOB_MOUSE Fructose-bisphosphate aldolase B OS=Mus musculus OX=10090 GN=Aldob PE=1 SV=3
4	49547980	-	m5C_40609	52	23	58	26	0.528	0.081	0.141	0	NaN	3	Aldob	-	- && sp|Q91Y97|ALDOB_MOUSE Fructose-bisphosphate aldolase B OS=Mus musculus OX=10090 GN=Aldob PE=1 SV=3
4	49547970	-	m5C_41969	69	24	76	26	0.345	0.02	0.028	3.9968e-15	NaN	2	Aldob	-	- && sp|Q91Y97|ALDOB_MOUSE Fructose-bisphosphate aldolase B OS=Mus musculus OX=10090 GN=Aldob PE=1 SV=3
4	49547966	-	m5C_42438	54	18	60	20	0.327	0.04	0.056	4.67431e-11	NaN	2	Aldob	-	- && sp|Q91Y97|ALDOB_MOUSE Fructose-bisphosphate aldolase B OS=Mus musculus OX=10090 GN=Aldob PE=1 SV=3
11	60429388	+	m5C_40023	146	40	164	44	0.267	0.012	0.017	0	NaN	2	Alkbh5	CDS	- && sp|Q3TSG4|ALKB5_MOUSE RNA demethylase ALKBH5 OS=Mus musculus OX=10090 GN=Alkbh5 PE=1 SV=2
11	60429386	+	m5C_43465	148	40	166	45	0.264	0.017	0.024	0	NaN	2	Alkbh5	CDS	- && sp|Q3TSG4|ALKB5_MOUSE RNA demethylase ALKBH5 OS=Mus musculus OX=10090 GN=Alkbh5 PE=1 SV=2
11	60429385	+	m5C_44441	142	39	158	43	0.261	0.025	0.035	0	NaN	2	Alkbh5	CDS	- && sp|Q3TSG4|ALKB5_MOUSE RNA demethylase ALKBH5 OS=Mus musculus OX=10090 GN=Alkbh5 PE=1 SV=2
11	120489057	-	m5C_13403	69	24	78	26	0.318	0.063	0.089	2.77556e-15	NaN	2	Alyref	CDS	- && sp|O08583|THOC4_MOUSE THO complex subunit 4 OS=Mus musculus OX=10090 GN=Alyref PE=1 SV=3
11	120489099	-	m5C_43243	43	16	47	18	0.388	0.009	0.013	3.04908e-10	NaN	2	Alyref	CDS	- && sp|O08583|THOC4_MOUSE THO complex subunit 4 OS=Mus musculus OX=10090 GN=Alyref PE=1 SV=3
8	94739086	-	m5C_103	516	116	583	131	0.225	0.005	0.007	0	NaN	2	Amfr	CDS	- && sp|Q9R049|AMFR_MOUSE E3 ubiquitin-protein ligase AMFR OS=Mus musculus OX=10090 GN=Amfr PE=1 SV=2
8	94739083	-	m5C_4235	514	106	580	120	0.207	0.001	0.002	0	NaN	2	Amfr	CDS	- && sp|Q9R049|AMFR_MOUSE E3 ubiquitin-protein ligase AMFR OS=Mus musculus OX=10090 GN=Amfr PE=1 SV=2
8	94739193	-	m5C_17123	588	120	668	136	0.207	0.003	0.006	0	NaN	4	Amfr	utr_5	- && sp|Q9R049|AMFR_MOUSE E3 ubiquitin-protein ligase AMFR OS=Mus musculus OX=10090 GN=Amfr PE=1 SV=2
8	94738892	-	m5C_17481	477	111	539	126	0.238	0.009	0.016	0	NaN	3	Amfr	CDS	- && sp|Q9R049|AMFR_MOUSE E3 ubiquitin-protein ligase AMFR OS=Mus musculus OX=10090 GN=Amfr PE=1 SV=2
2	33132304	+	m5C_17341	33	9	37	10	0.288	0.011	0.015	2.59867e-05	NaN	2	Angptl2	-	- && sp|Q9R045|ANGL2_MOUSE Angiopoietin-related protein 2 OS=Mus musculus OX=10090 GN=Angptl2 PE=2 SV=2
15	27467056	+	m5C_26575	56	15	63	16	0.261	0.024	0.033	9.21508e-09	NaN	2	Ank	utr_5	- && sp|Q9JHZ2|ANKH_MOUSE Progressive ankylosis protein OS=Mus musculus OX=10090 GN=Ankh PE=2 SV=1
10	69559253	+	m5C_18384	10	8	12	9	0.818	0.129	0.182	7.53573e-07	NaN	2	Ank3	-	- && sp|G5E8K5|ANK3_MOUSE Ankyrin-3 OS=Mus musculus OX=10090 GN=Ank3 PE=1 SV=1
17	66292768	-	m5C_45475	32	10	36	11	0.31	0.007	0.01	1.12888e-05	NaN	2	Ankrd12	CDS	- && sp|Q6UB98|ANR12_HUMAN Ankyrin repeat domain-containing protein 12 OS=Homo sapiens OX=9606 GN=ANKRD12 PE=1 SV=3
5	114913104	+	m5C_444	26	11	28	12	0.423	0.027	0.039	1.10504e-06	NaN	2	Ankrd13a	utr_5	- && sp|Q80UP5|AN13A_MOUSE Ankyrin repeat domain-containing protein 13A OS=Mus musculus OX=10090 GN=Ankrd13a PE=1 SV=2
5	114942588	+	m5C_3140	31	9	34	10	0.348	0.091	0.128	1.68262e-05	NaN	2	Ankrd13a	utr_3	- && sp|Q80UP5|AN13A_MOUSE Ankyrin repeat domain-containing protein 13A OS=Mus musculus OX=10090 GN=Ankrd13a PE=1 SV=2
5	114913095	+	m5C_3371	23	9	26	10	0.382	0.013	0.018	3.21148e-05	NaN	2	Ankrd13a	utr_5	- && sp|Q80UP5|AN13A_MOUSE Ankyrin repeat domain-containing protein 13A OS=Mus musculus OX=10090 GN=Ankrd13a PE=1 SV=2
5	114913108	+	m5C_7178	26	9	28	10	0.345	0.008	0.012	3.95369e-05	NaN	2	Ankrd13a	utr_5	- && sp|Q80UP5|AN13A_MOUSE Ankyrin repeat domain-containing protein 13A OS=Mus musculus OX=10090 GN=Ankrd13a PE=1 SV=2
5	114913100	+	m5C_12592	23	10	25	11	0.439	0.075	0.106	3.88349e-06	NaN	2	Ankrd13a	utr_5	- && sp|Q80UP5|AN13A_MOUSE Ankyrin repeat domain-containing protein 13A OS=Mus musculus OX=10090 GN=Ankrd13a PE=1 SV=2
5	114913107	+	m5C_13069	26	9	28	10	0.345	0.018	0.025	3.91215e-05	NaN	2	Ankrd13a	utr_5	- && sp|Q80UP5|AN13A_MOUSE Ankyrin repeat domain-containing protein 13A OS=Mus musculus OX=10090 GN=Ankrd13a PE=1 SV=2
5	114913101	+	m5C_16196	23	9	26	10	0.383	0.001	0.002	3.23608e-05	NaN	2	Ankrd13a	utr_5	- && sp|Q80UP5|AN13A_MOUSE Ankyrin repeat domain-containing protein 13A OS=Mus musculus OX=10090 GN=Ankrd13a PE=1 SV=2
5	114942589	+	m5C_18170	32	12	35	13	0.389	0.028	0.04	1.78899e-07	NaN	2	Ankrd13a	utr_3	- && sp|Q80UP5|AN13A_MOUSE Ankyrin repeat domain-containing protein 13A OS=Mus musculus OX=10090 GN=Ankrd13a PE=1 SV=2
5	114913109	+	m5C_26063	26	9	28	10	0.345	0.008	0.012	3.95369e-05	NaN	2	Ankrd13a	utr_5	- && sp|Q80UP5|AN13A_MOUSE Ankyrin repeat domain-containing protein 13A OS=Mus musculus OX=10090 GN=Ankrd13a PE=1 SV=2
5	114942587	+	m5C_31953	32	10	35	11	0.343	0.061	0.086	4.95553e-06	NaN	2	Ankrd13a	utr_3	- && sp|Q80UP5|AN13A_MOUSE Ankyrin repeat domain-containing protein 13A OS=Mus musculus OX=10090 GN=Ankrd13a PE=1 SV=2
5	114942585	+	m5C_35419	30	9	33	10	0.353	0.087	0.122	8.57963e-06	NaN	2	Ankrd13a	utr_3	- && sp|Q80UP5|AN13A_MOUSE Ankyrin repeat domain-containing protein 13A OS=Mus musculus OX=10090 GN=Ankrd13a PE=1 SV=2
5	114913097	+	m5C_38268	25	9	28	10	0.353	0.023	0.033	3.73924e-05	NaN	2	Ankrd13a	utr_5	- && sp|Q80UP5|AN13A_MOUSE Ankyrin repeat domain-containing protein 13A OS=Mus musculus OX=10090 GN=Ankrd13a PE=1 SV=2
5	114913102	+	m5C_44874	24	9	27	10	0.366	0.013	0.019	3.50534e-05	NaN	2	Ankrd13a	utr_5	- && sp|Q80UP5|AN13A_MOUSE Ankyrin repeat domain-containing protein 13A OS=Mus musculus OX=10090 GN=Ankrd13a PE=1 SV=2
11	94219056	+	m5C_5364	14	9	15	10	0.706	0.067	0.095	1.31672e-06	NaN	2	Ankrd40	utr_5	- && sp|Q5SUE8|ANR40_MOUSE Ankyrin repeat domain-containing protein 40 OS=Mus musculus OX=10090 GN=Ankrd40 PE=1 SV=1
17	28278622	+	m5C_30314	22	19	25	22	0.816	0.13	0.184	0	NaN	2	Anks1	utr_3	- && sp|P59672|ANS1A_MOUSE Ankyrin repeat and SAM domain-containing protein 1A OS=Mus musculus OX=10090 GN=Anks1a PE=1 SV=3
7	79491459	-	m5C_12418	178	43	197	48	0.232	0.016	0.023	0	NaN	2	Anpep	CDS	- && sp|P97449|AMPN_MOUSE Aminopeptidase N OS=Mus musculus OX=10090 GN=Anpep PE=1 SV=4
7	79491440	-	m5C_21604	292	69	323	76	0.236	0.011	0.016	0	NaN	2	Anpep	CDS	- && sp|P97449|AMPN_MOUSE Aminopeptidase N OS=Mus musculus OX=10090 GN=Anpep PE=1 SV=4
14	25873192	+	m5C_26299	35	9	40	10	0.271	0.044	0.062	5.77197e-05	NaN	2	Anxa11	-	- && sp|P97384|ANX11_MOUSE Annexin A11 OS=Mus musculus OX=10090 GN=Anxa11 PE=1 SV=2
3	103717087	+	m5C_33307	47	13	53	14	0.278	0.011	0.016	1.73611e-07	NaN	2	Ap4b1","Gm43064	utr_5	- && sp|Q9WV76|AP4B1_MOUSE AP-4 complex subunit beta-1 OS=Mus musculus OX=10090 GN=Ap4b1 PE=1 SV=2;- && sp|Q9WV76|AP4B1_MOUSE AP-4 complex subunit beta-1 OS=Mus musculus OX=10090 GN=Ap4b1 PE=1 SV=2
5	138177832	+	m5C_39570	30	10	33	11	0.352	0.013	0.018	4.11254e-06	NaN	2	Ap4m1	utr_3	- && sp|Q9JKC7|AP4M1_MOUSE AP-4 complex subunit mu-1 OS=Mus musculus OX=10090 GN=Ap4m1 PE=1 SV=1
9	107971481	-	m5C_4303	155	37	175	41	0.237	0	0.001	0	NaN	2	Apeh	-	- && sp|Q8R146|APEH_MOUSE Acylamino-acid-releasing enzyme OS=Mus musculus OX=10090 GN=Apeh PE=1 SV=3
9	107971487	-	m5C_5249	158	49	178	55	0.304	0.014	0.021	0	NaN	2	Apeh	-	- && sp|Q8R146|APEH_MOUSE Acylamino-acid-releasing enzyme OS=Mus musculus OX=10090 GN=Apeh PE=1 SV=3
9	107971488	-	m5C_11755	155	46	174	51	0.291	0.014	0.019	0	NaN	2	Apeh	-	- && sp|Q8R146|APEH_MOUSE Acylamino-acid-releasing enzyme OS=Mus musculus OX=10090 GN=Apeh PE=1 SV=3
9	107971480	-	m5C_18919	152	44	171	50	0.293	0.002	0.003	0	NaN	2	Apeh	-	- && sp|Q8R146|APEH_MOUSE Acylamino-acid-releasing enzyme OS=Mus musculus OX=10090 GN=Apeh PE=1 SV=3
9	107971614	-	m5C_28992	18	10	22	11	0.561	0.075	0.106	1.7793e-06	NaN	2	Apeh	-	- && sp|Q8R146|APEH_MOUSE Acylamino-acid-releasing enzyme OS=Mus musculus OX=10090 GN=Apeh PE=1 SV=3
9	107971594	-	m5C_44658	30	13	34	15	0.479	0.153	0.216	5.66488e-09	NaN	2	Apeh	-	- && sp|Q8R146|APEH_MOUSE Acylamino-acid-releasing enzyme OS=Mus musculus OX=10090 GN=Apeh PE=1 SV=3
7	19412216	-	m5C_6922	1820	385	2081	440	0.212	0.002	0.003	0	NaN	3	Apoc2l","Apoc4	-	- && sp|Q05020|APOC2_MOUSE Apolipoprotein C-II OS=Mus musculus OX=10090 GN=Apoc2 PE=2 SV=1;- && sp|Q61268|APOC4_MOUSE Apolipoprotein C-IV OS=Mus musculus OX=10090 GN=Apoc4 PE=1 SV=1
7	19413952	-	m5C_35978	31	9	36	10	0.298	0.01	0.017	7.25536e-07	NaN	3	Apoc2l","Apoc4	-	- && sp|Q05020|APOC2_MOUSE Apolipoprotein C-II OS=Mus musculus OX=10090 GN=Apoc2 PE=2 SV=1;- && sp|Q61268|APOC4_MOUSE Apolipoprotein C-IV OS=Mus musculus OX=10090 GN=Apoc4 PE=1 SV=1
15	77278655	-	m5C_23178	12	10	13	12	0.865	0.046	0.065	1.19413e-08	NaN	2	Apol7a	-	- && sp|O95236|APOL3_HUMAN Apolipoprotein L3 OS=Homo sapiens OX=9606 GN=APOL3 PE=1 SV=3
16	84970536	-	m5C_38782	110	27	122	30	0.249	0.001	0.001	0	NaN	2	App	utr_5	- && sp|P12023|A4_MOUSE Amyloid-beta A4 protein OS=Mus musculus OX=10090 GN=App PE=1 SV=3
16	84970539	-	m5C_46094	103	23	113	25	0.223	0.005	0.007	1.22347e-13	NaN	2	App	utr_5	- && sp|P12023|A4_MOUSE Amyloid-beta A4 protein OS=Mus musculus OX=10090 GN=App PE=1 SV=3
13	78312004	+	m5C_16415	39	12	43	14	0.375	0.065	0.112	3.0583e-10	NaN	3	Arb2a	utr_3	- && sp|Q3TNH5|F172A_MOUSE Cotranscriptional regulator FAM172A OS=Mus musculus OX=10090 GN=Fam172a PE=1 SV=2
13	78312020	+	m5C_34395	39	13	43	15	0.342	0.024	0.034	4.5725e-08	NaN	2	Arb2a	utr_3	- && sp|Q3TNH5|F172A_MOUSE Cotranscriptional regulator FAM172A OS=Mus musculus OX=10090 GN=Fam172a PE=1 SV=2
11	59119051	-	m5C_8492	30	12	34	14	0.417	0.05	0.086	9.89082e-11	NaN	3	Arf1	-	- && sp|P84080|ARF1_BOVIN ADP-ribosylation factor 1 OS=Bos taurus OX=9913 GN=ARF1 PE=1 SV=2
11	59119057	-	m5C_20195	19	11	22	13	0.62	0.103	0.179	1.44731e-11	NaN	3	Arf1	-	- && sp|P84080|ARF1_BOVIN ADP-ribosylation factor 1 OS=Bos taurus OX=9913 GN=ARF1 PE=1 SV=2
11	59119052	-	m5C_33172	29	15	33	17	0.52	0.056	0.079	6.18247e-10	NaN	2	Arf1	-	- && sp|P84080|ARF1_BOVIN ADP-ribosylation factor 1 OS=Bos taurus OX=9913 GN=ARF1 PE=1 SV=2
2	166647621	+	m5C_5604	56	15	65	17	0.269	0.009	0.012	2.22398e-09	NaN	2	Arfgef2	utr_5	- && sp|A2A5R2|BIG2_MOUSE Brefeldin A-inhibited guanine nucleotide-exchange protein 2 OS=Mus musculus OX=10090 GN=Arfgef2 PE=1 SV=1
2	166647552	+	m5C_40938	29	9	32	9	0.314	0.023	0.032	4.69643e-05	NaN	2	Arfgef2	utr_5	- && sp|A2A5R2|BIG2_MOUSE Brefeldin A-inhibited guanine nucleotide-exchange protein 2 OS=Mus musculus OX=10090 GN=Arfgef2 PE=1 SV=1
2	91501342	+	m5C_38044	13	8	15	9	0.633	0.024	0.034	7.33114e-06	NaN	2	Arhgap1	utr_3	- && sp|Q5FWK3|RHG01_MOUSE Rho GTPase-activating protein 1 OS=Mus musculus OX=10090 GN=Arhgap1 PE=1 SV=1
10	26648628	+	m5C_22375	17	10	19	12	0.617	0.021	0.036	1.42776e-09	NaN	3	Arhgap18	CDS	- && sp|Q8K0Q5|RHG18_MOUSE Rho GTPase-activating protein 18 OS=Mus musculus OX=10090 GN=Arhgap18 PE=1 SV=1
10	26648629	+	m5C_36282	19	9	22	10	0.486	0.098	0.139	7.26723e-06	NaN	2	Arhgap18	CDS	- && sp|Q8K0Q5|RHG18_MOUSE Rho GTPase-activating protein 18 OS=Mus musculus OX=10090 GN=Arhgap18 PE=1 SV=1
7	16296347	-	m5C_20639	50	10	56	11	0.21	0.002	0.003	9.59823e-06	NaN	2	Arhgap35	CDS	- && sp|Q91YM2|RHG35_MOUSE Rho GTPase-activating protein 35 OS=Mus musculus OX=10090 GN=Arhgap35 PE=1 SV=3
9	9152464	-	m5C_754	16	12	18	14	0.755	0.044	0.077	2.90545e-13	NaN	3	Arhgap42	-	- && sp|B2RQE8|RHG42_MOUSE Rho GTPase-activating protein 42 OS=Mus musculus OX=10090 GN=Arhgap42 PE=1 SV=1
9	9152528	-	m5C_1936	21	20	24	23	0.971	0.014	0.024	0	NaN	3	Arhgap42	-	- && sp|B2RQE8|RHG42_MOUSE Rho GTPase-activating protein 42 OS=Mus musculus OX=10090 GN=Arhgap42 PE=1 SV=1
9	9152547	-	m5C_11887	23	23	27	27	1	0	0	0	NaN	2	Arhgap42	-	- && sp|B2RQE8|RHG42_MOUSE Rho GTPase-activating protein 42 OS=Mus musculus OX=10090 GN=Arhgap42 PE=1 SV=1
9	9152524	-	m5C_12785	21	20	24	23	0.915	0.034	0.06	0	NaN	3	Arhgap42	-	- && sp|B2RQE8|RHG42_MOUSE Rho GTPase-activating protein 42 OS=Mus musculus OX=10090 GN=Arhgap42 PE=1 SV=1
9	9152551	-	m5C_15135	19	19	22	22	1	0	0	0	NaN	2	Arhgap42	-	- && sp|B2RQE8|RHG42_MOUSE Rho GTPase-activating protein 42 OS=Mus musculus OX=10090 GN=Arhgap42 PE=1 SV=1
9	9152539	-	m5C_16186	19	18	22	20	0.938	0.029	0.051	0	NaN	3	Arhgap42	-	- && sp|B2RQE8|RHG42_MOUSE Rho GTPase-activating protein 42 OS=Mus musculus OX=10090 GN=Arhgap42 PE=1 SV=1
9	9152165	-	m5C_16381	16	16	19	19	1	0	0	1.11022e-16	NaN	2	Arhgap42	-	- && sp|B2RQE8|RHG42_MOUSE Rho GTPase-activating protein 42 OS=Mus musculus OX=10090 GN=Arhgap42 PE=1 SV=1
9	9152279	-	m5C_16569	22	21	25	24	0.974	0.011	0.02	0	NaN	3	Arhgap42	-	- && sp|B2RQE8|RHG42_MOUSE Rho GTPase-activating protein 42 OS=Mus musculus OX=10090 GN=Arhgap42 PE=1 SV=1
9	9152535	-	m5C_22231	25	23	29	27	0.897	0.052	0.074	0	NaN	2	Arhgap42	-	- && sp|B2RQE8|RHG42_MOUSE Rho GTPase-activating protein 42 OS=Mus musculus OX=10090 GN=Arhgap42 PE=1 SV=1
9	9152460	-	m5C_24109	21	18	24	20	0.835	0.051	0.089	0	NaN	3	Arhgap42	-	- && sp|B2RQE8|RHG42_MOUSE Rho GTPase-activating protein 42 OS=Mus musculus OX=10090 GN=Arhgap42 PE=1 SV=1
9	9152445	-	m5C_27619	21	19	25	22	0.882	0.005	0.007	0	NaN	2	Arhgap42	-	- && sp|B2RQE8|RHG42_MOUSE Rho GTPase-activating protein 42 OS=Mus musculus OX=10090 GN=Arhgap42 PE=1 SV=1
9	9152543	-	m5C_29537	19	19	22	21	0.99	0.008	0.014	0	NaN	3	Arhgap42	-	- && sp|B2RQE8|RHG42_MOUSE Rho GTPase-activating protein 42 OS=Mus musculus OX=10090 GN=Arhgap42 PE=1 SV=1
9	9152439	-	m5C_30235	20	15	23	17	0.74	0.099	0.14	1.15863e-12	NaN	2	Arhgap42	-	- && sp|B2RQE8|RHG42_MOUSE Rho GTPase-activating protein 42 OS=Mus musculus OX=10090 GN=Arhgap42 PE=1 SV=1
9	9152530	-	m5C_33170	26	23	30	27	0.883	0.042	0.059	0	NaN	2	Arhgap42	-	- && sp|B2RQE8|RHG42_MOUSE Rho GTPase-activating protein 42 OS=Mus musculus OX=10090 GN=Arhgap42 PE=1 SV=1
9	9152484	-	m5C_34963	27	24	32	27	0.856	0.059	0.083	0	NaN	2	Arhgap42	-	- && sp|B2RQE8|RHG42_MOUSE Rho GTPase-activating protein 42 OS=Mus musculus OX=10090 GN=Arhgap42 PE=1 SV=1
9	9152476	-	m5C_40485	22	18	25	21	0.838	0.01	0.014	1.22124e-15	NaN	2	Arhgap42	-	- && sp|B2RQE8|RHG42_MOUSE Rho GTPase-activating protein 42 OS=Mus musculus OX=10090 GN=Arhgap42 PE=1 SV=1
9	9152452	-	m5C_42511	19	16	21	18	0.83	0.02	0.035	0	NaN	3	Arhgap42	-	- && sp|B2RQE8|RHG42_MOUSE Rho GTPase-activating protein 42 OS=Mus musculus OX=10090 GN=Arhgap42 PE=1 SV=1
9	9152438	-	m5C_44294	13	9	15	10	0.692	0.054	0.077	2.93542e-06	NaN	2	Arhgap42	-	- && sp|B2RQE8|RHG42_MOUSE Rho GTPase-activating protein 42 OS=Mus musculus OX=10090 GN=Arhgap42 PE=1 SV=1
9	9152526	-	m5C_46052	21	20	24	23	0.954	0.027	0.047	0	NaN	3	Arhgap42	-	- && sp|B2RQE8|RHG42_MOUSE Rho GTPase-activating protein 42 OS=Mus musculus OX=10090 GN=Arhgap42 PE=1 SV=1
9	43016930	-	m5C_2347	65	16	73	18	0.264	0.014	0.028	0	NaN	4	Arhgef12	utr_5	- && sp|Q8R4H2|ARHGC_MOUSE Rho guanine nucleotide exchange factor 12 OS=Mus musculus OX=10090 GN=Arhgef12 PE=1 SV=2
9	43016936	-	m5C_11638	74	19	83	21	0.262	0.012	0.017	2.90987e-11	NaN	2	Arhgef12	utr_5	- && sp|Q8R4H2|ARHGC_MOUSE Rho guanine nucleotide exchange factor 12 OS=Mus musculus OX=10090 GN=Arhgef12 PE=1 SV=2
8	3503099	+	m5C_7538	45	11	50	12	0.242	0.001	0.002	3.93274e-06	NaN	2	Arhgef18	CDS	- && sp|Q6P9R4|ARHGI_MOUSE Rho guanine nucleotide exchange factor 18 OS=Mus musculus OX=10090 GN=Arhgef18 PE=1 SV=3
X	94209646	-	m5C_21712	19	16	21	18	0.91	0.063	0.09	2.42029e-14	NaN	2	Arhgef9	-	- && sp|Q9QX73|ARHG9_RAT Rho guanine nucleotide exchange factor 9 OS=Rattus norvegicus OX=10116 GN=Arhgef9 PE=1 SV=1
X	94209645	-	m5C_33599	18	16	20	17	0.907	0.065	0.093	7.77156e-14	NaN	2	Arhgef9	-	- && sp|Q9QX73|ARHG9_RAT Rho guanine nucleotide exchange factor 9 OS=Rattus norvegicus OX=10116 GN=Arhgef9 PE=1 SV=1
X	94209648	-	m5C_38510	18	16	20	17	0.907	0.065	0.093	7.77156e-14	NaN	2	Arhgef9	-	- && sp|Q9QX73|ARHG9_RAT Rho guanine nucleotide exchange factor 9 OS=Rattus norvegicus OX=10116 GN=Arhgef9 PE=1 SV=1
X	94209643	-	m5C_39214	19	19	21	21	1	0	0	0	NaN	2	Arhgef9	-	- && sp|Q9QX73|ARHG9_RAT Rho guanine nucleotide exchange factor 9 OS=Rattus norvegicus OX=10116 GN=Arhgef9 PE=1 SV=1
4	133480902	-	m5C_9409	18	12	20	13	0.669	0.031	0.044	3.23774e-09	NaN	2	Arid1a	CDS	- && sp|A2BH40|ARI1A_MOUSE AT-rich interactive domain-containing protein 1A OS=Mus musculus OX=10090 GN=Arid1a PE=1 SV=1
4	133480903	-	m5C_10935	19	10	21	11	0.532	0.023	0.032	9.74753e-07	NaN	2	Arid1a	CDS	- && sp|A2BH40|ARI1A_MOUSE AT-rich interactive domain-containing protein 1A OS=Mus musculus OX=10090 GN=Arid1a PE=1 SV=1
8	95393429	+	m5C_38705	24	8	28	9	0.36	0.043	0.06	7.79391e-05	NaN	2	Arl2bp	utr_5	- && sp|Q9D385|AR2BP_MOUSE ADP-ribosylation factor-like protein 2-binding protein OS=Mus musculus OX=10090 GN=Arl2bp PE=1 SV=1
6	108760145	+	m5C_2663	103	25	114	27	0.238	0.01	0.014	4.88498e-15	NaN	2	Arl8b	utr_5	- && sp|Q9NVJ2|ARL8B_HUMAN ADP-ribosylation factor-like protein 8B OS=Homo sapiens OX=9606 GN=ARL8B PE=1 SV=1
7	127837500	+	m5C_12256	15	9	18	10	0.607	0.115	0.163	4.97744e-06	NaN	2	Armc5	CDS	- && sp|Q5EBP3|ARMC5_MOUSE Armadillo repeat-containing protein 5 OS=Mus musculus OX=10090 GN=Armc5 PE=2 SV=1
7	127837502	+	m5C_21762	14	9	16	10	0.666	0.118	0.166	2.73723e-06	NaN	2	Armc5	CDS	- && sp|Q5EBP3|ARMC5_MOUSE Armadillo repeat-containing protein 5 OS=Mus musculus OX=10090 GN=Armc5 PE=2 SV=1
7	127837505	+	m5C_29935	15	9	18	10	0.586	0.021	0.029	8.72591e-06	NaN	2	Armc5	CDS	- && sp|Q5EBP3|ARMC5_MOUSE Armadillo repeat-containing protein 5 OS=Mus musculus OX=10090 GN=Armc5 PE=2 SV=1
9	99361604	-	m5C_19820	26	8	28	9	0.334	0.041	0.057	4.52271e-05	NaN	2	Armc8	utr_3	- && sp|Q9DBR3|ARMC8_MOUSE Armadillo repeat-containing protein 8 OS=Mus musculus OX=10090 GN=Armc8 PE=1 SV=2
9	99450727	-	m5C_29009	26	9	29	10	0.356	0.016	0.023	1.73499e-05	NaN	2	Armc8	utr_5	- && sp|Q9DBR3|ARMC8_MOUSE Armadillo repeat-containing protein 8 OS=Mus musculus OX=10090 GN=Armc8 PE=1 SV=2
9	99450728	-	m5C_29228	26	9	28	10	0.366	0.006	0.009	1.68679e-05	NaN	2	Armc8	utr_5	- && sp|Q9DBR3|ARMC8_MOUSE Armadillo repeat-containing protein 8 OS=Mus musculus OX=10090 GN=Armc8 PE=1 SV=2
9	99450724	-	m5C_43691	25	9	29	10	0.374	0.017	0.029	1.7394e-07	NaN	3	Armc8	utr_5	- && sp|Q9DBR3|ARMC8_MOUSE Armadillo repeat-containing protein 8 OS=Mus musculus OX=10090 GN=Armc8 PE=1 SV=2
5	145063710	+	m5C_16925	28	9	33	10	0.328	0.045	0.063	4.31546e-05	NaN	2	Arpc1b	CDS	- && sp|Q9WV32|ARC1B_MOUSE Actin-related protein 2/3 complex subunit 1B OS=Mus musculus OX=10090 GN=Arpc1b PE=1 SV=4
8	71290383	-	m5C_11628	20	12	24	14	0.685	0.223	0.315	4.52818e-10	NaN	2	Arrdc2	-	- && sp|Q9D668|ARRD2_MOUSE Arrestin domain-containing protein 2 OS=Mus musculus OX=10090 GN=Arrdc2 PE=2 SV=1
8	71290384	-	m5C_27607	19	11	22	13	0.712	0.204	0.289	4.42512e-09	NaN	2	Arrdc2	-	- && sp|Q9D668|ARRD2_MOUSE Arrestin domain-containing protein 2 OS=Mus musculus OX=10090 GN=Arrdc2 PE=2 SV=1
8	71290393	-	m5C_32147	18	12	21	14	0.771	0.162	0.229	4.91457e-10	NaN	2	Arrdc2	-	- && sp|Q9D668|ARRD2_MOUSE Arrestin domain-containing protein 2 OS=Mus musculus OX=10090 GN=Arrdc2 PE=2 SV=1
8	71290385	-	m5C_32881	20	13	23	16	0.76	0.17	0.24	6.59981e-11	NaN	2	Arrdc2	-	- && sp|Q9D668|ARRD2_MOUSE Arrestin domain-containing protein 2 OS=Mus musculus OX=10090 GN=Arrdc2 PE=2 SV=1
8	71290395	-	m5C_42245	18	11	22	13	0.74	0.183	0.26	4.57577e-09	NaN	2	Arrdc2	-	- && sp|Q9D668|ARRD2_MOUSE Arrestin domain-containing protein 2 OS=Mus musculus OX=10090 GN=Arrdc2 PE=2 SV=1
13	93994213	+	m5C_457	11	10	13	11	0.867	0.054	0.094	2.06342e-11	NaN	3	Arsb	-	- && sp|P50429|ARSB_MOUSE Arylsulfatase B OS=Mus musculus OX=10090 GN=Arsb PE=1 SV=3
13	93954130	+	m5C_1616	14	10	15	11	0.761	0.028	0.039	1.06259e-07	NaN	2	Arsb	-	- && sp|P50429|ARSB_MOUSE Arylsulfatase B OS=Mus musculus OX=10090 GN=Arsb PE=1 SV=3
13	93954118	+	m5C_3298	14	10	15	12	0.765	0.022	0.039	8.12108e-11	NaN	3	Arsb	-	- && sp|P50429|ARSB_MOUSE Arylsulfatase B OS=Mus musculus OX=10090 GN=Arsb PE=1 SV=3
13	93954128	+	m5C_3429	13	12	15	13	0.906	0.066	0.094	2.4149e-10	NaN	2	Arsb	-	- && sp|P50429|ARSB_MOUSE Arylsulfatase B OS=Mus musculus OX=10090 GN=Arsb PE=1 SV=3
13	93994294	+	m5C_4438	14	11	15	12	0.811	0.063	0.089	1.92921e-08	NaN	2	Arsb	-	- && sp|P50429|ARSB_MOUSE Arylsulfatase B OS=Mus musculus OX=10090 GN=Arsb PE=1 SV=3
13	93994311	+	m5C_5395	11	8	12	9	0.775	0.018	0.025	3.90475e-06	NaN	2	Arsb	-	- && sp|P50429|ARSB_MOUSE Arylsulfatase B OS=Mus musculus OX=10090 GN=Arsb PE=1 SV=3
13	93954072	+	m5C_5502	10	7	11	8	0.75	0.035	0.05	3.1015e-05	NaN	2	Arsb	-	- && sp|P50429|ARSB_MOUSE Arylsulfatase B OS=Mus musculus OX=10090 GN=Arsb PE=1 SV=3
13	93954117	+	m5C_9075	16	12	17	13	0.753	0.033	0.047	2.83213e-09	NaN	2	Arsb	-	- && sp|P50429|ARSB_MOUSE Arylsulfatase B OS=Mus musculus OX=10090 GN=Arsb PE=1 SV=3
13	93994228	+	m5C_11771	12	8	14	9	0.7	0.071	0.1	7.75243e-06	NaN	2	Arsb	-	- && sp|P50429|ARSB_MOUSE Arylsulfatase B OS=Mus musculus OX=10090 GN=Arsb PE=1 SV=3
13	93994221	+	m5C_14367	12	8	14	9	0.702	0.054	0.094	5.53101e-08	NaN	3	Arsb	-	- && sp|P50429|ARSB_MOUSE Arylsulfatase B OS=Mus musculus OX=10090 GN=Arsb PE=1 SV=3
13	93954109	+	m5C_14881	14	10	16	11	0.699	0.036	0.051	5.34306e-07	NaN	2	Arsb	-	- && sp|P50429|ARSB_MOUSE Arylsulfatase B OS=Mus musculus OX=10090 GN=Arsb PE=1 SV=3
13	93994236	+	m5C_15727	13	9	14	10	0.694	0.004	0.006	3.43319e-06	NaN	2	Arsb	-	- && sp|P50429|ARSB_MOUSE Arylsulfatase B OS=Mus musculus OX=10090 GN=Arsb PE=1 SV=3
13	93954133	+	m5C_17479	14	10	15	11	0.75	0	0	1.08675e-07	NaN	2	Arsb	-	- && sp|P50429|ARSB_MOUSE Arylsulfatase B OS=Mus musculus OX=10090 GN=Arsb PE=1 SV=3
13	93994230	+	m5C_19362	12	8	14	9	0.716	0.037	0.063	5.23846e-08	NaN	3	Arsb	-	- && sp|P50429|ARSB_MOUSE Arylsulfatase B OS=Mus musculus OX=10090 GN=Arsb PE=1 SV=3
13	93994263	+	m5C_21642	17	13	18	14	0.79	0.099	0.14	2.54037e-10	NaN	2	Arsb	-	- && sp|P50429|ARSB_MOUSE Arylsulfatase B OS=Mus musculus OX=10090 GN=Arsb PE=1 SV=3
13	93994226	+	m5C_21703	12	9	13	10	0.779	0.063	0.109	9.34289e-10	NaN	3	Arsb	-	- && sp|P50429|ARSB_MOUSE Arylsulfatase B OS=Mus musculus OX=10090 GN=Arsb PE=1 SV=3
13	93994272	+	m5C_22581	14	11	16	12	0.817	0.049	0.085	2.31393e-12	NaN	3	Arsb	-	- && sp|P50429|ARSB_MOUSE Arylsulfatase B OS=Mus musculus OX=10090 GN=Arsb PE=1 SV=3
13	93994287	+	m5C_23683	16	12	17	13	0.786	0.057	0.081	9.87522e-10	NaN	2	Arsb	-	- && sp|P50429|ARSB_MOUSE Arylsulfatase B OS=Mus musculus OX=10090 GN=Arsb PE=1 SV=3
13	93994278	+	m5C_24121	16	12	18	13	0.739	0.091	0.128	4.34807e-09	NaN	2	Arsb	-	- && sp|P50429|ARSB_MOUSE Arylsulfatase B OS=Mus musculus OX=10090 GN=Arsb PE=1 SV=3
13	93994248	+	m5C_24548	15	11	17	12	0.732	0.071	0.1	5.21193e-08	NaN	2	Arsb	-	- && sp|P50429|ARSB_MOUSE Arylsulfatase B OS=Mus musculus OX=10090 GN=Arsb PE=1 SV=3
13	93954098	+	m5C_25444	11	9	12	10	0.835	0.046	0.066	2.4584e-07	NaN	2	Arsb	-	- && sp|P50429|ARSB_MOUSE Arylsulfatase B OS=Mus musculus OX=10090 GN=Arsb PE=1 SV=3
13	93954148	+	m5C_25449	11	8	12	8	0.693	0.04	0.057	1.89505e-05	NaN	2	Arsb	-	- && sp|P50429|ARSB_MOUSE Arylsulfatase B OS=Mus musculus OX=10090 GN=Arsb PE=1 SV=3
13	93994242	+	m5C_25534	14	10	16	11	0.697	0.021	0.03	5.60249e-07	NaN	2	Arsb	-	- && sp|P50429|ARSB_MOUSE Arylsulfatase B OS=Mus musculus OX=10090 GN=Arsb PE=1 SV=3
13	93994254	+	m5C_27059	14	11	16	12	0.774	0.105	0.149	7.62579e-09	NaN	2	Arsb	-	- && sp|P50429|ARSB_MOUSE Arylsulfatase B OS=Mus musculus OX=10090 GN=Arsb PE=1 SV=3
13	93954094	+	m5C_28421	14	11	15	12	0.784	0.011	0.016	1.26279e-08	NaN	2	Arsb	-	- && sp|P50429|ARSB_MOUSE Arylsulfatase B OS=Mus musculus OX=10090 GN=Arsb PE=1 SV=3
13	93954092	+	m5C_30585	11	8	12	8	0.697	0.021	0.03	1.05436e-05	NaN	2	Arsb	-	- && sp|P50429|ARSB_MOUSE Arylsulfatase B OS=Mus musculus OX=10090 GN=Arsb PE=1 SV=3
13	93954120	+	m5C_30727	16	13	18	15	0.823	0.031	0.044	3.99785e-11	NaN	2	Arsb	-	- && sp|P50429|ARSB_MOUSE Arylsulfatase B OS=Mus musculus OX=10090 GN=Arsb PE=1 SV=3
13	93994296	+	m5C_30798	13	10	15	11	0.753	0.046	0.065	2.84743e-07	NaN	2	Arsb	-	- && sp|P50429|ARSB_MOUSE Arylsulfatase B OS=Mus musculus OX=10090 GN=Arsb PE=1 SV=3
13	93954105	+	m5C_31435	15	13	16	15	0.903	0.014	0.021	1.16632e-11	NaN	2	Arsb	-	- && sp|P50429|ARSB_MOUSE Arylsulfatase B OS=Mus musculus OX=10090 GN=Arsb PE=1 SV=3
13	93954096	+	m5C_35760	12	9	13	9	0.741	0.074	0.105	1.35687e-06	NaN	2	Arsb	-	- && sp|P50429|ARSB_MOUSE Arylsulfatase B OS=Mus musculus OX=10090 GN=Arsb PE=1 SV=3
13	93994300	+	m5C_36187	13	11	15	12	0.883	0.083	0.117	1.36673e-09	NaN	2	Arsb	-	- && sp|P50429|ARSB_MOUSE Arylsulfatase B OS=Mus musculus OX=10090 GN=Arsb PE=1 SV=3
13	93908392	+	m5C_37481	72	16	81	18	0.222	0.003	0.005	3.43518e-09	NaN	2	Arsb	CDS	- && sp|P50429|ARSB_MOUSE Arylsulfatase B OS=Mus musculus OX=10090 GN=Arsb PE=1 SV=3
13	93994266	+	m5C_37889	16	13	18	14	0.842	0.112	0.158	7.49856e-12	NaN	2	Arsb	-	- && sp|P50429|ARSB_MOUSE Arylsulfatase B OS=Mus musculus OX=10090 GN=Arsb PE=1 SV=3
13	93994246	+	m5C_39103	14	10	16	11	0.728	0.016	0.022	1.4959e-07	NaN	2	Arsb	-	- && sp|P50429|ARSB_MOUSE Arylsulfatase B OS=Mus musculus OX=10090 GN=Arsb PE=1 SV=3
13	93994270	+	m5C_41497	13	11	15	13	0.855	0.06	0.104	6.57252e-14	NaN	3	Arsb	-	- && sp|P50429|ARSB_MOUSE Arylsulfatase B OS=Mus musculus OX=10090 GN=Arsb PE=1 SV=3
13	93954102	+	m5C_41750	13	9	14	10	0.754	0.109	0.155	2.29066e-07	NaN	2	Arsb	-	- && sp|P50429|ARSB_MOUSE Arylsulfatase B OS=Mus musculus OX=10090 GN=Arsb PE=1 SV=3
13	93994212	+	m5C_41922	12	7	13	8	0.603	0.023	0.033	9.57473e-05	NaN	2	Arsb	-	- && sp|P50429|ARSB_MOUSE Arylsulfatase B OS=Mus musculus OX=10090 GN=Arsb PE=1 SV=3
13	93954066	+	m5C_42166	10	9	11	9	0.863	0.097	0.137	2.15719e-07	NaN	2	Arsb	-	- && sp|P50429|ARSB_MOUSE Arylsulfatase B OS=Mus musculus OX=10090 GN=Arsb PE=1 SV=3
13	93954100	+	m5C_42736	14	10	15	11	0.778	0.093	0.131	3.14016e-08	NaN	2	Arsb	-	- && sp|P50429|ARSB_MOUSE Arylsulfatase B OS=Mus musculus OX=10090 GN=Arsb PE=1 SV=3
13	93994261	+	m5C_42749	16	13	18	15	0.823	0.024	0.034	8.25338e-11	NaN	2	Arsb	-	- && sp|P50429|ARSB_MOUSE Arylsulfatase B OS=Mus musculus OX=10090 GN=Arsb PE=1 SV=3
13	93954137	+	m5C_43368	14	12	16	13	0.871	0.021	0.029	2.72809e-10	NaN	2	Arsb	-	- && sp|P50429|ARSB_MOUSE Arylsulfatase B OS=Mus musculus OX=10090 GN=Arsb PE=1 SV=3
13	93994234	+	m5C_43537	11	9	13	10	0.8	0.047	0.082	7.59486e-10	NaN	3	Arsb	-	- && sp|P50429|ARSB_MOUSE Arylsulfatase B OS=Mus musculus OX=10090 GN=Arsb PE=1 SV=3
13	93954124	+	m5C_44330	15	12	16	13	0.796	0.019	0.027	2.52247e-09	NaN	2	Arsb	-	- && sp|P50429|ARSB_MOUSE Arylsulfatase B OS=Mus musculus OX=10090 GN=Arsb PE=1 SV=3
13	93994215	+	m5C_45031	12	11	14	12	0.888	0.056	0.096	1.06093e-12	NaN	3	Arsb	-	- && sp|P50429|ARSB_MOUSE Arylsulfatase B OS=Mus musculus OX=10090 GN=Arsb PE=1 SV=3
13	93954113	+	m5C_45667	15	13	16	14	0.866	0.006	0.009	8.38074e-11	NaN	2	Arsb	-	- && sp|P50429|ARSB_MOUSE Arylsulfatase B OS=Mus musculus OX=10090 GN=Arsb PE=1 SV=3
13	93994224	+	m5C_45839	13	10	15	11	0.803	0.069	0.097	5.57238e-08	NaN	2	Arsb	-	- && sp|P50429|ARSB_MOUSE Arylsulfatase B OS=Mus musculus OX=10090 GN=Arsb PE=1 SV=3
13	93994302	+	m5C_45935	13	10	15	11	0.774	0.089	0.127	1.99765e-07	NaN	2	Arsb	-	- && sp|P50429|ARSB_MOUSE Arylsulfatase B OS=Mus musculus OX=10090 GN=Arsb PE=1 SV=3
16	18222395	+	m5C_12753	37	10	42	11	0.278	0.023	0.04	9.84971e-08	NaN	3	Arvcf	CDS	- && sp|P98203|ARVC_MOUSE Armadillo repeat protein deleted in velo-cardio-facial syndrome homolog OS=Mus musculus OX=10090 GN=Arvcf PE=1 SV=2
13	3699432	+	m5C_20525	64	16	74	18	0.273	0.029	0.051	3.00426e-13	NaN	3	Asb13	CDS	- && sp|Q8VBX0|ASB13_MOUSE Ankyrin repeat and SOCS box protein 13 OS=Mus musculus OX=10090 GN=Asb13 PE=2 SV=1
5	130044819	-	m5C_7007	41	9	45	10	0.234	0.021	0.029	1.79551e-05	NaN	2	Asl	-	- && sp|Q91YI0|ARLY_MOUSE Argininosuccinate lyase OS=Mus musculus OX=10090 GN=Asl PE=1 SV=1
5	130044820	-	m5C_19414	40	10	44	11	0.26	0.007	0.01	7.24143e-06	NaN	2	Asl	-	- && sp|Q91YI0|ARLY_MOUSE Argininosuccinate lyase OS=Mus musculus OX=10090 GN=Asl PE=1 SV=1
5	130044816	-	m5C_22865	39	12	43	13	0.316	0.007	0.01	2.62345e-07	NaN	2	Asl	-	- && sp|Q91YI0|ARLY_MOUSE Argininosuccinate lyase OS=Mus musculus OX=10090 GN=Asl PE=1 SV=1
5	130044836	-	m5C_43121	45	9	49	10	0.213	0.009	0.012	2.0263e-05	NaN	2	Asl	-	- && sp|Q91YI0|ARLY_MOUSE Argininosuccinate lyase OS=Mus musculus OX=10090 GN=Asl PE=1 SV=1
12	112080545	+	m5C_27849	200	50	225	56	0.254	0.005	0.009	0	NaN	3	Aspg	-	- && sp|A0JNU3|LPP60_MOUSE 60 kDa lysophospholipase OS=Mus musculus OX=10090 GN=Aspg PE=1 SV=1
19	9112890	-	m5C_1640	47	12	52	13	0.285	0.045	0.063	8.05834e-07	NaN	2	Asrgl1	CDS	- && sp|Q8C0M9|ASGL1_MOUSE Isoaspartyl peptidase/L-asparaginase OS=Mus musculus OX=10090 GN=Asrgl1 PE=1 SV=1
2	31409221	+	m5C_3088	34	13	38	14	0.372	0.019	0.028	3.78414e-08	NaN	2	Ass1	-	- && sp|P16460|ASSY_MOUSE Argininosuccinate synthase OS=Mus musculus OX=10090 GN=Ass1 PE=1 SV=1
2	31387366	+	m5C_23514	65	16	72	17	0.267	0.032	0.045	2.61793e-09	NaN	2	Ass1	-	- && sp|P16460|ASSY_MOUSE Argininosuccinate synthase OS=Mus musculus OX=10090 GN=Ass1 PE=1 SV=1
2	31399718	+	m5C_25853	22	8	24	9	0.474	0.136	0.193	1.98783e-05	NaN	2	Ass1	-	- && sp|P16460|ASSY_MOUSE Argininosuccinate synthase OS=Mus musculus OX=10090 GN=Ass1 PE=1 SV=1
2	31409266	+	m5C_27491	37	11	43	13	0.355	0.088	0.153	1.0714e-09	NaN	3	Ass1	-	- && sp|P16460|ASSY_MOUSE Argininosuccinate synthase OS=Mus musculus OX=10090 GN=Ass1 PE=1 SV=1
2	31388047	+	m5C_28093	35	15	39	17	0.449	0.066	0.114	1.44995e-13	NaN	3	Ass1	-	- && sp|P16460|ASSY_MOUSE Argininosuccinate synthase OS=Mus musculus OX=10090 GN=Ass1 PE=1 SV=1
2	31409262	+	m5C_43729	45	16	50	18	0.35	0.08	0.113	2.22982e-10	NaN	2	Ass1	-	- && sp|P16460|ASSY_MOUSE Argininosuccinate synthase OS=Mus musculus OX=10090 GN=Ass1 PE=1 SV=1
2	31388054	+	m5C_43807	65	18	72	20	0.283	0.016	0.022	4.49474e-11	NaN	2	Ass1	-	- && sp|P16460|ASSY_MOUSE Argininosuccinate synthase OS=Mus musculus OX=10090 GN=Ass1 PE=1 SV=1
4	65416701	-	m5C_447	23	9	27	11	0.405	0.051	0.072	1.18924e-05	NaN	2	Astn2	-	- && sp|Q80Z10|ASTN2_MOUSE Astrotactin-2 OS=Mus musculus OX=10090 GN=Astn2 PE=1 SV=2
4	65416703	-	m5C_5284	28	12	33	14	0.415	0.049	0.069	2.12064e-07	NaN	2	Astn2	-	- && sp|Q80Z10|ASTN2_MOUSE Astrotactin-2 OS=Mus musculus OX=10090 GN=Astn2 PE=1 SV=2
4	65430902	-	m5C_11624	56	20	66	23	0.367	0.031	0.044	7.01328e-13	NaN	2	Astn2	-	- && sp|Q80Z10|ASTN2_MOUSE Astrotactin-2 OS=Mus musculus OX=10090 GN=Astn2 PE=1 SV=2
4	65416711	-	m5C_14055	36	11	42	13	0.322	0.044	0.076	3.87655e-09	NaN	3	Astn2	-	- && sp|Q80Z10|ASTN2_MOUSE Astrotactin-2 OS=Mus musculus OX=10090 GN=Astn2 PE=1 SV=2
4	65416716	-	m5C_14441	46	14	53	16	0.349	0.07	0.121	3.07887e-12	NaN	3	Astn2	-	- && sp|Q80Z10|ASTN2_MOUSE Astrotactin-2 OS=Mus musculus OX=10090 GN=Astn2 PE=1 SV=2
4	65430909	-	m5C_19856	41	13	48	15	0.327	0.023	0.032	5.29784e-08	NaN	2	Astn2	-	- && sp|Q80Z10|ASTN2_MOUSE Astrotactin-2 OS=Mus musculus OX=10090 GN=Astn2 PE=1 SV=2
4	65416767	-	m5C_21630	98	25	114	29	0.247	0.016	0.028	0	NaN	3	Astn2	-	- && sp|Q80Z10|ASTN2_MOUSE Astrotactin-2 OS=Mus musculus OX=10090 GN=Astn2 PE=1 SV=2
4	65416707	-	m5C_30843	30	11	35	13	0.391	0.037	0.064	1.75846e-09	NaN	3	Astn2	-	- && sp|Q80Z10|ASTN2_MOUSE Astrotactin-2 OS=Mus musculus OX=10090 GN=Astn2 PE=1 SV=2
4	65416728	-	m5C_35504	67	17	78	20	0.267	0.015	0.025	1.55431e-14	NaN	3	Astn2	-	- && sp|Q80Z10|ASTN2_MOUSE Astrotactin-2 OS=Mus musculus OX=10090 GN=Astn2 PE=1 SV=2
4	65416704	-	m5C_37653	31	10	36	12	0.332	0.015	0.021	4.55425e-06	NaN	2	Astn2	-	- && sp|Q80Z10|ASTN2_MOUSE Astrotactin-2 OS=Mus musculus OX=10090 GN=Astn2 PE=1 SV=2
15	100126323	+	m5C_6961	13	8	14	8	0.63	0.069	0.097	3.17605e-05	NaN	2	Atf1	-	- && sp|P81269|ATF1_MOUSE Cyclic AMP-dependent transcription factor ATF-1 OS=Mus musculus OX=10090 GN=Atf1 PE=1 SV=1
7	44462378	-	m5C_28933	1033	249	1174	283	0.236	0.01	0.019	0	NaN	4	Atf5	CDS	- && sp|O70191|ATF5_MOUSE Cyclic AMP-dependent transcription factor ATF-5 OS=Mus musculus OX=10090 GN=Atf5 PE=1 SV=2
7	44464498	-	m5C_36652	382	83	445	96	0.22	0.009	0.013	0	NaN	2	Atf5	CDS	- && sp|O70191|ATF5_MOUSE Cyclic AMP-dependent transcription factor ATF-5 OS=Mus musculus OX=10090 GN=Atf5 PE=1 SV=2
7	44464499	-	m5C_42756	461	95	516	106	0.209	0.005	0.007	0	NaN	2	Atf5	CDS	- && sp|O70191|ATF5_MOUSE Cyclic AMP-dependent transcription factor ATF-5 OS=Mus musculus OX=10090 GN=Atf5 PE=1 SV=2
19	6311731	+	m5C_16796	85	18	94	19	0.212	0.007	0.009	2.08817e-10	NaN	2	Atg2a	CDS	- && sp|Q6P4T0|ATG2A_MOUSE Autophagy-related protein 2 homolog A OS=Mus musculus OX=10090 GN=Atg2a PE=1 SV=2
19	6294828	+	m5C_36448	24	8	26	8	0.44	0.139	0.197	0.000110213	NaN	2	Atg2a	CDS	- && sp|Q6P4T0|ATG2A_MOUSE Autophagy-related protein 2 homolog A OS=Mus musculus OX=10090 GN=Atg2a PE=1 SV=2
4	43036483	-	m5C_13509	40	14	46	16	0.345	0.021	0.036	6.30518e-12	NaN	3	Atosb	CDS	- && sp|Q8BR27|F214B_MOUSE Protein FAM214B OS=Mus musculus OX=10090 GN=Fam214b PE=1 SV=1
8	70244014	+	m5C_11587	43	13	49	15	0.305	0.002	0.003	1.17222e-10	NaN	3	Atp13a1	-	- && sp|Q9EPE9|AT131_MOUSE Endoplasmic reticulum transmembrane helix translocase OS=Mus musculus OX=10090 GN=Atp13a1 PE=1 SV=2
4	140729834	+	m5C_38242	41	11	46	12	0.311	0.049	0.07	1.39457e-06	NaN	2	Atp13a2	-	- && sp|Q9CTG6|AT132_MOUSE Polyamine-transporting ATPase 13A2 OS=Mus musculus OX=10090 GN=Atp13a2 PE=2 SV=3
5	122639769	-	m5C_1474	181	50	206	57	0.272	0.021	0.041	0	NaN	4	Atp2a2	utr_5	- && sp|O55143|AT2A2_MOUSE Sarcoplasmic/endoplasmic reticulum calcium ATPase 2 OS=Mus musculus OX=10090 GN=Atp2a2 PE=1 SV=2
5	122640184	-	m5C_12320	100	28	112	31	0.282	0.009	0.012	0	NaN	2	Atp2a2	utr_5	- && sp|O55143|AT2A2_MOUSE Sarcoplasmic/endoplasmic reticulum calcium ATPase 2 OS=Mus musculus OX=10090 GN=Atp2a2 PE=1 SV=2
5	122593514	-	m5C_13077	75	26	88	30	0.35	0.018	0.025	0	NaN	2	Atp2a2	-	- && sp|O55143|AT2A2_MOUSE Sarcoplasmic/endoplasmic reticulum calcium ATPase 2 OS=Mus musculus OX=10090 GN=Atp2a2 PE=1 SV=2
5	122639757	-	m5C_22220	219	45	256	53	0.207	0.002	0.004	0	NaN	2	Atp2a2	utr_5	- && sp|O55143|AT2A2_MOUSE Sarcoplasmic/endoplasmic reticulum calcium ATPase 2 OS=Mus musculus OX=10090 GN=Atp2a2 PE=1 SV=2
5	122639759	-	m5C_22247	261	71	296	81	0.274	0.008	0.014	0	NaN	3	Atp2a2	utr_5	- && sp|O55143|AT2A2_MOUSE Sarcoplasmic/endoplasmic reticulum calcium ATPase 2 OS=Mus musculus OX=10090 GN=Atp2a2 PE=1 SV=2
5	122640188	-	m5C_22893	85	21	96	24	0.266	0.041	0.058	3.25962e-13	NaN	2	Atp2a2	utr_5	- && sp|O55143|AT2A2_MOUSE Sarcoplasmic/endoplasmic reticulum calcium ATPase 2 OS=Mus musculus OX=10090 GN=Atp2a2 PE=1 SV=2
5	122639758	-	m5C_33737	224	50	262	59	0.224	0.012	0.018	0	NaN	2	Atp2a2	utr_5	- && sp|O55143|AT2A2_MOUSE Sarcoplasmic/endoplasmic reticulum calcium ATPase 2 OS=Mus musculus OX=10090 GN=Atp2a2 PE=1 SV=2
5	122639768	-	m5C_33768	184	52	210	59	0.275	0.033	0.065	0	NaN	4	Atp2a2	utr_5	- && sp|O55143|AT2A2_MOUSE Sarcoplasmic/endoplasmic reticulum calcium ATPase 2 OS=Mus musculus OX=10090 GN=Atp2a2 PE=1 SV=2
5	122640114	-	m5C_34946	81	21	92	23	0.256	0.028	0.039	6.80789e-13	NaN	2	Atp2a2	utr_5	- && sp|O55143|AT2A2_MOUSE Sarcoplasmic/endoplasmic reticulum calcium ATPase 2 OS=Mus musculus OX=10090 GN=Atp2a2 PE=1 SV=2
5	122639765	-	m5C_42818	259	71	294	81	0.28	0.02	0.035	0	NaN	3	Atp2a2	utr_5	- && sp|O55143|AT2A2_MOUSE Sarcoplasmic/endoplasmic reticulum calcium ATPase 2 OS=Mus musculus OX=10090 GN=Atp2a2 PE=1 SV=2
5	122640183	-	m5C_43166	100	23	113	26	0.242	0.028	0.039	2.34257e-14	NaN	2	Atp2a2	utr_5	- && sp|O55143|AT2A2_MOUSE Sarcoplasmic/endoplasmic reticulum calcium ATPase 2 OS=Mus musculus OX=10090 GN=Atp2a2 PE=1 SV=2
16	84632478	-	m5C_21586	32	11	38	13	0.381	0.084	0.119	1.46544e-06	NaN	2	Atp5pf	-	- && sp|P97450|ATP5J_MOUSE ATP synthase-coupling factor 6, mitochondrial OS=Mus musculus OX=10090 GN=Atp5pf PE=1 SV=1
8	22518418	-	m5C_37810	30	11	33	12	0.377	0.031	0.044	1.75958e-06	NaN	2	Atp7b	CDS	- && sp|Q64446|ATP7B_MOUSE Copper-transporting ATPase 2 OS=Mus musculus OX=10090 GN=Atp7b PE=1 SV=2
2	168583749	-	m5C_31659	28	12	31	13	0.414	0.039	0.054	2.2296e-07	NaN	2	Atp9a	-	- && sp|O70228|ATP9A_MOUSE Probable phospholipid-transporting ATPase IIA OS=Mus musculus OX=10090 GN=Atp9a PE=1 SV=3
2	168583751	-	m5C_33382	32	12	35	13	0.385	0.054	0.077	3.18539e-07	NaN	2	Atp9a	-	- && sp|O70228|ATP9A_MOUSE Probable phospholipid-transporting ATPase IIA OS=Mus musculus OX=10090 GN=Atp9a PE=1 SV=3
11	60307593	-	m5C_13411	46	17	52	19	0.382	0.069	0.12	1.22124e-15	NaN	3	Atpaf2	CDS	- && sp|Q91YY4|ATPF2_MOUSE ATP synthase mitochondrial F1 complex assembly factor 2 OS=Mus musculus OX=10090 GN=Atpaf2 PE=1 SV=1
5	121850178	+	m5C_7330	70	16	80	18	0.236	0.013	0.023	4.24771e-13	NaN	3	Atxn2	-	- && sp|O70305|ATX2_MOUSE Ataxin-2 OS=Mus musculus OX=10090 GN=Atxn2 PE=1 SV=1
5	121850174	+	m5C_10396	69	17	78	19	0.245	0.006	0.009	3.26849e-10	NaN	2	Atxn2	-	- && sp|O70305|ATX2_MOUSE Ataxin-2 OS=Mus musculus OX=10090 GN=Atxn2 PE=1 SV=1
5	121850177	+	m5C_20439	64	15	76	18	0.243	0.005	0.007	5.84356e-09	NaN	2	Atxn2	-	- && sp|O70305|ATX2_MOUSE Ataxin-2 OS=Mus musculus OX=10090 GN=Atxn2 PE=1 SV=1
5	121850180	+	m5C_25095	70	18	79	21	0.27	0.029	0.041	5.19724e-11	NaN	2	Atxn2	-	- && sp|O70305|ATX2_MOUSE Ataxin-2 OS=Mus musculus OX=10090 GN=Atxn2 PE=1 SV=1
5	121850176	+	m5C_36761	65	17	74	19	0.262	0.01	0.015	5.43897e-10	NaN	2	Atxn2	-	- && sp|O70305|ATX2_MOUSE Ataxin-2 OS=Mus musculus OX=10090 GN=Atxn2 PE=1 SV=1
4	40853741	-	m5C_9988	33	12	37	14	0.386	0.04	0.069	1.71026e-10	NaN	3	B4galt1	CDS	- && sp|P15535|B4GT1_MOUSE Beta-1,4-galactosyltransferase 1 OS=Mus musculus OX=10090 GN=B4galt1 PE=1 SV=1
4	40853770	-	m5C_10397	41	13	47	14	0.319	0.065	0.091	9.71533e-08	NaN	2	B4galt1	CDS	- && sp|P15535|B4GT1_MOUSE Beta-1,4-galactosyltransferase 1 OS=Mus musculus OX=10090 GN=B4galt1 PE=1 SV=1
4	40853771	-	m5C_11278	41	11	46	12	0.269	0.022	0.031	1.69312e-06	NaN	2	B4galt1	CDS	- && sp|P15535|B4GT1_MOUSE Beta-1,4-galactosyltransferase 1 OS=Mus musculus OX=10090 GN=B4galt1 PE=1 SV=1
4	40853779	-	m5C_24124	36	16	41	18	0.437	0.009	0.013	3.5149e-10	NaN	2	B4galt1	CDS	- && sp|P15535|B4GT1_MOUSE Beta-1,4-galactosyltransferase 1 OS=Mus musculus OX=10090 GN=B4galt1 PE=1 SV=1
4	40853740	-	m5C_31398	34	10	37	11	0.3	0.031	0.044	6.11408e-06	NaN	2	B4galt1	CDS	- && sp|P15535|B4GT1_MOUSE Beta-1,4-galactosyltransferase 1 OS=Mus musculus OX=10090 GN=B4galt1 PE=1 SV=1
9	45750486	+	m5C_42107	55	16	62	18	0.284	0.029	0.051	3.5516e-13	NaN	3	Bace1	CDS	- && sp|P56818|BACE1_MOUSE Beta-secretase 1 OS=Mus musculus OX=10090 GN=Bace1 PE=1 SV=2
4	40948121	-	m5C_17632	542	133	610	149	0.241	0.01	0.014	0	NaN	2	Bag1	utr_5	- && sp|Q60739|BAG1_MOUSE BAG family molecular chaperone regulator 1 OS=Mus musculus OX=10090 GN=Bag1 PE=1 SV=3
4	40948099	-	m5C_31182	484	108	545	121	0.225	0.007	0.01	0	NaN	2	Bag1	utr_5	- && sp|Q60739|BAG1_MOUSE BAG family molecular chaperone regulator 1 OS=Mus musculus OX=10090 GN=Bag1 PE=1 SV=3
4	40948098	-	m5C_45774	469	118	528	133	0.258	0.018	0.026	0	NaN	2	Bag1	utr_5	- && sp|Q60739|BAG1_MOUSE BAG family molecular chaperone regulator 1 OS=Mus musculus OX=10090 GN=Bag1 PE=1 SV=3
7	128141866	+	m5C_5581	21	11	24	12	0.545	0.113	0.16	2.88034e-07	NaN	2	Bag3	CDS	- && sp|Q9JLV1|BAG3_MOUSE BAG family molecular chaperone regulator 3 OS=Mus musculus OX=10090 GN=Bag3 PE=1 SV=2
7	128141862	+	m5C_17390	22	13	24	14	0.609	0.135	0.192	2.22863e-09	NaN	2	Bag3	CDS	- && sp|Q9JLV1|BAG3_MOUSE BAG family molecular chaperone regulator 3 OS=Mus musculus OX=10090 GN=Bag3 PE=1 SV=2
7	128141865	+	m5C_29374	22	13	24	15	0.633	0.153	0.216	2.04864e-10	NaN	2	Bag3	CDS	- && sp|Q9JLV1|BAG3_MOUSE BAG family molecular chaperone regulator 3 OS=Mus musculus OX=10090 GN=Bag3 PE=1 SV=2
7	128141861	+	m5C_36954	21	12	24	13	0.582	0.146	0.207	1.71645e-08	NaN	2	Bag3	CDS	- && sp|Q9JLV1|BAG3_MOUSE BAG family molecular chaperone regulator 3 OS=Mus musculus OX=10090 GN=Bag3 PE=1 SV=2
17	35362381	+	m5C_2259	49	18	58	22	0.577	0.216	0.305	2.25597e-13	NaN	2	Bag6	CDS	- && sp|Q9Z1R2|BAG6_MOUSE Large proline-rich protein BAG6 OS=Mus musculus OX=10090 GN=Bag6 PE=1 SV=1
17	35362564	+	m5C_14229	17	8	19	9	0.51	0.063	0.089	3.03728e-05	NaN	2	Bag6	CDS	- && sp|Q9Z1R2|BAG6_MOUSE Large proline-rich protein BAG6 OS=Mus musculus OX=10090 GN=Bag6 PE=1 SV=1
17	35362378	+	m5C_15373	48	19	57	23	0.59	0.211	0.299	5.37348e-14	NaN	2	Bag6	CDS	- && sp|Q9Z1R2|BAG6_MOUSE Large proline-rich protein BAG6 OS=Mus musculus OX=10090 GN=Bag6 PE=1 SV=1
11	120175175	+	m5C_27666	15	7	17	8	0.518	0.083	0.118	0.000155631	NaN	2	Bahcc1	CDS	- && sp|Q3UHR0|BAHC1_MOUSE BAH and coiled-coil domain-containing protein 1 OS=Mus musculus OX=10090 GN=Bahcc1 PE=1 SV=2
17	29521531	+	m5C_32357	35	10	41	11	0.34	0.096	0.136	8.65874e-06	NaN	2	BC004004	utr_3	- && sp|Q99KU6|CF089_MOUSE Bombesin receptor-activated protein C6orf89 homolog OS=Mus musculus OX=10090 PE=2 SV=2
13	24986207	+	m5C_21637	44	14	49	15	0.318	0.064	0.091	2.03952e-08	NaN	2	BC005537	utr_5	- && sp|Q9GZU0|CF062_HUMAN Uncharacterized protein C6orf62 OS=Homo sapiens OX=9606 GN=C6orf62 PE=2 SV=1
13	24986216	+	m5C_26839	56	17	63	19	0.314	0.036	0.05	6.74932e-11	NaN	2	BC005537	utr_5	- && sp|Q9GZU0|CF062_HUMAN Uncharacterized protein C6orf62 OS=Homo sapiens OX=9606 GN=C6orf62 PE=2 SV=1
9	83807253	+	m5C_30968	89	23	98	25	0.259	0.033	0.047	2.84217e-14	NaN	2	Bckdhb	CDS	- && sp|Q6P3A8|ODBB_MOUSE 2-oxoisovalerate dehydrogenase subunit beta, mitochondrial OS=Mus musculus OX=10090 GN=Bckdhb PE=1 SV=2
2	152623078	-	m5C_15159	116	24	132	27	0.211	0.001	0.002	1.60982e-14	NaN	2	Bcl2l1	utr_3	- && sp|Q64373|B2CL1_MOUSE Bcl-2-like protein 1 OS=Mus musculus OX=10090 GN=Bcl2l1 PE=1 SV=1
6	120864255	+	m5C_11414	60	16	68	18	0.283	0.035	0.05	9.07739e-10	NaN	2	Bcl2l13	CDS	- && sp|P59017|B2L13_MOUSE Bcl-2-like protein 13 OS=Mus musculus OX=10090 GN=Bcl2l13 PE=1 SV=2
6	120864254	+	m5C_21199	58	17	66	19	0.294	0.021	0.029	1.64235e-10	NaN	2	Bcl2l13	CDS	- && sp|P59017|B2L13_MOUSE Bcl-2-like protein 13 OS=Mus musculus OX=10090 GN=Bcl2l13 PE=1 SV=2
9	44417413	+	m5C_31179	51	12	58	13	0.231	0.007	0.009	9.89239e-07	NaN	2	Bcl9l	CDS	- && sp|Q67FY2|BCL9L_MOUSE B-cell CLL/lymphoma 9-like protein OS=Mus musculus OX=10090 GN=Bcl9l PE=1 SV=1
9	44422058	+	m5C_44408	88	23	99	26	0.258	0.024	0.033	2.9976e-14	NaN	2	Bcl9l	utr_3	- && sp|Q67FY2|BCL9L_MOUSE B-cell CLL/lymphoma 9-like protein OS=Mus musculus OX=10090 GN=Bcl9l PE=1 SV=1
10	74897752	+	m5C_29577	59	15	66	16	0.254	0.014	0.02	1.09642e-08	NaN	2	Bcr	CDS	- && sp|Q6PAJ1|BCR_MOUSE Breakpoint cluster region protein OS=Mus musculus OX=10090 GN=Bcr PE=1 SV=3
10	74897746	+	m5C_37573	61	16	68	18	0.272	0.04	0.057	9.12697e-10	NaN	2	Bcr	CDS	- && sp|Q6PAJ1|BCR_MOUSE Breakpoint cluster region protein OS=Mus musculus OX=10090 GN=Bcr PE=1 SV=3
13	93757229	-	m5C_316	21	11	25	13	0.536	0.01	0.014	1.96017e-07	NaN	2	Bhmt	-	- && sp|O35490|BHMT1_MOUSE Betaine--homocysteine S-methyltransferase 1 OS=Mus musculus OX=10090 GN=Bhmt PE=1 SV=1
13	93754559	-	m5C_799	23	18	26	21	0.833	0.077	0.108	1.55431e-15	NaN	2	Bhmt	-	- && sp|O35490|BHMT1_MOUSE Betaine--homocysteine S-methyltransferase 1 OS=Mus musculus OX=10090 GN=Bhmt PE=1 SV=1
13	93763505	-	m5C_1041	23	14	28	16	0.694	0.217	0.306	1.28093e-11	NaN	2	Bhmt	-	- && sp|O35490|BHMT1_MOUSE Betaine--homocysteine S-methyltransferase 1 OS=Mus musculus OX=10090 GN=Bhmt PE=1 SV=1
13	93763256	-	m5C_2658	18	8	21	10	0.503	0.079	0.112	3.40275e-05	NaN	2	Bhmt	-	- && sp|O35490|BHMT1_MOUSE Betaine--homocysteine S-methyltransferase 1 OS=Mus musculus OX=10090 GN=Bhmt PE=1 SV=1
13	93754560	-	m5C_2952	21	17	24	19	0.831	0.078	0.11	2.93099e-14	NaN	2	Bhmt	-	- && sp|O35490|BHMT1_MOUSE Betaine--homocysteine S-methyltransferase 1 OS=Mus musculus OX=10090 GN=Bhmt PE=1 SV=1
13	93757238	-	m5C_4266	21	13	25	16	0.629	0.014	0.021	2.12057e-09	NaN	2	Bhmt	-	- && sp|O35490|BHMT1_MOUSE Betaine--homocysteine S-methyltransferase 1 OS=Mus musculus OX=10090 GN=Bhmt PE=1 SV=1
13	93763506	-	m5C_5107	23	13	27	16	0.683	0.224	0.317	3.03084e-11	NaN	2	Bhmt	-	- && sp|O35490|BHMT1_MOUSE Betaine--homocysteine S-methyltransferase 1 OS=Mus musculus OX=10090 GN=Bhmt PE=1 SV=1
13	93763255	-	m5C_5635	19	9	22	10	0.484	0.035	0.049	1.80268e-05	NaN	2	Bhmt	-	- && sp|O35490|BHMT1_MOUSE Betaine--homocysteine S-methyltransferase 1 OS=Mus musculus OX=10090 GN=Bhmt PE=1 SV=1
13	93763264	-	m5C_7804	17	9	20	10	0.535	0.057	0.08	1.28538e-05	NaN	2	Bhmt	-	- && sp|O35490|BHMT1_MOUSE Betaine--homocysteine S-methyltransferase 1 OS=Mus musculus OX=10090 GN=Bhmt PE=1 SV=1
13	93757233	-	m5C_8712	21	11	25	13	0.535	0.025	0.035	1.90144e-07	NaN	2	Bhmt	-	- && sp|O35490|BHMT1_MOUSE Betaine--homocysteine S-methyltransferase 1 OS=Mus musculus OX=10090 GN=Bhmt PE=1 SV=1
13	93754555	-	m5C_9175	23	20	26	22	0.873	0.019	0.027	0	NaN	2	Bhmt	-	- && sp|O35490|BHMT1_MOUSE Betaine--homocysteine S-methyltransferase 1 OS=Mus musculus OX=10090 GN=Bhmt PE=1 SV=1
13	93757247	-	m5C_9203	23	11	27	13	0.503	0.036	0.063	3.85418e-10	NaN	3	Bhmt	-	- && sp|O35490|BHMT1_MOUSE Betaine--homocysteine S-methyltransferase 1 OS=Mus musculus OX=10090 GN=Bhmt PE=1 SV=1
13	93757258	-	m5C_9469	22	14	26	16	0.646	0.074	0.104	5.114e-10	NaN	2	Bhmt	-	- && sp|O35490|BHMT1_MOUSE Betaine--homocysteine S-methyltransferase 1 OS=Mus musculus OX=10090 GN=Bhmt PE=1 SV=1
13	93757257	-	m5C_11703	23	14	27	17	0.637	0.054	0.077	2.748e-10	NaN	2	Bhmt	-	- && sp|O35490|BHMT1_MOUSE Betaine--homocysteine S-methyltransferase 1 OS=Mus musculus OX=10090 GN=Bhmt PE=1 SV=1
13	93763500	-	m5C_12913	23	13	28	16	0.677	0.228	0.323	3.16259e-11	NaN	2	Bhmt	-	- && sp|O35490|BHMT1_MOUSE Betaine--homocysteine S-methyltransferase 1 OS=Mus musculus OX=10090 GN=Bhmt PE=1 SV=1
13	93754544	-	m5C_13027	28	11	32	12	0.4	0.025	0.043	9.3317e-10	NaN	3	Bhmt	-	- && sp|O35490|BHMT1_MOUSE Betaine--homocysteine S-methyltransferase 1 OS=Mus musculus OX=10090 GN=Bhmt PE=1 SV=1
13	93754540	-	m5C_14523	38	24	43	28	0.623	0.053	0.091	0	NaN	3	Bhmt	-	- && sp|O35490|BHMT1_MOUSE Betaine--homocysteine S-methyltransferase 1 OS=Mus musculus OX=10090 GN=Bhmt PE=1 SV=1
13	93756225	-	m5C_15152	71	29	83	33	0.393	0.036	0.073	0	NaN	4	Bhmt	-	- && sp|O35490|BHMT1_MOUSE Betaine--homocysteine S-methyltransferase 1 OS=Mus musculus OX=10090 GN=Bhmt PE=1 SV=1
13	93763501	-	m5C_15942	25	14	29	16	0.676	0.229	0.324	1.46936e-11	NaN	2	Bhmt	-	- && sp|O35490|BHMT1_MOUSE Betaine--homocysteine S-methyltransferase 1 OS=Mus musculus OX=10090 GN=Bhmt PE=1 SV=1
13	93766316	-	m5C_16362	17	10	20	12	0.647	0.072	0.102	3.85807e-07	NaN	2	Bhmt	-	- && sp|O35490|BHMT1_MOUSE Betaine--homocysteine S-methyltransferase 1 OS=Mus musculus OX=10090 GN=Bhmt PE=1 SV=1
13	93763262	-	m5C_16695	18	9	21	11	0.561	0.108	0.152	3.50169e-06	NaN	2	Bhmt	-	- && sp|O35490|BHMT1_MOUSE Betaine--homocysteine S-methyltransferase 1 OS=Mus musculus OX=10090 GN=Bhmt PE=1 SV=1
13	93763258	-	m5C_19109	17	8	20	10	0.51	0.043	0.06	1.7382e-05	NaN	2	Bhmt	-	- && sp|O35490|BHMT1_MOUSE Betaine--homocysteine S-methyltransferase 1 OS=Mus musculus OX=10090 GN=Bhmt PE=1 SV=1
13	93762422	-	m5C_20207	16	12	19	14	0.772	0.032	0.045	1.9211e-09	NaN	2	Bhmt	-	- && sp|O35490|BHMT1_MOUSE Betaine--homocysteine S-methyltransferase 1 OS=Mus musculus OX=10090 GN=Bhmt PE=1 SV=1
13	93757251	-	m5C_20268	23	12	27	14	0.553	0.08	0.114	2.27579e-08	NaN	2	Bhmt	-	- && sp|O35490|BHMT1_MOUSE Betaine--homocysteine S-methyltransferase 1 OS=Mus musculus OX=10090 GN=Bhmt PE=1 SV=1
13	93763508	-	m5C_20789	22	13	26	15	0.666	0.236	0.334	2.18379e-11	NaN	2	Bhmt	-	- && sp|O35490|BHMT1_MOUSE Betaine--homocysteine S-methyltransferase 1 OS=Mus musculus OX=10090 GN=Bhmt PE=1 SV=1
13	93754542	-	m5C_22630	31	18	35	20	0.538	0.086	0.15	0	NaN	3	Bhmt	-	- && sp|O35490|BHMT1_MOUSE Betaine--homocysteine S-methyltransferase 1 OS=Mus musculus OX=10090 GN=Bhmt PE=1 SV=1
13	93754530	-	m5C_23328	40	22	46	26	0.57	0.034	0.069	0	NaN	4	Bhmt	-	- && sp|O35490|BHMT1_MOUSE Betaine--homocysteine S-methyltransferase 1 OS=Mus musculus OX=10090 GN=Bhmt PE=1 SV=1
13	93763496	-	m5C_24205	26	13	31	15	0.635	0.258	0.365	8.86017e-11	NaN	2	Bhmt	-	- && sp|O35490|BHMT1_MOUSE Betaine--homocysteine S-methyltransferase 1 OS=Mus musculus OX=10090 GN=Bhmt PE=1 SV=1
13	93757262	-	m5C_27388	21	14	25	16	0.682	0.058	0.083	3.8631e-10	NaN	2	Bhmt	-	- && sp|O35490|BHMT1_MOUSE Betaine--homocysteine S-methyltransferase 1 OS=Mus musculus OX=10090 GN=Bhmt PE=1 SV=1
13	93763265	-	m5C_31295	17	8	20	10	0.5	0.05	0.071	1.85638e-05	NaN	2	Bhmt	-	- && sp|O35490|BHMT1_MOUSE Betaine--homocysteine S-methyltransferase 1 OS=Mus musculus OX=10090 GN=Bhmt PE=1 SV=1
13	93757245	-	m5C_31559	22	13	26	16	0.597	0.069	0.119	1.47771e-13	NaN	3	Bhmt	-	- && sp|O35490|BHMT1_MOUSE Betaine--homocysteine S-methyltransferase 1 OS=Mus musculus OX=10090 GN=Bhmt PE=1 SV=1
13	93754550	-	m5C_31728	31	24	35	27	0.796	0.043	0.061	0	NaN	2	Bhmt	-	- && sp|O35490|BHMT1_MOUSE Betaine--homocysteine S-methyltransferase 1 OS=Mus musculus OX=10090 GN=Bhmt PE=1 SV=1
13	93762431	-	m5C_31813	16	10	19	11	0.637	0.08	0.113	9.8203e-07	NaN	2	Bhmt	-	- && sp|O35490|BHMT1_MOUSE Betaine--homocysteine S-methyltransferase 1 OS=Mus musculus OX=10090 GN=Bhmt PE=1 SV=1
13	93754551	-	m5C_32176	25	21	28	24	0.822	0.072	0.102	0	NaN	2	Bhmt	-	- && sp|O35490|BHMT1_MOUSE Betaine--homocysteine S-methyltransferase 1 OS=Mus musculus OX=10090 GN=Bhmt PE=1 SV=1
13	93757237	-	m5C_32768	20	13	24	15	0.637	0.033	0.047	4.48843e-09	NaN	2	Bhmt	-	- && sp|O35490|BHMT1_MOUSE Betaine--homocysteine S-methyltransferase 1 OS=Mus musculus OX=10090 GN=Bhmt PE=1 SV=1
13	93754561	-	m5C_38255	18	14	21	16	0.82	0.063	0.089	8.75078e-12	NaN	2	Bhmt	-	- && sp|O35490|BHMT1_MOUSE Betaine--homocysteine S-methyltransferase 1 OS=Mus musculus OX=10090 GN=Bhmt PE=1 SV=1
13	93754538	-	m5C_41053	35	21	40	24	0.621	0.037	0.074	0	NaN	4	Bhmt	-	- && sp|O35490|BHMT1_MOUSE Betaine--homocysteine S-methyltransferase 1 OS=Mus musculus OX=10090 GN=Bhmt PE=1 SV=1
13	93763254	-	m5C_41510	19	9	22	10	0.484	0.035	0.049	1.80268e-05	NaN	2	Bhmt	-	- && sp|O35490|BHMT1_MOUSE Betaine--homocysteine S-methyltransferase 1 OS=Mus musculus OX=10090 GN=Bhmt PE=1 SV=1
13	93757249	-	m5C_43747	22	11	26	13	0.518	0.071	0.101	1.86171e-07	NaN	2	Bhmt	-	- && sp|O35490|BHMT1_MOUSE Betaine--homocysteine S-methyltransferase 1 OS=Mus musculus OX=10090 GN=Bhmt PE=1 SV=1
13	93754531	-	m5C_46284	40	22	47	25	0.559	0.035	0.07	0	NaN	4	Bhmt	-	- && sp|O35490|BHMT1_MOUSE Betaine--homocysteine S-methyltransferase 1 OS=Mus musculus OX=10090 GN=Bhmt PE=1 SV=1
13	93763499	-	m5C_46522	21	14	25	16	0.811	0.155	0.268	0	NaN	3	Bhmt	-	- && sp|O35490|BHMT1_MOUSE Betaine--homocysteine S-methyltransferase 1 OS=Mus musculus OX=10090 GN=Bhmt PE=1 SV=1
7	19241105	-	m5C_3108	38	10	42	11	0.264	0.022	0.03	1.44951e-05	NaN	2	Bloc1s3	CDS	- && sp|Q5U5M8|BL1S3_MOUSE Biogenesis of lysosome-related organelles complex 1 subunit 3 OS=Mus musculus OX=10090 GN=Bloc1s3 PE=1 SV=1
15	76361375	-	m5C_7930	51	11	59	12	0.218	0.013	0.018	4.61484e-06	NaN	2	Bop1	CDS	- && sp|P97452|BOP1_MOUSE Ribosome biogenesis protein BOP1 OS=Mus musculus OX=10090 GN=Bop1 PE=1 SV=1
11	68951748	+	m5C_817	55	17	61	19	0.312	0.047	0.067	5.96776e-11	NaN	2	Borcs6	utr_3	- && sp|Q9D6W8|BORC6_MOUSE BLOC-1-related complex subunit 6 OS=Mus musculus OX=10090 GN=Borcs6 PE=1 SV=1
6	34481306	+	m5C_26500	60	18	71	21	0.286	0.031	0.044	1.64808e-11	NaN	2	Bpgm	CDS	- && sp|P15327|PMGE_MOUSE Bisphosphoglycerate mutase OS=Mus musculus OX=10090 GN=Bpgm PE=1 SV=2
15	88618245	-	m5C_21149	46	11	54	12	0.239	0.012	0.017	4.02885e-06	NaN	2	Brd1	utr_5	- && sp|G5E8P1|BRD1_MOUSE Bromodomain-containing protein 1 OS=Mus musculus OX=10090 GN=Brd1 PE=1 SV=1
15	88618196	-	m5C_26434	64	16	70	17	0.252	0.003	0.005	2.62332e-09	NaN	2	Brd1	utr_5	- && sp|G5E8P1|BRD1_MOUSE Bromodomain-containing protein 1 OS=Mus musculus OX=10090 GN=Brd1 PE=1 SV=1
15	88618235	-	m5C_26505	74	20	83	22	0.301	0.045	0.063	4.448e-12	NaN	2	Brd1	utr_5	- && sp|G5E8P1|BRD1_MOUSE Bromodomain-containing protein 1 OS=Mus musculus OX=10090 GN=Brd1 PE=1 SV=1
17	34338826	-	m5C_10784	29	10	33	12	0.357	0.035	0.049	3.58609e-06	NaN	2	Brd2	utr_5	- && sp|Q7JJ13|BRD2_MOUSE Bromodomain-containing protein 2 OS=Mus musculus OX=10090 GN=Brd2 PE=1 SV=1
17	34338828	-	m5C_19873	28	10	32	12	0.363	0.039	0.055	3.37972e-06	NaN	2	Brd2	utr_5	- && sp|Q7JJ13|BRD2_MOUSE Bromodomain-containing protein 2 OS=Mus musculus OX=10090 GN=Brd2 PE=1 SV=1
17	34338831	-	m5C_26298	27	10	31	11	0.361	0.037	0.053	7.51079e-06	NaN	2	Brd2	utr_5	- && sp|Q7JJ13|BRD2_MOUSE Bromodomain-containing protein 2 OS=Mus musculus OX=10090 GN=Brd2 PE=1 SV=1
17	34338824	-	m5C_35719	25	8	28	9	0.333	0.009	0.013	8.82299e-05	NaN	2	Brd2	utr_5	- && sp|Q7JJ13|BRD2_MOUSE Bromodomain-containing protein 2 OS=Mus musculus OX=10090 GN=Brd2 PE=1 SV=1
17	34338830	-	m5C_46476	28	10	31	12	0.369	0.035	0.049	3.2857e-06	NaN	2	Brd2	utr_5	- && sp|Q7JJ13|BRD2_MOUSE Bromodomain-containing protein 2 OS=Mus musculus OX=10090 GN=Brd2 PE=1 SV=1
17	32417740	-	m5C_15730	31	12	36	14	0.385	0.058	0.082	2.80043e-07	NaN	2	Brd4	CDS	- && sp|Q9ESU6|BRD4_MOUSE Bromodomain-containing protein 4 OS=Mus musculus OX=10090 GN=Brd4 PE=1 SV=2
17	32417755	-	m5C_19634	27	10	31	12	0.391	0.048	0.068	1.56861e-06	NaN	2	Brd4	CDS	- && sp|Q9ESU6|BRD4_MOUSE Bromodomain-containing protein 4 OS=Mus musculus OX=10090 GN=Brd4 PE=1 SV=2
17	32417739	-	m5C_26763	31	10	36	11	0.32	0.018	0.025	5.49703e-06	NaN	2	Brd4	CDS	- && sp|Q9ESU6|BRD4_MOUSE Bromodomain-containing protein 4 OS=Mus musculus OX=10090 GN=Brd4 PE=1 SV=2
17	32417743	-	m5C_28500	35	12	39	14	0.361	0.065	0.113	1.84796e-10	NaN	3	Brd4	CDS	- && sp|Q9ESU6|BRD4_MOUSE Bromodomain-containing protein 4 OS=Mus musculus OX=10090 GN=Brd4 PE=1 SV=2
17	32417742	-	m5C_30696	33	10	39	11	0.299	0.009	0.013	6.20692e-06	NaN	2	Brd4	CDS	- && sp|Q9ESU6|BRD4_MOUSE Bromodomain-containing protein 4 OS=Mus musculus OX=10090 GN=Brd4 PE=1 SV=2
17	32417754	-	m5C_39246	30	10	34	11	0.349	0.044	0.076	2.39282e-08	NaN	3	Brd4	CDS	- && sp|Q9ESU6|BRD4_MOUSE Bromodomain-containing protein 4 OS=Mus musculus OX=10090 GN=Brd4 PE=1 SV=2
5	125518862	+	m5C_1621	55	11	64	13	0.209	0.001	0.002	2.35657e-06	NaN	2	Bri3bp	CDS	- && sp|Q8BXV2|BRI3B_MOUSE BRI3-binding protein OS=Mus musculus OX=10090 GN=Bri3bp PE=1 SV=1
7	81479073	-	m5C_148	110	30	127	34	0.291	0.036	0.052	0	NaN	2	Btbd1	CDS	- && sp|P58544|BTBD1_MOUSE BTB/POZ domain-containing protein 1 OS=Mus musculus OX=10090 GN=Btbd1 PE=1 SV=3
7	81479081	-	m5C_4458	96	21	111	24	0.23	0.011	0.015	5.56e-13	NaN	2	Btbd1	CDS	- && sp|P58544|BTBD1_MOUSE BTB/POZ domain-containing protein 1 OS=Mus musculus OX=10090 GN=Btbd1 PE=1 SV=3
7	81479114	-	m5C_8346	137	35	160	41	0.267	0.043	0.062	0	NaN	2	Btbd1	CDS	- && sp|P58544|BTBD1_MOUSE BTB/POZ domain-containing protein 1 OS=Mus musculus OX=10090 GN=Btbd1 PE=1 SV=3
7	81479080	-	m5C_17893	93	22	107	25	0.242	0.011	0.016	4.42646e-13	NaN	2	Btbd1	CDS	- && sp|P58544|BTBD1_MOUSE BTB/POZ domain-containing protein 1 OS=Mus musculus OX=10090 GN=Btbd1 PE=1 SV=3
7	81479072	-	m5C_21122	111	30	129	35	0.275	0.002	0.003	0	NaN	2	Btbd1	CDS	- && sp|P58544|BTBD1_MOUSE BTB/POZ domain-containing protein 1 OS=Mus musculus OX=10090 GN=Btbd1 PE=1 SV=3
7	81479068	-	m5C_27740	105	28	122	32	0.259	0.016	0.023	0	NaN	2	Btbd1	CDS	- && sp|P58544|BTBD1_MOUSE BTB/POZ domain-containing protein 1 OS=Mus musculus OX=10090 GN=Btbd1 PE=1 SV=3
7	81479106	-	m5C_30487	145	33	165	37	0.231	0.009	0.017	0	NaN	4	Btbd1	CDS	- && sp|P58544|BTBD1_MOUSE BTB/POZ domain-containing protein 1 OS=Mus musculus OX=10090 GN=Btbd1 PE=1 SV=3
10	80492186	-	m5C_10591	77	17	87	19	0.222	0.007	0.014	0	NaN	4	Btbd2	CDS	- && sp|Q9BX70|BTBD2_HUMAN BTB/POZ domain-containing protein 2 OS=Homo sapiens OX=9606 GN=BTBD2 PE=1 SV=1
10	80492202	-	m5C_12824	91	22	100	24	0.244	0.012	0.018	1.81299e-13	NaN	2	Btbd2	CDS	- && sp|Q9BX70|BTBD2_HUMAN BTB/POZ domain-containing protein 2 OS=Homo sapiens OX=9606 GN=BTBD2 PE=1 SV=1
10	80492203	-	m5C_25267	86	22	95	24	0.255	0.006	0.008	3.45057e-13	NaN	2	Btbd2	CDS	- && sp|Q9BX70|BTBD2_HUMAN BTB/POZ domain-containing protein 2 OS=Homo sapiens OX=9606 GN=BTBD2 PE=1 SV=1
10	80492204	-	m5C_31752	87	18	96	19	0.207	0.002	0.003	2.17387e-10	NaN	2	Btbd2	CDS	- && sp|Q9BX70|BTBD2_HUMAN BTB/POZ domain-containing protein 2 OS=Homo sapiens OX=9606 GN=BTBD2 PE=1 SV=1
10	80492187	-	m5C_40010	102	25	112	28	0.252	0.011	0.015	1.9984e-15	NaN	2	Btbd2	CDS	- && sp|Q9BX70|BTBD2_HUMAN BTB/POZ domain-containing protein 2 OS=Homo sapiens OX=9606 GN=BTBD2 PE=1 SV=1
6	7844860	+	m5C_11416	17	8	19	9	0.509	0.02	0.035	4.94356e-07	NaN	3	C1galt1	utr_5	- && sp|Q9JJ06|C1GLT_MOUSE Glycoprotein-N-acetylgalactosamine 3-beta-galactosyltransferase 1 OS=Mus musculus OX=10090 GN=C1galt1 PE=1 SV=1
6	7844857	+	m5C_13520	16	9	18	10	0.552	0.024	0.041	1.46236e-07	NaN	3	C1galt1	utr_5	- && sp|Q9JJ06|C1GLT_MOUSE Glycoprotein-N-acetylgalactosamine 3-beta-galactosyltransferase 1 OS=Mus musculus OX=10090 GN=C1galt1 PE=1 SV=1
6	7844867	+	m5C_20649	17	11	20	13	0.657	0.007	0.01	5.33295e-08	NaN	2	C1galt1	utr_5	- && sp|Q9JJ06|C1GLT_MOUSE Glycoprotein-N-acetylgalactosamine 3-beta-galactosyltransferase 1 OS=Mus musculus OX=10090 GN=C1galt1 PE=1 SV=1
6	7844861	+	m5C_38765	18	10	20	12	0.593	0.08	0.139	3.34441e-10	NaN	3	C1galt1	utr_5	- && sp|Q9JJ06|C1GLT_MOUSE Glycoprotein-N-acetylgalactosamine 3-beta-galactosyltransferase 1 OS=Mus musculus OX=10090 GN=C1galt1 PE=1 SV=1
4	136623918	-	m5C_2116	163	35	185	40	0.217	0.001	0.002	0	NaN	2	C1qa	CDS	- && sp|P98086|C1QA_MOUSE Complement C1q subcomponent subunit A OS=Mus musculus OX=10090 GN=C1qa PE=1 SV=2
4	136623994	-	m5C_26010	156	32	176	36	0.207	0.005	0.006	0	NaN	2	C1qa	CDS	- && sp|P98086|C1QA_MOUSE Complement C1q subcomponent subunit A OS=Mus musculus OX=10090 GN=C1qa PE=1 SV=2
4	136609496	-	m5C_24753	60	16	67	18	0.279	0.011	0.016	9.76452e-10	NaN	2	C1qb	CDS	- && sp|P14106|C1QB_MOUSE Complement C1q subcomponent subunit B OS=Mus musculus OX=10090 GN=C1qb PE=1 SV=2
4	136608130	-	m5C_30183	273	66	308	74	0.246	0.01	0.018	0	NaN	3	C1qb	CDS	- && sp|P14106|C1QB_MOUSE Complement C1q subcomponent subunit B OS=Mus musculus OX=10090 GN=C1qb PE=1 SV=2
4	136617850	-	m5C_15443	116	28	131	32	0.243	0.019	0.033	0	NaN	3	C1qc	CDS	- && sp|Q02105|C1QC_MOUSE Complement C1q subcomponent subunit C OS=Mus musculus OX=10090 GN=C1qc PE=1 SV=2
4	136617851	-	m5C_21895	116	34	131	38	0.285	0.023	0.032	0	NaN	2	C1qc	CDS	- && sp|Q02105|C1QC_MOUSE Complement C1q subcomponent subunit C OS=Mus musculus OX=10090 GN=C1qc PE=1 SV=2
4	136619746	-	m5C_22270	336	80	383	91	0.238	0.011	0.022	0	NaN	4	C1qc	CDS	- && sp|Q02105|C1QC_MOUSE Complement C1q subcomponent subunit C OS=Mus musculus OX=10090 GN=C1qc PE=1 SV=2
4	136619755	-	m5C_25845	348	83	386	91	0.238	0.001	0.002	0	NaN	2	C1qc	CDS	- && sp|Q02105|C1QC_MOUSE Complement C1q subcomponent subunit C OS=Mus musculus OX=10090 GN=C1qc PE=1 SV=2
4	136619747	-	m5C_46331	385	94	436	106	0.243	0.009	0.016	0	NaN	3	C1qc	CDS	- && sp|Q02105|C1QC_MOUSE Complement C1q subcomponent subunit C OS=Mus musculus OX=10090 GN=C1qc PE=1 SV=2
9	44222234	-	m5C_20827	40	14	44	15	0.356	0.054	0.076	1.68894e-08	NaN	2	C2cd2l	utr_3	- && sp|Q80X80|C2C2L_MOUSE Phospholipid transfer protein C2CD2L OS=Mus musculus OX=10090 GN=C2cd2l PE=1 SV=3
5	130443734	+	m5C_9844	41	14	46	16	0.346	0.022	0.038	6.90914e-12	NaN	3	Caln1	-	- && sp|Q9JJG7|CABP8_MOUSE Calcium-binding protein 8 OS=Mus musculus OX=10090 GN=Caln1 PE=2 SV=2
5	130443736	+	m5C_19121	42	17	47	20	0.424	0.025	0.044	8.88178e-16	NaN	3	Caln1	-	- && sp|Q9JJG7|CABP8_MOUSE Calcium-binding protein 8 OS=Mus musculus OX=10090 GN=Caln1 PE=2 SV=2
5	130443735	+	m5C_19961	41	17	47	19	0.414	0.037	0.064	4.88498e-15	NaN	3	Caln1	-	- && sp|Q9JJG7|CABP8_MOUSE Calcium-binding protein 8 OS=Mus musculus OX=10090 GN=Caln1 PE=2 SV=2
5	130443737	+	m5C_42214	41	15	47	17	0.385	0.038	0.066	1.74971e-13	NaN	3	Caln1	-	- && sp|Q9JJG7|CABP8_MOUSE Calcium-binding protein 8 OS=Mus musculus OX=10090 GN=Caln1 PE=2 SV=2
2	103627236	-	m5C_43080	104	29	121	33	0.293	0.038	0.054	0	NaN	2	Caprin1	CDS	- && sp|Q60865|CAPR1_MOUSE Caprin-1 OS=Mus musculus OX=10090 GN=Caprin1 PE=1 SV=2
3	14951376	+	m5C_13688	15	8	16	8	0.543	0.051	0.072	5.88179e-05	NaN	2	Car2	-	- && sp|P00920|CAH2_MOUSE Carbonic anhydrase 2 OS=Mus musculus OX=10090 GN=Ca2 PE=1 SV=4
3	14951569	+	m5C_26569	47	18	52	19	0.368	0.014	0.021	3.02454e-11	NaN	2	Car2	utr_5	- && sp|P00920|CAH2_MOUSE Carbonic anhydrase 2 OS=Mus musculus OX=10090 GN=Ca2 PE=1 SV=4
3	14951386	+	m5C_34941	17	9	18	9	0.557	0.111	0.157	7.75102e-06	NaN	2	Car2	-	- && sp|P00920|CAH2_MOUSE Carbonic anhydrase 2 OS=Mus musculus OX=10090 GN=Ca2 PE=1 SV=4
8	122649625	-	m5C_511	11	9	12	9	0.817	0.012	0.016	8.58341e-07	NaN	2	Car5a	-	- && sp|P23589|CAH5A_MOUSE Carbonic anhydrase 5A, mitochondrial OS=Mus musculus OX=10090 GN=Ca5a PE=1 SV=2
8	122649619	-	m5C_5775	11	9	12	9	0.817	0.012	0.016	8.58341e-07	NaN	2	Car5a	-	- && sp|P23589|CAH5A_MOUSE Carbonic anhydrase 5A, mitochondrial OS=Mus musculus OX=10090 GN=Ca5a PE=1 SV=2
8	122649617	-	m5C_23220	11	9	12	9	0.817	0.012	0.016	8.58341e-07	NaN	2	Car5a	-	- && sp|P23589|CAH5A_MOUSE Carbonic anhydrase 5A, mitochondrial OS=Mus musculus OX=10090 GN=Ca5a PE=1 SV=2
8	122649622	-	m5C_28134	11	9	12	9	0.817	0.012	0.016	8.58341e-07	NaN	2	Car5a	-	- && sp|P23589|CAH5A_MOUSE Carbonic anhydrase 5A, mitochondrial OS=Mus musculus OX=10090 GN=Ca5a PE=1 SV=2
8	122649626	-	m5C_42206	11	9	12	9	0.817	0.012	0.016	8.58341e-07	NaN	2	Car5a	-	- && sp|P23589|CAH5A_MOUSE Carbonic anhydrase 5A, mitochondrial OS=Mus musculus OX=10090 GN=Ca5a PE=1 SV=2
15	78662220	-	m5C_23692	13	8	16	10	0.633	0.024	0.034	7.33114e-06	NaN	2	Card10	CDS	- && sp|P58660|CAR10_MOUSE Caspase recruitment domain-containing protein 10 OS=Mus musculus OX=10090 GN=Card10 PE=1 SV=1
19	18648483	+	m5C_3351	63	18	73	21	0.301	0.036	0.051	3.58538e-11	NaN	2	Carnmt1	CDS	- && sp|Q80UY1|CARME_MOUSE Carnosine N-methyltransferase OS=Mus musculus OX=10090 GN=Carnmt1 PE=1 SV=1
19	18648482	+	m5C_16322	65	19	75	22	0.301	0.036	0.051	8.77198e-12	NaN	2	Carnmt1	CDS	- && sp|Q80UY1|CARME_MOUSE Carnosine N-methyltransferase OS=Mus musculus OX=10090 GN=Carnmt1 PE=1 SV=1
19	18648470	+	m5C_21458	49	13	56	15	0.269	0.033	0.046	7.78337e-08	NaN	2	Carnmt1	CDS	- && sp|Q80UY1|CARME_MOUSE Carnosine N-methyltransferase OS=Mus musculus OX=10090 GN=Carnmt1 PE=1 SV=1
19	18648484	+	m5C_36258	64	22	75	26	0.349	0.002	0.003	4.24105e-14	NaN	2	Carnmt1	CDS	- && sp|Q80UY1|CARME_MOUSE Carnosine N-methyltransferase OS=Mus musculus OX=10090 GN=Carnmt1 PE=1 SV=1
7	143153764	-	m5C_4909	32	8	35	9	0.269	0.019	0.026	0.000120594	NaN	2	Cars1	utr_5	- && sp|Q9ER72|SYCC_MOUSE Cysteine--tRNA ligase, cytoplasmic OS=Mus musculus OX=10090 GN=Cars1 PE=1 SV=2
2	103284221	-	m5C_11364	11	8	13	9	0.734	0.07	0.098	4.2093e-06	NaN	2	Cat	utr_3	- && sp|P24270|CATA_MOUSE Catalase OS=Mus musculus OX=10090 GN=Cat PE=1 SV=4
2	103284217	-	m5C_25074	11	9	13	10	0.825	0.005	0.008	2.83132e-07	NaN	2	Cat	utr_3	- && sp|P24270|CATA_MOUSE Catalase OS=Mus musculus OX=10090 GN=Cat PE=1 SV=4
2	103284220	-	m5C_32205	12	9	13	10	0.75	0.059	0.083	8.11288e-07	NaN	2	Cat	utr_3	- && sp|P24270|CATA_MOUSE Catalase OS=Mus musculus OX=10090 GN=Cat PE=1 SV=4
14	77274296	+	m5C_5001	52	13	61	15	0.268	0.035	0.049	8.80553e-08	NaN	2	Ccdc122	utr_5	- && sp|Q8BVN0|CC122_MOUSE Coiled-coil domain-containing protein 122 OS=Mus musculus OX=10090 GN=Ccdc122 PE=2 SV=1
4	129513994	-	m5C_2641	17	14	19	16	0.881	0.084	0.119	1.48936e-12	NaN	2	Ccdc28b	-	- && sp|Q8CEG5|CC28B_MOUSE Coiled-coil domain-containing protein 28B OS=Mus musculus OX=10090 GN=Ccdc28b PE=1 SV=3
7	18626429	-	m5C_46206	24	9	28	11	0.4	0.039	0.055	1.32244e-05	NaN	2	Ccdc61	CDS	- && sp|Q3UJV1|CCD61_MOUSE Centrosomal protein CCDC61 OS=Mus musculus OX=10090 GN=Ccdc61 PE=1 SV=1
12	32428884	+	m5C_2704	19	8	21	9	0.455	0.032	0.046	4.66411e-05	NaN	2	Ccdc71l	utr_5	- && sp|Q8N9Z2|CC71L_HUMAN Coiled-coil domain-containing protein 71L OS=Homo sapiens OX=9606 GN=CCDC71L PE=1 SV=2
12	32429818	+	m5C_15016	49	15	54	16	0.327	0.045	0.079	2.24998e-12	NaN	3	Ccdc71l	utr_3	- && sp|Q8N9Z2|CC71L_HUMAN Coiled-coil domain-containing protein 71L OS=Homo sapiens OX=9606 GN=CCDC71L PE=1 SV=2
12	32429013	+	m5C_23054	11	8	12	9	0.775	0.018	0.025	3.90475e-06	NaN	2	Ccdc71l	CDS	- && sp|Q8N9Z2|CC71L_HUMAN Coiled-coil domain-containing protein 71L OS=Homo sapiens OX=9606 GN=CCDC71L PE=1 SV=2
12	32429017	+	m5C_26357	17	10	19	11	0.65	0.138	0.195	2.03848e-07	NaN	2	Ccdc71l	CDS	- && sp|Q8N9Z2|CC71L_HUMAN Coiled-coil domain-containing protein 71L OS=Homo sapiens OX=9606 GN=CCDC71L PE=1 SV=2
12	32429016	+	m5C_31029	14	9	16	11	0.754	0.138	0.24	2.07301e-10	NaN	3	Ccdc71l	CDS	- && sp|Q8N9Z2|CC71L_HUMAN Coiled-coil domain-containing protein 71L OS=Homo sapiens OX=9606 GN=CCDC71L PE=1 SV=2
12	32429018	+	m5C_31788	14	9	15	10	0.733	0.15	0.26	2.90686e-09	NaN	3	Ccdc71l	CDS	- && sp|Q8N9Z2|CC71L_HUMAN Coiled-coil domain-containing protein 71L OS=Homo sapiens OX=9606 GN=CCDC71L PE=1 SV=2
12	32429019	+	m5C_37260	10	10	11	11	1	0	0	2.79683e-09	NaN	2	Ccdc71l	CDS	- && sp|Q8N9Z2|CC71L_HUMAN Coiled-coil domain-containing protein 71L OS=Homo sapiens OX=9606 GN=CCDC71L PE=1 SV=2
7	16009220	-	m5C_8174	23	9	27	11	0.405	0.051	0.072	1.18924e-05	NaN	2	Ccdc9	-	- && sp|Q8VC31|CCDC9_MOUSE Coiled-coil domain-containing protein 9 OS=Mus musculus OX=10090 GN=Ccdc9 PE=1 SV=1
7	16008331	-	m5C_9442	23	9	27	10	0.4	0.018	0.032	3.1449e-07	NaN	3	Ccdc9	-	- && sp|Q8VC31|CCDC9_MOUSE Coiled-coil domain-containing protein 9 OS=Mus musculus OX=10090 GN=Ccdc9 PE=1 SV=1
7	16010170	-	m5C_12965	32	10	35	11	0.342	0.035	0.049	4.54801e-06	NaN	2	Ccdc9	-	- && sp|Q8VC31|CCDC9_MOUSE Coiled-coil domain-containing protein 9 OS=Mus musculus OX=10090 GN=Ccdc9 PE=1 SV=1
7	16008334	-	m5C_14362	22	10	25	11	0.46	0.025	0.044	1.55351e-08	NaN	3	Ccdc9	-	- && sp|Q8VC31|CCDC9_MOUSE Coiled-coil domain-containing protein 9 OS=Mus musculus OX=10090 GN=Ccdc9 PE=1 SV=1
7	16008333	-	m5C_16080	25	8	29	9	0.336	0.028	0.04	8.59715e-05	NaN	2	Ccdc9	-	- && sp|Q8VC31|CCDC9_MOUSE Coiled-coil domain-containing protein 9 OS=Mus musculus OX=10090 GN=Ccdc9 PE=1 SV=1
7	16008332	-	m5C_23214	25	9	29	11	0.372	0.002	0.003	1.61834e-05	NaN	2	Ccdc9	-	- && sp|Q8VC31|CCDC9_MOUSE Coiled-coil domain-containing protein 9 OS=Mus musculus OX=10090 GN=Ccdc9 PE=1 SV=1
7	16010171	-	m5C_25731	31	9	34	10	0.324	0.048	0.068	2.16019e-05	NaN	2	Ccdc9	-	- && sp|Q8VC31|CCDC9_MOUSE Coiled-coil domain-containing protein 9 OS=Mus musculus OX=10090 GN=Ccdc9 PE=1 SV=1
7	16010172	-	m5C_26876	31	9	34	10	0.33	0.056	0.079	2.08753e-05	NaN	2	Ccdc9	-	- && sp|Q8VC31|CCDC9_MOUSE Coiled-coil domain-containing protein 9 OS=Mus musculus OX=10090 GN=Ccdc9 PE=1 SV=1
11	40645959	-	m5C_24579	38	13	44	15	0.351	0.039	0.056	9.23989e-08	NaN	2	Ccng1	utr_5	- && sp|P51945|CCNG1_MOUSE Cyclin-G1 OS=Mus musculus OX=10090 GN=Ccng1 PE=2 SV=2
11	40645953	-	m5C_30258	33	9	37	10	0.288	0.019	0.032	7.92719e-07	NaN	3	Ccng1	utr_5	- && sp|P51945|CCNG1_MOUSE Cyclin-G1 OS=Mus musculus OX=10090 GN=Ccng1 PE=2 SV=2
5	93415625	+	m5C_28044	38	11	41	12	0.314	0.03	0.043	1.23089e-06	NaN	2	Ccng2	-	- && sp|O08918|CCNG2_MOUSE Cyclin-G2 OS=Mus musculus OX=10090 GN=Ccng2 PE=2 SV=3
5	93415622	+	m5C_42805	39	11	43	12	0.28	0.007	0.009	3.13048e-06	NaN	2	Ccng2	-	- && sp|O08918|CCNG2_MOUSE Cyclin-G2 OS=Mus musculus OX=10090 GN=Ccng2 PE=2 SV=3
5	93330794	-	m5C_44406	462	95	510	105	0.207	0.002	0.003	0	NaN	2	Ccni	utr_3	- && sp|Q9Z2V9|CCNI_MOUSE Cyclin-I OS=Mus musculus OX=10090 GN=Ccni PE=2 SV=4
18	60941048	+	m5C_10951	109	26	120	29	0.262	0.036	0.051	4.44089e-16	NaN	2	Cd74	CDS	- && sp|P04441|HG2A_MOUSE H-2 class II histocompatibility antigen gamma chain OS=Mus musculus OX=10090 GN=Cd74 PE=1 SV=3
18	60941045	+	m5C_15700	89	20	100	22	0.23	0.004	0.007	1.11022e-16	NaN	3	Cd74	CDS	- && sp|P04441|HG2A_MOUSE H-2 class II histocompatibility antigen gamma chain OS=Mus musculus OX=10090 GN=Cd74 PE=1 SV=3
18	60941041	+	m5C_17181	92	20	103	22	0.223	0.009	0.016	2.22045e-16	NaN	3	Cd74	CDS	- && sp|P04441|HG2A_MOUSE H-2 class II histocompatibility antigen gamma chain OS=Mus musculus OX=10090 GN=Cd74 PE=1 SV=3
18	60941046	+	m5C_34708	64	13	74	15	0.211	0.008	0.011	1.34909e-07	NaN	2	Cd74	CDS	- && sp|P04441|HG2A_MOUSE H-2 class II histocompatibility antigen gamma chain OS=Mus musculus OX=10090 GN=Cd74 PE=1 SV=3
7	142621364	+	m5C_31999	867	193	982	219	0.223	0.004	0.007	0	NaN	3	Cd81	-	- && sp|P35762|CD81_MOUSE CD81 antigen OS=Mus musculus OX=10090 GN=Cd81 PE=1 SV=2
13	17978469	-	m5C_9237	63	17	73	19	0.277	0.026	0.037	4.6651e-10	NaN	2	Cdk13	CDS	- && sp|Q69ZA1|CDK13_MOUSE Cyclin-dependent kinase 13 OS=Mus musculus OX=10090 GN=Cdk13 PE=1 SV=3
13	17978503	-	m5C_20188	70	17	82	20	0.242	0.028	0.039	6.00572e-10	NaN	2	Cdk13	CDS	- && sp|Q69ZA1|CDK13_MOUSE Cyclin-dependent kinase 13 OS=Mus musculus OX=10090 GN=Cdk13 PE=1 SV=3
1	132067287	-	m5C_7448	14	10	15	11	0.712	0.014	0.021	4.25265e-07	NaN	2	Cdk18	utr_5	- && sp|Q04899|CDK18_MOUSE Cyclin-dependent kinase 18 OS=Mus musculus OX=10090 GN=Cdk18 PE=1 SV=1
1	132067299	-	m5C_15768	13	10	14	11	0.785	0.048	0.083	3.73737e-10	NaN	3	Cdk18	utr_5	- && sp|Q04899|CDK18_MOUSE Cyclin-dependent kinase 18 OS=Mus musculus OX=10090 GN=Cdk18 PE=1 SV=1
1	132067288	-	m5C_19090	14	10	15	11	0.712	0.014	0.021	4.25265e-07	NaN	2	Cdk18	utr_5	- && sp|Q04899|CDK18_MOUSE Cyclin-dependent kinase 18 OS=Mus musculus OX=10090 GN=Cdk18 PE=1 SV=1
1	132067300	-	m5C_40632	12	9	14	10	0.756	0.036	0.063	5.09133e-09	NaN	3	Cdk18	utr_5	- && sp|Q04899|CDK18_MOUSE Cyclin-dependent kinase 18 OS=Mus musculus OX=10090 GN=Cdk18 PE=1 SV=1
4	109523065	-	m5C_4599	15	11	16	12	0.805	0.138	0.195	1.90158e-09	NaN	2	Cdkn2c	utr_5	- && sp|Q60772|CDN2C_MOUSE Cyclin-dependent kinase 4 inhibitor C OS=Mus musculus OX=10090 GN=Cdkn2c PE=1 SV=1
4	109523067	-	m5C_20461	13	12	15	13	0.9	0.071	0.1	1.06109e-10	NaN	2	Cdkn2c	utr_5	- && sp|Q60772|CDN2C_MOUSE Cyclin-dependent kinase 4 inhibitor C OS=Mus musculus OX=10090 GN=Cdkn2c PE=1 SV=1
4	109523064	-	m5C_21815	15	10	16	11	0.717	0.091	0.129	1.19385e-07	NaN	2	Cdkn2c	utr_5	- && sp|Q60772|CDN2C_MOUSE Cyclin-dependent kinase 4 inhibitor C OS=Mus musculus OX=10090 GN=Cdkn2c PE=1 SV=1
2	132150090	+	m5C_2051	18	15	21	17	0.807	0.022	0.038	0	NaN	3	Cds2	utr_3	- && sp|Q99L43|CDS2_MOUSE Phosphatidate cytidylyltransferase 2 OS=Mus musculus OX=10090 GN=Cds2 PE=1 SV=1
2	132150088	+	m5C_2142	19	16	21	18	0.855	0.018	0.032	0	NaN	3	Cds2	utr_3	- && sp|Q99L43|CDS2_MOUSE Phosphatidate cytidylyltransferase 2 OS=Mus musculus OX=10090 GN=Cds2 PE=1 SV=1
2	132150084	+	m5C_8594	20	10	23	11	0.533	0.083	0.144	7.84301e-09	NaN	3	Cds2	utr_3	- && sp|Q99L43|CDS2_MOUSE Phosphatidate cytidylyltransferase 2 OS=Mus musculus OX=10090 GN=Cds2 PE=1 SV=1
2	132150106	+	m5C_9029	17	15	20	18	0.92	0.057	0.08	1.38778e-13	NaN	2	Cds2	utr_3	- && sp|Q99L43|CDS2_MOUSE Phosphatidate cytidylyltransferase 2 OS=Mus musculus OX=10090 GN=Cds2 PE=1 SV=1
2	132150102	+	m5C_24166	18	16	21	19	0.923	0.054	0.077	5.88418e-15	NaN	2	Cds2	utr_3	- && sp|Q99L43|CDS2_MOUSE Phosphatidate cytidylyltransferase 2 OS=Mus musculus OX=10090 GN=Cds2 PE=1 SV=1
2	132150092	+	m5C_25009	23	21	26	24	0.931	0.049	0.069	0	NaN	2	Cds2	utr_3	- && sp|Q99L43|CDS2_MOUSE Phosphatidate cytidylyltransferase 2 OS=Mus musculus OX=10090 GN=Cds2 PE=1 SV=1
2	132150098	+	m5C_29641	16	14	18	16	0.947	0.044	0.075	0	NaN	3	Cds2	utr_3	- && sp|Q99L43|CDS2_MOUSE Phosphatidate cytidylyltransferase 2 OS=Mus musculus OX=10090 GN=Cds2 PE=1 SV=1
2	132150094	+	m5C_30722	18	17	20	19	0.975	0.02	0.035	0	NaN	3	Cds2	utr_3	- && sp|Q99L43|CDS2_MOUSE Phosphatidate cytidylyltransferase 2 OS=Mus musculus OX=10090 GN=Cds2 PE=1 SV=1
2	132150096	+	m5C_31399	21	20	24	23	0.962	0.027	0.038	0	NaN	2	Cds2	utr_3	- && sp|Q99L43|CDS2_MOUSE Phosphatidate cytidylyltransferase 2 OS=Mus musculus OX=10090 GN=Cds2 PE=1 SV=1
2	132150104	+	m5C_34990	17	16	19	18	0.957	0.031	0.043	7.66054e-15	NaN	2	Cds2	utr_3	- && sp|Q99L43|CDS2_MOUSE Phosphatidate cytidylyltransferase 2 OS=Mus musculus OX=10090 GN=Cds2 PE=1 SV=1
2	132150086	+	m5C_39804	20	13	23	15	0.663	0.025	0.044	2.1827e-13	NaN	3	Cds2	utr_3	- && sp|Q99L43|CDS2_MOUSE Phosphatidate cytidylyltransferase 2 OS=Mus musculus OX=10090 GN=Cds2 PE=1 SV=1
2	132150100	+	m5C_40757	17	16	20	18	0.938	0.044	0.062	9.54792e-15	NaN	2	Cds2	utr_3	- && sp|Q99L43|CDS2_MOUSE Phosphatidate cytidylyltransferase 2 OS=Mus musculus OX=10090 GN=Cds2 PE=1 SV=1
9	103242004	-	m5C_10290	25	12	28	13	0.529	0.125	0.176	6.96798e-08	NaN	2	Cdv3	-	- && sp|Q4VAA2|CDV3_MOUSE Protein CDV3 OS=Mus musculus OX=10090 GN=Cdv3 PE=1 SV=2
7	34819399	+	m5C_1349	291	59	339	69	0.205	0.002	0.002	0	NaN	2	Cebpa	CDS	- && sp|P53566|CEBPA_MOUSE CCAAT/enhancer-binding protein alpha OS=Mus musculus OX=10090 GN=Cebpa PE=1 SV=2
7	34820600	+	m5C_2586	671	154	750	172	0.228	0.004	0.005	0	NaN	2	Cebpa	utr_3	- && sp|P53566|CEBPA_MOUSE CCAAT/enhancer-binding protein alpha OS=Mus musculus OX=10090 GN=Cebpa PE=1 SV=2
7	34819403	+	m5C_4423	328	76	371	85	0.227	0.014	0.025	0	NaN	3	Cebpa	CDS	- && sp|P53566|CEBPA_MOUSE CCAAT/enhancer-binding protein alpha OS=Mus musculus OX=10090 GN=Cebpa PE=1 SV=2
7	34819406	+	m5C_11966	287	62	324	70	0.221	0.009	0.016	0	NaN	3	Cebpa	CDS	- && sp|P53566|CEBPA_MOUSE CCAAT/enhancer-binding protein alpha OS=Mus musculus OX=10090 GN=Cebpa PE=1 SV=2
7	34818983	+	m5C_21784	630	176	707	199	0.29	0.022	0.03	0	NaN	2	Cebpa	CDS	- && sp|P53566|CEBPA_MOUSE CCAAT/enhancer-binding protein alpha OS=Mus musculus OX=10090 GN=Cebpa PE=1 SV=2
7	34819218	+	m5C_21787	614	150	688	169	0.261	0.033	0.047	0	NaN	2	Cebpa	CDS	- && sp|P53566|CEBPA_MOUSE CCAAT/enhancer-binding protein alpha OS=Mus musculus OX=10090 GN=Cebpa PE=1 SV=2
7	34819405	+	m5C_25229	308	71	348	81	0.233	0.002	0.003	0	NaN	3	Cebpa	CDS	- && sp|P53566|CEBPA_MOUSE CCAAT/enhancer-binding protein alpha OS=Mus musculus OX=10090 GN=Cebpa PE=1 SV=2
7	34820601	+	m5C_37911	664	142	742	158	0.213	0	0.001	0	NaN	2	Cebpa	utr_3	- && sp|P53566|CEBPA_MOUSE CCAAT/enhancer-binding protein alpha OS=Mus musculus OX=10090 GN=Cebpa PE=1 SV=2
7	34819219	+	m5C_41682	624	146	699	165	0.246	0.023	0.033	0	NaN	2	Cebpa	CDS	- && sp|P53566|CEBPA_MOUSE CCAAT/enhancer-binding protein alpha OS=Mus musculus OX=10090 GN=Cebpa PE=1 SV=2
7	34819216	+	m5C_45622	606	169	679	190	0.291	0.023	0.033	0	NaN	2	Cebpa	CDS	- && sp|P53566|CEBPA_MOUSE CCAAT/enhancer-binding protein alpha OS=Mus musculus OX=10090 GN=Cebpa PE=1 SV=2
16	15705502	+	m5C_850	63	15	70	17	0.268	0.04	0.057	2.66542e-09	NaN	2	Cebpd	CDS	- && sp|Q00322|CEBPD_MOUSE CCAAT/enhancer-binding protein delta OS=Mus musculus OX=10090 GN=Cebpd PE=1 SV=2
2	131019302	-	m5C_14978	42	18	48	20	0.43	0.057	0.081	4.89786e-12	NaN	2	Cenpb","Spef1	utr_3	- && sp|P27790|CENPB_MOUSE Major centromere autoantigen B OS=Mus musculus OX=10090 GN=Cenpb PE=2 SV=2;- && sp|Q99JL1|SPEF1_MOUSE Sperm flagellar protein 1 OS=Mus musculus OX=10090 GN=Spef1 PE=1 SV=1
2	131019314	-	m5C_21348	26	12	30	14	0.471	0.023	0.041	1.3196e-10	NaN	3	Cenpb","Spef1	utr_3	- && sp|P27790|CENPB_MOUSE Major centromere autoantigen B OS=Mus musculus OX=10090 GN=Cenpb PE=2 SV=2;- && sp|Q99JL1|SPEF1_MOUSE Sperm flagellar protein 1 OS=Mus musculus OX=10090 GN=Spef1 PE=1 SV=1
2	131019300	-	m5C_29607	42	15	47	17	0.365	0.052	0.09	1.98508e-13	NaN	3	Cenpb","Spef1	utr_3	- && sp|P27790|CENPB_MOUSE Major centromere autoantigen B OS=Mus musculus OX=10090 GN=Cenpb PE=2 SV=2;- && sp|Q99JL1|SPEF1_MOUSE Sperm flagellar protein 1 OS=Mus musculus OX=10090 GN=Spef1 PE=1 SV=1
12	112688688	+	m5C_5251	13	8	15	9	0.635	0.116	0.165	2.71041e-05	NaN	2	Cep170b	utr_5	- && sp|Q80U49|C170B_MOUSE Centrosomal protein of 170 kDa protein B OS=Mus musculus OX=10090 GN=Cep170b PE=1 SV=2
12	112688682	+	m5C_39622	13	8	15	9	0.635	0.116	0.165	2.71041e-05	NaN	2	Cep170b	utr_5	- && sp|Q80U49|C170B_MOUSE Centrosomal protein of 170 kDa protein B OS=Mus musculus OX=10090 GN=Cep170b PE=1 SV=2
2	155832694	+	m5C_3711	34	12	39	14	0.353	0.011	0.022	1.92446e-12	NaN	4	Cep250	CDS	- && sp|Q60952|CP250_MOUSE Centrosome-associated protein CEP250 OS=Mus musculus OX=10090 GN=Cep250 PE=1 SV=4
2	155832700	+	m5C_6781	36	12	41	13	0.334	0.017	0.035	5.07727e-12	NaN	4	Cep250	CDS	- && sp|Q60952|CP250_MOUSE Centrosome-associated protein CEP250 OS=Mus musculus OX=10090 GN=Cep250 PE=1 SV=4
2	155832697	+	m5C_14706	37	14	42	15	0.378	0.01	0.017	1.0576e-11	NaN	3	Cep250	CDS	- && sp|Q60952|CP250_MOUSE Centrosome-associated protein CEP250 OS=Mus musculus OX=10090 GN=Cep250 PE=1 SV=4
2	155832693	+	m5C_27149	34	13	38	14	0.385	0.034	0.059	8.21294e-11	NaN	3	Cep250	CDS	- && sp|Q60952|CP250_MOUSE Centrosome-associated protein CEP250 OS=Mus musculus OX=10090 GN=Cep250 PE=1 SV=4
2	155832706	+	m5C_29582	33	11	38	12	0.34	0.015	0.029	2.46199e-11	NaN	4	Cep250	CDS	- && sp|Q60952|CP250_MOUSE Centrosome-associated protein CEP250 OS=Mus musculus OX=10090 GN=Cep250 PE=1 SV=4
8	93844948	-	m5C_5668	1874	418	2182	487	0.222	0.006	0.012	0	NaN	4	Ces1c	CDS	- && sp|P23953|EST1C_MOUSE Carboxylesterase 1C OS=Mus musculus OX=10090 GN=Ces1c PE=1 SV=4
17	35080908	-	m5C_255	1501	353	1709	401	0.236	0.004	0.006	0	NaN	3	Cfb","Gm20547	CDS	- && sp|P04186|CFAB_MOUSE Complement factor B OS=Mus musculus OX=10090 GN=Cfb PE=1 SV=2;- && sp|P04186|CFAB_MOUSE Complement factor B OS=Mus musculus OX=10090 GN=Cfb PE=1 SV=2
17	35080911	-	m5C_5709	1480	351	1685	400	0.238	0.004	0.007	0	NaN	3	Cfb","Gm20547	CDS	- && sp|P04186|CFAB_MOUSE Complement factor B OS=Mus musculus OX=10090 GN=Cfb PE=1 SV=2;- && sp|P04186|CFAB_MOUSE Complement factor B OS=Mus musculus OX=10090 GN=Cfb PE=1 SV=2
17	35080913	-	m5C_10163	1406	327	1601	372	0.233	0.002	0.003	0	NaN	3	Cfb","Gm20547	CDS	- && sp|P04186|CFAB_MOUSE Complement factor B OS=Mus musculus OX=10090 GN=Cfb PE=1 SV=2;- && sp|P04186|CFAB_MOUSE Complement factor B OS=Mus musculus OX=10090 GN=Cfb PE=1 SV=2
17	35080907	-	m5C_12216	1483	349	1689	397	0.235	0.004	0.006	0	NaN	3	Cfb","Gm20547	CDS	- && sp|P04186|CFAB_MOUSE Complement factor B OS=Mus musculus OX=10090 GN=Cfb PE=1 SV=2;- && sp|P04186|CFAB_MOUSE Complement factor B OS=Mus musculus OX=10090 GN=Cfb PE=1 SV=2
17	35078098	-	m5C_13490	666	176	757	201	0.267	0.016	0.028	0	NaN	3	Cfb","Gm20547	CDS	- && sp|P04186|CFAB_MOUSE Complement factor B OS=Mus musculus OX=10090 GN=Cfb PE=1 SV=2;- && sp|P04186|CFAB_MOUSE Complement factor B OS=Mus musculus OX=10090 GN=Cfb PE=1 SV=2
17	35080906	-	m5C_37008	1513	353	1722	402	0.234	0.007	0.011	0	NaN	3	Cfb","Gm20547	CDS	- && sp|P04186|CFAB_MOUSE Complement factor B OS=Mus musculus OX=10090 GN=Cfb PE=1 SV=2;- && sp|P04186|CFAB_MOUSE Complement factor B OS=Mus musculus OX=10090 GN=Cfb PE=1 SV=2
17	35080905	-	m5C_37245	1525	358	1736	407	0.235	0.007	0.012	0	NaN	3	Cfb","Gm20547	CDS	- && sp|P04186|CFAB_MOUSE Complement factor B OS=Mus musculus OX=10090 GN=Cfb PE=1 SV=2;- && sp|P04186|CFAB_MOUSE Complement factor B OS=Mus musculus OX=10090 GN=Cfb PE=1 SV=2
17	35080912	-	m5C_40790	1439	342	1638	389	0.238	0.005	0.008	0	NaN	3	Cfb","Gm20547	CDS	- && sp|P04186|CFAB_MOUSE Complement factor B OS=Mus musculus OX=10090 GN=Cfb PE=1 SV=2;- && sp|P04186|CFAB_MOUSE Complement factor B OS=Mus musculus OX=10090 GN=Cfb PE=1 SV=2
1	139734931	-	m5C_18675	25	11	29	12	0.48	0.064	0.091	8.7539e-07	NaN	2	Cfhr2	-	- && sp|P06909|CFAH_MOUSE Complement factor H OS=Mus musculus OX=10090 GN=Cfh PE=1 SV=2
1	139734946	-	m5C_21241	24	14	28	16	0.61	0.058	0.082	1.63259e-09	NaN	2	Cfhr2	-	- && sp|P06909|CFAH_MOUSE Complement factor H OS=Mus musculus OX=10090 GN=Cfh PE=1 SV=2
1	139734917	-	m5C_26750	24	12	28	14	0.572	0.101	0.142	2.94018e-08	NaN	2	Cfhr2	-	- && sp|P06909|CFAH_MOUSE Complement factor H OS=Mus musculus OX=10090 GN=Cfh PE=1 SV=2
5	129914872	-	m5C_44768	13	8	15	9	0.593	0.016	0.022	4.34821e-05	NaN	2	Chchd2","Phkg1	-	- && sp|Q9D1L0|CHCH2_MOUSE Coiled-coil-helix-coiled-coil-helix domain-containing protein 2 OS=Mus musculus OX=10090 GN=Chchd2 PE=2 SV=1;- && sp|P07934|PHKG1_MOUSE Phosphorylase b kinase gamma catalytic chain, skeletal muscle/heart isoform OS=Mus musculus OX=10090 GN=Phkg1 PE=1 SV=3
3	97517446	-	m5C_40608	31	14	34	15	0.525	0.1	0.142	4.72856e-09	NaN	2	Chd1l	CDS	- && sp|Q9CXF7|CHD1L_MOUSE Chromodomain-helicase-DNA-binding protein 1-like OS=Mus musculus OX=10090 GN=Chd1l PE=1 SV=1
3	97517447	-	m5C_42362	31	13	34	14	0.473	0.069	0.098	4.33695e-08	NaN	2	Chd1l	CDS	- && sp|Q9CXF7|CHD1L_MOUSE Chromodomain-helicase-DNA-binding protein 1-like OS=Mus musculus OX=10090 GN=Chd1l PE=1 SV=1
7	73085672	-	m5C_495	25	11	28	13	0.482	0.097	0.137	1.21898e-07	NaN	2	Chd2	CDS	- && sp|E9PZM4|CHD2_MOUSE Chromodomain-helicase-DNA-binding protein 2 OS=Mus musculus OX=10090 GN=Chd2 PE=1 SV=1
7	73085659	-	m5C_15240	24	9	27	10	0.383	0.014	0.025	3.46116e-07	NaN	3	Chd2	CDS	- && sp|E9PZM4|CHD2_MOUSE Chromodomain-helicase-DNA-binding protein 2 OS=Mus musculus OX=10090 GN=Chd2 PE=1 SV=1
7	73085670	-	m5C_41386	27	10	31	11	0.377	0.021	0.037	3.86103e-08	NaN	3	Chd2	CDS	- && sp|E9PZM4|CHD2_MOUSE Chromodomain-helicase-DNA-binding protein 2 OS=Mus musculus OX=10090 GN=Chd2 PE=1 SV=1
11	69241684	-	m5C_1131	119	31	135	35	0.262	0.008	0.012	0	NaN	2	Chd3	CDS	- && sp|Q12873|CHD3_HUMAN Chromodomain-helicase-DNA-binding protein 3 OS=Homo sapiens OX=9606 GN=CHD3 PE=1 SV=3
11	69241682	-	m5C_10341	120	36	136	40	0.297	0.006	0.009	0	NaN	2	Chd3	CDS	- && sp|Q12873|CHD3_HUMAN Chromodomain-helicase-DNA-binding protein 3 OS=Homo sapiens OX=9606 GN=CHD3 PE=1 SV=3
11	69234438	-	m5C_17068	32	9	36	10	0.293	0.008	0.015	7.42603e-07	NaN	3	Chd3	utr_3	- && sp|Q12873|CHD3_HUMAN Chromodomain-helicase-DNA-binding protein 3 OS=Homo sapiens OX=9606 GN=CHD3 PE=1 SV=3
11	69241683	-	m5C_32295	119	32	134	35	0.262	0.029	0.041	0	NaN	2	Chd3	CDS	- && sp|Q12873|CHD3_HUMAN Chromodomain-helicase-DNA-binding protein 3 OS=Homo sapiens OX=9606 GN=CHD3 PE=1 SV=3
11	69241685	-	m5C_43058	114	28	129	32	0.254	0.017	0.025	0	NaN	2	Chd3	CDS	- && sp|Q12873|CHD3_HUMAN Chromodomain-helicase-DNA-binding protein 3 OS=Homo sapiens OX=9606 GN=CHD3 PE=1 SV=3
6	125107179	+	m5C_19000	43	9	49	10	0.22	0.012	0.017	3.71337e-05	NaN	2	Chd4	utr_3	- && sp|Q6PDQ2|CHD4_MOUSE Chromodomain-helicase-DNA-binding protein 4 OS=Mus musculus OX=10090 GN=Chd4 PE=1 SV=1
6	125107200	+	m5C_32399	43	12	48	13	0.284	0.011	0.016	7.22804e-07	NaN	2	Chd4	utr_3	- && sp|Q6PDQ2|CHD4_MOUSE Chromodomain-helicase-DNA-binding protein 4 OS=Mus musculus OX=10090 GN=Chd4 PE=1 SV=1
14	29753474	+	m5C_37932	60	14	69	17	0.248	0.032	0.045	2.3233e-08	NaN	2	Chdh	CDS	- && sp|Q8BJ64|CHDH_MOUSE Choline dehydrogenase, mitochondrial OS=Mus musculus OX=10090 GN=Chdh PE=1 SV=1
5	75205097	-	m5C_41228	40	9	44	10	0.238	0.017	0.025	1.7556e-05	NaN	2	Chic2	utr_5	- && sp|Q9D9G3|CHIC2_MOUSE Cysteine-rich hydrophobic domain-containing protein 2 OS=Mus musculus OX=10090 GN=Chic2 PE=2 SV=1
16	65359403	-	m5C_1398	56	13	65	15	0.241	0.006	0.008	1.09746e-07	NaN	2	Chmp2b	utr_5	- && sp|Q8BJF9|CHM2B_MOUSE Charged multivesicular body protein 2b OS=Mus musculus OX=10090 GN=Chmp2b PE=1 SV=1
16	65359413	-	m5C_6296	49	11	57	12	0.228	0.016	0.022	2.28049e-06	NaN	2	Chmp2b	utr_5	- && sp|Q8BJF9|CHM2B_MOUSE Charged multivesicular body protein 2b OS=Mus musculus OX=10090 GN=Chmp2b PE=1 SV=1
16	65359416	-	m5C_7051	47	14	55	16	0.329	0.059	0.083	1.15858e-08	NaN	2	Chmp2b	utr_5	- && sp|Q8BJF9|CHM2B_MOUSE Charged multivesicular body protein 2b OS=Mus musculus OX=10090 GN=Chmp2b PE=1 SV=1
16	65359417	-	m5C_12609	48	16	55	18	0.347	0.041	0.059	1.01649e-09	NaN	2	Chmp2b	utr_5	- && sp|Q8BJF9|CHM2B_MOUSE Charged multivesicular body protein 2b OS=Mus musculus OX=10090 GN=Chmp2b PE=1 SV=1
16	65359414	-	m5C_20251	48	14	56	16	0.291	0.018	0.026	1.4931e-08	NaN	2	Chmp2b	utr_5	- && sp|Q8BJF9|CHM2B_MOUSE Charged multivesicular body protein 2b OS=Mus musculus OX=10090 GN=Chmp2b PE=1 SV=1
16	65359406	-	m5C_21418	55	16	64	18	0.281	0.018	0.025	9.06437e-10	NaN	2	Chmp2b	utr_5	- && sp|Q8BJF9|CHM2B_MOUSE Charged multivesicular body protein 2b OS=Mus musculus OX=10090 GN=Chmp2b PE=1 SV=1
16	65359402	-	m5C_45448	58	15	68	17	0.271	0.044	0.063	9.22711e-09	NaN	2	Chmp2b	utr_5	- && sp|Q8BJF9|CHM2B_MOUSE Charged multivesicular body protein 2b OS=Mus musculus OX=10090 GN=Chmp2b PE=1 SV=1
2	154499018	+	m5C_33405	69	18	76	20	0.3	0.045	0.064	4.84965e-11	NaN	2	Chmp4b	utr_5	- && sp|Q9D8B3|CHM4B_MOUSE Charged multivesicular body protein 4b OS=Mus musculus OX=10090 GN=Chmp4b PE=1 SV=2
2	154499019	+	m5C_44754	71	26	78	29	0.425	0.083	0.118	0	NaN	2	Chmp4b	utr_5	- && sp|Q9D8B3|CHM4B_MOUSE Charged multivesicular body protein 4b OS=Mus musculus OX=10090 GN=Chmp4b PE=1 SV=2
7	79877033	-	m5C_45715	323	67	363	75	0.21	0.005	0.007	0	NaN	2	Cib1	-	- && sp|Q17QE5|CIB1_BOVIN Calcium and integrin-binding protein 1 OS=Bos taurus OX=9913 GN=CIB1 PE=2 SV=1
12	87009033	+	m5C_2643	15	10	18	11	0.679	0.109	0.153	4.85402e-07	NaN	2	Cipc	CDS	- && sp|Q8R0W1|CIPC_MOUSE CLOCK-interacting pacemaker OS=Mus musculus OX=10090 GN=Cipc PE=1 SV=4
12	87001428	+	m5C_20052	14	11	15	13	0.818	0.035	0.049	4.41673e-09	NaN	2	Cipc	-	- && sp|Q8R0W1|CIPC_MOUSE CLOCK-interacting pacemaker OS=Mus musculus OX=10090 GN=Cipc PE=1 SV=4
12	87001442	+	m5C_21106	11	10	13	11	0.867	0.035	0.05	4.45848e-08	NaN	2	Cipc	-	- && sp|Q8R0W1|CIPC_MOUSE CLOCK-interacting pacemaker OS=Mus musculus OX=10090 GN=Cipc PE=1 SV=4
12	87001431	+	m5C_24179	14	12	15	13	0.857	0.007	0.011	8.87405e-10	NaN	2	Cipc	-	- && sp|Q8R0W1|CIPC_MOUSE CLOCK-interacting pacemaker OS=Mus musculus OX=10090 GN=Cipc PE=1 SV=4
12	87009029	+	m5C_36301	16	9	18	11	0.647	0.121	0.171	1.80864e-06	NaN	2	Cipc	CDS	- && sp|Q8R0W1|CIPC_MOUSE CLOCK-interacting pacemaker OS=Mus musculus OX=10090 GN=Cipc PE=1 SV=4
12	87001443	+	m5C_46148	11	10	13	11	0.867	0.035	0.05	4.45848e-08	NaN	2	Cipc	-	- && sp|Q8R0W1|CIPC_MOUSE CLOCK-interacting pacemaker OS=Mus musculus OX=10090 GN=Cipc PE=1 SV=4
4	120523859	+	m5C_27014	12	10	13	11	0.833	0	0	9.1559e-08	NaN	2	Cited4	utr_5	- && sp|Q9WUL8|CITE4_MOUSE Cbp/p300-interacting transactivator 4 OS=Mus musculus OX=10090 GN=Cited4 PE=1 SV=1
4	120523861	+	m5C_41151	13	11	14	12	0.845	0.008	0.012	9.11314e-09	NaN	2	Cited4	utr_5	- && sp|Q9WUL8|CITE4_MOUSE Cbp/p300-interacting transactivator 4 OS=Mus musculus OX=10090 GN=Cited4 PE=1 SV=1
4	120523860	+	m5C_44478	12	10	13	11	0.839	0.005	0.007	2.91038e-08	NaN	2	Cited4	utr_5	- && sp|Q9WUL8|CITE4_MOUSE Cbp/p300-interacting transactivator 4 OS=Mus musculus OX=10090 GN=Cited4 PE=1 SV=1
7	19320279	-	m5C_12070	38	11	42	12	0.293	0.042	0.06	2.71217e-06	NaN	2	Clasrp	-	- && sp|Q8CFC7|CLASR_MOUSE CLK4-associating serine/arginine rich protein OS=Mus musculus OX=10090 GN=Clasrp PE=1 SV=3
7	19320277	-	m5C_18178	38	9	42	9	0.241	0.023	0.032	6.7384e-05	NaN	2	Clasrp	-	- && sp|Q8CFC7|CLASR_MOUSE CLK4-associating serine/arginine rich protein OS=Mus musculus OX=10090 GN=Clasrp PE=1 SV=3
7	19320276	-	m5C_27573	38	12	42	13	0.319	0.045	0.063	5.11854e-07	NaN	2	Clasrp	-	- && sp|Q8CFC7|CLASR_MOUSE CLK4-associating serine/arginine rich protein OS=Mus musculus OX=10090 GN=Clasrp PE=1 SV=3
7	19320292	-	m5C_33340	36	11	40	12	0.315	0.077	0.11	9.8286e-07	NaN	2	Clasrp	-	- && sp|Q8CFC7|CLASR_MOUSE CLK4-associating serine/arginine rich protein OS=Mus musculus OX=10090 GN=Clasrp PE=1 SV=3
16	20527412	-	m5C_11521	73	18	81	20	0.27	0.025	0.036	6.27584e-11	NaN	2	Clcn2	utr_3	- && sp|Q9R0A1|CLCN2_MOUSE Chloride channel protein 2 OS=Mus musculus OX=10090 GN=Clcn2 PE=1 SV=2
8	61365847	-	m5C_16039	51	12	57	13	0.238	0.027	0.038	4.29185e-07	NaN	2	Clcn3	-	- && sp|P51791|CLCN3_MOUSE H(+)/Cl(-) exchange transporter 3 OS=Mus musculus OX=10090 GN=Clcn3 PE=1 SV=3
X	122053439	+	m5C_3530	19	9	22	11	0.484	0.028	0.04	7.41449e-06	NaN	2	Cldn34c1	utr_3	- && sp|P11369|LORF2_MOUSE LINE-1 retrotransposable element ORF2 protein OS=Mus musculus OX=10090 GN=Pol PE=1 SV=2
X	122512329	+	m5C_21287	17	8	19	9	0.472	0.013	0.023	3.35211e-06	NaN	3	Cldn34c2	utr_3	- && sp|P11369|LORF2_MOUSE LINE-1 retrotransposable element ORF2 protein OS=Mus musculus OX=10090 GN=Pol PE=1 SV=2
8	14946864	+	m5C_37627	107	23	119	26	0.219	0.011	0.015	6.17284e-14	NaN	2	Cln8	utr_3	- && sp|Q9QUK3|CLN8_MOUSE Protein CLN8 OS=Mus musculus OX=10090 GN=Cln8 PE=1 SV=1
17	57299948	+	m5C_15262	68	16	78	19	0.249	0.012	0.025	0	NaN	4	Clpp	CDS	- && sp|O88696|CLPP_MOUSE ATP-dependent Clp protease proteolytic subunit, mitochondrial OS=Mus musculus OX=10090 GN=Clpp PE=1 SV=1
9	65201740	+	m5C_15013	369	81	419	92	0.219	0.006	0.01	0	NaN	3	Clpx	utr_5	- && sp|Q9JHS4|CLPX_MOUSE ATP-dependent Clp protease ATP-binding subunit clpX-like, mitochondrial OS=Mus musculus OX=10090 GN=Clpx PE=1 SV=2
9	65201747	+	m5C_17553	384	86	435	97	0.23	0.017	0.029	0	NaN	3	Clpx	utr_5	- && sp|Q9JHS4|CLPX_MOUSE ATP-dependent Clp protease ATP-binding subunit clpX-like, mitochondrial OS=Mus musculus OX=10090 GN=Clpx PE=1 SV=2
9	65201748	+	m5C_37517	395	86	447	97	0.218	0.001	0.002	0	NaN	3	Clpx	utr_5	- && sp|Q9JHS4|CLPX_MOUSE ATP-dependent Clp protease ATP-binding subunit clpX-like, mitochondrial OS=Mus musculus OX=10090 GN=Clpx PE=1 SV=2
9	65201749	+	m5C_41385	392	89	445	101	0.233	0.012	0.021	0	NaN	3	Clpx	utr_5	- && sp|Q9JHS4|CLPX_MOUSE ATP-dependent Clp protease ATP-binding subunit clpX-like, mitochondrial OS=Mus musculus OX=10090 GN=Clpx PE=1 SV=2
4	44012833	+	m5C_2662	477	113	538	128	0.245	0.022	0.038	0	NaN	3	Clta	CDS	- && sp|P09496|CLCA_HUMAN Clathrin light chain A OS=Homo sapiens OX=9606 GN=CLTA PE=1 SV=1
4	44012866	+	m5C_19449	911	215	1025	242	0.236	0.001	0.001	0	NaN	2	Clta	CDS	- && sp|P09496|CLCA_HUMAN Clathrin light chain A OS=Homo sapiens OX=9606 GN=CLTA PE=1 SV=1
4	44012831	+	m5C_31307	460	103	516	116	0.235	0.024	0.034	0	NaN	2	Clta	CDS	- && sp|P09496|CLCA_HUMAN Clathrin light chain A OS=Homo sapiens OX=9606 GN=CLTA PE=1 SV=1
13	24660562	+	m5C_42615	60	17	71	20	0.312	0.032	0.056	8.21565e-15	NaN	3	Cmah	utr_3	- && sp|Q61419|CMAH_MOUSE Cytidine monophosphate-N-acetylneuraminic acid hydroxylase OS=Mus musculus OX=10090 GN=Cmah PE=1 SV=1
6	142702648	+	m5C_935	137	34	154	38	0.247	0.02	0.034	0	NaN	3	Cmas	CDS	- && sp|Q99KK2|NEUA_MOUSE N-acylneuraminate cytidylyltransferase OS=Mus musculus OX=10090 GN=Cmas PE=1 SV=2
6	142702537	+	m5C_1886	126	28	139	31	0.274	0.053	0.074	0	NaN	2	Cmas	CDS	- && sp|Q99KK2|NEUA_MOUSE N-acylneuraminate cytidylyltransferase OS=Mus musculus OX=10090 GN=Cmas PE=1 SV=2
6	142702617	+	m5C_16837	139	35	154	39	0.246	0.012	0.017	0	NaN	2	Cmas	CDS	- && sp|Q99KK2|NEUA_MOUSE N-acylneuraminate cytidylyltransferase OS=Mus musculus OX=10090 GN=Cmas PE=1 SV=2
6	142702619	+	m5C_26726	136	41	151	46	0.314	0.013	0.019	0	NaN	2	Cmas	CDS	- && sp|Q99KK2|NEUA_MOUSE N-acylneuraminate cytidylyltransferase OS=Mus musculus OX=10090 GN=Cmas PE=1 SV=2
6	142702535	+	m5C_46351	130	31	142	34	0.283	0.047	0.066	0	NaN	2	Cmas	CDS	- && sp|Q99KK2|NEUA_MOUSE N-acylneuraminate cytidylyltransferase OS=Mus musculus OX=10090 GN=Cmas PE=1 SV=2
4	114844357	-	m5C_34523	41	10	47	12	0.276	0.048	0.068	3.44678e-06	NaN	2	Cmpk1	utr_5	- && sp|Q9DBP5|KCY_MOUSE UMP-CMP kinase OS=Mus musculus OX=10090 GN=Cmpk1 PE=1 SV=1
9	114673176	-	m5C_34619	36	14	40	16	0.411	0.017	0.023	5.65168e-09	NaN	2	Cmtm8	-	- && sp|Q9CZR4|CKLF8_MOUSE CKLF-like MARVEL transmembrane domain-containing protein 8 OS=Mus musculus OX=10090 GN=Cmtm8 PE=2 SV=1
9	114673013	-	m5C_43063	59	13	65	14	0.222	0.013	0.019	2.55532e-07	NaN	2	Cmtm8	-	- && sp|Q9CZR4|CKLF8_MOUSE CKLF-like MARVEL transmembrane domain-containing protein 8 OS=Mus musculus OX=10090 GN=Cmtm8 PE=2 SV=1
9	114673178	-	m5C_44019	38	11	41	12	0.301	0.004	0.005	1.28245e-06	NaN	2	Cmtm8	-	- && sp|Q9CZR4|CKLF8_MOUSE CKLF-like MARVEL transmembrane domain-containing protein 8 OS=Mus musculus OX=10090 GN=Cmtm8 PE=2 SV=1
14	47013506	-	m5C_34219	111	27	130	32	0.255	0.014	0.02	1.11022e-16	NaN	2	Cnih1	utr_3	- && sp|Q5BIN6|CNIH1_BOVIN Protein cornichon homolog 1 OS=Bos taurus OX=9913 GN=CNIH1 PE=2 SV=1
19	46750649	+	m5C_23034	15	9	17	11	0.633	0.071	0.1	1.87074e-06	NaN	2	Cnnm2	CDS	- && sp|Q3TWN3|CNNM2_MOUSE Metal transporter CNNM2 OS=Mus musculus OX=10090 GN=Cnnm2 PE=1 SV=3
19	46750650	+	m5C_37597	14	9	16	10	0.651	0.083	0.118	3.8493e-06	NaN	2	Cnnm2	CDS	- && sp|Q3TWN3|CNNM2_MOUSE Metal transporter CNNM2 OS=Mus musculus OX=10090 GN=Cnnm2 PE=1 SV=3
9	114469064	-	m5C_40749	28	10	32	11	0.365	0.012	0.017	3.62863e-06	NaN	2	Cnot10	-	- && sp|Q8BH15|CNO10_MOUSE CCR4-NOT transcription complex subunit 10 OS=Mus musculus OX=10090 GN=Cnot10 PE=1 SV=1
11	58008365	+	m5C_1485	166	35	186	39	0.209	0.004	0.006	0	NaN	2	Cnot8	CDS	- && sp|Q9D8X5|CNOT8_MOUSE CCR4-NOT transcription complex subunit 8 OS=Mus musculus OX=10090 GN=Cnot8 PE=1 SV=1
11	58008366	+	m5C_17010	167	36	188	41	0.219	0.003	0.004	0	NaN	2	Cnot8	CDS	- && sp|Q9D8X5|CNOT8_MOUSE CCR4-NOT transcription complex subunit 8 OS=Mus musculus OX=10090 GN=Cnot8 PE=1 SV=1
11	58008367	+	m5C_38940	168	37	189	41	0.217	0.012	0.017	0	NaN	2	Cnot8	CDS	- && sp|Q9D8X5|CNOT8_MOUSE CCR4-NOT transcription complex subunit 8 OS=Mus musculus OX=10090 GN=Cnot8 PE=1 SV=1
11	100973653	+	m5C_46149	25	10	28	11	0.457	0.085	0.147	4.11173e-09	NaN	3	Coasy	utr_5	- && sp|Q9DBL7|COASY_MOUSE Bifunctional coenzyme A synthase OS=Mus musculus OX=10090 GN=Coasy PE=1 SV=2
14	75991851	-	m5C_40457	28	8	33	9	0.316	0.046	0.066	5.13998e-05	NaN	2	Cog3	-	- && sp|Q8CI04|COG3_MOUSE Conserved oligomeric Golgi complex subunit 3 OS=Mus musculus OX=10090 GN=Cog3 PE=1 SV=3
7	121580723	-	m5C_29043	57	22	64	24	0.364	0.081	0.114	1.06581e-14	NaN	2	Cog7	CDS	- && sp|Q3UM29|COG7_MOUSE Conserved oligomeric Golgi complex subunit 7 OS=Mus musculus OX=10090 GN=Cog7 PE=1 SV=1
9	79510654	-	m5C_19436	17	8	19	9	0.485	0.06	0.085	8.21067e-05	NaN	2	Col12a1	CDS	- && sp|Q60847|COCA1_MOUSE Collagen alpha-1(XII) chain OS=Mus musculus OX=10090 GN=Col12a1 PE=2 SV=3
10	61703614	-	m5C_19263	17	10	20	12	0.6	0	0	5.76486e-07	NaN	2	Col13a1	CDS	- && sp|Q9R1N9|CODA1_MOUSE Collagen alpha-1(XIII) chain OS=Mus musculus OX=10090 GN=Col13a1 PE=2 SV=1
15	55270133	+	m5C_1278	21	11	23	12	0.572	0.101	0.142	3.14382e-07	NaN	2	Col14a1	CDS	- && sp|Q80X19|COEA1_MOUSE Collagen alpha-1(XIV) chain OS=Mus musculus OX=10090 GN=Col14a1 PE=1 SV=2
15	55270136	+	m5C_8386	23	11	25	12	0.554	0.127	0.179	1.3603e-07	NaN	2	Col14a1	CDS	- && sp|Q80X19|COEA1_MOUSE Collagen alpha-1(XIV) chain OS=Mus musculus OX=10090 GN=Col14a1 PE=1 SV=2
15	55364949	+	m5C_16934	101	29	112	32	0.291	0.009	0.013	0	NaN	2	Col14a1	CDS	- && sp|Q80X19|COEA1_MOUSE Collagen alpha-1(XIV) chain OS=Mus musculus OX=10090 GN=Col14a1 PE=1 SV=2
15	55364951	+	m5C_22088	98	21	112	24	0.22	0.008	0.014	0	NaN	3	Col14a1	CDS	- && sp|Q80X19|COEA1_MOUSE Collagen alpha-1(XIV) chain OS=Mus musculus OX=10090 GN=Col14a1 PE=1 SV=2
15	55364950	+	m5C_23888	76	22	91	26	0.287	0.004	0.006	2.23821e-13	NaN	2	Col14a1	CDS	- && sp|Q80X19|COEA1_MOUSE Collagen alpha-1(XIV) chain OS=Mus musculus OX=10090 GN=Col14a1 PE=1 SV=2
15	55270134	+	m5C_25221	22	10	25	11	0.496	0.09	0.156	9.2562e-09	NaN	3	Col14a1	CDS	- && sp|Q80X19|COEA1_MOUSE Collagen alpha-1(XIV) chain OS=Mus musculus OX=10090 GN=Col14a1 PE=1 SV=2
15	55364952	+	m5C_37997	98	24	112	28	0.259	0.02	0.034	0	NaN	3	Col14a1	CDS	- && sp|Q80X19|COEA1_MOUSE Collagen alpha-1(XIV) chain OS=Mus musculus OX=10090 GN=Col14a1 PE=1 SV=2
4	47298697	+	m5C_6479	10	7	11	7	0.668	0.023	0.032	0.000147756	NaN	2	Col15a1	CDS	- && sp|O35206|COFA1_MOUSE Collagen alpha-1(XV) chain OS=Mus musculus OX=10090 GN=Col15a1 PE=1 SV=2
10	76944364	-	m5C_11182	17	8	20	9	0.485	0.01	0.015	2.00411e-05	NaN	2	Col18a1	-	- && sp|P39061|COIA1_MOUSE Collagen alpha-1(XVIII) chain OS=Mus musculus OX=10090 GN=Col18a1 PE=1 SV=4
10	76896691	-	m5C_19826	36	12	40	13	0.334	0.055	0.078	4.2448e-07	NaN	2	Col18a1	-	- && sp|P39061|COIA1_MOUSE Collagen alpha-1(XVIII) chain OS=Mus musculus OX=10090 GN=Col18a1 PE=1 SV=4
10	76944394	-	m5C_24723	15	8	18	9	0.521	0.035	0.05	6.81589e-05	NaN	2	Col18a1	-	- && sp|P39061|COIA1_MOUSE Collagen alpha-1(XVIII) chain OS=Mus musculus OX=10090 GN=Col18a1 PE=1 SV=4
10	76896692	-	m5C_24897	36	14	39	16	0.411	0.073	0.104	3.92759e-09	NaN	2	Col18a1	-	- && sp|P39061|COIA1_MOUSE Collagen alpha-1(XVIII) chain OS=Mus musculus OX=10090 GN=Col18a1 PE=1 SV=4
4	63239769	+	m5C_21683	56	13	62	15	0.268	0.037	0.052	1.03946e-07	NaN	2	Col27a1	CDS	- && sp|Q5QNQ9|CORA1_MOUSE Collagen alpha-1(XXVII) chain OS=Mus musculus OX=10090 GN=Col27a1 PE=2 SV=1
4	63249694	+	m5C_39159	31	9	36	11	0.328	0.05	0.087	1.27845e-07	NaN	3	Col27a1	CDS	- && sp|Q5QNQ9|CORA1_MOUSE Collagen alpha-1(XXVII) chain OS=Mus musculus OX=10090 GN=Col27a1 PE=2 SV=1
8	11451234	+	m5C_39811	14	8	16	9	0.622	0.126	0.178	2.91134e-05	NaN	2	Col4a2	CDS	- && sp|P08122|CO4A2_MOUSE Collagen alpha-2(IV) chain OS=Mus musculus OX=10090 GN=Col4a2 PE=1 SV=4
9	20696737	-	m5C_1167	34	15	37	16	0.448	0.081	0.115	1.0612e-09	NaN	2	Col5a3	CDS	- && sp|P25940|CO5A3_HUMAN Collagen alpha-3(V) chain OS=Homo sapiens OX=9606 GN=COL5A3 PE=1 SV=3
9	20682097	-	m5C_1638	90	21	101	23	0.243	0.013	0.023	0	NaN	3	Col5a3	utr_3	- && sp|P25940|CO5A3_HUMAN Collagen alpha-3(V) chain OS=Homo sapiens OX=9606 GN=COL5A3 PE=1 SV=3
9	20713263	-	m5C_5002	31	15	35	16	0.5	0.04	0.056	1.065e-09	NaN	2	Col5a3	CDS	- && sp|P25940|CO5A3_HUMAN Collagen alpha-3(V) chain OS=Homo sapiens OX=9606 GN=COL5A3 PE=1 SV=3
9	20698579	-	m5C_6190	18	12	21	13	0.697	0.073	0.104	1.92947e-08	NaN	2	Col5a3	CDS	- && sp|P25940|CO5A3_HUMAN Collagen alpha-3(V) chain OS=Homo sapiens OX=9606 GN=COL5A3 PE=1 SV=3
9	20712368	-	m5C_6345	18	12	20	13	0.697	0.097	0.136	1.41835e-08	NaN	2	Col5a3	CDS	- && sp|P25940|CO5A3_HUMAN Collagen alpha-3(V) chain OS=Homo sapiens OX=9606 GN=COL5A3 PE=1 SV=3
9	20682099	-	m5C_6362	96	21	107	23	0.226	0.005	0.008	0	NaN	3	Col5a3	utr_3	- && sp|P25940|CO5A3_HUMAN Collagen alpha-3(V) chain OS=Homo sapiens OX=9606 GN=COL5A3 PE=1 SV=3
9	20691274	-	m5C_9164	30	12	33	13	0.478	0.092	0.16	8.38871e-11	NaN	3	Col5a3	CDS	- && sp|P25940|CO5A3_HUMAN Collagen alpha-3(V) chain OS=Homo sapiens OX=9606 GN=COL5A3 PE=1 SV=3
9	20713258	-	m5C_12339	33	13	38	15	0.444	0.098	0.17	4.51461e-12	NaN	3	Col5a3	CDS	- && sp|P25940|CO5A3_HUMAN Collagen alpha-3(V) chain OS=Homo sapiens OX=9606 GN=COL5A3 PE=1 SV=3
9	20691273	-	m5C_16527	29	11	32	12	0.439	0.086	0.149	3.48413e-09	NaN	3	Col5a3	CDS	- && sp|P25940|CO5A3_HUMAN Collagen alpha-3(V) chain OS=Homo sapiens OX=9606 GN=COL5A3 PE=1 SV=3
9	20711587	-	m5C_16724	24	10	27	11	0.477	0.078	0.134	8.57924e-09	NaN	3	Col5a3	CDS	- && sp|P25940|CO5A3_HUMAN Collagen alpha-3(V) chain OS=Homo sapiens OX=9606 GN=COL5A3 PE=1 SV=3
9	20711590	-	m5C_16944	23	13	26	15	0.578	0.024	0.042	2.70661e-12	NaN	3	Col5a3	CDS	- && sp|P25940|CO5A3_HUMAN Collagen alpha-3(V) chain OS=Homo sapiens OX=9606 GN=COL5A3 PE=1 SV=3
9	20711586	-	m5C_19828	29	10	32	11	0.359	0.011	0.016	3.96822e-06	NaN	2	Col5a3	CDS	- && sp|P25940|CO5A3_HUMAN Collagen alpha-3(V) chain OS=Homo sapiens OX=9606 GN=COL5A3 PE=1 SV=3
9	20711588	-	m5C_24077	24	11	27	13	0.53	0.086	0.148	1.46119e-10	NaN	3	Col5a3	CDS	- && sp|P25940|CO5A3_HUMAN Collagen alpha-3(V) chain OS=Homo sapiens OX=9606 GN=COL5A3 PE=1 SV=3
9	20713262	-	m5C_24879	33	16	37	18	0.552	0.114	0.161	3.01719e-11	NaN	2	Col5a3	CDS	- && sp|P25940|CO5A3_HUMAN Collagen alpha-3(V) chain OS=Homo sapiens OX=9606 GN=COL5A3 PE=1 SV=3
9	20696755	-	m5C_24931	36	13	40	15	0.359	0.042	0.059	3.28597e-08	NaN	2	Col5a3	CDS	- && sp|P25940|CO5A3_HUMAN Collagen alpha-3(V) chain OS=Homo sapiens OX=9606 GN=COL5A3 PE=1 SV=3
9	20713274	-	m5C_29433	26	11	30	12	0.475	0.106	0.184	2.14619e-09	NaN	3	Col5a3	CDS	- && sp|P25940|CO5A3_HUMAN Collagen alpha-3(V) chain OS=Homo sapiens OX=9606 GN=COL5A3 PE=1 SV=3
9	20711589	-	m5C_32354	24	11	27	12	0.497	0.074	0.127	1.52288e-09	NaN	3	Col5a3	CDS	- && sp|P25940|CO5A3_HUMAN Collagen alpha-3(V) chain OS=Homo sapiens OX=9606 GN=COL5A3 PE=1 SV=3
9	20698578	-	m5C_32806	19	11	22	12	0.638	0.138	0.194	6.99129e-08	NaN	2	Col5a3	CDS	- && sp|P25940|CO5A3_HUMAN Collagen alpha-3(V) chain OS=Homo sapiens OX=9606 GN=COL5A3 PE=1 SV=3
9	20690117	-	m5C_34327	34	12	37	13	0.381	0.045	0.064	8.14159e-08	NaN	2	Col5a3	CDS	- && sp|P25940|CO5A3_HUMAN Collagen alpha-3(V) chain OS=Homo sapiens OX=9606 GN=COL5A3 PE=1 SV=3
9	20696736	-	m5C_34384	33	16	36	18	0.505	0.054	0.076	5.61067e-11	NaN	2	Col5a3	CDS	- && sp|P25940|CO5A3_HUMAN Collagen alpha-3(V) chain OS=Homo sapiens OX=9606 GN=COL5A3 PE=1 SV=3
9	20713272	-	m5C_37087	26	13	30	14	0.546	0.109	0.188	4.73299e-12	NaN	3	Col5a3	CDS	- && sp|P25940|CO5A3_HUMAN Collagen alpha-3(V) chain OS=Homo sapiens OX=9606 GN=COL5A3 PE=1 SV=3
9	20691280	-	m5C_37587	38	14	41	16	0.456	0.167	0.236	9.64711e-10	NaN	2	Col5a3	CDS	- && sp|P25940|CO5A3_HUMAN Collagen alpha-3(V) chain OS=Homo sapiens OX=9606 GN=COL5A3 PE=1 SV=3
9	20690116	-	m5C_40553	32	13	36	14	0.41	0.036	0.052	5.71171e-08	NaN	2	Col5a3	CDS	- && sp|P25940|CO5A3_HUMAN Collagen alpha-3(V) chain OS=Homo sapiens OX=9606 GN=COL5A3 PE=1 SV=3
9	20712369	-	m5C_41767	29	15	32	16	0.504	0.029	0.042	7.16766e-10	NaN	2	Col5a3	CDS	- && sp|P25940|CO5A3_HUMAN Collagen alpha-3(V) chain OS=Homo sapiens OX=9606 GN=COL5A3 PE=1 SV=3
9	20696735	-	m5C_42032	32	13	36	15	0.421	0.09	0.127	1.43322e-08	NaN	2	Col5a3	CDS	- && sp|P25940|CO5A3_HUMAN Collagen alpha-3(V) chain OS=Homo sapiens OX=9606 GN=COL5A3 PE=1 SV=3
9	20713273	-	m5C_43665	24	14	27	16	0.665	0.148	0.21	1.0727e-10	NaN	2	Col5a3	CDS	- && sp|P25940|CO5A3_HUMAN Collagen alpha-3(V) chain OS=Homo sapiens OX=9606 GN=COL5A3 PE=1 SV=3
9	105696527	-	m5C_29267	713	145	810	164	0.204	0.001	0.001	0	NaN	2	Col6a6	-	- && sp|Q8C6K9|CO6A6_MOUSE Collagen alpha-6(VI) chain OS=Mus musculus OX=10090 GN=Col6a6 PE=1 SV=2
14	21897791	-	m5C_7292	44	16	50	18	0.365	0.031	0.054	1.21458e-13	NaN	3	Comtd1	CDS	- && sp|Q8BIG7|CMTD1_MOUSE Catechol O-methyltransferase domain-containing protein 1 OS=Mus musculus OX=10090 GN=Comtd1 PE=1 SV=1
14	21897965	-	m5C_23146	38	12	43	14	0.351	0.044	0.076	3.00817e-10	NaN	3	Comtd1	CDS	- && sp|Q8BIG7|CMTD1_MOUSE Catechol O-methyltransferase domain-containing protein 1 OS=Mus musculus OX=10090 GN=Comtd1 PE=1 SV=1
14	21897790	-	m5C_30695	45	14	51	15	0.315	0.049	0.084	1.69837e-11	NaN	3	Comtd1	CDS	- && sp|Q8BIG7|CMTD1_MOUSE Catechol O-methyltransferase domain-containing protein 1 OS=Mus musculus OX=10090 GN=Comtd1 PE=1 SV=1
1	159059906	+	m5C_13298	36	10	40	11	0.278	0.011	0.015	6.9783e-06	NaN	2	Cop1	-	- && -
1	159060198	+	m5C_34980	59	14	66	15	0.237	0.002	0.003	5.39697e-08	NaN	2	Cop1	-	- && -
5	100803033	-	m5C_13400	57	18	64	20	0.32	0.004	0.006	1.33227e-15	NaN	3	Coq2	utr_3	- && sp|Q66JT7|COQ2_MOUSE 4-hydroxybenzoate polyprenyltransferase, mitochondrial OS=Mus musculus OX=10090 GN=Coq2 PE=2 SV=2
5	100803045	-	m5C_37685	79	17	89	19	0.214	0.001	0.002	8.6271e-10	NaN	2	Coq2	utr_3	- && sp|Q66JT7|COQ2_MOUSE 4-hydroxybenzoate polyprenyltransferase, mitochondrial OS=Mus musculus OX=10090 GN=Coq2 PE=2 SV=2
19	4200731	+	m5C_3131	243	50	275	57	0.209	0.004	0.005	0	NaN	2	Coro1b	-	- && sp|Q9WUM3|COR1B_MOUSE Coronin-1B OS=Mus musculus OX=10090 GN=Coro1b PE=1 SV=1
19	4200747	+	m5C_27500	266	62	301	70	0.235	0.009	0.012	0	NaN	2	Coro1b	-	- && sp|Q9WUM3|COR1B_MOUSE Coronin-1B OS=Mus musculus OX=10090 GN=Coro1b PE=1 SV=1
19	4200733	+	m5C_46380	248	50	280	57	0.204	0	0	0	NaN	2	Coro1b	-	- && sp|Q9WUM3|COR1B_MOUSE Coronin-1B OS=Mus musculus OX=10090 GN=Coro1b PE=1 SV=1
X	105063220	+	m5C_4354	1081	290	1225	328	0.267	0.017	0.029	0	NaN	3	Cox7b	CDS	- && sp|P56393|COX7B_MOUSE Cytochrome c oxidase subunit 7B, mitochondrial OS=Mus musculus OX=10090 GN=Cox7b PE=3 SV=1
X	105063222	+	m5C_20994	1076	273	1221	310	0.254	0.015	0.026	0	NaN	3	Cox7b	CDS	- && sp|P56393|COX7B_MOUSE Cytochrome c oxidase subunit 7B, mitochondrial OS=Mus musculus OX=10090 GN=Cox7b PE=3 SV=1
X	105063219	+	m5C_32277	1074	275	1217	311	0.253	0.018	0.031	0	NaN	3	Cox7b	CDS	- && sp|P56393|COX7B_MOUSE Cytochrome c oxidase subunit 7B, mitochondrial OS=Mus musculus OX=10090 GN=Cox7b PE=3 SV=1
X	105063209	+	m5C_38250	954	248	1078	280	0.257	0.012	0.02	0	NaN	3	Cox7b	CDS	- && sp|P56393|COX7B_MOUSE Cytochrome c oxidase subunit 7B, mitochondrial OS=Mus musculus OX=10090 GN=Cox7b PE=3 SV=1
X	105063223	+	m5C_42360	1021	259	1158	294	0.254	0.015	0.025	0	NaN	3	Cox7b	CDS	- && sp|P56393|COX7B_MOUSE Cytochrome c oxidase subunit 7B, mitochondrial OS=Mus musculus OX=10090 GN=Cox7b PE=3 SV=1
11	76737781	-	m5C_3254	23	10	26	11	0.466	0.073	0.126	3.49327e-08	NaN	3	Cpd	CDS	- && sp|O89001|CBPD_MOUSE Carboxypeptidase D OS=Mus musculus OX=10090 GN=Cpd PE=1 SV=2
11	76737771	-	m5C_4145	32	12	35	13	0.373	0.011	0.016	3.5197e-07	NaN	2	Cpd	CDS	- && sp|O89001|CBPD_MOUSE Carboxypeptidase D OS=Mus musculus OX=10090 GN=Cpd PE=1 SV=2
11	76737768	-	m5C_19912	34	10	38	11	0.312	0.031	0.044	5.29427e-06	NaN	2	Cpd	CDS	- && sp|O89001|CBPD_MOUSE Carboxypeptidase D OS=Mus musculus OX=10090 GN=Cpd PE=1 SV=2
5	43391292	+	m5C_13926	20	14	22	15	0.651	0.083	0.118	2.13335e-10	NaN	2	Cpeb2	CDS	- && sp|Q7Z5Q1|CPEB2_HUMAN Cytoplasmic polyadenylation element-binding protein 2 OS=Homo sapiens OX=9606 GN=CPEB2 PE=2 SV=3
5	43391304	+	m5C_22508	26	13	28	15	0.566	0.121	0.171	3.19899e-09	NaN	2	Cpeb2	CDS	- && sp|Q7Z5Q1|CPEB2_HUMAN Cytoplasmic polyadenylation element-binding protein 2 OS=Homo sapiens OX=9606 GN=CPEB2 PE=2 SV=3
5	43391295	+	m5C_37408	22	20	24	22	0.872	0.042	0.059	0	NaN	2	Cpeb2	CDS	- && sp|Q7Z5Q1|CPEB2_HUMAN Cytoplasmic polyadenylation element-binding protein 2 OS=Homo sapiens OX=9606 GN=CPEB2 PE=2 SV=3
5	43391298	+	m5C_37445	22	19	24	21	0.855	0.03	0.042	0	NaN	2	Cpeb2	CDS	- && sp|Q7Z5Q1|CPEB2_HUMAN Cytoplasmic polyadenylation element-binding protein 2 OS=Homo sapiens OX=9606 GN=CPEB2 PE=2 SV=3
5	43391959	+	m5C_39008	43	12	48	14	0.295	0.01	0.014	3.19176e-07	NaN	2	Cpeb2	CDS	- && sp|Q7Z5Q1|CPEB2_HUMAN Cytoplasmic polyadenylation element-binding protein 2 OS=Homo sapiens OX=9606 GN=CPEB2 PE=2 SV=3
5	43392056	+	m5C_40333	75	16	83	18	0.224	0.006	0.009	1.67603e-09	NaN	2	Cpeb2	CDS	- && sp|Q7Z5Q1|CPEB2_HUMAN Cytoplasmic polyadenylation element-binding protein 2 OS=Homo sapiens OX=9606 GN=CPEB2 PE=2 SV=3
5	43391591	+	m5C_40580	87	19	96	21	0.217	0.012	0.017	2.03633e-11	NaN	2	Cpeb2	CDS	- && sp|Q7Z5Q1|CPEB2_HUMAN Cytoplasmic polyadenylation element-binding protein 2 OS=Homo sapiens OX=9606 GN=CPEB2 PE=2 SV=3
5	43391301	+	m5C_41904	24	19	27	21	0.792	0.01	0.014	3.33067e-16	NaN	2	Cpeb2	CDS	- && sp|Q7Z5Q1|CPEB2_HUMAN Cytoplasmic polyadenylation element-binding protein 2 OS=Homo sapiens OX=9606 GN=CPEB2 PE=2 SV=3
5	43391951	+	m5C_45463	47	13	52	14	0.29	0.017	0.023	7.58637e-08	NaN	2	Cpeb2	CDS	- && sp|Q7Z5Q1|CPEB2_HUMAN Cytoplasmic polyadenylation element-binding protein 2 OS=Homo sapiens OX=9606 GN=CPEB2 PE=2 SV=3
16	58490930	+	m5C_10771	81	17	91	19	0.216	0.006	0.008	2.09333e-10	NaN	2	Cpox	CDS	- && sp|P36552|HEM6_MOUSE Oxygen-dependent coproporphyrinogen-III oxidase, mitochondrial OS=Mus musculus OX=10090 GN=Cpox PE=1 SV=2
16	58490923	+	m5C_27396	98	25	111	28	0.263	0.022	0.031	1.66534e-15	NaN	2	Cpox	CDS	- && sp|P36552|HEM6_MOUSE Oxygen-dependent coproporphyrinogen-III oxidase, mitochondrial OS=Mus musculus OX=10090 GN=Cpox PE=1 SV=2
16	58490929	+	m5C_28588	90	25	102	28	0.278	0.016	0.023	1.44329e-15	NaN	2	Cpox	CDS	- && sp|P36552|HEM6_MOUSE Oxygen-dependent coproporphyrinogen-III oxidase, mitochondrial OS=Mus musculus OX=10090 GN=Cpox PE=1 SV=2
16	58491082	+	m5C_41302	202	47	227	53	0.243	0.019	0.028	0	NaN	2	Cpox	CDS	- && sp|P36552|HEM6_MOUSE Oxygen-dependent coproporphyrinogen-III oxidase, mitochondrial OS=Mus musculus OX=10090 GN=Cpox PE=1 SV=2
5	145104065	+	m5C_39147	10	8	11	9	0.85	0.035	0.05	1.47007e-06	NaN	2	Cpsf4	-	- && sp|O19137|CPSF4_BOVIN Cleavage and polyadenylation specificity factor subunit 4 OS=Bos taurus OX=9913 GN=CPSF4 PE=1 SV=1
10	80920543	-	m5C_11520	885	179	997	202	0.202	0.001	0.002	0	NaN	2	Creb3l3	utr_3	- && sp|Q91XE9|CR3L3_MOUSE Cyclic AMP-responsive element-binding protein 3-like protein 3 OS=Mus musculus OX=10090 GN=Creb3l3 PE=1 SV=1
7	90092881	+	m5C_3403	50	16	55	18	0.398	0.138	0.195	1.26665e-10	NaN	2	Crebzf	CDS	- && sp|Q91ZR3|ZHANG_MOUSE CREB/ATF bZIP transcription factor OS=Mus musculus OX=10090 GN=Crebzf PE=1 SV=2
6	113469850	+	m5C_25835	69	16	79	18	0.231	0.008	0.013	9.40359e-13	NaN	3	Creld1	utr_3	- && sp|Q91XD7|CREL1_MOUSE Protein disulfide isomerase Creld1 OS=Mus musculus OX=10090 GN=Creld1 PE=1 SV=1
11	75570307	+	m5C_2218	78	17	93	20	0.224	0.011	0.016	4.22396e-10	NaN	2	Crk	CDS	- && sp|Q64010|CRK_MOUSE Adapter molecule crk OS=Mus musculus OX=10090 GN=Crk PE=1 SV=1
11	75570300	+	m5C_40719	103	27	117	31	0.274	0.045	0.063	0	NaN	2	Crk	CDS	- && sp|Q64010|CRK_MOUSE Adapter molecule crk OS=Mus musculus OX=10090 GN=Crk PE=1 SV=1
2	132688963	+	m5C_137	662	169	747	189	0.248	0.023	0.033	0	NaN	2	Crls1	CDS	- && sp|Q80ZM8|CRLS1_MOUSE Cardiolipin synthase (CMP-forming) OS=Mus musculus OX=10090 GN=Crls1 PE=1 SV=1
8	70837064	-	m5C_45174	24	10	27	11	0.426	0.034	0.047	2.8544e-06	NaN	2	Crtc1	-	- && sp|Q68ED7|CRTC1_MOUSE CREB-regulated transcription coactivator 1 OS=Mus musculus OX=10090 GN=Crtc1 PE=1 SV=1
4	133790662	+	m5C_1657	17	10	19	11	0.616	0.024	0.042	2.62922e-09	NaN	3	Crybg2	CDS	- && sp|Q8N1P7|CRBG2_HUMAN Beta/gamma crystallin domain-containing protein 2 OS=Homo sapiens OX=9606 GN=CRYBG2 PE=2 SV=2
4	133800455	+	m5C_1706	30	16	33	18	0.527	0.064	0.111	3.10862e-15	NaN	3	Crybg2	CDS	- && sp|Q8N1P7|CRBG2_HUMAN Beta/gamma crystallin domain-containing protein 2 OS=Homo sapiens OX=9606 GN=CRYBG2 PE=2 SV=2
4	133790642	+	m5C_9751	14	10	15	11	0.756	0.096	0.166	1.94067e-10	NaN	3	Crybg2	CDS	- && sp|Q8N1P7|CRBG2_HUMAN Beta/gamma crystallin domain-containing protein 2 OS=Homo sapiens OX=9606 GN=CRYBG2 PE=2 SV=2
4	133800459	+	m5C_13263	30	17	33	19	0.567	0.001	0.002	1.13132e-11	NaN	2	Crybg2	CDS	- && sp|Q8N1P7|CRBG2_HUMAN Beta/gamma crystallin domain-containing protein 2 OS=Homo sapiens OX=9606 GN=CRYBG2 PE=2 SV=2
4	133800440	+	m5C_18492	39	17	43	19	0.472	0.097	0.168	6.66134e-16	NaN	3	Crybg2	CDS	- && sp|Q8N1P7|CRBG2_HUMAN Beta/gamma crystallin domain-containing protein 2 OS=Homo sapiens OX=9606 GN=CRYBG2 PE=2 SV=2
4	133790641	+	m5C_33619	14	11	16	12	0.803	0.126	0.217	1.50546e-13	NaN	3	Crybg2	CDS	- && sp|Q8N1P7|CRBG2_HUMAN Beta/gamma crystallin domain-containing protein 2 OS=Homo sapiens OX=9606 GN=CRYBG2 PE=2 SV=2
4	133800461	+	m5C_35089	28	13	32	15	0.479	0.059	0.103	8.12372e-12	NaN	3	Crybg2	CDS	- && sp|Q8N1P7|CRBG2_HUMAN Beta/gamma crystallin domain-containing protein 2 OS=Homo sapiens OX=9606 GN=CRYBG2 PE=2 SV=2
4	133800457	+	m5C_37794	28	16	31	18	0.564	0.068	0.117	4.44089e-16	NaN	3	Crybg2	CDS	- && sp|Q8N1P7|CRBG2_HUMAN Beta/gamma crystallin domain-containing protein 2 OS=Homo sapiens OX=9606 GN=CRYBG2 PE=2 SV=2
4	133800460	+	m5C_41383	30	20	34	22	0.672	0.055	0.078	7.10543e-15	NaN	2	Crybg2	CDS	- && sp|Q8N1P7|CRBG2_HUMAN Beta/gamma crystallin domain-containing protein 2 OS=Homo sapiens OX=9606 GN=CRYBG2 PE=2 SV=2
4	133800441	+	m5C_43420	39	15	44	17	0.45	0.118	0.204	1.95399e-14	NaN	3	Crybg2	CDS	- && sp|Q8N1P7|CRBG2_HUMAN Beta/gamma crystallin domain-containing protein 2 OS=Homo sapiens OX=9606 GN=CRYBG2 PE=2 SV=2
4	133800442	+	m5C_44146	40	15	45	16	0.388	0.048	0.082	8.72635e-13	NaN	3	Crybg2	CDS	- && sp|Q8N1P7|CRBG2_HUMAN Beta/gamma crystallin domain-containing protein 2 OS=Homo sapiens OX=9606 GN=CRYBG2 PE=2 SV=2
11	120874098	-	m5C_7702	22	8	25	9	0.389	0.039	0.055	6.72227e-05	NaN	2	Csnk1d	CDS	- && sp|Q9DC28|KC1D_MOUSE Casein kinase I isoform delta OS=Mus musculus OX=10090 GN=Csnk1d PE=1 SV=2
11	120853606	-	m5C_29413	32	9	36	10	0.295	0.018	0.025	2.51887e-05	NaN	2	Csnk1d	utr_3	- && sp|Q9DC28|KC1D_MOUSE Casein kinase I isoform delta OS=Mus musculus OX=10090 GN=Csnk1d PE=1 SV=2
2	152115207	+	m5C_8567	14	8	16	8	0.552	0.013	0.019	5.68052e-05	NaN	2	Csnk2a1	-	- && sp|Q60737|CSK21_MOUSE Casein kinase II subunit alpha OS=Mus musculus OX=10090 GN=Csnk2a1 PE=1 SV=2
8	96215051	-	m5C_45476	42	13	49	15	0.306	0.019	0.027	1.32488e-07	NaN	2	Csnk2a2	CDS	- && sp|O54833|CSK22_MOUSE Casein kinase II subunit alpha' OS=Mus musculus OX=10090 GN=Csnk2a2 PE=1 SV=1
2	172956146	+	m5C_7849	13	11	15	12	0.834	0.118	0.166	4.33033e-10	NaN	2	Ctcflos	-	- && -
2	172956171	+	m5C_8868	13	12	15	14	0.916	0.059	0.084	2.49685e-11	NaN	2	Ctcflos	-	- && -
2	172956145	+	m5C_15959	13	11	15	12	0.834	0.118	0.166	4.33033e-10	NaN	2	Ctcflos	-	- && -
2	172956166	+	m5C_27961	13	12	15	13	0.916	0.059	0.084	4.71663e-11	NaN	2	Ctcflos	-	- && -
1	74430998	+	m5C_29283	48	12	55	14	0.319	0.082	0.116	2.95649e-07	NaN	2	Ctdsp1	-	- && sp|P58466|CTDS1_MOUSE Carboxy-terminal domain RNA polymerase II polypeptide A small phosphatase 1 OS=Mus musculus OX=10090 GN=Ctdsp1 PE=1 SV=1
1	74431108	+	m5C_31691	278	70	311	79	0.27	0.033	0.046	0	NaN	2	Ctdsp1	-	- && sp|P58466|CTDS1_MOUSE Carboxy-terminal domain RNA polymerase II polypeptide A small phosphatase 1 OS=Mus musculus OX=10090 GN=Ctdsp1 PE=1 SV=1
1	74431109	+	m5C_40720	214	55	241	62	0.258	0.019	0.033	0	NaN	3	Ctdsp1	-	- && sp|P58466|CTDS1_MOUSE Carboxy-terminal domain RNA polymerase II polypeptide A small phosphatase 1 OS=Mus musculus OX=10090 GN=Ctdsp1 PE=1 SV=1
7	127316306	+	m5C_8560	61	17	68	19	0.284	0.013	0.018	4.46131e-10	NaN	2	Ctf1	CDS	- && sp|Q60753|CTF1_MOUSE Cardiotrophin-1 OS=Mus musculus OX=10090 GN=Ctf1 PE=2 SV=1
7	127316424	+	m5C_31657	36	14	39	16	0.401	0.041	0.058	5.05562e-09	NaN	2	Ctf1	CDS	- && sp|Q60753|CTF1_MOUSE Cardiotrophin-1 OS=Mus musculus OX=10090 GN=Ctf1 PE=2 SV=1
7	127316303	+	m5C_37596	57	16	64	18	0.284	0.019	0.027	1.95038e-09	NaN	2	Ctf1	CDS	- && sp|Q60753|CTF1_MOUSE Cardiotrophin-1 OS=Mus musculus OX=10090 GN=Ctf1 PE=2 SV=1
3	157604192	-	m5C_2084	13	13	14	14	1	0	0	3.14082e-13	NaN	2	Cth	-	- && sp|Q8VCN5|CGL_MOUSE Cystathionine gamma-lyase OS=Mus musculus OX=10090 GN=Cth PE=1 SV=1
3	157623303	-	m5C_2143	18	15	20	16	0.832	0.076	0.131	0	NaN	3	Cth	-	- && sp|Q8VCN5|CGL_MOUSE Cystathionine gamma-lyase OS=Mus musculus OX=10090 GN=Cth PE=1 SV=1
3	157623346	-	m5C_2330	13	12	15	14	0.955	0.019	0.033	4.44089e-16	NaN	3	Cth	-	- && sp|Q8VCN5|CGL_MOUSE Cystathionine gamma-lyase OS=Mus musculus OX=10090 GN=Cth PE=1 SV=1
3	157623352	-	m5C_4968	15	13	16	14	0.875	0.03	0.042	7.77678e-11	NaN	2	Cth	-	- && sp|Q8VCN5|CGL_MOUSE Cystathionine gamma-lyase OS=Mus musculus OX=10090 GN=Cth PE=1 SV=1
3	157623308	-	m5C_8008	20	16	22	18	0.847	0.09	0.156	0	NaN	3	Cth	-	- && sp|Q8VCN5|CGL_MOUSE Cystathionine gamma-lyase OS=Mus musculus OX=10090 GN=Cth PE=1 SV=1
3	157623337	-	m5C_9966	17	16	18	17	0.955	0.032	0.045	7.21645e-15	NaN	2	Cth	-	- && sp|Q8VCN5|CGL_MOUSE Cystathionine gamma-lyase OS=Mus musculus OX=10090 GN=Cth PE=1 SV=1
3	157623327	-	m5C_12892	18	10	20	11	0.55	0.035	0.05	2.17077e-06	NaN	2	Cth	-	- && sp|Q8VCN5|CGL_MOUSE Cystathionine gamma-lyase OS=Mus musculus OX=10090 GN=Cth PE=1 SV=1
3	157623274	-	m5C_13194	10	10	12	11	0.95	0.035	0.05	7.70032e-09	NaN	2	Cth	-	- && sp|Q8VCN5|CGL_MOUSE Cystathionine gamma-lyase OS=Mus musculus OX=10090 GN=Cth PE=1 SV=1
3	157604196	-	m5C_13928	13	13	14	14	1	0	0	3.14082e-13	NaN	2	Cth	-	- && sp|Q8VCN5|CGL_MOUSE Cystathionine gamma-lyase OS=Mus musculus OX=10090 GN=Cth PE=1 SV=1
3	157604202	-	m5C_15011	12	10	13	11	0.818	0.129	0.182	2.32119e-09	NaN	2	Cth	-	- && sp|Q8VCN5|CGL_MOUSE Cystathionine gamma-lyase OS=Mus musculus OX=10090 GN=Cth PE=1 SV=1
3	157604194	-	m5C_15202	12	10	13	11	0.818	0.129	0.182	2.32119e-09	NaN	2	Cth	-	- && sp|Q8VCN5|CGL_MOUSE Cystathionine gamma-lyase OS=Mus musculus OX=10090 GN=Cth PE=1 SV=1
3	157623331	-	m5C_18704	16	10	18	11	0.673	0.122	0.173	1.72059e-07	NaN	2	Cth	-	- && sp|Q8VCN5|CGL_MOUSE Cystathionine gamma-lyase OS=Mus musculus OX=10090 GN=Cth PE=1 SV=1
3	157604186	-	m5C_18909	13	11	14	12	0.906	0.066	0.094	8.75294e-10	NaN	2	Cth	-	- && sp|Q8VCN5|CGL_MOUSE Cystathionine gamma-lyase OS=Mus musculus OX=10090 GN=Cth PE=1 SV=1
3	157623298	-	m5C_19431	25	13	27	15	0.567	0.094	0.133	3.65268e-09	NaN	2	Cth	-	- && sp|Q8VCN5|CGL_MOUSE Cystathionine gamma-lyase OS=Mus musculus OX=10090 GN=Cth PE=1 SV=1
3	157604188	-	m5C_24018	13	13	14	14	1	0	0	1.57763e-13	NaN	2	Cth	-	- && sp|Q8VCN5|CGL_MOUSE Cystathionine gamma-lyase OS=Mus musculus OX=10090 GN=Cth PE=1 SV=1
3	157623351	-	m5C_26558	14	13	15	15	0.956	0.02	0.034	0	NaN	3	Cth	-	- && sp|Q8VCN5|CGL_MOUSE Cystathionine gamma-lyase OS=Mus musculus OX=10090 GN=Cth PE=1 SV=1
3	157604200	-	m5C_27490	13	13	14	14	1	0	0	6.01519e-13	NaN	2	Cth	-	- && sp|Q8VCN5|CGL_MOUSE Cystathionine gamma-lyase OS=Mus musculus OX=10090 GN=Cth PE=1 SV=1
3	157623278	-	m5C_29098	10	9	12	10	0.859	0.029	0.041	4.85901e-07	NaN	2	Cth	-	- && sp|Q8VCN5|CGL_MOUSE Cystathionine gamma-lyase OS=Mus musculus OX=10090 GN=Cth PE=1 SV=1
3	157623320	-	m5C_29468	19	10	21	11	0.551	0.052	0.074	4.65432e-07	NaN	2	Cth	-	- && sp|Q8VCN5|CGL_MOUSE Cystathionine gamma-lyase OS=Mus musculus OX=10090 GN=Cth PE=1 SV=1
3	157623295	-	m5C_34729	24	11	27	12	0.499	0.079	0.112	2.64314e-07	NaN	2	Cth	-	- && sp|Q8VCN5|CGL_MOUSE Cystathionine gamma-lyase OS=Mus musculus OX=10090 GN=Cth PE=1 SV=1
3	157623307	-	m5C_36663	20	16	22	18	0.847	0.09	0.156	0	NaN	3	Cth	-	- && sp|Q8VCN5|CGL_MOUSE Cystathionine gamma-lyase OS=Mus musculus OX=10090 GN=Cth PE=1 SV=1
3	157623348	-	m5C_36793	15	14	17	16	0.932	0.011	0.015	3.60711e-13	NaN	2	Cth	-	- && sp|Q8VCN5|CGL_MOUSE Cystathionine gamma-lyase OS=Mus musculus OX=10090 GN=Cth PE=1 SV=1
3	157604198	-	m5C_40171	12	12	13	13	1	0	0	2.21068e-12	NaN	2	Cth	-	- && sp|Q8VCN5|CGL_MOUSE Cystathionine gamma-lyase OS=Mus musculus OX=10090 GN=Cth PE=1 SV=1
3	157604190	-	m5C_40686	11	11	12	12	1	0	0	5.84831e-11	NaN	2	Cth	-	- && sp|Q8VCN5|CGL_MOUSE Cystathionine gamma-lyase OS=Mus musculus OX=10090 GN=Cth PE=1 SV=1
3	157623304	-	m5C_41102	20	15	22	17	0.808	0.088	0.153	0	NaN	3	Cth	-	- && sp|Q8VCN5|CGL_MOUSE Cystathionine gamma-lyase OS=Mus musculus OX=10090 GN=Cth PE=1 SV=1
10	64291418	+	m5C_885	11	10	13	11	0.862	0.043	0.061	4.05249e-08	NaN	2	Ctnna3	-	- && sp|Q65CL1|CTNA3_MOUSE Catenin alpha-3 OS=Mus musculus OX=10090 GN=Ctnna3 PE=1 SV=2
10	64291061	+	m5C_1883	14	10	16	11	0.69	0.001	0.002	5.66755e-07	NaN	2	Ctnna3	-	- && sp|Q65CL1|CTNA3_MOUSE Catenin alpha-3 OS=Mus musculus OX=10090 GN=Ctnna3 PE=1 SV=2
10	64291084	+	m5C_3635	13	8	15	9	0.681	0.084	0.119	8.94909e-06	NaN	2	Ctnna3	-	- && sp|Q65CL1|CTNA3_MOUSE Catenin alpha-3 OS=Mus musculus OX=10090 GN=Ctnna3 PE=1 SV=2
10	64291214	+	m5C_5080	17	9	20	11	0.544	0.031	0.044	2.55701e-06	NaN	2	Ctnna3	-	- && sp|Q65CL1|CTNA3_MOUSE Catenin alpha-3 OS=Mus musculus OX=10090 GN=Ctnna3 PE=1 SV=2
10	64291035	+	m5C_5143	17	12	20	14	0.718	0.075	0.106	2.48321e-09	NaN	2	Ctnna3	-	- && sp|Q65CL1|CTNA3_MOUSE Catenin alpha-3 OS=Mus musculus OX=10090 GN=Ctnna3 PE=1 SV=2
10	64291026	+	m5C_5817	15	12	17	14	0.8	0.094	0.133	1.02732e-09	NaN	2	Ctnna3	-	- && sp|Q65CL1|CTNA3_MOUSE Catenin alpha-3 OS=Mus musculus OX=10090 GN=Ctnna3 PE=1 SV=2
10	64291479	+	m5C_7673	13	10	15	12	0.772	0.044	0.076	3.81442e-11	NaN	3	Ctnna3	-	- && sp|Q65CL1|CTNA3_MOUSE Catenin alpha-3 OS=Mus musculus OX=10090 GN=Ctnna3 PE=1 SV=2
10	64291043	+	m5C_8241	18	12	21	14	0.695	0.059	0.084	2.06508e-09	NaN	2	Ctnna3	-	- && sp|Q65CL1|CTNA3_MOUSE Catenin alpha-3 OS=Mus musculus OX=10090 GN=Ctnna3 PE=1 SV=2
10	64291164	+	m5C_8658	13	10	15	11	0.762	0.067	0.095	8.18601e-08	NaN	2	Ctnna3	-	- && sp|Q65CL1|CTNA3_MOUSE Catenin alpha-3 OS=Mus musculus OX=10090 GN=Ctnna3 PE=1 SV=2
10	64291220	+	m5C_9430	16	11	18	13	0.72	0.01	0.014	2.4366e-08	NaN	2	Ctnna3	-	- && sp|Q65CL1|CTNA3_MOUSE Catenin alpha-3 OS=Mus musculus OX=10090 GN=Ctnna3 PE=1 SV=2
10	64290826	+	m5C_9903	11	9	13	10	0.807	0.136	0.193	3.36056e-07	NaN	2	Ctnna3	-	- && sp|Q65CL1|CTNA3_MOUSE Catenin alpha-3 OS=Mus musculus OX=10090 GN=Ctnna3 PE=1 SV=2
10	64291462	+	m5C_10049	13	12	15	13	0.896	0.022	0.039	2.79776e-14	NaN	3	Ctnna3	-	- && sp|Q65CL1|CTNA3_MOUSE Catenin alpha-3 OS=Mus musculus OX=10090 GN=Ctnna3 PE=1 SV=2
10	64291158	+	m5C_10274	14	12	16	13	0.844	0.066	0.094	2.51053e-10	NaN	2	Ctnna3	-	- && sp|Q65CL1|CTNA3_MOUSE Catenin alpha-3 OS=Mus musculus OX=10090 GN=Ctnna3 PE=1 SV=2
10	64291008	+	m5C_10719	10	10	12	11	0.95	0.035	0.05	7.70032e-09	NaN	2	Ctnna3	-	- && sp|Q65CL1|CTNA3_MOUSE Catenin alpha-3 OS=Mus musculus OX=10090 GN=Ctnna3 PE=1 SV=2
10	64291069	+	m5C_10821	15	12	17	14	0.834	0.024	0.033	2.43608e-10	NaN	2	Ctnna3	-	- && sp|Q65CL1|CTNA3_MOUSE Catenin alpha-3 OS=Mus musculus OX=10090 GN=Ctnna3 PE=1 SV=2
10	64291232	+	m5C_11107	16	11	18	12	0.688	0.044	0.062	4.20827e-08	NaN	2	Ctnna3	-	- && sp|Q65CL1|CTNA3_MOUSE Catenin alpha-3 OS=Mus musculus OX=10090 GN=Ctnna3 PE=1 SV=2
10	64291483	+	m5C_12705	12	9	14	11	0.739	0.06	0.104	6.92546e-10	NaN	3	Ctnna3	-	- && sp|Q65CL1|CTNA3_MOUSE Catenin alpha-3 OS=Mus musculus OX=10090 GN=Ctnna3 PE=1 SV=2
10	64291422	+	m5C_13286	11	10	13	12	0.911	0.008	0.012	7.32854e-09	NaN	2	Ctnna3	-	- && sp|Q65CL1|CTNA3_MOUSE Catenin alpha-3 OS=Mus musculus OX=10090 GN=Ctnna3 PE=1 SV=2
10	64291473	+	m5C_15668	14	12	16	14	0.833	0.078	0.135	8.88178e-15	NaN	3	Ctnna3	-	- && sp|Q65CL1|CTNA3_MOUSE Catenin alpha-3 OS=Mus musculus OX=10090 GN=Ctnna3 PE=1 SV=2
10	64291047	+	m5C_19339	16	13	18	15	0.793	0.072	0.102	1.46496e-10	NaN	2	Ctnna3	-	- && sp|Q65CL1|CTNA3_MOUSE Catenin alpha-3 OS=Mus musculus OX=10090 GN=Ctnna3 PE=1 SV=2
10	64291486	+	m5C_20337	15	12	18	14	0.79	0.07	0.099	4.92085e-10	NaN	2	Ctnna3	-	- && sp|Q65CL1|CTNA3_MOUSE Catenin alpha-3 OS=Mus musculus OX=10090 GN=Ctnna3 PE=1 SV=2
10	64291067	+	m5C_21029	15	12	17	14	0.794	0.057	0.081	1.88556e-09	NaN	2	Ctnna3	-	- && sp|Q65CL1|CTNA3_MOUSE Catenin alpha-3 OS=Mus musculus OX=10090 GN=Ctnna3 PE=1 SV=2
10	64291222	+	m5C_21433	18	10	21	12	0.593	0.122	0.172	3.00613e-07	NaN	2	Ctnna3	-	- && sp|Q65CL1|CTNA3_MOUSE Catenin alpha-3 OS=Mus musculus OX=10090 GN=Ctnna3 PE=1 SV=2
10	64291045	+	m5C_21461	18	13	21	15	0.75	0.02	0.028	1.60451e-10	NaN	2	Ctnna3	-	- && sp|Q65CL1|CTNA3_MOUSE Catenin alpha-3 OS=Mus musculus OX=10090 GN=Ctnna3 PE=1 SV=2
10	64291216	+	m5C_21676	18	11	21	12	0.611	0.118	0.167	4.86677e-08	NaN	2	Ctnna3	-	- && sp|Q65CL1|CTNA3_MOUSE Catenin alpha-3 OS=Mus musculus OX=10090 GN=Ctnna3 PE=1 SV=2
10	64291197	+	m5C_21731	14	11	16	12	0.807	0.072	0.102	8.70762e-09	NaN	2	Ctnna3	-	- && sp|Q65CL1|CTNA3_MOUSE Catenin alpha-3 OS=Mus musculus OX=10090 GN=Ctnna3 PE=1 SV=2
10	64291188	+	m5C_22894	12	10	14	12	0.837	0.061	0.087	1.97699e-08	NaN	2	Ctnna3	-	- && sp|Q65CL1|CTNA3_MOUSE Catenin alpha-3 OS=Mus musculus OX=10090 GN=Ctnna3 PE=1 SV=2
10	64291428	+	m5C_23746	13	12	15	14	0.909	0.064	0.091	2.12927e-11	NaN	2	Ctnna3	-	- && sp|Q65CL1|CTNA3_MOUSE Catenin alpha-3 OS=Mus musculus OX=10090 GN=Ctnna3 PE=1 SV=2
10	64291424	+	m5C_23930	12	11	14	12	0.9	0.071	0.1	4.58617e-10	NaN	2	Ctnna3	-	- && sp|Q65CL1|CTNA3_MOUSE Catenin alpha-3 OS=Mus musculus OX=10090 GN=Ctnna3 PE=1 SV=2
10	64291481	+	m5C_23992	14	11	16	13	0.781	0.052	0.091	6.05294e-13	NaN	3	Ctnna3	-	- && sp|Q65CL1|CTNA3_MOUSE Catenin alpha-3 OS=Mus musculus OX=10090 GN=Ctnna3 PE=1 SV=2
10	64291477	+	m5C_24176	15	12	18	14	0.765	0.079	0.137	6.70575e-14	NaN	3	Ctnna3	-	- && sp|Q65CL1|CTNA3_MOUSE Catenin alpha-3 OS=Mus musculus OX=10090 GN=Ctnna3 PE=1 SV=2
10	64291488	+	m5C_24397	14	10	17	12	0.714	0.07	0.099	1.06526e-07	NaN	2	Ctnna3	-	- && sp|Q65CL1|CTNA3_MOUSE Catenin alpha-3 OS=Mus musculus OX=10090 GN=Ctnna3 PE=1 SV=2
10	64291210	+	m5C_25101	17	11	20	13	0.642	0.051	0.072	4.45677e-08	NaN	2	Ctnna3	-	- && sp|Q65CL1|CTNA3_MOUSE Catenin alpha-3 OS=Mus musculus OX=10090 GN=Ctnna3 PE=1 SV=2
10	64291209	+	m5C_26084	18	13	21	15	0.709	0.029	0.041	1.72839e-09	NaN	2	Ctnna3	-	- && sp|Q65CL1|CTNA3_MOUSE Catenin alpha-3 OS=Mus musculus OX=10090 GN=Ctnna3 PE=1 SV=2
10	64291492	+	m5C_26922	12	10	14	11	0.825	0.069	0.098	5.75144e-08	NaN	2	Ctnna3	-	- && sp|Q65CL1|CTNA3_MOUSE Catenin alpha-3 OS=Mus musculus OX=10090 GN=Ctnna3 PE=1 SV=2
10	64291014	+	m5C_27179	10	9	12	11	0.9	0.071	0.1	4.25725e-08	NaN	2	Ctnna3	-	- && sp|Q65CL1|CTNA3_MOUSE Catenin alpha-3 OS=Mus musculus OX=10090 GN=Ctnna3 PE=1 SV=2
10	64291447	+	m5C_27497	13	11	15	13	0.819	0.084	0.119	2.11537e-09	NaN	2	Ctnna3	-	- && sp|Q65CL1|CTNA3_MOUSE Catenin alpha-3 OS=Mus musculus OX=10090 GN=Ctnna3 PE=1 SV=2
10	64291020	+	m5C_29432	13	11	15	12	0.822	0.126	0.178	2.6662e-09	NaN	2	Ctnna3	-	- && sp|Q65CL1|CTNA3_MOUSE Catenin alpha-3 OS=Mus musculus OX=10090 GN=Ctnna3 PE=1 SV=2
10	64291440	+	m5C_30541	13	10	15	11	0.758	0.051	0.088	9.48173e-11	NaN	3	Ctnna3	-	- && sp|Q65CL1|CTNA3_MOUSE Catenin alpha-3 OS=Mus musculus OX=10090 GN=Ctnna3 PE=1 SV=2
10	64291194	+	m5C_34925	14	10	16	11	0.714	0.073	0.103	4.35028e-07	NaN	2	Ctnna3	-	- && sp|Q65CL1|CTNA3_MOUSE Catenin alpha-3 OS=Mus musculus OX=10090 GN=Ctnna3 PE=1 SV=2
10	64291434	+	m5C_35555	14	13	17	15	0.929	0.008	0.012	4.52971e-12	NaN	2	Ctnna3	-	- && sp|Q65CL1|CTNA3_MOUSE Catenin alpha-3 OS=Mus musculus OX=10090 GN=Ctnna3 PE=1 SV=2
10	64291076	+	m5C_35768	13	10	15	11	0.773	0.042	0.059	1.99132e-07	NaN	2	Ctnna3	-	- && sp|Q65CL1|CTNA3_MOUSE Catenin alpha-3 OS=Mus musculus OX=10090 GN=Ctnna3 PE=1 SV=2
10	64291152	+	m5C_36115	13	11	15	13	0.875	0.041	0.058	1.13187e-09	NaN	2	Ctnna3	-	- && sp|Q65CL1|CTNA3_MOUSE Catenin alpha-3 OS=Mus musculus OX=10090 GN=Ctnna3 PE=1 SV=2
10	64291065	+	m5C_37176	16	12	19	14	0.75	0.059	0.083	1.43905e-09	NaN	2	Ctnna3	-	- && sp|Q65CL1|CTNA3_MOUSE Catenin alpha-3 OS=Mus musculus OX=10090 GN=Ctnna3 PE=1 SV=2
10	64291228	+	m5C_38916	17	8	20	9	0.458	0.01	0.013	9.8888e-05	NaN	2	Ctnna3	-	- && sp|Q65CL1|CTNA3_MOUSE Catenin alpha-3 OS=Mus musculus OX=10090 GN=Ctnna3 PE=1 SV=2
10	64291457	+	m5C_40718	15	12	17	14	0.787	0.067	0.095	1.63827e-09	NaN	2	Ctnna3	-	- && sp|Q65CL1|CTNA3_MOUSE Catenin alpha-3 OS=Mus musculus OX=10090 GN=Ctnna3 PE=1 SV=2
10	64291041	+	m5C_41195	16	12	18	14	0.741	0.1	0.141	2.46096e-09	NaN	2	Ctnna3	-	- && sp|Q65CL1|CTNA3_MOUSE Catenin alpha-3 OS=Mus musculus OX=10090 GN=Ctnna3 PE=1 SV=2
10	64291453	+	m5C_43282	13	10	14	12	0.789	0.086	0.15	5.6799e-13	NaN	3	Ctnna3	-	- && sp|Q65CL1|CTNA3_MOUSE Catenin alpha-3 OS=Mus musculus OX=10090 GN=Ctnna3 PE=1 SV=2
10	64291203	+	m5C_43659	17	12	20	14	0.738	0.084	0.119	2.29683e-09	NaN	2	Ctnna3	-	- && sp|Q65CL1|CTNA3_MOUSE Catenin alpha-3 OS=Mus musculus OX=10090 GN=Ctnna3 PE=1 SV=2
10	64291212	+	m5C_44169	17	10	20	12	0.603	0.073	0.103	2.24579e-07	NaN	2	Ctnna3	-	- && sp|Q65CL1|CTNA3_MOUSE Catenin alpha-3 OS=Mus musculus OX=10090 GN=Ctnna3 PE=1 SV=2
10	64291179	+	m5C_44646	13	10	15	11	0.742	0.019	0.028	3.1089e-07	NaN	2	Ctnna3	-	- && sp|Q65CL1|CTNA3_MOUSE Catenin alpha-3 OS=Mus musculus OX=10090 GN=Ctnna3 PE=1 SV=2
10	64291459	+	m5C_44808	16	15	18	17	0.928	0.051	0.072	4.65183e-14	NaN	2	Ctnna3	-	- && sp|Q65CL1|CTNA3_MOUSE Catenin alpha-3 OS=Mus musculus OX=10090 GN=Ctnna3 PE=1 SV=2
10	64291455	+	m5C_45758	14	12	17	14	0.857	0.017	0.025	2.5983e-10	NaN	2	Ctnna3	-	- && sp|Q65CL1|CTNA3_MOUSE Catenin alpha-3 OS=Mus musculus OX=10090 GN=Ctnna3 PE=1 SV=2
10	64291080	+	m5C_45792	14	11	16	12	0.795	0.091	0.128	1.20241e-08	NaN	2	Ctnna3	-	- && sp|Q65CL1|CTNA3_MOUSE Catenin alpha-3 OS=Mus musculus OX=10090 GN=Ctnna3 PE=1 SV=2
4	149649527	+	m5C_18859	32	9	36	10	0.319	0.07	0.098	2.07272e-05	NaN	2	Ctnnbip1	utr_3	- && sp|Q9JJN6|CNBP1_MOUSE Beta-catenin-interacting protein 1 OS=Mus musculus OX=10090 GN=Ctnnbip1 PE=1 SV=1
2	84454677	-	m5C_23510	62	14	69	15	0.223	0.006	0.009	5.88078e-08	NaN	2	Ctnnd1	CDS	- && sp|O60716|CTND1_HUMAN Catenin delta-1 OS=Homo sapiens OX=9606 GN=CTNND1 PE=1 SV=1
18	84895455	+	m5C_15793	16	9	19	10	0.591	0.096	0.136	8.3028e-06	NaN	2	Cyb5a	-	- && sp|P56395|CYB5_MOUSE Cytochrome b5 OS=Mus musculus OX=10090 GN=Cyb5a PE=1 SV=2
8	89457345	+	m5C_5363	18	8	20	8	0.474	0.1	0.141	8.32079e-05	NaN	2	Cyld	CDS	- && sp|Q80TQ2|CYLD_MOUSE Ubiquitin carboxyl-terminal hydrolase CYLD OS=Mus musculus OX=10090 GN=Cyld PE=1 SV=2
7	26728629	+	m5C_6978	381	77	433	87	0.202	0.001	0.002	0	NaN	2	Cyp2a12	-	- && sp|P56593|CP2AC_MOUSE Cytochrome P450 2A12 OS=Mus musculus OX=10090 GN=Cyp2a12 PE=1 SV=2
7	26728630	+	m5C_19796	350	78	398	88	0.221	0.013	0.023	0	NaN	3	Cyp2a12	-	- && sp|P56593|CP2AC_MOUSE Cytochrome P450 2A12 OS=Mus musculus OX=10090 GN=Cyp2a12 PE=1 SV=2
7	26728631	+	m5C_30545	342	87	379	96	0.253	0.009	0.013	0	NaN	2	Cyp2a12	-	- && sp|P56593|CP2AC_MOUSE Cytochrome P450 2A12 OS=Mus musculus OX=10090 GN=Cyp2a12 PE=1 SV=2
7	26008356	+	m5C_39708	27	9	32	10	0.327	0.022	0.03	4.29985e-05	NaN	2	Cyp2a4	CDS	- && sp|P15392|CP2A4_MOUSE Cytochrome P450 2A4 OS=Mus musculus OX=10090 GN=Cyp2a4 PE=2 SV=3
15	82259904	-	m5C_36372	14	10	16	11	0.709	0.029	0.041	2.0983e-07	NaN	2	Cyp2d22	-	- && sp|Q64680|CP2D4_RAT Cytochrome P450 2D4 OS=Rattus norvegicus OX=10116 GN=Cyp2d4 PE=2 SV=1
15	82677643	-	m5C_170	12	12	14	14	1	0	0	2.21068e-12	NaN	2	Cyp2d26	-	- && sp|Q8CIM7|CP2DQ_MOUSE Cytochrome P450 2D26 OS=Mus musculus OX=10090 GN=Cyp2d26 PE=1 SV=1
15	82677639	-	m5C_10236	13	12	15	14	0.938	0.044	0.062	1.48376e-10	NaN	2	Cyp2d26	-	- && sp|Q8CIM7|CP2DQ_MOUSE Cytochrome P450 2D26 OS=Mus musculus OX=10090 GN=Cyp2d26 PE=1 SV=1
15	82677641	-	m5C_26247	13	12	15	13	0.933	0.047	0.067	1.34365e-10	NaN	2	Cyp2d26	-	- && sp|Q8CIM7|CP2DQ_MOUSE Cytochrome P450 2D26 OS=Mus musculus OX=10090 GN=Cyp2d26 PE=1 SV=1
15	82677637	-	m5C_27130	12	9	14	11	0.822	0.126	0.178	1.24797e-07	NaN	2	Cyp2d26	-	- && sp|Q8CIM7|CP2DQ_MOUSE Cytochrome P450 2D26 OS=Mus musculus OX=10090 GN=Cyp2d26 PE=1 SV=1
15	82677649	-	m5C_28027	15	15	17	17	1	0	0	2.9976e-15	NaN	2	Cyp2d26	-	- && sp|Q8CIM7|CP2DQ_MOUSE Cytochrome P450 2D26 OS=Mus musculus OX=10090 GN=Cyp2d26 PE=1 SV=1
15	82677655	-	m5C_33438	14	14	16	16	1	0	0	8.27116e-14	NaN	2	Cyp2d26	-	- && sp|Q8CIM7|CP2DQ_MOUSE Cytochrome P450 2D26 OS=Mus musculus OX=10090 GN=Cyp2d26 PE=1 SV=1
5	145792911	-	m5C_6178	17	16	20	19	0.955	0.032	0.045	1.11022e-16	NaN	2	Cyp3a11	-	- && -
5	145792912	-	m5C_9815	17	16	20	19	0.955	0.032	0.045	1.11022e-16	NaN	2	Cyp3a11	-	- && -
5	145792891	-	m5C_11992	18	15	21	17	0.8	0.141	0.2	8.99281e-14	NaN	2	Cyp3a11	-	- && -
5	145792948	-	m5C_12576	13	13	15	15	1	0	0	6.01519e-13	NaN	2	Cyp3a11	-	- && -
5	145792894	-	m5C_14190	18	16	21	19	0.867	0.094	0.134	6.88338e-15	NaN	2	Cyp3a11	-	- && -
5	145792920	-	m5C_23681	14	9	16	11	0.687	0.028	0.04	1.53849e-06	NaN	2	Cyp3a11	-	- && -
5	145792893	-	m5C_24199	18	15	21	17	0.8	0.141	0.2	8.99281e-14	NaN	2	Cyp3a11	-	- && -
5	145792917	-	m5C_24937	14	13	17	15	0.863	0.097	0.137	6.84852e-12	NaN	2	Cyp3a11	-	- && -
5	145792913	-	m5C_25191	17	16	20	19	0.955	0.032	0.045	1.11022e-16	NaN	2	Cyp3a11	-	- && -
5	145792890	-	m5C_31115	18	16	21	19	0.867	0.094	0.134	6.88338e-15	NaN	2	Cyp3a11	-	- && -
5	145792949	-	m5C_32939	13	13	16	16	1	0	0	1.62759e-13	NaN	2	Cyp3a11	-	- && -
5	145792933	-	m5C_36577	14	13	16	15	0.916	0.059	0.084	6.74683e-12	NaN	2	Cyp3a11	-	- && -
5	145792955	-	m5C_42215	13	9	15	11	0.73	0.082	0.115	6.06079e-07	NaN	2	Cyp3a11	-	- && -
5	145792887	-	m5C_42835	18	10	21	12	0.585	0.01	0.015	6.73477e-07	NaN	2	Cyp3a11	-	- && -
5	145792888	-	m5C_43432	17	9	20	10	0.535	0.025	0.035	1.26245e-05	NaN	2	Cyp3a11	-	- && -
4	115378103	+	m5C_6170	10	9	11	10	0.9	0.071	0.1	1.52188e-07	NaN	2	Cyp4a10	-	- && sp|O88833|CP4AA_MOUSE Cytochrome P450 4A10 OS=Mus musculus OX=10090 GN=Cyp4a10 PE=1 SV=2
4	115378132	+	m5C_6276	16	14	19	17	0.891	0.041	0.058	3.40505e-13	NaN	2	Cyp4a10	-	- && sp|O88833|CP4AA_MOUSE Cytochrome P450 4A10 OS=Mus musculus OX=10090 GN=Cyp4a10 PE=1 SV=2
4	115377988	+	m5C_7278	16	13	18	15	0.881	0.084	0.119	2.00944e-11	NaN	2	Cyp4a10	-	- && sp|O88833|CP4AA_MOUSE Cytochrome P450 4A10 OS=Mus musculus OX=10090 GN=Cyp4a10 PE=1 SV=2
4	115377959	+	m5C_9914	22	19	25	22	0.887	0.012	0.018	0	NaN	2	Cyp4a10	-	- && sp|O88833|CP4AA_MOUSE Cytochrome P450 4A10 OS=Mus musculus OX=10090 GN=Cyp4a10 PE=1 SV=2
4	115377965	+	m5C_13804	20	16	23	18	0.808	0.018	0.025	2.35145e-13	NaN	2	Cyp4a10	-	- && sp|O88833|CP4AA_MOUSE Cytochrome P450 4A10 OS=Mus musculus OX=10090 GN=Cyp4a10 PE=1 SV=2
4	115378104	+	m5C_14380	10	9	12	10	0.909	0.064	0.091	4.99131e-08	NaN	2	Cyp4a10	-	- && sp|O88833|CP4AA_MOUSE Cytochrome P450 4A10 OS=Mus musculus OX=10090 GN=Cyp4a10 PE=1 SV=2
4	115377992	+	m5C_19788	16	14	18	16	0.932	0.048	0.068	7.66165e-13	NaN	2	Cyp4a10	-	- && sp|O88833|CP4AA_MOUSE Cytochrome P450 4A10 OS=Mus musculus OX=10090 GN=Cyp4a10 PE=1 SV=2
4	115377950	+	m5C_21898	29	16	33	19	0.538	0.091	0.129	1.3012e-11	NaN	2	Cyp4a10	-	- && sp|O88833|CP4AA_MOUSE Cytochrome P450 4A10 OS=Mus musculus OX=10090 GN=Cyp4a10 PE=1 SV=2
4	115378170	+	m5C_23840	18	14	22	17	0.789	0.008	0.011	2.34418e-11	NaN	2	Cyp4a10	-	- && sp|O88833|CP4AA_MOUSE Cytochrome P450 4A10 OS=Mus musculus OX=10090 GN=Cyp4a10 PE=1 SV=2
4	115377993	+	m5C_28921	16	13	18	15	0.887	0.08	0.113	2.39371e-11	NaN	2	Cyp4a10	-	- && sp|O88833|CP4AA_MOUSE Cytochrome P450 4A10 OS=Mus musculus OX=10090 GN=Cyp4a10 PE=1 SV=2
4	115378165	+	m5C_31020	19	14	22	16	0.757	0.03	0.043	1.52063e-10	NaN	2	Cyp4a10	-	- && sp|O88833|CP4AA_MOUSE Cytochrome P450 4A10 OS=Mus musculus OX=10090 GN=Cyp4a10 PE=1 SV=2
4	115378137	+	m5C_40873	13	12	15	14	0.95	0.035	0.05	1.17106e-11	NaN	2	Cyp4a10	-	- && sp|O88833|CP4AA_MOUSE Cytochrome P450 4A10 OS=Mus musculus OX=10090 GN=Cyp4a10 PE=1 SV=2
4	115377989	+	m5C_41804	16	14	19	16	0.887	0.08	0.113	6.56075e-12	NaN	2	Cyp4a10	-	- && sp|O88833|CP4AA_MOUSE Cytochrome P450 4A10 OS=Mus musculus OX=10090 GN=Cyp4a10 PE=1 SV=2
4	115378141	+	m5C_42046	15	14	17	17	0.955	0.032	0.045	3.41949e-14	NaN	2	Cyp4a10	-	- && sp|O88833|CP4AA_MOUSE Cytochrome P450 4A10 OS=Mus musculus OX=10090 GN=Cyp4a10 PE=1 SV=2
4	115378133	+	m5C_44850	14	14	17	16	0.955	0.032	0.045	1.28342e-13	NaN	2	Cyp4a10	-	- && sp|O88833|CP4AA_MOUSE Cytochrome P450 4A10 OS=Mus musculus OX=10090 GN=Cyp4a10 PE=1 SV=2
17	32915002	+	m5C_2839	19	12	21	13	0.63	0.026	0.037	1.82258e-08	NaN	2	Cyp4f15	-	- && sp|P51869|CP4F4_RAT Cytochrome P450 4F4 OS=Rattus norvegicus OX=10116 GN=Cyp4f4 PE=1 SV=1
17	32915012	+	m5C_6322	19	12	21	13	0.63	0.026	0.037	1.82258e-08	NaN	2	Cyp4f15	-	- && sp|P51869|CP4F4_RAT Cytochrome P450 4F4 OS=Rattus norvegicus OX=10116 GN=Cyp4f4 PE=1 SV=1
17	32915015	+	m5C_6373	19	11	21	12	0.603	0.046	0.065	1.44985e-07	NaN	2	Cyp4f15	-	- && sp|P51869|CP4F4_RAT Cytochrome P450 4F4 OS=Rattus norvegicus OX=10116 GN=Cyp4f4 PE=1 SV=1
17	32915016	+	m5C_16178	18	11	20	13	0.688	0.103	0.145	3.68666e-08	NaN	2	Cyp4f15	-	- && sp|P51869|CP4F4_RAT Cytochrome P450 4F4 OS=Rattus norvegicus OX=10116 GN=Cyp4f4 PE=1 SV=1
17	32913757	+	m5C_19741	25	11	27	12	0.463	0.008	0.011	2.00387e-07	NaN	2	Cyp4f15	-	- && sp|P51869|CP4F4_RAT Cytochrome P450 4F4 OS=Rattus norvegicus OX=10116 GN=Cyp4f4 PE=1 SV=1
17	32914984	+	m5C_20397	21	10	23	11	0.5	0.05	0.071	3.44757e-06	NaN	2	Cyp4f15	-	- && sp|P51869|CP4F4_RAT Cytochrome P450 4F4 OS=Rattus norvegicus OX=10116 GN=Cyp4f4 PE=1 SV=1
17	32915013	+	m5C_24143	19	11	21	12	0.622	0.032	0.045	4.84597e-08	NaN	2	Cyp4f15	-	- && sp|P51869|CP4F4_RAT Cytochrome P450 4F4 OS=Rattus norvegicus OX=10116 GN=Cyp4f4 PE=1 SV=1
17	32914979	+	m5C_24946	21	13	23	14	0.642	0.051	0.072	5.17587e-09	NaN	2	Cyp4f15	-	- && sp|P51869|CP4F4_RAT Cytochrome P450 4F4 OS=Rattus norvegicus OX=10116 GN=Cyp4f4 PE=1 SV=1
17	32913724	+	m5C_26812	31	13	34	15	0.475	0.042	0.072	7.15072e-12	NaN	3	Cyp4f15	-	- && sp|P51869|CP4F4_RAT Cytochrome P450 4F4 OS=Rattus norvegicus OX=10116 GN=Cyp4f4 PE=1 SV=1
17	32915009	+	m5C_28172	19	12	21	13	0.63	0.026	0.037	1.82258e-08	NaN	2	Cyp4f15	-	- && sp|P51869|CP4F4_RAT Cytochrome P450 4F4 OS=Rattus norvegicus OX=10116 GN=Cyp4f4 PE=1 SV=1
17	32914983	+	m5C_28903	20	10	23	11	0.542	0.122	0.172	1.83339e-06	NaN	2	Cyp4f15	-	- && sp|P51869|CP4F4_RAT Cytochrome P450 4F4 OS=Rattus norvegicus OX=10116 GN=Cyp4f4 PE=1 SV=1
17	32915007	+	m5C_37368	19	12	21	13	0.63	0.026	0.037	1.82258e-08	NaN	2	Cyp4f15	-	- && sp|P51869|CP4F4_RAT Cytochrome P450 4F4 OS=Rattus norvegicus OX=10116 GN=Cyp4f4 PE=1 SV=1
17	32915003	+	m5C_37413	17	11	19	12	0.675	0.005	0.008	2.1692e-08	NaN	2	Cyp4f15	-	- && sp|P51869|CP4F4_RAT Cytochrome P450 4F4 OS=Rattus norvegicus OX=10116 GN=Cyp4f4 PE=1 SV=1
8	45759100	-	m5C_18138	240	67	280	78	0.274	0.02	0.028	0	NaN	2	Cyp4v3","Gm45753	utr_3	- && sp|Q9DBW0|CP4V2_MOUSE Cytochrome P450 4V2 OS=Mus musculus OX=10090 GN=Cyp4v2 PE=1 SV=1;- && sp|P26262|KLKB1_MOUSE Plasma kallikrein OS=Mus musculus OX=10090 GN=Klkb1 PE=1 SV=2
3	18297364	-	m5C_33620	40	15	44	17	0.389	0.003	0.004	1.39924e-09	NaN	2	Cyp7b1	CDS	- && sp|Q60991|CP7B1_MOUSE Cytochrome P450 7B1 OS=Mus musculus OX=10090 GN=Cyp7b1 PE=1 SV=2
11	118063354	-	m5C_672	16	15	19	17	0.921	0.032	0.056	0	NaN	3	Cyth1	-	- && sp|Q9QX11|CYH1_MOUSE Cytohesin-1 OS=Mus musculus OX=10090 GN=Cyth1 PE=1 SV=2
11	118056575	-	m5C_2022	110	25	124	28	0.228	0.005	0.007	6.21725e-15	NaN	2	Cyth1	utr_3	- && sp|Q9QX11|CYH1_MOUSE Cytohesin-1 OS=Mus musculus OX=10090 GN=Cyth1 PE=1 SV=2
11	118056580	-	m5C_2927	111	23	124	25	0.21	0.006	0.008	1.51878e-13	NaN	2	Cyth1	utr_3	- && sp|Q9QX11|CYH1_MOUSE Cytohesin-1 OS=Mus musculus OX=10090 GN=Cyth1 PE=1 SV=2
11	118056559	-	m5C_6131	96	20	107	22	0.209	0.002	0.003	1.18214e-11	NaN	2	Cyth1	utr_3	- && sp|Q9QX11|CYH1_MOUSE Cytohesin-1 OS=Mus musculus OX=10090 GN=Cyth1 PE=1 SV=2
11	118063346	-	m5C_14241	14	12	16	14	0.887	0.033	0.065	0	NaN	4	Cyth1	-	- && sp|Q9QX11|CYH1_MOUSE Cytohesin-1 OS=Mus musculus OX=10090 GN=Cyth1 PE=1 SV=2
11	118063353	-	m5C_36683	15	14	18	16	0.893	0.032	0.064	0	NaN	4	Cyth1	-	- && sp|Q9QX11|CYH1_MOUSE Cytohesin-1 OS=Mus musculus OX=10090 GN=Cyth1 PE=1 SV=2
12	101049187	+	m5C_28218	20	10	23	12	0.52	0.079	0.112	9.28047e-07	NaN	2	D130020L05Rik	-	- && sp|Q6P2K6|P4R3A_MOUSE Serine/threonine-protein phosphatase 4 regulatory subunit 3A OS=Mus musculus OX=10090 GN=Ppp4r3a PE=1 SV=1
17	35346194	+	m5C_3879	23	13	26	15	0.573	0.002	0.003	4.28368e-09	NaN	2	D17H6S53E	CDS	- && sp|Q9Z1R4|CF047_MOUSE Uncharacterized protein C6orf47 homolog OS=Mus musculus OX=10090 GN=D17h6s53e PE=1 SV=1
17	35346195	+	m5C_30626	28	13	30	14	0.462	0.057	0.081	9.94155e-09	NaN	2	D17H6S53E	CDS	- && sp|Q9Z1R4|CF047_MOUSE Uncharacterized protein C6orf47 homolog OS=Mus musculus OX=10090 GN=D17h6s53e PE=1 SV=1
6	115653315	+	m5C_17801	52	12	58	13	0.244	0.029	0.041	5.00309e-07	NaN	2	D830050J10Rik	-	- && -
6	115653316	+	m5C_25694	49	12	55	13	0.253	0.024	0.033	4.70814e-07	NaN	2	D830050J10Rik	-	- && -
4	104032545	+	m5C_3487	14	13	17	15	0.887	0.038	0.054	2.9688e-11	NaN	2	Dab1	-	- && sp|Q8CJH2|DAB1_RAT Disabled homolog 1 OS=Rattus norvegicus OX=10116 GN=Dab1 PE=1 SV=1
4	104032499	+	m5C_7527	12	10	14	12	0.893	0.076	0.107	8.33995e-09	NaN	2	Dab1	-	- && sp|Q8CJH2|DAB1_RAT Disabled homolog 1 OS=Rattus norvegicus OX=10116 GN=Dab1 PE=1 SV=1
4	104032525	+	m5C_20256	14	12	17	14	0.824	0.077	0.11	7.92512e-10	NaN	2	Dab1	-	- && sp|Q8CJH2|DAB1_RAT Disabled homolog 1 OS=Rattus norvegicus OX=10116 GN=Dab1 PE=1 SV=1
4	104032577	+	m5C_29187	14	9	16	10	0.646	0.033	0.046	5.10866e-06	NaN	2	Dab1	-	- && sp|Q8CJH2|DAB1_RAT Disabled homolog 1 OS=Rattus norvegicus OX=10116 GN=Dab1 PE=1 SV=1
4	104032565	+	m5C_31141	17	15	20	18	0.875	0.053	0.075	2.86437e-14	NaN	2	Dab1	-	- && sp|Q8CJH2|DAB1_RAT Disabled homolog 1 OS=Rattus norvegicus OX=10116 GN=Dab1 PE=1 SV=1
4	104032539	+	m5C_32319	18	16	21	18	0.859	0.033	0.046	5.32907e-14	NaN	2	Dab1	-	- && sp|Q8CJH2|DAB1_RAT Disabled homolog 1 OS=Rattus norvegicus OX=10116 GN=Dab1 PE=1 SV=1
4	104032511	+	m5C_38323	13	12	15	14	0.938	0.044	0.062	1.48376e-10	NaN	2	Dab1	-	- && sp|Q8CJH2|DAB1_RAT Disabled homolog 1 OS=Rattus norvegicus OX=10116 GN=Dab1 PE=1 SV=1
4	104032531	+	m5C_40104	18	11	21	13	0.643	0.017	0.024	6.55589e-08	NaN	2	Dab1	-	- && sp|Q8CJH2|DAB1_RAT Disabled homolog 1 OS=Rattus norvegicus OX=10116 GN=Dab1 PE=1 SV=1
X	112274352	+	m5C_14115	15	12	17	13	0.754	0.062	0.087	1.44038e-09	NaN	2	Dach2	-	- && sp|Q925Q8|DACH2_MOUSE Dachshund homolog 2 OS=Mus musculus OX=10090 GN=Dach2 PE=1 SV=1
3	88857365	-	m5C_18305	27	12	30	13	0.443	0.03	0.043	7.69684e-08	NaN	2	Dap3	utr_5	- && sp|Q9ER88|RT29_MOUSE 28S ribosomal protein S29, mitochondrial OS=Mus musculus OX=10090 GN=Dap3 PE=1 SV=1
9	66106348	+	m5C_727	26	12	29	14	0.47	0.015	0.027	1.25086e-10	NaN	3	Dapk2	-	- && sp|Q8VDF3|DAPK2_MOUSE Death-associated protein kinase 2 OS=Mus musculus OX=10090 GN=Dapk2 PE=1 SV=1
9	66106347	+	m5C_23635	30	9	34	11	0.336	0.052	0.073	1.05495e-05	NaN	2	Dapk2	-	- && sp|Q8VDF3|DAPK2_MOUSE Death-associated protein kinase 2 OS=Mus musculus OX=10090 GN=Dapk2 PE=1 SV=1
9	66106345	+	m5C_29188	34	11	40	12	0.331	0.044	0.062	2.1938e-06	NaN	2	Dapk2	-	- && sp|Q8VDF3|DAPK2_MOUSE Death-associated protein kinase 2 OS=Mus musculus OX=10090 GN=Dapk2 PE=1 SV=1
10	80118936	+	m5C_8331	208	55	234	62	0.279	0.043	0.062	0	NaN	2	Dazap1	CDS	- && sp|Q9JII5|DAZP1_MOUSE DAZ-associated protein 1 OS=Mus musculus OX=10090 GN=Dazap1 PE=1 SV=2
10	80118935	+	m5C_27173	207	54	234	62	0.272	0.028	0.039	0	NaN	2	Dazap1	CDS	- && sp|Q9JII5|DAZP1_MOUSE DAZ-associated protein 1 OS=Mus musculus OX=10090 GN=Dazap1 PE=1 SV=2
7	45355083	+	m5C_15022	364	91	410	103	0.257	0.026	0.044	0	NaN	3	Dbp	CDS	- && sp|Q60925|DBP_MOUSE D site-binding protein OS=Mus musculus OX=10090 GN=Dbp PE=1 SV=2
7	45355084	+	m5C_35751	376	100	421	112	0.27	0.006	0.008	0	NaN	2	Dbp	CDS	- && sp|Q60925|DBP_MOUSE D site-binding protein OS=Mus musculus OX=10090 GN=Dbp PE=1 SV=2
4	45342332	+	m5C_3845	23	10	28	12	0.443	0.015	0.022	2.07175e-06	NaN	2	Dcaf10	CDS	- && sp|A2AKB9|DCA10_MOUSE DDB1- and CUL4-associated factor 10 OS=Mus musculus OX=10090 GN=Dcaf10 PE=1 SV=1
4	45342349	+	m5C_10313	27	11	30	13	0.482	0.117	0.166	2.87056e-07	NaN	2	Dcaf10	CDS	- && sp|A2AKB9|DCA10_MOUSE DDB1- and CUL4-associated factor 10 OS=Mus musculus OX=10090 GN=Dcaf10 PE=1 SV=1
4	45342348	+	m5C_32067	23	11	28	13	0.489	0.008	0.011	2.98457e-07	NaN	2	Dcaf10	CDS	- && sp|A2AKB9|DCA10_MOUSE DDB1- and CUL4-associated factor 10 OS=Mus musculus OX=10090 GN=Dcaf10 PE=1 SV=1
11	105946407	+	m5C_22113	30	11	33	12	0.368	0.017	0.025	1.71333e-06	NaN	2	Dcaf7	utr_3	- && sp|P61962|DCAF7_HUMAN DDB1- and CUL4-associated factor 7 OS=Homo sapiens OX=9606 GN=DCAF7 PE=1 SV=1
1	171975763	+	m5C_43816	44	11	51	13	0.291	0.062	0.088	1.38323e-06	NaN	2	Dcaf8	utr_5	- && sp|Q8N7N5|DCAF8_MOUSE DDB1- and CUL4-associated factor 8 OS=Mus musculus OX=10090 GN=Dcaf8 PE=1 SV=1
9	111317197	+	m5C_12759	40	18	47	21	0.449	0.011	0.015	1.29474e-11	NaN	2	Dclk3	-	- && sp|Q8BWQ5|DCLK3_MOUSE Serine/threonine-protein kinase DCLK3 OS=Mus musculus OX=10090 GN=Dclk3 PE=1 SV=2
9	111297870	+	m5C_38428	38	9	43	10	0.242	0.024	0.034	3.59955e-05	NaN	2	Dclk3	CDS	- && sp|Q8BWQ5|DCLK3_MOUSE Serine/threonine-protein kinase DCLK3 OS=Mus musculus OX=10090 GN=Dclk3 PE=1 SV=2
7	119494830	-	m5C_2020	39	15	43	16	0.363	0.061	0.086	1.23687e-09	NaN	2	Dcun1d3	utr_5	- && sp|Q8K0V2|DCNL3_MOUSE DCN1-like protein 3 OS=Mus musculus OX=10090 GN=Dcun1d3 PE=2 SV=1
7	119494834	-	m5C_19391	41	16	46	17	0.378	0.032	0.045	5.71018e-10	NaN	2	Dcun1d3	utr_5	- && sp|Q8K0V2|DCNL3_MOUSE DCN1-like protein 3 OS=Mus musculus OX=10090 GN=Dcun1d3 PE=2 SV=1
4	141418978	-	m5C_10151	19	8	21	9	0.465	0.075	0.105	4.30719e-05	NaN	2	Ddi2	-	- && sp|Q9ER99|RSCA1_MOUSE Regulatory solute carrier protein family 1 member 1 OS=Mus musculus OX=10090 GN=Rsc1a1 PE=1 SV=2
4	141423929	-	m5C_14703	13	11	14	12	0.888	0.015	0.021	7.52743e-10	NaN	2	Ddi2	-	- && sp|Q9ER99|RSCA1_MOUSE Regulatory solute carrier protein family 1 member 1 OS=Mus musculus OX=10090 GN=Rsc1a1 PE=1 SV=2
4	141423928	-	m5C_16509	12	11	13	12	0.883	0.012	0.017	4.8629e-09	NaN	2	Ddi2	-	- && sp|Q9ER99|RSCA1_MOUSE Regulatory solute carrier protein family 1 member 1 OS=Mus musculus OX=10090 GN=Rsc1a1 PE=1 SV=2
4	141418985	-	m5C_17615	22	12	25	13	0.533	0.027	0.047	9.13315e-11	NaN	3	Ddi2	-	- && sp|Q9ER99|RSCA1_MOUSE Regulatory solute carrier protein family 1 member 1 OS=Mus musculus OX=10090 GN=Rsc1a1 PE=1 SV=2
4	141418998	-	m5C_24354	21	12	23	13	0.593	0.052	0.074	5.14428e-08	NaN	2	Ddi2	-	- && sp|Q9ER99|RSCA1_MOUSE Regulatory solute carrier protein family 1 member 1 OS=Mus musculus OX=10090 GN=Rsc1a1 PE=1 SV=2
4	141418983	-	m5C_24938	21	10	23	11	0.481	0.013	0.019	3.73083e-06	NaN	2	Ddi2	-	- && sp|Q9ER99|RSCA1_MOUSE Regulatory solute carrier protein family 1 member 1 OS=Mus musculus OX=10090 GN=Rsc1a1 PE=1 SV=2
15	79413065	-	m5C_25099	122	33	139	37	0.271	0.021	0.029	0	NaN	2	Ddx17	utr_3	- && sp|Q92841|DDX17_HUMAN Probable ATP-dependent RNA helicase DDX17 OS=Homo sapiens OX=9606 GN=DDX17 PE=1 SV=2
15	79413066	-	m5C_33184	117	30	133	34	0.258	0.024	0.034	0	NaN	2	Ddx17	utr_3	- && sp|Q92841|DDX17_HUMAN Probable ATP-dependent RNA helicase DDX17 OS=Homo sapiens OX=9606 GN=DDX17 PE=1 SV=2
15	98556132	-	m5C_23289	47	21	55	24	0.441	0.049	0.069	7.4829e-14	NaN	2	Ddx23	-	- && sp|Q9BUQ8|DDX23_HUMAN Probable ATP-dependent RNA helicase DDX23 OS=Homo sapiens OX=9606 GN=DDX23 PE=1 SV=3
5	120765391	+	m5C_5155	63	15	75	18	0.243	0.024	0.034	2.81392e-09	NaN	2	Ddx54	utr_3	- && sp|Q8K4L0|DDX54_MOUSE ATP-dependent RNA helicase DDX54 OS=Mus musculus OX=10090 GN=Ddx54 PE=1 SV=1
5	120765392	+	m5C_41609	80	18	93	21	0.233	0.009	0.012	8.0947e-11	NaN	2	Ddx54	utr_3	- && sp|Q8K4L0|DDX54_MOUSE ATP-dependent RNA helicase DDX54 OS=Mus musculus OX=10090 GN=Ddx54 PE=1 SV=1
17	26302874	-	m5C_4453	638	161	722	181	0.244	0.026	0.045	0	NaN	3	Decr2	CDS	- && sp|Q9WV68|DECR2_MOUSE Peroxisomal 2,4-dienoyl-CoA reductase [(3E)-enoyl-CoA-producing] OS=Mus musculus OX=10090 GN=Decr2 PE=1 SV=1
6	148890471	-	m5C_1902	39	16	45	19	0.554	0.122	0.211	2.22045e-16	NaN	3	Dennd5b	utr_3	- && sp|A2RSQ0|DEN5B_MOUSE DENN domain-containing protein 5B OS=Mus musculus OX=10090 GN=Dennd5b PE=1 SV=2
6	149002984	-	m5C_13900	39	13	44	14	0.347	0.037	0.064	8.35153e-11	NaN	3	Dennd5b	utr_5	- && sp|A2RSQ0|DEN5B_MOUSE DENN domain-containing protein 5B OS=Mus musculus OX=10090 GN=Dennd5b PE=1 SV=2
6	148890465	-	m5C_14810	16	10	18	11	0.611	0.023	0.032	1.26971e-06	NaN	2	Dennd5b	utr_3	- && sp|A2RSQ0|DEN5B_MOUSE DENN domain-containing protein 5B OS=Mus musculus OX=10090 GN=Dennd5b PE=1 SV=2
6	148890476	-	m5C_32105	38	12	44	14	0.403	0.066	0.133	1.29752e-12	NaN	4	Dennd5b	utr_3	- && sp|A2RSQ0|DEN5B_MOUSE DENN domain-containing protein 5B OS=Mus musculus OX=10090 GN=Dennd5b PE=1 SV=2
6	148890470	-	m5C_34889	38	15	45	17	0.58	0.158	0.273	6.66134e-16	NaN	3	Dennd5b	utr_3	- && sp|A2RSQ0|DEN5B_MOUSE DENN domain-containing protein 5B OS=Mus musculus OX=10090 GN=Dennd5b PE=1 SV=2
6	148890463	-	m5C_38321	36	12	42	14	0.506	0.119	0.207	5.09855e-11	NaN	3	Dennd5b	utr_3	- && sp|A2RSQ0|DEN5B_MOUSE DENN domain-containing protein 5B OS=Mus musculus OX=10090 GN=Dennd5b PE=1 SV=2
6	148890467	-	m5C_42792	16	12	18	13	0.746	0.056	0.078	4.5617e-09	NaN	2	Dennd5b	utr_3	- && sp|A2RSQ0|DEN5B_MOUSE DENN domain-containing protein 5B OS=Mus musculus OX=10090 GN=Dennd5b PE=1 SV=2
6	149002980	-	m5C_46090	39	13	43	14	0.405	0.103	0.146	6.46377e-08	NaN	2	Dennd5b	utr_5	- && sp|A2RSQ0|DEN5B_MOUSE DENN domain-containing protein 5B OS=Mus musculus OX=10090 GN=Dennd5b PE=1 SV=2
16	10360685	-	m5C_27357	61	16	71	18	0.262	0.014	0.02	2.34579e-09	NaN	2	Dexi	utr_5	- && sp|Q9WUQ7|DEXI_MOUSE Dexamethasone-induced protein OS=Mus musculus OX=10090 GN=Dexi PE=3 SV=2
4	149202679	+	m5C_9716	22	15	25	17	0.686	0.06	0.104	0	NaN	3	Dffa	-	- && sp|O54786|DFFA_MOUSE DNA fragmentation factor subunit alpha OS=Mus musculus OX=10090 GN=Dffa PE=1 SV=2
4	149202682	+	m5C_15428	24	17	27	19	0.712	0.008	0.012	2.86438e-13	NaN	2	Dffa	-	- && sp|O54786|DFFA_MOUSE DNA fragmentation factor subunit alpha OS=Mus musculus OX=10090 GN=Dffa PE=1 SV=2
4	149202681	+	m5C_16129	22	15	25	17	0.667	0.018	0.031	1.77636e-15	NaN	3	Dffa	-	- && sp|O54786|DFFA_MOUSE DNA fragmentation factor subunit alpha OS=Mus musculus OX=10090 GN=Dffa PE=1 SV=2
4	149202676	+	m5C_31748	22	14	25	15	0.619	0.055	0.095	3.34177e-14	NaN	3	Dffa	-	- && sp|O54786|DFFA_MOUSE DNA fragmentation factor subunit alpha OS=Mus musculus OX=10090 GN=Dffa PE=1 SV=2
4	149202678	+	m5C_36532	21	15	24	17	0.667	0.054	0.094	8.88178e-16	NaN	3	Dffa	-	- && sp|O54786|DFFA_MOUSE DNA fragmentation factor subunit alpha OS=Mus musculus OX=10090 GN=Dffa PE=1 SV=2
15	76386278	-	m5C_13933	63	20	69	21	0.304	0.052	0.073	2.34546e-12	NaN	2	Dgat1	utr_3	- && sp|Q9Z2A7|DGAT1_MOUSE Diacylglycerol O-acyltransferase 1 OS=Mus musculus OX=10090 GN=Dgat1 PE=1 SV=1
16	17884374	+	m5C_24186	146	33	171	39	0.225	0.012	0.02	0	NaN	3	Dgcr6	CDS	- && sp|O35347|DGCR6_MOUSE Protein DGCR6 OS=Mus musculus OX=10090 GN=Dgcr6 PE=2 SV=2
2	91768404	-	m5C_17577	29	10	32	11	0.353	0.02	0.028	8.94004e-06	NaN	2	Dgkz	CDS	- && sp|Q80UP3|DGKZ_MOUSE Diacylglycerol kinase zeta OS=Mus musculus OX=10090 GN=Dgkz PE=1 SV=2
2	91793810	-	m5C_32941	80	19	88	21	0.248	0.006	0.008	1.63275e-11	NaN	2	Dgkz	-	- && sp|Q80UP3|DGKZ_MOUSE Diacylglycerol kinase zeta OS=Mus musculus OX=10090 GN=Dgkz PE=1 SV=2
2	91768403	-	m5C_38966	28	11	30	12	0.426	0.034	0.048	2.88454e-07	NaN	2	Dgkz	CDS	- && sp|Q80UP3|DGKZ_MOUSE Diacylglycerol kinase zeta OS=Mus musculus OX=10090 GN=Dgkz PE=1 SV=2
4	133696680	-	m5C_42709	36	9	40	10	0.266	0.007	0.01	1.55458e-05	NaN	2	Dhdds	utr_3	- && sp|Q99KU1|DHDDS_MOUSE Dehydrodolichyl diphosphate synthase complex subunit Dhdds OS=Mus musculus OX=10090 GN=Dhdds PE=2 SV=1
7	45127628	-	m5C_464	12	12	13	13	1	0	0	1.59914e-11	NaN	2	Dhdh","Gm45808	-	- && sp|Q9DBB8|DHDH_MOUSE Trans-1,2-dihydrobenzene-1,2-diol dehydrogenase OS=Mus musculus OX=10090 GN=Dhdh PE=1 SV=1;- && sp|Q9DBB8|DHDH_MOUSE Trans-1,2-dihydrobenzene-1,2-diol dehydrogenase OS=Mus musculus OX=10090 GN=Dhdh PE=1 SV=1
7	45126053	-	m5C_6968	12	8	14	9	0.685	0.081	0.115	2.00089e-05	NaN	2	Dhdh","Gm45808	-	- && sp|Q9DBB8|DHDH_MOUSE Trans-1,2-dihydrobenzene-1,2-diol dehydrogenase OS=Mus musculus OX=10090 GN=Dhdh PE=1 SV=1;- && sp|Q9DBB8|DHDH_MOUSE Trans-1,2-dihydrobenzene-1,2-diol dehydrogenase OS=Mus musculus OX=10090 GN=Dhdh PE=1 SV=1
7	45132633	-	m5C_10904	10	8	12	9	0.809	0.006	0.009	2.63232e-06	NaN	2	Dhdh","Gm45808	-	- && sp|Q9DBB8|DHDH_MOUSE Trans-1,2-dihydrobenzene-1,2-diol dehydrogenase OS=Mus musculus OX=10090 GN=Dhdh PE=1 SV=1;- && sp|Q9DBB8|DHDH_MOUSE Trans-1,2-dihydrobenzene-1,2-diol dehydrogenase OS=Mus musculus OX=10090 GN=Dhdh PE=1 SV=1
7	45127629	-	m5C_13224	11	11	12	12	1	0	0	2.12573e-10	NaN	2	Dhdh","Gm45808	-	- && sp|Q9DBB8|DHDH_MOUSE Trans-1,2-dihydrobenzene-1,2-diol dehydrogenase OS=Mus musculus OX=10090 GN=Dhdh PE=1 SV=1;- && sp|Q9DBB8|DHDH_MOUSE Trans-1,2-dihydrobenzene-1,2-diol dehydrogenase OS=Mus musculus OX=10090 GN=Dhdh PE=1 SV=1
7	45127626	-	m5C_14178	12	12	13	13	1	0	0	1.59914e-11	NaN	2	Dhdh","Gm45808	-	- && sp|Q9DBB8|DHDH_MOUSE Trans-1,2-dihydrobenzene-1,2-diol dehydrogenase OS=Mus musculus OX=10090 GN=Dhdh PE=1 SV=1;- && sp|Q9DBB8|DHDH_MOUSE Trans-1,2-dihydrobenzene-1,2-diol dehydrogenase OS=Mus musculus OX=10090 GN=Dhdh PE=1 SV=1
7	45127625	-	m5C_16236	11	11	12	12	1	0	0	2.13384e-10	NaN	2	Dhdh","Gm45808	-	- && sp|Q9DBB8|DHDH_MOUSE Trans-1,2-dihydrobenzene-1,2-diol dehydrogenase OS=Mus musculus OX=10090 GN=Dhdh PE=1 SV=1;- && sp|Q9DBB8|DHDH_MOUSE Trans-1,2-dihydrobenzene-1,2-diol dehydrogenase OS=Mus musculus OX=10090 GN=Dhdh PE=1 SV=1
7	45125990	-	m5C_26255	12	11	13	12	0.9	0.071	0.1	4.58617e-10	NaN	2	Dhdh","Gm45808	-	- && sp|Q9DBB8|DHDH_MOUSE Trans-1,2-dihydrobenzene-1,2-diol dehydrogenase OS=Mus musculus OX=10090 GN=Dhdh PE=1 SV=1;- && sp|Q9DBB8|DHDH_MOUSE Trans-1,2-dihydrobenzene-1,2-diol dehydrogenase OS=Mus musculus OX=10090 GN=Dhdh PE=1 SV=1
7	45134944	-	m5C_42727	14	7	16	8	0.54	0.068	0.096	0.000138788	NaN	2	Dhdh","Gm45808	-	- && sp|Q9DBB8|DHDH_MOUSE Trans-1,2-dihydrobenzene-1,2-diol dehydrogenase OS=Mus musculus OX=10090 GN=Dhdh PE=1 SV=1;- && sp|Q9DBB8|DHDH_MOUSE Trans-1,2-dihydrobenzene-1,2-diol dehydrogenase OS=Mus musculus OX=10090 GN=Dhdh PE=1 SV=1
7	45127615	-	m5C_42826	11	11	13	13	1	0	0	5.84831e-11	NaN	2	Dhdh","Gm45808	-	- && sp|Q9DBB8|DHDH_MOUSE Trans-1,2-dihydrobenzene-1,2-diol dehydrogenase OS=Mus musculus OX=10090 GN=Dhdh PE=1 SV=1;- && sp|Q9DBB8|DHDH_MOUSE Trans-1,2-dihydrobenzene-1,2-diol dehydrogenase OS=Mus musculus OX=10090 GN=Dhdh PE=1 SV=1
7	45134970	-	m5C_45239	11	10	12	11	0.959	0.029	0.041	2.49648e-09	NaN	2	Dhdh","Gm45808	-	- && sp|Q9DBB8|DHDH_MOUSE Trans-1,2-dihydrobenzene-1,2-diol dehydrogenase OS=Mus musculus OX=10090 GN=Dhdh PE=1 SV=1;- && sp|Q9DBB8|DHDH_MOUSE Trans-1,2-dihydrobenzene-1,2-diol dehydrogenase OS=Mus musculus OX=10090 GN=Dhdh PE=1 SV=1
2	5902414	-	m5C_14601	17	9	19	9	0.513	0.009	0.013	1.42123e-05	NaN	2	Dhtkd1	utr_3	- && sp|A2ATU0|DHTK1_MOUSE Probable 2-oxoglutarate dehydrogenase E1 component DHKTD1, mitochondrial OS=Mus musculus OX=10090 GN=Dhtkd1 PE=1 SV=1
2	5902418	-	m5C_17817	19	10	22	12	0.561	0.096	0.166	4.73005e-10	NaN	3	Dhtkd1	utr_3	- && sp|A2ATU0|DHTK1_MOUSE Probable 2-oxoglutarate dehydrogenase E1 component DHKTD1, mitochondrial OS=Mus musculus OX=10090 GN=Dhtkd1 PE=1 SV=1
2	5930332	-	m5C_33318	40	16	44	17	0.403	0.05	0.07	4.59744e-10	NaN	2	Dhtkd1	-	- && sp|A2ATU0|DHTK1_MOUSE Probable 2-oxoglutarate dehydrogenase E1 component DHKTD1, mitochondrial OS=Mus musculus OX=10090 GN=Dhtkd1 PE=1 SV=1
2	5930343	-	m5C_40210	32	11	35	12	0.36	0.019	0.027	8.41487e-07	NaN	2	Dhtkd1	-	- && sp|A2ATU0|DHTK1_MOUSE Probable 2-oxoglutarate dehydrogenase E1 component DHKTD1, mitochondrial OS=Mus musculus OX=10090 GN=Dhtkd1 PE=1 SV=1
4	107164041	-	m5C_30410	504	110	565	123	0.217	0.006	0.008	0	NaN	2	Dio1	CDS	- && sp|Q61153|IOD1_MOUSE Type I iodothyronine deiodinase OS=Mus musculus OX=10090 GN=Dio1 PE=1 SV=3
1	86977650	+	m5C_41045	39	11	45	13	0.302	0.049	0.069	1.17981e-06	NaN	2	Dis3l2	-	- && sp|Q8CI75|DI3L2_MOUSE DIS3-like exonuclease 2 OS=Mus musculus OX=10090 GN=Dis3l2 PE=1 SV=1
7	18810430	+	m5C_2893	38	10	45	11	0.261	0.039	0.056	7.14338e-06	NaN	2	Dmwd	CDS	- && sp|Q08274|DMWD_MOUSE Dystrophia myotonica WD repeat-containing protein OS=Mus musculus OX=10090 GN=Dmwd PE=1 SV=3
7	18810391	+	m5C_10030	36	10	41	12	0.29	0.018	0.025	5.87282e-06	NaN	2	Dmwd	CDS	- && sp|Q08274|DMWD_MOUSE Dystrophia myotonica WD repeat-containing protein OS=Mus musculus OX=10090 GN=Dmwd PE=1 SV=3
7	18810429	+	m5C_15943	39	10	45	12	0.271	0.032	0.045	6.46395e-06	NaN	2	Dmwd	CDS	- && sp|Q08274|DMWD_MOUSE Dystrophia myotonica WD repeat-containing protein OS=Mus musculus OX=10090 GN=Dmwd PE=1 SV=3
7	18810527	+	m5C_22519	32	10	35	11	0.374	0.069	0.097	4.05238e-06	NaN	2	Dmwd	CDS	- && sp|Q08274|DMWD_MOUSE Dystrophia myotonica WD repeat-containing protein OS=Mus musculus OX=10090 GN=Dmwd PE=1 SV=3
7	18810389	+	m5C_46336	34	10	39	12	0.307	0.018	0.026	5.28335e-06	NaN	2	Dmwd	CDS	- && sp|Q08274|DMWD_MOUSE Dystrophia myotonica WD repeat-containing protein OS=Mus musculus OX=10090 GN=Dmwd PE=1 SV=3
1	75220166	+	m5C_15078	66	15	77	17	0.23	0.01	0.014	1.39122e-08	NaN	2	Dnajb2	CDS	- && sp|Q9QYI5|DNJB2_MOUSE DnaJ homolog subfamily B member 2 OS=Mus musculus OX=10090 GN=Dnajb2 PE=1 SV=3
15	10470449	-	m5C_6526	54	17	64	20	0.308	0.034	0.058	2.56461e-14	NaN	3	Dnajc21	-	- && sp|E9Q8D0|DJC21_MOUSE DnaJ homolog subfamily C member 21 OS=Mus musculus OX=10090 GN=Dnajc21 PE=1 SV=1
15	10470457	-	m5C_13348	61	20	70	23	0.345	0.026	0.052	0	NaN	4	Dnajc21	-	- && sp|E9Q8D0|DJC21_MOUSE DnaJ homolog subfamily C member 21 OS=Mus musculus OX=10090 GN=Dnajc21 PE=1 SV=1
15	10470448	-	m5C_15304	67	20	77	23	0.318	0.042	0.072	0	NaN	3	Dnajc21	-	- && sp|E9Q8D0|DJC21_MOUSE DnaJ homolog subfamily C member 21 OS=Mus musculus OX=10090 GN=Dnajc21 PE=1 SV=1
15	10470469	-	m5C_29220	50	11	60	13	0.228	0.002	0.004	2.09891e-06	NaN	2	Dnajc21	-	- && sp|E9Q8D0|DJC21_MOUSE DnaJ homolog subfamily C member 21 OS=Mus musculus OX=10090 GN=Dnajc21 PE=1 SV=1
15	99000015	+	m5C_43483	27	8	30	9	0.311	0.049	0.07	0.000105816	NaN	2	Dnajc22	-	- && sp|Q8CHS2|DJC22_MOUSE DnaJ homolog subfamily C member 22 OS=Mus musculus OX=10090 GN=Dnajc22 PE=1 SV=1
5	135093335	+	m5C_6433	71	15	78	17	0.22	0.009	0.013	7.18253e-09	NaN	2	Dnajc30	CDS	- && sp|P59041|DJC30_MOUSE DnaJ homolog subfamily C member 30, mitochondrial OS=Mus musculus OX=10090 GN=Dnajc30 PE=1 SV=1
5	135093329	+	m5C_7534	67	16	74	17	0.239	0.008	0.011	2.9463e-09	NaN	2	Dnajc30	CDS	- && sp|P59041|DJC30_MOUSE DnaJ homolog subfamily C member 30, mitochondrial OS=Mus musculus OX=10090 GN=Dnajc30 PE=1 SV=1
5	135093326	+	m5C_9607	61	12	69	14	0.204	0.003	0.004	3.04509e-07	NaN	2	Dnajc30	CDS	- && sp|P59041|DJC30_MOUSE DnaJ homolog subfamily C member 30, mitochondrial OS=Mus musculus OX=10090 GN=Dnajc30 PE=1 SV=1
5	135093344	+	m5C_14814	72	19	80	21	0.268	0.01	0.014	6.13509e-12	NaN	2	Dnajc30	CDS	- && sp|P59041|DJC30_MOUSE DnaJ homolog subfamily C member 30, mitochondrial OS=Mus musculus OX=10090 GN=Dnajc30 PE=1 SV=1
5	135093346	+	m5C_18082	75	17	86	19	0.232	0.023	0.039	2.17604e-14	NaN	3	Dnajc30	CDS	- && sp|P59041|DJC30_MOUSE DnaJ homolog subfamily C member 30, mitochondrial OS=Mus musculus OX=10090 GN=Dnajc30 PE=1 SV=1
5	135093343	+	m5C_32990	71	20	79	22	0.279	0.007	0.01	5.00589e-12	NaN	2	Dnajc30	CDS	- && sp|P59041|DJC30_MOUSE DnaJ homolog subfamily C member 30, mitochondrial OS=Mus musculus OX=10090 GN=Dnajc30 PE=1 SV=1
17	46810379	+	m5C_13963	31	9	36	10	0.316	0.034	0.048	2.33315e-05	NaN	2	Dnph1	utr_3	- && sp|Q80VJ3|DNPH1_MOUSE 2'-deoxynucleoside 5'-phosphate N-hydrolase 1 OS=Mus musculus OX=10090 GN=Dnph1 PE=1 SV=2
9	64981813	+	m5C_4363	42	10	48	11	0.238	0.021	0.03	1.62853e-05	NaN	2	Dpp8	utr_3	- && sp|Q80YA7|DPP8_MOUSE Dipeptidyl peptidase 8 OS=Mus musculus OX=10090 GN=Dpp8 PE=1 SV=1
5	30519156	+	m5C_0	10	8	11	9	0.8	0	0	7.90579e-06	NaN	2	Drc1	-	- && sp|Q3USS3|DRC1_MOUSE Dynein regulatory complex protein 1 OS=Mus musculus OX=10090 GN=Drc1 PE=1 SV=1
5	30519160	+	m5C_38409	10	8	11	9	0.8	0	0	7.90579e-06	NaN	2	Drc1	-	- && sp|Q3USS3|DRC1_MOUSE Dynein regulatory complex protein 1 OS=Mus musculus OX=10090 GN=Drc1 PE=1 SV=1
18	20691262	+	m5C_6076	24	8	28	9	0.336	0.02	0.028	0.000181417	NaN	2	Dsg2	utr_5	- && sp|O55111|DSG2_MOUSE Desmoglein-2 OS=Mus musculus OX=10090 GN=Dsg2 PE=1 SV=3
18	20691266	+	m5C_11063	28	13	32	15	0.494	0.1	0.142	1.83494e-08	NaN	2	Dsg2	utr_5	- && sp|O55111|DSG2_MOUSE Desmoglein-2 OS=Mus musculus OX=10090 GN=Dsg2 PE=1 SV=3
18	20691267	+	m5C_12371	38	12	43	13	0.371	0.075	0.129	5.22095e-10	NaN	3	Dsg2	utr_5	- && sp|O55111|DSG2_MOUSE Desmoglein-2 OS=Mus musculus OX=10090 GN=Dsg2 PE=1 SV=3
18	20691265	+	m5C_16751	28	11	33	12	0.415	0.092	0.13	5.21499e-07	NaN	2	Dsg2	utr_5	- && sp|O55111|DSG2_MOUSE Desmoglein-2 OS=Mus musculus OX=10090 GN=Dsg2 PE=1 SV=3
18	20691283	+	m5C_19070	48	14	54	16	0.362	0.085	0.147	2.52764e-12	NaN	3	Dsg2	utr_5	- && sp|O55111|DSG2_MOUSE Desmoglein-2 OS=Mus musculus OX=10090 GN=Dsg2 PE=1 SV=3
18	20691278	+	m5C_19574	46	13	52	15	0.344	0.081	0.14	2.91008e-11	NaN	3	Dsg2	utr_5	- && sp|O55111|DSG2_MOUSE Desmoglein-2 OS=Mus musculus OX=10090 GN=Dsg2 PE=1 SV=3
18	20691282	+	m5C_22091	36	15	42	17	0.448	0.091	0.129	1.37239e-09	NaN	2	Dsg2	utr_5	- && sp|O55111|DSG2_MOUSE Desmoglein-2 OS=Mus musculus OX=10090 GN=Dsg2 PE=1 SV=3
18	20691281	+	m5C_27032	48	15	54	17	0.357	0.076	0.131	7.06102e-13	NaN	3	Dsg2	utr_5	- && sp|O55111|DSG2_MOUSE Desmoglein-2 OS=Mus musculus OX=10090 GN=Dsg2 PE=1 SV=3
1	34329447	+	m5C_17535	117	28	129	31	0.242	0	0.001	0	NaN	2	Dst	CDS	- && sp|Q91ZU6|DYST_MOUSE Dystonin OS=Mus musculus OX=10090 GN=Dst PE=1 SV=2
8	106780046	+	m5C_18407	46	16	52	17	0.336	0.043	0.06	8.83375e-10	NaN	2	Dus2	CDS	- && sp|Q9D7B1|DUS2L_MOUSE tRNA-dihydrouridine(20) synthase [NAD(P)+]-like OS=Mus musculus OX=10090 GN=Dus2 PE=1 SV=1
8	106780045	+	m5C_25333	36	13	41	15	0.383	0.039	0.067	1.86549e-11	NaN	3	Dus2	CDS	- && sp|Q9D7B1|DUS2L_MOUSE tRNA-dihydrouridine(20) synthase [NAD(P)+]-like OS=Mus musculus OX=10090 GN=Dus2 PE=1 SV=1
8	106780043	+	m5C_41182	44	15	49	16	0.332	0.048	0.069	2.10459e-09	NaN	2	Dus2	CDS	- && sp|Q9D7B1|DUS2L_MOUSE tRNA-dihydrouridine(20) synthase [NAD(P)+]-like OS=Mus musculus OX=10090 GN=Dus2 PE=1 SV=1
17	26727124	-	m5C_9860	95	34	105	37	0.342	0.022	0.03	0	NaN	2	Dusp1	-	- && sp|P28563|DUS1_MOUSE Dual specificity protein phosphatase 1 OS=Mus musculus OX=10090 GN=Dusp1 PE=1 SV=1
17	26727122	-	m5C_18213	98	38	109	42	0.356	0.043	0.061	0	NaN	2	Dusp1	-	- && sp|P28563|DUS1_MOUSE Dual specificity protein phosphatase 1 OS=Mus musculus OX=10090 GN=Dusp1 PE=1 SV=1
17	26727138	-	m5C_19611	108	28	120	31	0.245	0.026	0.037	0	NaN	2	Dusp1	-	- && sp|P28563|DUS1_MOUSE Dual specificity protein phosphatase 1 OS=Mus musculus OX=10090 GN=Dusp1 PE=1 SV=1
17	26727136	-	m5C_25826	105	32	117	36	0.312	0.006	0.009	0	NaN	2	Dusp1	-	- && sp|P28563|DUS1_MOUSE Dual specificity protein phosphatase 1 OS=Mus musculus OX=10090 GN=Dusp1 PE=1 SV=1
17	26727135	-	m5C_30579	104	32	115	35	0.276	0.045	0.064	0	NaN	2	Dusp1	-	- && sp|P28563|DUS1_MOUSE Dual specificity protein phosphatase 1 OS=Mus musculus OX=10090 GN=Dusp1 PE=1 SV=1
17	26727121	-	m5C_42329	97	32	108	35	0.305	0.035	0.049	0	NaN	2	Dusp1	-	- && sp|P28563|DUS1_MOUSE Dual specificity protein phosphatase 1 OS=Mus musculus OX=10090 GN=Dusp1 PE=1 SV=1
1	170711534	-	m5C_24694	13	12	15	13	0.883	0.035	0.05	3.60999e-10	NaN	2	Dusp12	-	- && sp|Q9D0T2|DUS12_MOUSE Dual specificity protein phosphatase 12 OS=Mus musculus OX=10090 GN=Dusp12 PE=2 SV=1
2	125089789	+	m5C_16750	26	8	31	9	0.388	0.129	0.183	6.68899e-05	NaN	2	Dut	CDS	- && sp|P70583|DUT_RAT Deoxyuridine 5'-triphosphate nucleotidohydrolase OS=Rattus norvegicus OX=10116 GN=Dut PE=2 SV=3
2	125089313	+	m5C_44631	177	37	196	41	0.209	0.004	0.006	0	NaN	2	Dut	-	- && sp|P70583|DUT_RAT Deoxyuridine 5'-triphosphate nucleotidohydrolase OS=Rattus norvegicus OX=10116 GN=Dut PE=2 SV=3
4	118483301	+	m5C_4257	15	9	17	10	0.617	0.082	0.116	2.06888e-06	NaN	2	Ebna1bp2	utr_3	- && sp|Q9D903|EBP2_MOUSE Probable rRNA-processing protein EBP2 OS=Mus musculus OX=10090 GN=Ebna1bp2 PE=2 SV=1
7	139687266	-	m5C_16630	13	8	14	9	0.651	0.011	0.016	1.166e-05	NaN	2	Echs1	-	- && sp|Q8BH95|ECHM_MOUSE Enoyl-CoA hydratase, mitochondrial OS=Mus musculus OX=10090 GN=Echs1 PE=1 SV=1
6	108805974	+	m5C_13746	223	57	253	65	0.259	0.008	0.012	0	NaN	2	Edem1	CDS	- && sp|Q925U4|EDEM1_MOUSE ER degradation-enhancing alpha-mannosidase-like protein 1 OS=Mus musculus OX=10090 GN=Edem1 PE=1 SV=1
6	108805975	+	m5C_29726	224	57	254	65	0.257	0.001	0.002	0	NaN	2	Edem1	CDS	- && sp|Q925U4|EDEM1_MOUSE ER degradation-enhancing alpha-mannosidase-like protein 1 OS=Mus musculus OX=10090 GN=Edem1 PE=1 SV=1
7	89629924	-	m5C_11407	18	10	19	11	0.562	0.044	0.062	9.59515e-07	NaN	2	Eed	utr_5	- && sp|O75530|EED_HUMAN Polycomb protein EED OS=Homo sapiens OX=9606 GN=EED PE=1 SV=2
7	89629988	-	m5C_18014	23	11	25	12	0.478	0.001	0.002	7.39633e-07	NaN	2	Eed	utr_5	- && sp|O75530|EED_HUMAN Polycomb protein EED OS=Homo sapiens OX=9606 GN=EED PE=1 SV=2
7	89629989	-	m5C_21820	23	12	26	13	0.512	0.023	0.033	1.05408e-07	NaN	2	Eed	utr_5	- && sp|O75530|EED_HUMAN Polycomb protein EED OS=Homo sapiens OX=9606 GN=EED PE=1 SV=2
7	89629991	-	m5C_35764	24	12	26	13	0.526	0.046	0.064	3.79123e-08	NaN	2	Eed	utr_5	- && sp|O75530|EED_HUMAN Polycomb protein EED OS=Homo sapiens OX=9606 GN=EED PE=1 SV=2
7	89629926	-	m5C_46495	19	11	21	12	0.574	0.036	0.051	1.68811e-07	NaN	2	Eed	utr_5	- && sp|O75530|EED_HUMAN Polycomb protein EED OS=Homo sapiens OX=9606 GN=EED PE=1 SV=2
9	78388532	-	m5C_20853	20	10	22	12	0.522	0.034	0.048	5.51846e-07	NaN	2	Eef1a1	-	- && sp|P62629|EF1A1_CRIGR Elongation factor 1-alpha 1 OS=Cricetulus griseus OX=10029 GN=EEF1A1 PE=2 SV=1
9	78388870	-	m5C_45706	16	10	18	11	0.659	0.006	0.009	1.69645e-07	NaN	2	Eef1a1	-	- && sp|P62629|EF1A1_CRIGR Elongation factor 1-alpha 1 OS=Cricetulus griseus OX=10029 GN=EEF1A1 PE=2 SV=1
2	32425544	+	m5C_353	92	22	102	25	0.255	0.017	0.024	1.87628e-13	NaN	2	Eeig1	-	- && sp|Q78T81|F102A_MOUSE Protein FAM102A OS=Mus musculus OX=10090 GN=Fam102a PE=1 SV=1
2	32425543	+	m5C_6806	91	21	101	23	0.224	0.009	0.012	2.10809e-12	NaN	2	Eeig1	-	- && sp|Q78T81|F102A_MOUSE Protein FAM102A OS=Mus musculus OX=10090 GN=Fam102a PE=1 SV=1
2	32425577	+	m5C_8305	67	18	74	19	0.264	0.005	0.007	1.15413e-10	NaN	2	Eeig1	-	- && sp|Q78T81|F102A_MOUSE Protein FAM102A OS=Mus musculus OX=10090 GN=Fam102a PE=1 SV=1
2	32425542	+	m5C_33730	90	21	100	23	0.243	0.018	0.026	1.02729e-12	NaN	2	Eeig1	-	- && sp|Q78T81|F102A_MOUSE Protein FAM102A OS=Mus musculus OX=10090 GN=Fam102a PE=1 SV=1
2	32425576	+	m5C_36570	63	15	72	17	0.243	0.016	0.027	3.31046e-12	NaN	3	Eeig1	-	- && sp|Q78T81|F102A_MOUSE Protein FAM102A OS=Mus musculus OX=10090 GN=Fam102a PE=1 SV=1
11	102729529	-	m5C_25489	28	11	32	12	0.401	0.03	0.043	1.47259e-06	NaN	2	Eftud2	utr_3	- && sp|O08810|U5S1_MOUSE 116 kDa U5 small nuclear ribonucleoprotein component OS=Mus musculus OX=10090 GN=Eftud2 PE=1 SV=1
8	125675838	-	m5C_18931	68	19	75	21	0.274	0.007	0.009	2.24278e-11	NaN	2	Egln1	utr_5	- && sp|Q91YE3|EGLN1_MOUSE Egl nine homolog 1 OS=Mus musculus OX=10090 GN=Egln1 PE=1 SV=2
8	125675394	-	m5C_20305	44	10	50	11	0.228	0.01	0.014	9.35612e-06	NaN	2	Egln1	CDS	- && sp|Q91YE3|EGLN1_MOUSE Egl nine homolog 1 OS=Mus musculus OX=10090 GN=Egln1 PE=1 SV=2
8	125675395	-	m5C_43846	45	11	50	13	0.269	0.046	0.065	1.55699e-06	NaN	2	Egln1	CDS	- && sp|Q91YE3|EGLN1_MOUSE Egl nine homolog 1 OS=Mus musculus OX=10090 GN=Egln1 PE=1 SV=2
9	36708637	-	m5C_2698	71	29	80	33	0.455	0.072	0.125	0	NaN	3	Ei24	-	- && sp|Q61070|EI24_MOUSE Etoposide-induced protein 2.4 OS=Mus musculus OX=10090 GN=Ei24 PE=1 SV=3
9	36708642	-	m5C_19603	45	24	51	26	0.55	0.034	0.059	0	NaN	3	Ei24	-	- && sp|Q61070|EI24_MOUSE Etoposide-induced protein 2.4 OS=Mus musculus OX=10090 GN=Ei24 PE=1 SV=3
9	36708643	-	m5C_35067	42	20	47	23	0.509	0.026	0.044	0	NaN	3	Ei24	-	- && sp|Q61070|EI24_MOUSE Etoposide-induced protein 2.4 OS=Mus musculus OX=10090 GN=Ei24 PE=1 SV=3
6	70821864	+	m5C_5518	50	18	55	19	0.327	0.06	0.085	1.55674e-11	NaN	2	Eif2ak3	CDS	- && sp|Q9Z2B5|E2AK3_MOUSE Eukaryotic translation initiation factor 2-alpha kinase 3 OS=Mus musculus OX=10090 GN=Eif2ak3 PE=1 SV=1
19	60778933	-	m5C_2618	59	14	66	16	0.246	0.007	0.01	2.47493e-08	NaN	2	Eif3a	CDS	- && sp|P23116|EIF3A_MOUSE Eukaryotic translation initiation factor 3 subunit A OS=Mus musculus OX=10090 GN=Eif3a PE=1 SV=5
19	60778934	-	m5C_8264	58	20	65	23	0.352	0.002	0.004	8.82405e-13	NaN	2	Eif3a	CDS	- && sp|P23116|EIF3A_MOUSE Eukaryotic translation initiation factor 3 subunit A OS=Mus musculus OX=10090 GN=Eif3a PE=1 SV=5
19	60778947	-	m5C_35127	66	14	74	16	0.225	0.014	0.02	2.98002e-08	NaN	2	Eif3a	CDS	- && sp|P23116|EIF3A_MOUSE Eukaryotic translation initiation factor 3 subunit A OS=Mus musculus OX=10090 GN=Eif3a PE=1 SV=5
19	60778948	-	m5C_35649	65	16	73	18	0.267	0.047	0.067	1.01892e-09	NaN	2	Eif3a	CDS	- && sp|P23116|EIF3A_MOUSE Eukaryotic translation initiation factor 3 subunit A OS=Mus musculus OX=10090 GN=Eif3a PE=1 SV=5
19	60778951	-	m5C_37024	67	15	75	17	0.243	0.03	0.043	5.99753e-09	NaN	2	Eif3a	CDS	- && sp|P23116|EIF3A_MOUSE Eukaryotic translation initiation factor 3 subunit A OS=Mus musculus OX=10090 GN=Eif3a PE=1 SV=5
5	140405434	+	m5C_7593	38	10	44	12	0.297	0.05	0.1	1.45581e-10	NaN	4	Eif3b	CDS	- && sp|Q8JZQ9|EIF3B_MOUSE Eukaryotic translation initiation factor 3 subunit B OS=Mus musculus OX=10090 GN=Eif3b PE=1 SV=1
7	108533910	+	m5C_23342	87	23	101	26	0.263	0.012	0.025	0	NaN	4	Eif3f	CDS	- && sp|Q9DCH4|EIF3F_MOUSE Eukaryotic translation initiation factor 3 subunit F OS=Mus musculus OX=10090 GN=Eif3f PE=1 SV=2
7	108533909	+	m5C_25322	93	25	108	29	0.278	0.022	0.037	0	NaN	3	Eif3f	CDS	- && sp|Q9DCH4|EIF3F_MOUSE Eukaryotic translation initiation factor 3 subunit F OS=Mus musculus OX=10090 GN=Eif3f PE=1 SV=2
7	108533897	+	m5C_26368	90	21	104	25	0.244	0.013	0.023	0	NaN	3	Eif3f	CDS	- && sp|Q9DCH4|EIF3F_MOUSE Eukaryotic translation initiation factor 3 subunit F OS=Mus musculus OX=10090 GN=Eif3f PE=1 SV=2
7	108533898	+	m5C_34705	78	21	88	23	0.272	0.02	0.028	1.23468e-12	NaN	2	Eif3f	CDS	- && sp|Q9DCH4|EIF3F_MOUSE Eukaryotic translation initiation factor 3 subunit F OS=Mus musculus OX=10090 GN=Eif3f PE=1 SV=2
10	61288390	-	m5C_24242	170	40	195	45	0.247	0.013	0.019	0	NaN	2	Eif4ebp2	utr_5	- && sp|P70445|4EBP2_MOUSE Eukaryotic translation initiation factor 4E-binding protein 2 OS=Mus musculus OX=10090 GN=Eif4ebp2 PE=1 SV=1
11	3152756	+	m5C_21954	15	8	16	8	0.574	0.108	0.153	4.35605e-05	NaN	2	Eif4enif1	-	- && sp|Q9EST3|4ET_MOUSE Eukaryotic translation initiation factor 4E transporter OS=Mus musculus OX=10090 GN=Eif4enif1 PE=1 SV=2
16	20491887	+	m5C_12232	36	10	39	11	0.299	0.066	0.094	1.08439e-05	NaN	2	Eif4g1	-	- && sp|Q6NZJ6|IF4G1_MOUSE Eukaryotic translation initiation factor 4 gamma 1 OS=Mus musculus OX=10090 GN=Eif4g1 PE=1 SV=1
16	20491880	+	m5C_14011	33	11	37	12	0.339	0.053	0.075	1.01845e-06	NaN	2	Eif4g1	-	- && sp|Q6NZJ6|IF4G1_MOUSE Eukaryotic translation initiation factor 4 gamma 1 OS=Mus musculus OX=10090 GN=Eif4g1 PE=1 SV=1
16	20508507	+	m5C_26789	28	11	33	12	0.415	0.106	0.15	8.54576e-07	NaN	2	Eif4g1	-	- && sp|Q6NZJ6|IF4G1_MOUSE Eukaryotic translation initiation factor 4 gamma 1 OS=Mus musculus OX=10090 GN=Eif4g1 PE=1 SV=1
16	20491882	+	m5C_43133	35	10	38	11	0.284	0.006	0.008	6.68914e-06	NaN	2	Eif4g1	-	- && sp|Q6NZJ6|IF4G1_MOUSE Eukaryotic translation initiation factor 4 gamma 1 OS=Mus musculus OX=10090 GN=Eif4g1 PE=1 SV=1
12	111505031	+	m5C_3149	45	11	50	12	0.252	0.01	0.014	9.2556e-07	NaN	2	Eif5	-	- && sp|P59325|IF5_MOUSE Eukaryotic translation initiation factor 5 OS=Mus musculus OX=10090 GN=Eif5 PE=1 SV=1
12	111505003	+	m5C_22242	42	13	46	14	0.326	0.043	0.061	1.18503e-07	NaN	2	Eif5	-	- && sp|P59325|IF5_MOUSE Eukaryotic translation initiation factor 5 OS=Mus musculus OX=10090 GN=Eif5 PE=1 SV=1
2	112194885	-	m5C_30601	18	15	20	17	0.862	0.073	0.126	0	NaN	3	Emc4	-	- && sp|Q9CZX9|EMC4_MOUSE ER membrane protein complex subunit 4 OS=Mus musculus OX=10090 GN=Emc4 PE=1 SV=1
2	112194895	-	m5C_30701	17	13	19	14	0.754	0.104	0.181	4.44089e-15	NaN	3	Emc4	-	- && sp|Q9CZX9|EMC4_MOUSE ER membrane protein complex subunit 4 OS=Mus musculus OX=10090 GN=Emc4 PE=1 SV=1
2	112194889	-	m5C_36038	18	17	21	19	0.928	0.059	0.102	0	NaN	3	Emc4	-	- && sp|Q9CZX9|EMC4_MOUSE ER membrane protein complex subunit 4 OS=Mus musculus OX=10090 GN=Emc4 PE=1 SV=1
2	112194894	-	m5C_44011	18	15	20	17	0.862	0.062	0.107	0	NaN	3	Emc4	-	- && sp|Q9CZX9|EMC4_MOUSE ER membrane protein complex subunit 4 OS=Mus musculus OX=10090 GN=Emc4 PE=1 SV=1
8	121384217	-	m5C_2160	20	15	23	17	0.741	0.059	0.103	0	NaN	3	Emc8","Gm27021	utr_3	- && sp|O70378|EMC8_MOUSE ER membrane protein complex subunit 8 OS=Mus musculus OX=10090 GN=Emc8 PE=1 SV=1;- && sp|Q8K1L6|CP074_MOUSE Uncharacterized protein C16orf74 homolog OS=Mus musculus OX=10090 PE=3 SV=3
8	121384220	-	m5C_38886	21	12	23	14	0.579	0.067	0.116	3.30347e-12	NaN	3	Emc8","Gm27021	utr_3	- && sp|O70378|EMC8_MOUSE ER membrane protein complex subunit 8 OS=Mus musculus OX=10090 GN=Emc8 PE=1 SV=1;- && sp|Q8K1L6|CP074_MOUSE Uncharacterized protein C16orf74 homolog OS=Mus musculus OX=10090 PE=3 SV=3
17	83658530	+	m5C_9998	22	9	25	11	0.432	0.016	0.023	1.10653e-05	NaN	2	Eml4	utr_5	- && sp|Q3UMY5|EMAL4_MOUSE Echinoderm microtubule-associated protein-like 4 OS=Mus musculus OX=10090 GN=Eml4 PE=1 SV=1
2	30062009	+	m5C_20064	116	25	135	29	0.215	0.001	0.002	7.32747e-15	NaN	2	Endog	CDS	- && sp|O08600|NUCG_MOUSE Endonuclease G, mitochondrial OS=Mus musculus OX=10090 GN=Endog PE=1 SV=1
2	30062008	+	m5C_24993	114	26	133	30	0.234	0.023	0.033	1.33227e-15	NaN	2	Endog	CDS	- && sp|O08600|NUCG_MOUSE Endonuclease G, mitochondrial OS=Mus musculus OX=10090 GN=Endog PE=1 SV=1
2	24971918	+	m5C_33945	49	12	57	14	0.242	0.012	0.017	9.06971e-07	NaN	2	Entpd8	CDS	- && sp|Q8K0L2|ENTP8_MOUSE Ectonucleoside triphosphate diphosphohydrolase 8 OS=Mus musculus OX=10090 GN=Entpd8 PE=1 SV=3
18	33928090	+	m5C_16642	107	23	120	26	0.223	0.008	0.014	0	NaN	3	Epb41l4aos	-	- && -
18	33928106	+	m5C_39660	88	22	102	26	0.274	0.042	0.06	1.3789e-13	NaN	2	Epb41l4aos	-	- && -
4	57142994	-	m5C_14211	66	14	74	15	0.217	0.009	0.015	8.26972e-11	NaN	3	Epb41l4b	CDS	- && sp|Q9H329|E41LB_HUMAN Band 4.1-like protein 4B OS=Homo sapiens OX=9606 GN=EPB41L4B PE=2 SV=2
1	119576216	-	m5C_35662	48	10	56	12	0.218	0.005	0.007	9.25303e-06	NaN	2	Epb41l5	-	- && sp|Q9MYU8|E41L5_CANLF Band 4.1-like protein 5 OS=Canis lupus familiaris OX=9615 GN=EPB41L5 PE=2 SV=1
1	180820423	-	m5C_1137	15	10	17	12	0.71	0.018	0.031	2.13684e-10	NaN	3	Ephx1	-	- && sp|Q9D379|HYEP_MOUSE Epoxide hydrolase 1 OS=Mus musculus OX=10090 GN=Ephx1 PE=1 SV=2
1	180820391	-	m5C_6790	20	16	23	19	0.776	0.077	0.109	5.17364e-14	NaN	2	Ephx1	-	- && sp|Q9D379|HYEP_MOUSE Epoxide hydrolase 1 OS=Mus musculus OX=10090 GN=Ephx1 PE=1 SV=2
1	180820430	-	m5C_24473	14	8	15	9	0.644	0.123	0.173	9.08383e-06	NaN	2	Ephx1	-	- && sp|Q9D379|HYEP_MOUSE Epoxide hydrolase 1 OS=Mus musculus OX=10090 GN=Ephx1 PE=1 SV=2
1	180820389	-	m5C_25978	19	15	21	16	0.726	0.109	0.155	3.09808e-12	NaN	2	Ephx1	-	- && sp|Q9D379|HYEP_MOUSE Epoxide hydrolase 1 OS=Mus musculus OX=10090 GN=Ephx1 PE=1 SV=2
1	180820388	-	m5C_46053	19	15	21	16	0.726	0.109	0.155	3.09808e-12	NaN	2	Ephx1	-	- && sp|Q9D379|HYEP_MOUSE Epoxide hydrolase 1 OS=Mus musculus OX=10090 GN=Ephx1 PE=1 SV=2
10	128425311	-	m5C_4940	68	18	78	20	0.258	0.016	0.022	6.03544e-11	NaN	2	Erbb3	CDS	- && sp|Q61526|ERBB3_MOUSE Receptor tyrosine-protein kinase erbB-3 OS=Mus musculus OX=10090 GN=Erbb3 PE=1 SV=2
10	128425312	-	m5C_35866	66	17	76	19	0.26	0.011	0.016	5.66299e-10	NaN	2	Erbb3	CDS	- && sp|Q61526|ERBB3_MOUSE Receptor tyrosine-protein kinase erbB-3 OS=Mus musculus OX=10090 GN=Erbb3 PE=1 SV=2
14	32292041	+	m5C_38984	23	9	28	11	0.444	0.102	0.144	8.8249e-06	NaN	2	Ercc6	CDS	- && sp|F8VPZ5|ERCC6_MOUSE DNA excision repair protein ERCC-6 OS=Mus musculus OX=10090 GN=Ercc6 PE=1 SV=1
8	35962443	-	m5C_27233	28	12	33	14	0.449	0.068	0.096	1.80088e-07	NaN	2	Eri1	CDS	- && sp|Q7TMF2|ERI1_MOUSE 3'-5' exoribonuclease 1 OS=Mus musculus OX=10090 GN=Eri1 PE=1 SV=2
19	29625465	-	m5C_38007	71	15	78	17	0.231	0.018	0.026	7.12097e-09	NaN	2	Ermp1	CDS	- && sp|Q3UVK0|ERMP1_MOUSE Endoplasmic reticulum metallopeptidase 1 OS=Mus musculus OX=10090 GN=Ermp1 PE=1 SV=2
13	12581001	+	m5C_5337	36	14	40	15	0.377	0.061	0.087	1.10672e-08	NaN	2	Ero1b	CDS	- && sp|Q8R2E9|ERO1B_MOUSE ERO1-like protein beta OS=Mus musculus OX=10090 GN=Ero1b PE=1 SV=1
13	12580906	+	m5C_17240	60	13	67	15	0.225	0	0.001	1.22088e-07	NaN	2	Ero1b	utr_5	- && sp|Q8R2E9|ERO1B_MOUSE ERO1-like protein beta OS=Mus musculus OX=10090 GN=Ero1b PE=1 SV=1
13	12580915	+	m5C_21047	68	20	76	22	0.28	0.048	0.067	1.41465e-12	NaN	2	Ero1b	utr_5	- && sp|Q8R2E9|ERO1B_MOUSE ERO1-like protein beta OS=Mus musculus OX=10090 GN=Ero1b PE=1 SV=1
13	12580914	+	m5C_34496	69	18	77	20	0.256	0.025	0.036	5.17594e-11	NaN	2	Ero1b	utr_5	- && sp|Q8R2E9|ERO1B_MOUSE ERO1-like protein beta OS=Mus musculus OX=10090 GN=Ero1b PE=1 SV=1
19	6888865	-	m5C_9540	33	10	40	12	0.319	0.034	0.048	4.94321e-06	NaN	2	Esrra	-	- && sp|O08580|ERR1_MOUSE Steroid hormone receptor ERR1 OS=Mus musculus OX=10090 GN=Esrra PE=1 SV=4
18	35064939	-	m5C_37872	95	26	107	29	0.263	0.013	0.023	0	NaN	3	Etf1	utr_5	- && sp|Q0VCX5|ERF1_BOVIN Eukaryotic peptide chain release factor subunit 1 OS=Bos taurus OX=9913 GN=ETF1 PE=2 SV=3
18	35047228	-	m5C_44209	219	81	248	91	0.369	0.001	0.001	0	NaN	2	Etf1	CDS	- && sp|Q0VCX5|ERF1_BOVIN Eukaryotic peptide chain release factor subunit 1 OS=Bos taurus OX=9913 GN=ETF1 PE=2 SV=3
6	33418956	+	m5C_15733	24	8	28	10	0.403	0.092	0.13	6.09141e-05	NaN	2	Exoc4	CDS	- && sp|O35382|EXOC4_MOUSE Exocyst complex component 4 OS=Mus musculus OX=10090 GN=Exoc4 PE=1 SV=2
8	13105969	+	m5C_9044	28	10	33	11	0.36	0.046	0.079	4.78515e-08	NaN	3	F10	utr_3	- && sp|O88947|FA10_MOUSE Coagulation factor X OS=Mus musculus OX=10090 GN=F10 PE=1 SV=1
13	55565809	-	m5C_29054	24	8	27	9	0.37	0.036	0.063	1.7138e-06	NaN	3	F12	utr_3	- && sp|Q80YC5|FA12_MOUSE Coagulation factor XII OS=Mus musculus OX=10090 GN=F12 PE=1 SV=2
19	10160505	+	m5C_17533	417	95	466	106	0.225	0.007	0.01	0	NaN	2	Fads1	CDS	- && sp|Q920L1|FADS1_MOUSE Acyl-CoA (8-3)-desaturase OS=Mus musculus OX=10090 GN=Fads1 PE=1 SV=1
13	49075437	-	m5C_7179	22	11	24	12	0.508	0.102	0.144	1.36841e-07	NaN	2	Fam120a	CDS	- && sp|Q6A0A9|F120A_MOUSE Constitutive coactivator of PPAR-gamma-like protein 1 OS=Mus musculus OX=10090 GN=FAM120A PE=1 SV=2
8	45811686	-	m5C_37294	29	10	32	11	0.359	0.034	0.047	3.77673e-06	NaN	2	Fam149a	-	- && sp|Q8CFV2|F149A_MOUSE Protein FAM149A OS=Mus musculus OX=10090 GN=Fam149a PE=2 SV=1
14	20398362	+	m5C_15571	46	10	53	11	0.217	0.008	0.012	1.85345e-05	NaN	2	Fam149b	utr_5	- && sp|Q6NSV7|F149B_MOUSE Primary cilium assembly protein FAM149B1 OS=Mus musculus OX=10090 GN=Fam149b1 PE=2 SV=1
14	20398361	+	m5C_44313	46	11	53	13	0.249	0.019	0.028	1.77905e-06	NaN	2	Fam149b	utr_5	- && sp|Q6NSV7|F149B_MOUSE Primary cilium assembly protein FAM149B1 OS=Mus musculus OX=10090 GN=Fam149b1 PE=2 SV=1
2	3119530	+	m5C_12026	22	13	24	14	0.572	0.051	0.072	3.57131e-09	NaN	2	Fam171a1	utr_5	- && sp|Q5RD34|F1711_PONAB Protein FAM171A1 OS=Pongo abelii OX=9601 GN=FAM171A1 PE=2 SV=1
1	95241743	+	m5C_19903	48	12	54	14	0.266	0.036	0.052	3.74072e-07	NaN	2	Fam174a	CDS	- && sp|Q9D3L0|F174A_MOUSE Membrane protein FAM174A OS=Mus musculus OX=10090 GN=Fam174a PE=2 SV=2
1	95241731	+	m5C_25382	53	13	59	14	0.254	0.034	0.048	1.9985e-07	NaN	2	Fam174a	CDS	- && sp|Q9D3L0|F174A_MOUSE Membrane protein FAM174A OS=Mus musculus OX=10090 GN=Fam174a PE=2 SV=2
5	34527648	+	m5C_2102	10	7	12	8	0.668	0.023	0.032	0.000147756	NaN	2	Fam193a	CDS	- && sp|Q8CGI1|F193A_MOUSE Protein FAM193A OS=Mus musculus OX=10090 GN=Fam193a PE=1 SV=2
13	55717696	-	m5C_7263	39	13	43	14	0.34	0.043	0.06	9.707e-08	NaN	2	Fam193b	-	- && sp|Q3U2K0|F193B_MOUSE Protein FAM193B OS=Mus musculus OX=10090 GN=Fam193b PE=1 SV=2
5	122509995	-	m5C_34039	29	9	34	10	0.314	0.051	0.072	2.32635e-05	NaN	2	Fam216a	CDS	- && sp|Q9DB54|F216A_MOUSE Protein FAM216A OS=Mus musculus OX=10090 GN=Fam216a PE=2 SV=1
4	129385020	+	m5C_11142	15	12	17	14	0.805	0.004	0.005	8.43478e-10	NaN	2	Fam229a	-	- && sp|B2KGE5|F229A_MOUSE Protein FAM229A OS=Mus musculus OX=10090 GN=Fam229a PE=3 SV=1
4	129385021	+	m5C_35654	15	12	17	13	0.781	0.013	0.019	4.09819e-09	NaN	2	Fam229a	-	- && sp|B2KGE5|F229A_MOUSE Protein FAM229A OS=Mus musculus OX=10090 GN=Fam229a PE=3 SV=1
6	135195749	+	m5C_6019	43	19	48	21	0.441	0.024	0.034	9.37472e-13	NaN	2	Fam234b	CDS	- && sp|Q8BYI8|F234B_MOUSE Protein FAM234B OS=Mus musculus OX=10090 GN=Fam234b PE=1 SV=1
6	135195728	+	m5C_12949	24	12	26	13	0.536	0.056	0.079	1.0809e-07	NaN	2	Fam234b	CDS	- && sp|Q8BYI8|F234B_MOUSE Protein FAM234B OS=Mus musculus OX=10090 GN=Fam234b PE=1 SV=1
6	135195733	+	m5C_28606	31	12	34	13	0.437	0.084	0.119	2.36455e-07	NaN	2	Fam234b	CDS	- && sp|Q8BYI8|F234B_MOUSE Protein FAM234B OS=Mus musculus OX=10090 GN=Fam234b PE=1 SV=1
6	135195745	+	m5C_34314	40	19	45	21	0.521	0.081	0.115	1.109e-12	NaN	2	Fam234b	CDS	- && sp|Q8BYI8|F234B_MOUSE Protein FAM234B OS=Mus musculus OX=10090 GN=Fam234b PE=1 SV=1
6	135195748	+	m5C_34607	44	16	49	18	0.389	0.028	0.04	3.2387e-10	NaN	2	Fam234b	CDS	- && sp|Q8BYI8|F234B_MOUSE Protein FAM234B OS=Mus musculus OX=10090 GN=Fam234b PE=1 SV=1
6	135195734	+	m5C_40433	30	11	34	12	0.412	0.083	0.117	1.38997e-06	NaN	2	Fam234b	CDS	- && sp|Q8BYI8|F234B_MOUSE Protein FAM234B OS=Mus musculus OX=10090 GN=Fam234b PE=1 SV=1
6	135195732	+	m5C_42399	29	14	32	15	0.522	0.073	0.103	2.37921e-09	NaN	2	Fam234b	CDS	- && sp|Q8BYI8|F234B_MOUSE Protein FAM234B OS=Mus musculus OX=10090 GN=Fam234b PE=1 SV=1
13	46823663	+	m5C_1183	27	10	32	12	0.384	0.012	0.017	3.32963e-06	NaN	2	Fam8a1	CDS	- && sp|Q9UBU6|FA8A1_HUMAN Protein FAM8A1 OS=Homo sapiens OX=9606 GN=FAM8A1 PE=1 SV=1
7	127090141	+	m5C_20278	58	16	66	18	0.292	0.018	0.032	9.61453e-14	NaN	3	Fbrs	utr_3	- && sp|Q8R089|FBRS_MOUSE Probable fibrosin-1 OS=Mus musculus OX=10090 GN=Fbrs PE=1 SV=2
6	119456977	+	m5C_13457	44	18	50	20	0.411	0.07	0.122	0	NaN	3	Fbxl14	CDS	- && sp|Q17R01|FXL14_BOVIN F-box/LRR-repeat protein 14 OS=Bos taurus OX=9913 GN=FBXL14 PE=2 SV=1
19	46317115	+	m5C_877	52	16	58	18	0.319	0.03	0.043	6.0992e-10	NaN	2	Fbxl15	CDS	- && sp|Q91W61|FXL15_MOUSE F-box/LRR-repeat protein 15 OS=Mus musculus OX=10090 GN=Fbxl15 PE=1 SV=2
19	46316959	+	m5C_22158	52	16	58	17	0.312	0.041	0.058	1.34862e-09	NaN	2	Fbxl15	CDS	- && sp|Q91W61|FXL15_MOUSE F-box/LRR-repeat protein 15 OS=Mus musculus OX=10090 GN=Fbxl15 PE=1 SV=2
19	46317118	+	m5C_38017	56	16	62	17	0.287	0.009	0.013	1.85001e-09	NaN	2	Fbxl15	CDS	- && sp|Q91W61|FXL15_MOUSE F-box/LRR-repeat protein 15 OS=Mus musculus OX=10090 GN=Fbxl15 PE=1 SV=2
17	63806244	-	m5C_1302	32	10	36	11	0.307	0.003	0.005	1.12907e-05	NaN	2	Fbxl17	CDS	- && sp|Q9QZN1|FXL17_MOUSE F-box/LRR-repeat protein 17 OS=Mus musculus OX=10090 GN=Fbxl17 PE=1 SV=3
17	63806621	-	m5C_2984	41	10	47	11	0.252	0.01	0.017	6.8582e-08	NaN	3	Fbxl17	CDS	- && sp|Q9QZN1|FXL17_MOUSE F-box/LRR-repeat protein 17 OS=Mus musculus OX=10090 GN=Fbxl17 PE=1 SV=3
17	63806627	-	m5C_12101	44	11	49	13	0.267	0.019	0.026	1.66468e-06	NaN	2	Fbxl17	CDS	- && sp|Q9QZN1|FXL17_MOUSE F-box/LRR-repeat protein 17 OS=Mus musculus OX=10090 GN=Fbxl17 PE=1 SV=3
17	63806303	-	m5C_19354	21	9	23	10	0.5	0.118	0.167	8.28144e-06	NaN	2	Fbxl17	CDS	- && sp|Q9QZN1|FXL17_MOUSE F-box/LRR-repeat protein 17 OS=Mus musculus OX=10090 GN=Fbxl17 PE=1 SV=3
11	98040340	-	m5C_43906	83	24	92	27	0.304	0.016	0.022	4.66294e-15	NaN	2	Fbxl20	utr_5	- && sp|Q58DG6|FXL20_BOVIN F-box/LRR-repeat protein 20 OS=Bos taurus OX=9913 GN=FBXL20 PE=2 SV=2
19	45648675	-	m5C_2718	29	19	32	21	0.667	0.084	0.119	9.32587e-15	NaN	2	Fbxw4	utr_5	- && sp|Q9JMJ2|FBXW4_MOUSE F-box/WD repeat-containing protein 4 OS=Mus musculus OX=10090 GN=Fbxw4 PE=1 SV=1
19	45648674	-	m5C_14573	26	15	29	17	0.587	0.075	0.105	3.75728e-11	NaN	2	Fbxw4	utr_5	- && sp|Q9JMJ2|FBXW4_MOUSE F-box/WD repeat-containing protein 4 OS=Mus musculus OX=10090 GN=Fbxw4 PE=1 SV=1
19	45648671	-	m5C_14883	28	15	31	17	0.555	0.027	0.038	1.72507e-10	NaN	2	Fbxw4	utr_5	- && sp|Q9JMJ2|FBXW4_MOUSE F-box/WD repeat-containing protein 4 OS=Mus musculus OX=10090 GN=Fbxw4 PE=1 SV=1
5	118204767	-	m5C_1635	59	17	66	19	0.315	0.074	0.104	2.65405e-10	NaN	2	Fbxw8	utr_3	- && sp|Q8BIA4|FBXW8_MOUSE F-box/WD repeat-containing protein 8 OS=Mus musculus OX=10090 GN=Fbxw8 PE=1 SV=2
5	118204768	-	m5C_9269	57	14	64	15	0.246	0.007	0.01	5.12982e-08	NaN	2	Fbxw8	utr_3	- && sp|Q8BIA4|FBXW8_MOUSE F-box/WD repeat-containing protein 8 OS=Mus musculus OX=10090 GN=Fbxw8 PE=1 SV=2
8	111609948	-	m5C_25339	17	8	19	8	0.461	0.028	0.04	9.67636e-05	NaN	2	Fcsk	utr_3	- && sp|Q7TMC8|FCSK_MOUSE L-fucose kinase OS=Mus musculus OX=10090 GN=Fcsk PE=1 SV=1
3	89008271	-	m5C_3792	90	19	100	21	0.216	0.002	0.003	2.22391e-11	NaN	2	Fdps	-	- && sp|P14324|FPPS_HUMAN Farnesyl pyrophosphate synthase OS=Homo sapiens OX=9606 GN=FDPS PE=1 SV=4
3	89008288	-	m5C_13713	57	18	65	20	0.313	0.016	0.029	6.66134e-16	NaN	3	Fdps	-	- && sp|P14324|FPPS_HUMAN Farnesyl pyrophosphate synthase OS=Homo sapiens OX=9606 GN=FDPS PE=1 SV=4
3	89008275	-	m5C_14891	87	19	97	21	0.223	0.01	0.014	2.04883e-11	NaN	2	Fdps	-	- && sp|P14324|FPPS_HUMAN Farnesyl pyrophosphate synthase OS=Homo sapiens OX=9606 GN=FDPS PE=1 SV=4
9	51874602	-	m5C_27667	1091	255	1227	288	0.239	0.012	0.018	0	NaN	2	Fdx1	CDS	- && sp|P46656|ADX_MOUSE Adrenodoxin, mitochondrial OS=Mus musculus OX=10090 GN=Fdx1 PE=1 SV=1
9	51874601	-	m5C_28252	1121	247	1260	278	0.222	0.002	0.003	0	NaN	2	Fdx1	CDS	- && sp|P46656|ADX_MOUSE Adrenodoxin, mitochondrial OS=Mus musculus OX=10090 GN=Fdx1 PE=1 SV=1
14	12454019	+	m5C_4528	14	14	16	16	1	0	0	2.20934e-14	NaN	2	Fhit	-	- && sp|O89106|FHIT_MOUSE Bis(5'-adenosyl)-triphosphatase OS=Mus musculus OX=10090 GN=Fhit PE=1 SV=3
14	12454017	+	m5C_5029	15	15	16	16	1	0	0	2.9976e-15	NaN	2	Fhit	-	- && sp|O89106|FHIT_MOUSE Bis(5'-adenosyl)-triphosphatase OS=Mus musculus OX=10090 GN=Fhit PE=1 SV=3
14	12454013	+	m5C_11440	14	14	16	16	1	0	0	2.20934e-14	NaN	2	Fhit	-	- && sp|O89106|FHIT_MOUSE Bis(5'-adenosyl)-triphosphatase OS=Mus musculus OX=10090 GN=Fhit PE=1 SV=3
14	12454005	+	m5C_11855	14	14	16	16	1	0	0	2.20934e-14	NaN	2	Fhit	-	- && sp|O89106|FHIT_MOUSE Bis(5'-adenosyl)-triphosphatase OS=Mus musculus OX=10090 GN=Fhit PE=1 SV=3
14	12454037	+	m5C_21397	15	15	16	16	1	0	0	2.9976e-15	NaN	2	Fhit	-	- && sp|O89106|FHIT_MOUSE Bis(5'-adenosyl)-triphosphatase OS=Mus musculus OX=10090 GN=Fhit PE=1 SV=3
14	12454032	+	m5C_21739	15	15	16	16	1	0	0	2.9976e-15	NaN	2	Fhit	-	- && sp|O89106|FHIT_MOUSE Bis(5'-adenosyl)-triphosphatase OS=Mus musculus OX=10090 GN=Fhit PE=1 SV=3
14	12454025	+	m5C_26275	15	15	16	16	1	0	0	2.9976e-15	NaN	2	Fhit	-	- && sp|O89106|FHIT_MOUSE Bis(5'-adenosyl)-triphosphatase OS=Mus musculus OX=10090 GN=Fhit PE=1 SV=3
14	12454009	+	m5C_26910	14	14	15	15	1	0	0	8.27116e-14	NaN	2	Fhit	-	- && sp|O89106|FHIT_MOUSE Bis(5'-adenosyl)-triphosphatase OS=Mus musculus OX=10090 GN=Fhit PE=1 SV=3
14	12832633	+	m5C_33180	12	10	14	12	0.865	0.046	0.065	1.19413e-08	NaN	2	Fhit	-	- && sp|O89106|FHIT_MOUSE Bis(5'-adenosyl)-triphosphatase OS=Mus musculus OX=10090 GN=Fhit PE=1 SV=3
14	12454031	+	m5C_35902	15	15	16	16	1	0	0	2.9976e-15	NaN	2	Fhit	-	- && sp|O89106|FHIT_MOUSE Bis(5'-adenosyl)-triphosphatase OS=Mus musculus OX=10090 GN=Fhit PE=1 SV=3
14	12454024	+	m5C_36870	15	15	16	16	1	0	0	2.9976e-15	NaN	2	Fhit	-	- && sp|O89106|FHIT_MOUSE Bis(5'-adenosyl)-triphosphatase OS=Mus musculus OX=10090 GN=Fhit PE=1 SV=3
14	12454028	+	m5C_38021	14	14	15	15	1	0	0	8.27116e-14	NaN	2	Fhit	-	- && sp|O89106|FHIT_MOUSE Bis(5'-adenosyl)-triphosphatase OS=Mus musculus OX=10090 GN=Fhit PE=1 SV=3
14	12454027	+	m5C_40323	15	15	16	16	1	0	0	2.9976e-15	NaN	2	Fhit	-	- && sp|O89106|FHIT_MOUSE Bis(5'-adenosyl)-triphosphatase OS=Mus musculus OX=10090 GN=Fhit PE=1 SV=3
14	12454021	+	m5C_45135	15	15	16	16	1	0	0	2.9976e-15	NaN	2	Fhit	-	- && sp|O89106|FHIT_MOUSE Bis(5'-adenosyl)-triphosphatase OS=Mus musculus OX=10090 GN=Fhit PE=1 SV=3
15	100950626	-	m5C_42851	32	14	35	15	0.437	0.013	0.018	9.39386e-09	NaN	2	Fignl2	CDS	- && sp|A6NMB9|FIGL2_HUMAN Fidgetin-like protein 2 OS=Homo sapiens OX=9606 GN=FIGNL2 PE=2 SV=2
7	5016005	-	m5C_27495	14	9	16	11	0.651	0.011	0.016	1.94921e-06	NaN	2	Fiz1	utr_5	- && sp|Q9WTJ4|FIZ1_MOUSE Flt3-interacting zinc finger protein 1 OS=Mus musculus OX=10090 GN=Fiz1 PE=1 SV=1
7	5016001	-	m5C_28287	15	10	17	11	0.667	0	0	3.73913e-07	NaN	2	Fiz1	utr_5	- && sp|Q9WTJ4|FIZ1_MOUSE Flt3-interacting zinc finger protein 1 OS=Mus musculus OX=10090 GN=Fiz1 PE=1 SV=1
7	5016002	-	m5C_29324	15	10	17	12	0.706	0.015	0.021	2.00496e-07	NaN	2	Fiz1	utr_5	- && sp|Q9WTJ4|FIZ1_MOUSE Flt3-interacting zinc finger protein 1 OS=Mus musculus OX=10090 GN=Fiz1 PE=1 SV=1
17	28627749	-	m5C_9241	12	12	13	13	1	0	0	8.07931e-12	NaN	2	Fkbp5	-	- && sp|Q64378|FKBP5_MOUSE Peptidyl-prolyl cis-trans isomerase FKBP5 OS=Mus musculus OX=10090 GN=Fkbp5 PE=1 SV=1
17	28627738	-	m5C_16036	13	13	15	14	0.97	0.021	0.03	5.08016e-12	NaN	2	Fkbp5	-	- && sp|Q64378|FKBP5_MOUSE Peptidyl-prolyl cis-trans isomerase FKBP5 OS=Mus musculus OX=10090 GN=Fkbp5 PE=1 SV=1
17	28627752	-	m5C_38023	11	11	13	13	1	0	0	5.84831e-11	NaN	2	Fkbp5	-	- && sp|Q64378|FKBP5_MOUSE Peptidyl-prolyl cis-trans isomerase FKBP5 OS=Mus musculus OX=10090 GN=Fkbp5 PE=1 SV=1
17	28627751	-	m5C_38452	10	10	12	12	1	0	0	7.73622e-10	NaN	2	Fkbp5	-	- && sp|Q64378|FKBP5_MOUSE Peptidyl-prolyl cis-trans isomerase FKBP5 OS=Mus musculus OX=10090 GN=Fkbp5 PE=1 SV=1
17	28627748	-	m5C_45817	12	12	14	14	1	0	0	2.21068e-12	NaN	2	Fkbp5	-	- && sp|Q64378|FKBP5_MOUSE Peptidyl-prolyl cis-trans isomerase FKBP5 OS=Mus musculus OX=10090 GN=Fkbp5 PE=1 SV=1
8	70980531	+	m5C_10103	69	17	77	18	0.242	0.019	0.028	6.13872e-10	NaN	2	Fkbp8	utr_5	- && sp|O35465|FKBP8_MOUSE Peptidyl-prolyl cis-trans isomerase FKBP8 OS=Mus musculus OX=10090 GN=Fkbp8 PE=1 SV=2
8	70980530	+	m5C_26945	70	15	78	17	0.219	0.011	0.015	7.04719e-09	NaN	2	Fkbp8	utr_5	- && sp|O35465|FKBP8_MOUSE Peptidyl-prolyl cis-trans isomerase FKBP8 OS=Mus musculus OX=10090 GN=Fkbp8 PE=1 SV=2
8	70980524	+	m5C_45295	53	17	60	19	0.339	0.021	0.037	4.996e-15	NaN	3	Fkbp8	utr_5	- && sp|O35465|FKBP8_MOUSE Peptidyl-prolyl cis-trans isomerase FKBP8 OS=Mus musculus OX=10090 GN=Fkbp8 PE=1 SV=2
11	77948917	+	m5C_24273	103	22	120	25	0.213	0.002	0.003	6.02629e-13	NaN	2	Flot2	utr_3	- && sp|Q60634|FLOT2_MOUSE Flotillin-2 OS=Mus musculus OX=10090 GN=Flot2 PE=1 SV=2
2	52846640	+	m5C_114	12	9	14	10	0.718	0.082	0.142	8.39211e-09	NaN	3	Fmnl2	-	- && sp|A2APV2|FMNL2_MOUSE Formin-like protein 2 OS=Mus musculus OX=10090 GN=Fmnl2 PE=1 SV=2
2	52846636	+	m5C_20387	12	10	14	11	0.801	0.041	0.072	1.6418e-10	NaN	3	Fmnl2	-	- && sp|A2APV2|FMNL2_MOUSE Formin-like protein 2 OS=Mus musculus OX=10090 GN=Fmnl2 PE=1 SV=2
2	52846656	+	m5C_21691	14	10	16	11	0.733	0.069	0.119	3.66659e-10	NaN	3	Fmnl2	-	- && sp|A2APV2|FMNL2_MOUSE Formin-like protein 2 OS=Mus musculus OX=10090 GN=Fmnl2 PE=1 SV=2
2	52846666	+	m5C_25345	14	9	16	10	0.641	0.018	0.026	5.24535e-06	NaN	2	Fmnl2	-	- && sp|A2APV2|FMNL2_MOUSE Formin-like protein 2 OS=Mus musculus OX=10090 GN=Fmnl2 PE=1 SV=2
2	52846658	+	m5C_30030	14	10	16	11	0.719	0.022	0.031	4.23737e-07	NaN	2	Fmnl2	-	- && sp|A2APV2|FMNL2_MOUSE Formin-like protein 2 OS=Mus musculus OX=10090 GN=Fmnl2 PE=1 SV=2
2	52846660	+	m5C_30427	13	9	15	10	0.664	0.035	0.049	4.07096e-06	NaN	2	Fmnl2	-	- && sp|A2APV2|FMNL2_MOUSE Formin-like protein 2 OS=Mus musculus OX=10090 GN=Fmnl2 PE=1 SV=2
2	52846627	+	m5C_37746	11	8	13	9	0.714	0.037	0.065	2.9631e-07	NaN	3	Fmnl2	-	- && sp|A2APV2|FMNL2_MOUSE Formin-like protein 2 OS=Mus musculus OX=10090 GN=Fmnl2 PE=1 SV=2
2	52846651	+	m5C_41961	17	9	19	11	0.559	0.002	0.003	4.51761e-06	NaN	2	Fmnl2	-	- && sp|A2APV2|FMNL2_MOUSE Formin-like protein 2 OS=Mus musculus OX=10090 GN=Fmnl2 PE=1 SV=2
2	52846612	+	m5C_46477	13	10	15	11	0.769	0.054	0.077	1.80192e-07	NaN	2	Fmnl2	-	- && sp|A2APV2|FMNL2_MOUSE Formin-like protein 2 OS=Mus musculus OX=10090 GN=Fmnl2 PE=1 SV=2
1	162658290	-	m5C_13426	18	13	21	15	0.788	0.15	0.212	2.57606e-10	NaN	2	Fmo1	-	- && sp|P50285|FMO1_MOUSE Dimethylaniline monooxygenase [N-oxide-forming] 1 OS=Mus musculus OX=10090 GN=Fmo1 PE=1 SV=1
1	162658398	-	m5C_40955	28	18	32	21	0.657	0.034	0.068	0	NaN	4	Fmo1	-	- && sp|P50285|FMO1_MOUSE Dimethylaniline monooxygenase [N-oxide-forming] 1 OS=Mus musculus OX=10090 GN=Fmo1 PE=1 SV=1
3	97557669	+	m5C_5464	51	25	56	27	0.506	0.046	0.065	0	NaN	2	Fmo5	-	- && sp|P97872|FMO5_MOUSE Flavin-containing monooxygenase 5 OS=Mus musculus OX=10090 GN=Fmo5 PE=1 SV=4
3	97541288	+	m5C_9414	15	8	16	8	0.622	0.126	0.178	2.91134e-05	NaN	2	Fmo5	-	- && sp|P97872|FMO5_MOUSE Flavin-containing monooxygenase 5 OS=Mus musculus OX=10090 GN=Fmo5 PE=1 SV=4
3	97552074	+	m5C_11693	38	11	43	12	0.316	0.041	0.071	8.00302e-09	NaN	3	Fmo5	-	- && sp|P97872|FMO5_MOUSE Flavin-containing monooxygenase 5 OS=Mus musculus OX=10090 GN=Fmo5 PE=1 SV=4
3	97552077	+	m5C_12113	39	14	45	16	0.367	0.033	0.047	1.86356e-08	NaN	2	Fmo5	-	- && sp|P97872|FMO5_MOUSE Flavin-containing monooxygenase 5 OS=Mus musculus OX=10090 GN=Fmo5 PE=1 SV=4
3	97541285	+	m5C_17482	15	8	17	9	0.615	0.131	0.185	7.33223e-06	NaN	2	Fmo5	-	- && sp|P97872|FMO5_MOUSE Flavin-containing monooxygenase 5 OS=Mus musculus OX=10090 GN=Fmo5 PE=1 SV=4
3	97557707	+	m5C_20844	56	15	64	17	0.38	0.118	0.205	1.87406e-13	NaN	3	Fmo5	-	- && sp|P97872|FMO5_MOUSE Flavin-containing monooxygenase 5 OS=Mus musculus OX=10090 GN=Fmo5 PE=1 SV=4
3	97541289	+	m5C_23873	15	10	16	11	0.7	0.071	0.1	5.88011e-07	NaN	2	Fmo5	-	- && sp|P97872|FMO5_MOUSE Flavin-containing monooxygenase 5 OS=Mus musculus OX=10090 GN=Fmo5 PE=1 SV=4
3	97557680	+	m5C_24631	40	12	47	14	0.345	0.084	0.119	1.86948e-07	NaN	2	Fmo5	-	- && sp|P97872|FMO5_MOUSE Flavin-containing monooxygenase 5 OS=Mus musculus OX=10090 GN=Fmo5 PE=1 SV=4
3	97557660	+	m5C_33494	84	23	96	26	0.287	0.04	0.069	0	NaN	3	Fmo5	-	- && sp|P97872|FMO5_MOUSE Flavin-containing monooxygenase 5 OS=Mus musculus OX=10090 GN=Fmo5 PE=1 SV=4
3	97557658	+	m5C_36500	81	20	95	23	0.257	0.039	0.055	6.49458e-12	NaN	2	Fmo5	-	- && sp|P97872|FMO5_MOUSE Flavin-containing monooxygenase 5 OS=Mus musculus OX=10090 GN=Fmo5 PE=1 SV=4
3	97557708	+	m5C_37296	33	10	39	11	0.339	0.082	0.117	8.9281e-06	NaN	2	Fmo5	-	- && sp|P97872|FMO5_MOUSE Flavin-containing monooxygenase 5 OS=Mus musculus OX=10090 GN=Fmo5 PE=1 SV=4
3	97552067	+	m5C_41454	39	12	45	14	0.33	0.019	0.032	3.88559e-10	NaN	3	Fmo5	-	- && sp|P97872|FMO5_MOUSE Flavin-containing monooxygenase 5 OS=Mus musculus OX=10090 GN=Fmo5 PE=1 SV=4
3	97541286	+	m5C_45902	15	9	17	9	0.638	0.115	0.162	5.44161e-06	NaN	2	Fmo5	-	- && sp|P97872|FMO5_MOUSE Flavin-containing monooxygenase 5 OS=Mus musculus OX=10090 GN=Fmo5 PE=1 SV=4
3	79475066	-	m5C_637	14	10	16	11	0.69	0.001	0.002	5.66755e-07	NaN	2	Fnip2	utr_5	- && sp|Q80TD3|FNIP2_MOUSE Folliculin-interacting protein 2 OS=Mus musculus OX=10090 GN=Fnip2 PE=1 SV=2
3	79474837	-	m5C_13210	53	15	58	16	0.283	0.004	0.005	8.4342e-09	NaN	2	Fnip2	CDS	- && sp|Q80TD3|FNIP2_MOUSE Folliculin-interacting protein 2 OS=Mus musculus OX=10090 GN=Fnip2 PE=1 SV=2
3	79474841	-	m5C_38551	53	15	59	17	0.293	0.056	0.08	2.91439e-09	NaN	2	Fnip2	CDS	- && sp|Q80TD3|FNIP2_MOUSE Folliculin-interacting protein 2 OS=Mus musculus OX=10090 GN=Fnip2 PE=1 SV=2
3	79474838	-	m5C_41209	53	13	58	15	0.256	0.027	0.038	9.21563e-08	NaN	2	Fnip2	CDS	- && sp|Q80TD3|FNIP2_MOUSE Folliculin-interacting protein 2 OS=Mus musculus OX=10090 GN=Fnip2 PE=1 SV=2
11	121151327	+	m5C_13290	30	15	33	16	0.493	0.025	0.035	4.17007e-10	NaN	2	Foxk2	CDS	- && sp|Q3UCQ1|FOXK2_MOUSE Forkhead box protein K2 OS=Mus musculus OX=10090 GN=Foxk2 PE=1 SV=3
3	52176488	+	m5C_7350	49	13	53	14	0.269	0.005	0.008	9.63147e-08	NaN	2	Foxo1	CDS	- && sp|Q9R1E0|FOXO1_MOUSE Forkhead box protein O1 OS=Mus musculus OX=10090 GN=Foxo1 PE=1 SV=2
3	52176629	+	m5C_39621	44	18	50	20	0.4	0.093	0.132	4.97446e-12	NaN	2	Foxo1	CDS	- && sp|Q9R1E0|FOXO1_MOUSE Forkhead box protein O1 OS=Mus musculus OX=10090 GN=Foxo1 PE=1 SV=2
10	42151445	-	m5C_1528	109	25	128	29	0.227	0.01	0.014	5.77316e-15	NaN	2	Foxo3	utr_5	- && sp|Q9WVH4|FOXO3_MOUSE Forkhead box protein O3 OS=Mus musculus OX=10090 GN=Foxo3 PE=1 SV=1
10	42151497	-	m5C_5752	52	13	59	15	0.263	0.023	0.032	9.20137e-08	NaN	2	Foxo3	utr_5	- && sp|Q9WVH4|FOXO3_MOUSE Forkhead box protein O3 OS=Mus musculus OX=10090 GN=Foxo3 PE=1 SV=1
10	42151498	-	m5C_27644	51	13	57	15	0.269	0.017	0.023	8.847e-08	NaN	2	Foxo3	utr_5	- && sp|Q9WVH4|FOXO3_MOUSE Forkhead box protein O3 OS=Mus musculus OX=10090 GN=Foxo3 PE=1 SV=1
10	42151482	-	m5C_28141	65	15	74	17	0.238	0.013	0.022	1.66422e-12	NaN	3	Foxo3	utr_5	- && sp|Q9WVH4|FOXO3_MOUSE Forkhead box protein O3 OS=Mus musculus OX=10090 GN=Foxo3 PE=1 SV=1
10	42151491	-	m5C_38456	53	14	60	15	0.259	0.011	0.015	4.3876e-08	NaN	2	Foxo3	utr_5	- && sp|Q9WVH4|FOXO3_MOUSE Forkhead box protein O3 OS=Mus musculus OX=10090 GN=Foxo3 PE=1 SV=1
9	35117802	-	m5C_9105	19	11	21	12	0.593	0.052	0.074	1.63102e-07	NaN	2	Foxred1	-	- && sp|Q3TQB2|FXRD1_MOUSE FAD-dependent oxidoreductase domain-containing protein 1 OS=Mus musculus OX=10090 GN=Foxred1 PE=1 SV=1
9	35117809	-	m5C_33213	17	8	19	9	0.526	0.077	0.11	3.24305e-05	NaN	2	Foxred1	-	- && sp|Q3TQB2|FXRD1_MOUSE FAD-dependent oxidoreductase domain-containing protein 1 OS=Mus musculus OX=10090 GN=Foxred1 PE=1 SV=1
9	35117811	-	m5C_46540	17	8	19	9	0.558	0.1	0.141	2.63587e-05	NaN	2	Foxred1	-	- && sp|Q3TQB2|FXRD1_MOUSE FAD-dependent oxidoreductase domain-containing protein 1 OS=Mus musculus OX=10090 GN=Foxred1 PE=1 SV=1
2	32589605	-	m5C_15314	12	8	14	9	0.685	0.081	0.115	2.00089e-05	NaN	2	Fpgs	-	- && sp|P48760|FOLC_MOUSE Folylpolyglutamate synthase, mitochondrial OS=Mus musculus OX=10090 GN=Fpgs PE=1 SV=3
2	32589661	-	m5C_17082	15	14	16	16	0.965	0.025	0.035	8.61533e-14	NaN	2	Fpgs	-	- && sp|P48760|FOLC_MOUSE Folylpolyglutamate synthase, mitochondrial OS=Mus musculus OX=10090 GN=Fpgs PE=1 SV=3
2	32592983	-	m5C_33408	12	9	14	10	0.73	0.062	0.087	2.16266e-06	NaN	2	Fpgs	-	- && sp|P48760|FOLC_MOUSE Folylpolyglutamate synthase, mitochondrial OS=Mus musculus OX=10090 GN=Fpgs PE=1 SV=3
2	32589612	-	m5C_34407	13	9	15	10	0.691	0.017	0.023	1.7549e-06	NaN	2	Fpgs	-	- && sp|P48760|FOLC_MOUSE Folylpolyglutamate synthase, mitochondrial OS=Mus musculus OX=10090 GN=Fpgs PE=1 SV=3
2	32573322	-	m5C_34657	227	48	257	54	0.213	0.008	0.012	0	NaN	2	Fpgs	-	- && sp|P48760|FOLC_MOUSE Folylpolyglutamate synthase, mitochondrial OS=Mus musculus OX=10090 GN=Fpgs PE=1 SV=3
2	32589600	-	m5C_39926	13	8	15	9	0.659	0.112	0.159	8.34998e-06	NaN	2	Fpgs	-	- && sp|P48760|FOLC_MOUSE Folylpolyglutamate synthase, mitochondrial OS=Mus musculus OX=10090 GN=Fpgs PE=1 SV=3
2	32589613	-	m5C_44349	13	9	15	10	0.702	0.093	0.131	2.19213e-06	NaN	2	Fpgs	-	- && sp|P48760|FOLC_MOUSE Folylpolyglutamate synthase, mitochondrial OS=Mus musculus OX=10090 GN=Fpgs PE=1 SV=3
11	52693569	+	m5C_7648	17	8	18	8	0.485	0.06	0.085	8.21067e-05	NaN	2	Fstl4	-	- && sp|Q5STE3|FSTL4_MOUSE Follistatin-related protein 4 OS=Mus musculus OX=10090 GN=Fstl4 PE=2 SV=1
11	52693591	+	m5C_10743	16	9	19	10	0.577	0.073	0.126	3.64043e-08	NaN	3	Fstl4	-	- && sp|Q5STE3|FSTL4_MOUSE Follistatin-related protein 4 OS=Mus musculus OX=10090 GN=Fstl4 PE=2 SV=1
11	52693573	+	m5C_32455	16	8	19	9	0.528	0.032	0.055	2.29617e-07	NaN	3	Fstl4	-	- && sp|Q5STE3|FSTL4_MOUSE Follistatin-related protein 4 OS=Mus musculus OX=10090 GN=Fstl4 PE=2 SV=1
11	52693578	+	m5C_36021	16	8	19	9	0.531	0.047	0.082	2.08658e-07	NaN	3	Fstl4	-	- && sp|Q5STE3|FSTL4_MOUSE Follistatin-related protein 4 OS=Mus musculus OX=10090 GN=Fstl4 PE=2 SV=1
7	80052512	-	m5C_43780	27	12	32	14	0.482	0.063	0.088	6.14838e-08	NaN	2	Furin	-	- && sp|P23188|FURIN_MOUSE Furin OS=Mus musculus OX=10090 GN=Furin PE=1 SV=2
7	80052507	-	m5C_46468	40	14	46	16	0.386	0.068	0.118	8.39284e-12	NaN	3	Furin	-	- && sp|P23188|FURIN_MOUSE Furin OS=Mus musculus OX=10090 GN=Furin PE=1 SV=2
11	69543659	+	m5C_11411	24	9	26	10	0.374	0.018	0.026	3.33498e-05	NaN	2	Fxr2	utr_3	- && sp|P51116|FXR2_HUMAN Fragile X mental retardation syndrome-related protein 2 OS=Homo sapiens OX=9606 GN=FXR2 PE=1 SV=2
11	69543661	+	m5C_37707	24	8	27	8	0.328	0.014	0.02	0.000188308	NaN	2	Fxr2	utr_3	- && sp|P51116|FXR2_HUMAN Fragile X mental retardation syndrome-related protein 2 OS=Homo sapiens OX=9606 GN=FXR2 PE=1 SV=2
2	115911287	+	m5C_3193	13	7	14	8	0.585	0.036	0.051	0.000107854	NaN	2	G630016G05Rik	-	- && -
2	115911285	+	m5C_7763	14	9	16	10	0.688	0.044	0.062	7.51532e-07	NaN	2	G630016G05Rik	-	- && -
2	115911271	+	m5C_25579	15	13	17	15	0.867	0.015	0.022	2.43483e-11	NaN	2	G630016G05Rik	-	- && -
2	115911279	+	m5C_40145	15	11	17	13	0.776	0.049	0.07	1.02575e-08	NaN	2	G630016G05Rik	-	- && -
11	101265835	+	m5C_27240	12	9	14	10	0.76	0.007	0.01	6.57116e-07	NaN	2	G6pc1	-	- && sp|P35576|G6PC1_MOUSE Glucose-6-phosphatase catalytic subunit 1 OS=Mus musculus OX=10090 GN=G6pc1 PE=1 SV=2
11	101265833	+	m5C_36782	11	10	13	11	0.923	0.054	0.077	5.08044e-09	NaN	2	G6pc1	-	- && sp|P35576|G6PC1_MOUSE Glucose-6-phosphatase catalytic subunit 1 OS=Mus musculus OX=10090 GN=G6pc1 PE=1 SV=2
11	119171243	+	m5C_27013	77	22	90	26	0.307	0.049	0.07	7.43849e-14	NaN	2	Gaa	CDS	- && sp|P70699|LYAG_MOUSE Lysosomal alpha-glucosidase OS=Mus musculus OX=10090 GN=Gaa PE=1 SV=2
8	81598686	-	m5C_81	21	9	24	10	0.462	0.031	0.053	1.89206e-07	NaN	3	Gab1	-	- && sp|Q9QYY0|GAB1_MOUSE GRB2-associated-binding protein 1 OS=Mus musculus OX=10090 GN=Gab1 PE=1 SV=2
8	81589011	-	m5C_1558	25	9	28	10	0.363	0.013	0.018	1.92389e-05	NaN	2	Gab1	-	- && sp|Q9QYY0|GAB1_MOUSE GRB2-associated-binding protein 1 OS=Mus musculus OX=10090 GN=Gab1 PE=1 SV=2
8	81589000	-	m5C_11965	25	10	29	11	0.408	0.029	0.042	3.22057e-06	NaN	2	Gab1	-	- && sp|Q9QYY0|GAB1_MOUSE GRB2-associated-binding protein 1 OS=Mus musculus OX=10090 GN=Gab1 PE=1 SV=2
8	81598678	-	m5C_25447	23	10	27	11	0.436	0.005	0.008	5.03278e-06	NaN	2	Gab1	-	- && sp|Q9QYY0|GAB1_MOUSE GRB2-associated-binding protein 1 OS=Mus musculus OX=10090 GN=Gab1 PE=1 SV=2
8	81589005	-	m5C_29579	24	9	28	10	0.388	0.03	0.052	1.82448e-07	NaN	3	Gab1	-	- && sp|Q9QYY0|GAB1_MOUSE GRB2-associated-binding protein 1 OS=Mus musculus OX=10090 GN=Gab1 PE=1 SV=2
8	81588984	-	m5C_35039	27	11	31	13	0.416	0.037	0.052	4.73008e-07	NaN	2	Gab1	-	- && sp|Q9QYY0|GAB1_MOUSE GRB2-associated-binding protein 1 OS=Mus musculus OX=10090 GN=Gab1 PE=1 SV=2
8	81588961	-	m5C_44637	18	8	19	8	0.444	0	0	0.000106155	NaN	2	Gab1	-	- && sp|Q9QYY0|GAB1_MOUSE GRB2-associated-binding protein 1 OS=Mus musculus OX=10090 GN=Gab1 PE=1 SV=2
8	112680132	+	m5C_17505	16	10	19	12	0.655	0.031	0.054	3.46988e-10	NaN	3	Gabarapl2	utr_3	- && sp|P60519|GBRL2_BOVIN Gamma-aminobutyric acid receptor-associated protein-like 2 OS=Bos taurus OX=9913 GN=GABARAPL2 PE=1 SV=1
8	112680139	+	m5C_19514	16	10	18	11	0.634	0.038	0.066	2.81435e-09	NaN	3	Gabarapl2	utr_3	- && sp|P60519|GBRL2_BOVIN Gamma-aminobutyric acid receptor-associated protein-like 2 OS=Bos taurus OX=9913 GN=GABARAPL2 PE=1 SV=1
8	112680157	+	m5C_20691	13	9	14	10	0.691	0.017	0.023	1.7549e-06	NaN	2	Gabarapl2	utr_3	- && sp|P60519|GBRL2_BOVIN Gamma-aminobutyric acid receptor-associated protein-like 2 OS=Bos taurus OX=9913 GN=GABARAPL2 PE=1 SV=1
8	112680153	+	m5C_26821	12	8	13	9	0.679	0.009	0.012	4.92629e-06	NaN	2	Gabarapl2	utr_3	- && sp|P60519|GBRL2_BOVIN Gamma-aminobutyric acid receptor-associated protein-like 2 OS=Bos taurus OX=9913 GN=GABARAPL2 PE=1 SV=1
8	112680151	+	m5C_27704	15	8	17	9	0.603	0.063	0.109	5.1843e-08	NaN	3	Gabarapl2	utr_3	- && sp|P60519|GBRL2_BOVIN Gamma-aminobutyric acid receptor-associated protein-like 2 OS=Bos taurus OX=9913 GN=GABARAPL2 PE=1 SV=1
8	112680135	+	m5C_34370	15	9	17	10	0.622	0.082	0.142	1.46741e-08	NaN	3	Gabarapl2	utr_3	- && sp|P60519|GBRL2_BOVIN Gamma-aminobutyric acid receptor-associated protein-like 2 OS=Bos taurus OX=9913 GN=GABARAPL2 PE=1 SV=1
8	112680131	+	m5C_37598	20	13	23	15	0.666	0.047	0.067	3.43332e-09	NaN	2	Gabarapl2	utr_3	- && sp|P60519|GBRL2_BOVIN Gamma-aminobutyric acid receptor-associated protein-like 2 OS=Bos taurus OX=9913 GN=GABARAPL2 PE=1 SV=1
8	112680149	+	m5C_37772	16	10	19	11	0.641	0.042	0.073	1.01723e-09	NaN	3	Gabarapl2	utr_3	- && sp|P60519|GBRL2_BOVIN Gamma-aminobutyric acid receptor-associated protein-like 2 OS=Bos taurus OX=9913 GN=GABARAPL2 PE=1 SV=1
8	112680156	+	m5C_39123	12	8	13	9	0.679	0.009	0.012	4.92629e-06	NaN	2	Gabarapl2	utr_3	- && sp|P60519|GBRL2_BOVIN Gamma-aminobutyric acid receptor-associated protein-like 2 OS=Bos taurus OX=9913 GN=GABARAPL2 PE=1 SV=1
8	112680141	+	m5C_40876	15	9	17	11	0.633	0.057	0.098	4.9425e-09	NaN	3	Gabarapl2	utr_3	- && sp|P60519|GBRL2_BOVIN Gamma-aminobutyric acid receptor-associated protein-like 2 OS=Bos taurus OX=9913 GN=GABARAPL2 PE=1 SV=1
8	112680138	+	m5C_41514	17	10	19	11	0.634	0.048	0.083	1.14183e-09	NaN	3	Gabarapl2	utr_3	- && sp|P60519|GBRL2_BOVIN Gamma-aminobutyric acid receptor-associated protein-like 2 OS=Bos taurus OX=9913 GN=GABARAPL2 PE=1 SV=1
4	46991445	-	m5C_30338	32	10	35	11	0.309	0.024	0.034	5.57164e-06	NaN	2	Gabbr2	utr_5	- && sp|Q80T41|GABR2_MOUSE Gamma-aminobutyric acid type B receptor subunit 2 OS=Mus musculus OX=10090 GN=Gabbr2 PE=1 SV=2
11	3933762	+	m5C_4274	25	25	28	28	0.995	0.004	0.008	0	NaN	4	Gal3st1	utr_5	- && sp|Q9JHE4|G3ST1_MOUSE Galactosylceramide sulfotransferase OS=Mus musculus OX=10090 GN=Gal3st1 PE=1 SV=2
11	3933795	+	m5C_5458	36	17	41	19	0.529	0.072	0.143	0	NaN	4	Gal3st1	utr_5	- && sp|Q9JHE4|G3ST1_MOUSE Galactosylceramide sulfotransferase OS=Mus musculus OX=10090 GN=Gal3st1 PE=1 SV=2
11	3933763	+	m5C_13068	26	25	29	28	0.995	0.004	0.008	0	NaN	4	Gal3st1	utr_5	- && sp|Q9JHE4|G3ST1_MOUSE Galactosylceramide sulfotransferase OS=Mus musculus OX=10090 GN=Gal3st1 PE=1 SV=2
11	3933759	+	m5C_15466	24	24	27	27	0.995	0.004	0.009	0	NaN	4	Gal3st1	utr_5	- && sp|Q9JHE4|G3ST1_MOUSE Galactosylceramide sulfotransferase OS=Mus musculus OX=10090 GN=Gal3st1 PE=1 SV=2
11	3933794	+	m5C_19453	43	20	48	23	0.58	0.128	0.221	0	NaN	3	Gal3st1	utr_5	- && sp|Q9JHE4|G3ST1_MOUSE Galactosylceramide sulfotransferase OS=Mus musculus OX=10090 GN=Gal3st1 PE=1 SV=2
11	3933758	+	m5C_20611	23	22	25	25	0.974	0.013	0.027	0	NaN	4	Gal3st1	utr_5	- && sp|Q9JHE4|G3ST1_MOUSE Galactosylceramide sulfotransferase OS=Mus musculus OX=10090 GN=Gal3st1 PE=1 SV=2
11	3933746	+	m5C_21102	20	10	22	11	0.584	0.186	0.262	6.67007e-07	NaN	2	Gal3st1	utr_5	- && sp|Q9JHE4|G3ST1_MOUSE Galactosylceramide sulfotransferase OS=Mus musculus OX=10090 GN=Gal3st1 PE=1 SV=2
11	3933760	+	m5C_25136	24	23	27	26	0.985	0.013	0.026	0	NaN	4	Gal3st1	utr_5	- && sp|Q9JHE4|G3ST1_MOUSE Galactosylceramide sulfotransferase OS=Mus musculus OX=10090 GN=Gal3st1 PE=1 SV=2
11	3933767	+	m5C_30326	36	22	40	24	0.621	0.007	0.011	2.22045e-16	NaN	2	Gal3st1	utr_5	- && sp|Q9JHE4|G3ST1_MOUSE Galactosylceramide sulfotransferase OS=Mus musculus OX=10090 GN=Gal3st1 PE=1 SV=2
11	3933749	+	m5C_32275	25	10	28	11	0.514	0.192	0.272	1.32703e-06	NaN	2	Gal3st1	utr_5	- && sp|Q9JHE4|G3ST1_MOUSE Galactosylceramide sulfotransferase OS=Mus musculus OX=10090 GN=Gal3st1 PE=1 SV=2
11	3933765	+	m5C_34197	30	24	33	27	0.786	0.112	0.195	0	NaN	3	Gal3st1	utr_5	- && sp|Q9JHE4|G3ST1_MOUSE Galactosylceramide sulfotransferase OS=Mus musculus OX=10090 GN=Gal3st1 PE=1 SV=2
11	3933757	+	m5C_35177	25	18	28	20	0.783	0.075	0.13	0	NaN	3	Gal3st1	utr_5	- && sp|Q9JHE4|G3ST1_MOUSE Galactosylceramide sulfotransferase OS=Mus musculus OX=10090 GN=Gal3st1 PE=1 SV=2
11	3933788	+	m5C_35610	38	32	43	35	0.754	0.088	0.175	0	NaN	4	Gal3st1	utr_5	- && sp|Q9JHE4|G3ST1_MOUSE Galactosylceramide sulfotransferase OS=Mus musculus OX=10090 GN=Gal3st1 PE=1 SV=2
11	3933800	+	m5C_36470	46	17	52	19	0.394	0.033	0.058	1.13243e-14	NaN	3	Gal3st1	utr_5	- && sp|Q9JHE4|G3ST1_MOUSE Galactosylceramide sulfotransferase OS=Mus musculus OX=10090 GN=Gal3st1 PE=1 SV=2
11	3933801	+	m5C_38360	57	16	63	18	0.311	0.047	0.067	7.41157e-10	NaN	2	Gal3st1	utr_5	- && sp|Q9JHE4|G3ST1_MOUSE Galactosylceramide sulfotransferase OS=Mus musculus OX=10090 GN=Gal3st1 PE=1 SV=2
11	3933766	+	m5C_40793	25	23	28	25	0.962	0.033	0.065	0	NaN	4	Gal3st1	utr_5	- && sp|Q9JHE4|G3ST1_MOUSE Galactosylceramide sulfotransferase OS=Mus musculus OX=10090 GN=Gal3st1 PE=1 SV=2
11	3933785	+	m5C_41314	36	28	40	31	0.726	0.085	0.17	0	NaN	4	Gal3st1	utr_5	- && sp|Q9JHE4|G3ST1_MOUSE Galactosylceramide sulfotransferase OS=Mus musculus OX=10090 GN=Gal3st1 PE=1 SV=2
12	98185034	-	m5C_1101	23	10	25	11	0.466	0.086	0.121	1.93437e-06	NaN	2	Galc	-	- && sp|P54818|GALC_MOUSE Galactocerebrosidase OS=Mus musculus OX=10090 GN=Galc PE=1 SV=2
12	98185033	-	m5C_18115	24	11	26	12	0.478	0.055	0.078	7.6493e-07	NaN	2	Galc	-	- && sp|P54818|GALC_MOUSE Galactocerebrosidase OS=Mus musculus OX=10090 GN=Galc PE=1 SV=2
12	98185028	-	m5C_34107	24	9	27	10	0.401	0.07	0.099	3.01715e-05	NaN	2	Galc	-	- && sp|P54818|GALC_MOUSE Galactocerebrosidase OS=Mus musculus OX=10090 GN=Galc PE=1 SV=2
11	115899985	-	m5C_28664	434	98	492	111	0.227	0.007	0.01	0	NaN	2	Galk1	CDS	- && sp|Q9R0N0|GALK1_MOUSE Galactokinase OS=Mus musculus OX=10090 GN=Galk1 PE=1 SV=2
18	24339097	+	m5C_15321	76	20	91	24	0.285	0.018	0.025	2.67364e-12	NaN	2	Galnt1	utr_5	- && sp|O08912|GALT1_MOUSE Polypeptide N-acetylgalactosaminyltransferase 1 OS=Mus musculus OX=10090 GN=Galnt1 PE=1 SV=1
5	131167239	-	m5C_12115	16	8	18	9	0.531	0.001	0.002	2.87467e-05	NaN	2	Galnt17	-	- && sp|Q7TT15|GLT17_MOUSE Polypeptide N-acetylgalactosaminyltransferase 17 OS=Mus musculus OX=10090 GN=Galnt17 PE=1 SV=1
5	131155368	-	m5C_24775	16	8	18	9	0.516	0.012	0.017	1.66803e-05	NaN	2	Galnt17	-	- && sp|Q7TT15|GLT17_MOUSE Polypeptide N-acetylgalactosaminyltransferase 17 OS=Mus musculus OX=10090 GN=Galnt17 PE=1 SV=1
10	80095743	-	m5C_8256	481	112	532	124	0.237	0.004	0.006	0	NaN	2	Gamt	CDS	- && sp|O35969|GAMT_MOUSE Guanidinoacetate N-methyltransferase OS=Mus musculus OX=10090 GN=Gamt PE=1 SV=1
16	91434860	-	m5C_5360	43	9	48	10	0.209	0.003	0.004	4.12215e-05	NaN	2	Gart	CDS	- && sp|Q64737|PUR2_MOUSE Trifunctional purine biosynthetic protein adenosine-3 OS=Mus musculus OX=10090 GN=Gart PE=1 SV=3
13	60324189	-	m5C_10900	32	12	37	14	0.381	0.074	0.105	5.35912e-08	NaN	2	Gas1	CDS	- && sp|Q01721|GAS1_MOUSE Growth arrest-specific protein 1 OS=Mus musculus OX=10090 GN=Gas1 PE=1 SV=2
13	60324376	-	m5C_28341	32	11	36	12	0.353	0.029	0.041	8.52693e-07	NaN	2	Gas1	CDS	- && sp|Q01721|GAS1_MOUSE Growth arrest-specific protein 1 OS=Mus musculus OX=10090 GN=Gas1 PE=1 SV=2
13	60324372	-	m5C_37431	33	11	37	12	0.334	0.022	0.03	2.13543e-06	NaN	2	Gas1	CDS	- && sp|Q01721|GAS1_MOUSE Growth arrest-specific protein 1 OS=Mus musculus OX=10090 GN=Gas1 PE=1 SV=2
8	13544486	-	m5C_16974	50	12	58	14	0.265	0.035	0.05	4.01399e-07	NaN	2	Gas6	utr_5	- && sp|Q61592|GAS6_MOUSE Growth arrest-specific protein 6 OS=Mus musculus OX=10090 GN=Gas6 PE=2 SV=2
5	3697647	-	m5C_10401	209	45	249	53	0.215	0	0	0	NaN	2	Gatad1	utr_5	- && sp|Q920S3|GATD1_MOUSE GATA zinc finger domain-containing protein 1 OS=Mus musculus OX=10090 GN=Gatad1 PE=2 SV=2
5	3697646	-	m5C_12340	285	64	325	73	0.23	0.012	0.021	0	NaN	3	Gatad1	utr_5	- && sp|Q920S3|GATD1_MOUSE GATA zinc finger domain-containing protein 1 OS=Mus musculus OX=10090 GN=Gatad1 PE=2 SV=2
5	3697839	-	m5C_39698	73	15	82	16	0.203	0.002	0.003	1.67228e-08	NaN	2	Gatad1	utr_5	- && sp|Q920S3|GATD1_MOUSE GATA zinc finger domain-containing protein 1 OS=Mus musculus OX=10090 GN=Gatad1 PE=2 SV=2
5	3697645	-	m5C_43137	210	47	251	56	0.23	0.02	0.028	0	NaN	2	Gatad1	utr_5	- && sp|Q920S3|GATD1_MOUSE GATA zinc finger domain-containing protein 1 OS=Mus musculus OX=10090 GN=Gatad1 PE=2 SV=2
10	77998232	-	m5C_15941	83	27	92	31	0.4	0.096	0.136	0	NaN	2	Gatd3a	utr_3	- && sp|Q9D172|GAL3A_MOUSE Glutamine amidotransferase-like class 1 domain-containing protein 3A, mitochondrial OS=Mus musculus OX=10090 GN=Gatd3a PE=1 SV=1
10	77998230	-	m5C_19946	81	23	90	26	0.327	0.052	0.073	1.77636e-14	NaN	2	Gatd3a	utr_3	- && sp|Q9D172|GAL3A_MOUSE Glutamine amidotransferase-like class 1 domain-containing protein 3A, mitochondrial OS=Mus musculus OX=10090 GN=Gatd3a PE=1 SV=1
6	81900787	+	m5C_6235	16	9	19	10	0.572	0.068	0.096	5.14542e-06	NaN	2	Gcfc2	CDS	- && sp|Q8BKT3|GCFC2_MOUSE Intron Large complex component GCFC2 OS=Mus musculus OX=10090 GN=Gcfc2 PE=1 SV=2
6	81900788	+	m5C_22463	16	9	19	11	0.613	0.097	0.137	2.68454e-06	NaN	2	Gcfc2	CDS	- && sp|Q8BKT3|GCFC2_MOUSE Intron Large complex component GCFC2 OS=Mus musculus OX=10090 GN=Gcfc2 PE=1 SV=2
6	81900798	+	m5C_26037	17	8	19	9	0.567	0.165	0.234	3.84089e-05	NaN	2	Gcfc2	CDS	- && sp|Q8BKT3|GCFC2_MOUSE Intron Large complex component GCFC2 OS=Mus musculus OX=10090 GN=Gcfc2 PE=1 SV=2
6	81900797	+	m5C_28694	16	8	19	9	0.574	0.16	0.226	3.71282e-05	NaN	2	Gcfc2	CDS	- && sp|Q8BKT3|GCFC2_MOUSE Intron Large complex component GCFC2 OS=Mus musculus OX=10090 GN=Gcfc2 PE=1 SV=2
6	81900791	+	m5C_36858	17	8	19	9	0.583	0.166	0.235	1.24667e-05	NaN	2	Gcfc2	CDS	- && sp|Q8BKT3|GCFC2_MOUSE Intron Large complex component GCFC2 OS=Mus musculus OX=10090 GN=Gcfc2 PE=1 SV=2
6	81900801	+	m5C_36874	17	8	19	9	0.567	0.165	0.234	3.84089e-05	NaN	2	Gcfc2	CDS	- && sp|Q8BKT3|GCFC2_MOUSE Intron Large complex component GCFC2 OS=Mus musculus OX=10090 GN=Gcfc2 PE=1 SV=2
11	5852838	-	m5C_6825	15	9	18	11	0.623	0.031	0.044	1.4615e-06	NaN	2	Gck	-	- && sp|P52792|HXK4_MOUSE Hexokinase-4 OS=Mus musculus OX=10090 GN=Gck PE=1 SV=1
8	71082557	-	m5C_313	50	15	56	17	0.322	0.07	0.099	5.17553e-09	NaN	2	Gdf15	CDS	- && sp|Q9Z0J7|GDF15_MOUSE Growth/differentiation factor 15 OS=Mus musculus OX=10090 GN=Gdf15 PE=1 SV=2
8	71082556	-	m5C_7157	50	16	56	18	0.349	0.062	0.087	4.14374e-10	NaN	2	Gdf15	CDS	- && sp|Q9Z0J7|GDF15_MOUSE Growth/differentiation factor 15 OS=Mus musculus OX=10090 GN=Gdf15 PE=1 SV=2
8	71082189	-	m5C_9680	17	9	19	10	0.535	0.025	0.035	1.26245e-05	NaN	2	Gdf15	utr_3	- && sp|Q9Z0J7|GDF15_MOUSE Growth/differentiation factor 15 OS=Mus musculus OX=10090 GN=Gdf15 PE=1 SV=2
8	71082553	-	m5C_15319	48	16	54	18	0.356	0.063	0.088	8.58938e-10	NaN	2	Gdf15	CDS	- && sp|Q9Z0J7|GDF15_MOUSE Growth/differentiation factor 15 OS=Mus musculus OX=10090 GN=Gdf15 PE=1 SV=2
15	82575839	-	m5C_13085	97	21	108	23	0.218	0.01	0.015	2.47202e-12	NaN	2	gene:,"Cyp2d37-ps	-	- && sp|P12938|CP2D3_RAT Cytochrome P450 2D3 OS=Rattus norvegicus OX=10116 GN=Cyp2d3 PE=2 SV=2
5	121683652	-	m5C_27988	77	21	85	23	0.275	0.047	0.067	4.10005e-13	NaN	2	gene:,"Mapkapk5	utr_5	- && sp|O54992|MAPK5_MOUSE MAP kinase-activated protein kinase 5 OS=Mus musculus OX=10090 GN=Mapkapk5 PE=1 SV=1
5	137525805	+	m5C_3817	31	13	34	14	0.419	0.001	0.002	5.12852e-08	NaN	2	Gigyf1	utr_3	- && sp|Q99MR1|GGYF1_MOUSE GRB10-interacting GYF protein 1 OS=Mus musculus OX=10090 GN=Gigyf1 PE=1 SV=2
5	137525808	+	m5C_11460	30	10	33	11	0.359	0.068	0.096	4.17405e-06	NaN	2	Gigyf1	utr_3	- && sp|Q99MR1|GGYF1_MOUSE GRB10-interacting GYF protein 1 OS=Mus musculus OX=10090 GN=Gigyf1 PE=1 SV=2
5	137525823	+	m5C_15884	35	14	39	15	0.419	0.083	0.117	8.77958e-09	NaN	2	Gigyf1	utr_3	- && sp|Q99MR1|GGYF1_MOUSE GRB10-interacting GYF protein 1 OS=Mus musculus OX=10090 GN=Gigyf1 PE=1 SV=2
5	137525806	+	m5C_23654	31	12	35	13	0.388	0.021	0.029	3.33161e-07	NaN	2	Gigyf1	utr_3	- && sp|Q99MR1|GGYF1_MOUSE GRB10-interacting GYF protein 1 OS=Mus musculus OX=10090 GN=Gigyf1 PE=1 SV=2
5	137525811	+	m5C_29885	32	11	35	12	0.362	0.009	0.013	8.56664e-07	NaN	2	Gigyf1	utr_3	- && sp|Q99MR1|GGYF1_MOUSE GRB10-interacting GYF protein 1 OS=Mus musculus OX=10090 GN=Gigyf1 PE=1 SV=2
5	137525807	+	m5C_30424	28	12	31	13	0.45	0.035	0.05	8.93869e-08	NaN	2	Gigyf1	utr_3	- && sp|Q99MR1|GGYF1_MOUSE GRB10-interacting GYF protein 1 OS=Mus musculus OX=10090 GN=Gigyf1 PE=1 SV=2
5	137524651	+	m5C_36357	25	10	29	11	0.409	0.028	0.049	2.90167e-08	NaN	3	Gigyf1	utr_3	- && sp|Q99MR1|GGYF1_MOUSE GRB10-interacting GYF protein 1 OS=Mus musculus OX=10090 GN=Gigyf1 PE=1 SV=2
8	23727561	-	m5C_1449	130	27	143	30	0.21	0.003	0.005	2.22045e-16	NaN	2	Gins4	utr_5	- && sp|Q99LZ3|SLD5_MOUSE DNA replication complex GINS protein SLD5 OS=Mus musculus OX=10090 GN=Gins4 PE=1 SV=1
8	23727558	-	m5C_2264	133	30	147	33	0.231	0.008	0.011	0	NaN	2	Gins4	utr_5	- && sp|Q99LZ3|SLD5_MOUSE DNA replication complex GINS protein SLD5 OS=Mus musculus OX=10090 GN=Gins4 PE=1 SV=1
8	23727560	-	m5C_34892	130	28	144	31	0.218	0.001	0.002	0	NaN	2	Gins4	utr_5	- && sp|Q99LZ3|SLD5_MOUSE DNA replication complex GINS protein SLD5 OS=Mus musculus OX=10090 GN=Gins4 PE=1 SV=1
X	100427681	+	m5C_3232	28	9	33	10	0.322	0.001	0.002	4.5255e-05	NaN	2	Gjb1	-	- && sp|P28230|CXB1_MOUSE Gap junction beta-1 protein OS=Mus musculus OX=10090 GN=Gjb1 PE=1 SV=3
X	133489340	-	m5C_28856	20	11	22	12	0.561	0.102	0.144	2.58762e-07	NaN	2	Gla	utr_3	- && sp|P51569|AGAL_MOUSE Alpha-galactosidase A OS=Mus musculus OX=10090 GN=Gla PE=1 SV=1
X	133489306	-	m5C_46108	24	17	27	18	0.682	0.036	0.05	9.88543e-13	NaN	2	Gla	utr_3	- && sp|P51569|AGAL_MOUSE Alpha-galactosidase A OS=Mus musculus OX=10090 GN=Gla PE=1 SV=1
19	30152523	-	m5C_23843	48	17	54	19	0.411	0.099	0.172	3.66374e-15	NaN	3	Gldc	CDS	- && sp|Q91W43|GCSP_MOUSE Glycine dehydrogenase (decarboxylating), mitochondrial OS=Mus musculus OX=10090 GN=Gldc PE=1 SV=1
11	76124068	-	m5C_23627	162	41	186	47	0.251	0.015	0.03	0	NaN	4	Glod4	CDS	- && sp|P57678|GEMI4_HUMAN Gem-associated protein 4 OS=Homo sapiens OX=9606 GN=GEMIN4 PE=1 SV=2
12	105006714	+	m5C_3301	729	223	822	252	0.306	0.032	0.055	0	NaN	3	Glrx5	utr_3	- && sp|Q80Y14|GLRX5_MOUSE Glutaredoxin-related protein 5, mitochondrial OS=Mus musculus OX=10090 GN=Glrx5 PE=1 SV=2
5	127770365	+	m5C_7713	34	15	39	17	0.452	0.092	0.183	0	NaN	4	Glt1d1	-	- && sp|A4FUP9|GL1D1_MOUSE Glycosyltransferase 1 domain-containing protein 1 OS=Mus musculus OX=10090 GN=Glt1d1 PE=2 SV=2
5	127770367	+	m5C_7781	32	14	37	16	0.45	0.096	0.192	0	NaN	4	Glt1d1	-	- && sp|A4FUP9|GL1D1_MOUSE Glycosyltransferase 1 domain-containing protein 1 OS=Mus musculus OX=10090 GN=Glt1d1 PE=2 SV=2
5	127770372	+	m5C_13216	35	11	40	13	0.331	0.021	0.037	7.2707e-09	NaN	3	Glt1d1	-	- && sp|A4FUP9|GL1D1_MOUSE Glycosyltransferase 1 domain-containing protein 1 OS=Mus musculus OX=10090 GN=Glt1d1 PE=2 SV=2
5	127770371	+	m5C_16722	32	10	37	11	0.327	0.026	0.052	4.78169e-10	NaN	4	Glt1d1	-	- && sp|A4FUP9|GL1D1_MOUSE Glycosyltransferase 1 domain-containing protein 1 OS=Mus musculus OX=10090 GN=Glt1d1 PE=2 SV=2
5	127770370	+	m5C_18440	32	11	37	13	0.361	0.042	0.084	1.03952e-11	NaN	4	Glt1d1	-	- && sp|A4FUP9|GL1D1_MOUSE Glycosyltransferase 1 domain-containing protein 1 OS=Mus musculus OX=10090 GN=Glt1d1 PE=2 SV=2
5	127770368	+	m5C_26749	32	14	36	16	0.464	0.079	0.158	0	NaN	4	Glt1d1	-	- && sp|A4FUP9|GL1D1_MOUSE Glycosyltransferase 1 domain-containing protein 1 OS=Mus musculus OX=10090 GN=Glt1d1 PE=2 SV=2
5	127770364	+	m5C_33139	33	14	38	16	0.452	0.087	0.175	0	NaN	4	Glt1d1	-	- && sp|A4FUP9|GL1D1_MOUSE Glycosyltransferase 1 domain-containing protein 1 OS=Mus musculus OX=10090 GN=Glt1d1 PE=2 SV=2
5	127770399	+	m5C_33985	45	17	52	19	0.358	0.033	0.065	0	NaN	4	Glt1d1	-	- && sp|A4FUP9|GL1D1_MOUSE Glycosyltransferase 1 domain-containing protein 1 OS=Mus musculus OX=10090 GN=Glt1d1 PE=2 SV=2
5	127770366	+	m5C_34803	32	13	37	15	0.416	0.07	0.14	7.77156e-15	NaN	4	Glt1d1	-	- && sp|A4FUP9|GL1D1_MOUSE Glycosyltransferase 1 domain-containing protein 1 OS=Mus musculus OX=10090 GN=Glt1d1 PE=2 SV=2
9	106032957	-	m5C_33634	346	97	391	110	0.289	0.028	0.048	0	NaN	3	Glyctk	CDS	- && sp|Q8QZY2|GLCTK_MOUSE Glycerate kinase OS=Mus musculus OX=10090 GN=Glyctk PE=1 SV=1
7	107462382	+	m5C_7705	55	12	63	13	0.225	0.018	0.025	1.07661e-06	NaN	2	Gm10156	-	- && sp|O89086|RBM3_MOUSE RNA-binding protein 3 OS=Mus musculus OX=10090 GN=Rbm3 PE=1 SV=1
17	31141891	-	m5C_2529	31	21	35	23	0.658	0.028	0.049	0	NaN	3	Gm10503	-	- && -
17	31141892	-	m5C_4054	31	18	35	21	0.569	0.074	0.128	0	NaN	3	Gm10503	-	- && -
17	31141906	-	m5C_9877	24	14	28	16	0.575	0.063	0.109	2.75335e-14	NaN	3	Gm10503	-	- && -
17	31141899	-	m5C_21143	30	18	34	20	0.613	0.016	0.023	2.05169e-13	NaN	2	Gm10503	-	- && -
17	31141904	-	m5C_30753	29	15	32	17	0.525	0.002	0.003	2.67037e-10	NaN	2	Gm10503	-	- && -
17	31141890	-	m5C_33605	31	19	35	21	0.615	0.021	0.037	0	NaN	3	Gm10503	-	- && -
17	31141905	-	m5C_36540	29	15	32	17	0.528	0.02	0.028	2.28139e-10	NaN	2	Gm10503	-	- && -
17	31141876	-	m5C_37792	36	28	41	32	0.774	0.032	0.056	0	NaN	3	Gm10503	-	- && -
17	31141900	-	m5C_37793	30	15	33	17	0.525	0.018	0.025	1.52388e-10	NaN	2	Gm10503	-	- && -
9	70564468	+	m5C_39086	16	8	18	9	0.582	0.154	0.218	3.57543e-05	NaN	2	Gm10642	-	- && sp|Q6PDI6|MINY2_MOUSE Ubiquitin carboxyl-terminal hydrolase MINDY-2 OS=Mus musculus OX=10090 GN=Mindy2 PE=1 SV=1
11	3100224	-	m5C_25675	219	57	240	62	0.24	0.019	0.028	0	NaN	2	Gm11400","Sfi1	-	- && sp|P13639|EF2_HUMAN Elongation factor 2 OS=Homo sapiens OX=9606 GN=EEF2 PE=1 SV=4;- && sp|Q3UZY0|SFI1_MOUSE Protein SFI1 homolog OS=Mus musculus OX=10090 GN=Sfi1 PE=2 SV=1
1	62700126	+	m5C_15129	14	8	16	9	0.625	0.088	0.125	1.23607e-05	NaN	2	Gm11599	-	- && sp|O18789|RS2_BOVIN 40S ribosomal protein S2 OS=Bos taurus OX=9913 GN=RPS2 PE=2 SV=2
11	60131608	+	m5C_9984	26	14	29	15	0.538	0.017	0.024	3.19426e-09	NaN	2	Gm12265	-	- && sp|Q5SRX1|TM1L2_MOUSE TOM1-like protein 2 OS=Mus musculus OX=10090 GN=Tom1l2 PE=1 SV=1
4	34486145	+	m5C_14272	78	19	86	21	0.248	0.013	0.019	3.36291e-11	NaN	2	Gm12350	-	- && sp|Q9D1L0|CHCH2_MOUSE Coiled-coil-helix-coiled-coil-helix domain-containing protein 2 OS=Mus musculus OX=10090 GN=Chchd2 PE=2 SV=1
2	20240537	-	m5C_6301	12	9	14	10	0.766	0.165	0.233	4.41633e-07	NaN	2	Gm13328	-	- && sp|Q99N87|RT05_MOUSE 28S ribosomal protein S5, mitochondrial OS=Mus musculus OX=10090 GN=Mrps5 PE=1 SV=1
2	20240534	-	m5C_22151	12	10	14	11	0.834	0.118	0.166	4.53373e-08	NaN	2	Gm13328	-	- && sp|Q99N87|RT05_MOUSE 28S ribosomal protein S5, mitochondrial OS=Mus musculus OX=10090 GN=Mrps5 PE=1 SV=1
2	20240536	-	m5C_31233	12	9	14	11	0.8	0.141	0.2	1.49193e-07	NaN	2	Gm13328	-	- && sp|Q99N87|RT05_MOUSE 28S ribosomal protein S5, mitochondrial OS=Mus musculus OX=10090 GN=Mrps5 PE=1 SV=1
2	20240535	-	m5C_46326	12	9	14	10	0.766	0.165	0.233	4.41633e-07	NaN	2	Gm13328	-	- && sp|Q99N87|RT05_MOUSE 28S ribosomal protein S5, mitochondrial OS=Mus musculus OX=10090 GN=Mrps5 PE=1 SV=1
2	22478787	-	m5C_16533	40	22	44	24	0.55	0.137	0.194	3.33067e-16	NaN	2	Gm13340	-	- && sp|P00397|COX1_MOUSE Cytochrome c oxidase subunit 1 OS=Mus musculus OX=10090 GN=Mtco1 PE=1 SV=2
2	48297182	-	m5C_6214	22	9	26	10	0.419	0.047	0.082	5.68078e-07	NaN	3	Gm13481	-	- && -
2	48297175	-	m5C_6661	26	11	31	12	0.412	0.015	0.021	1.20295e-06	NaN	2	Gm13481	-	- && -
2	48304299	-	m5C_11396	16	8	18	9	0.502	0.022	0.031	7.67993e-05	NaN	2	Gm13481	-	- && -
2	48297134	-	m5C_14920	24	11	27	12	0.484	0.055	0.078	7.74738e-07	NaN	2	Gm13481	-	- && -
2	48297139	-	m5C_17440	25	9	30	11	0.382	0.027	0.039	1.58172e-05	NaN	2	Gm13481	-	- && -
2	48297183	-	m5C_20154	25	14	29	17	0.568	0.002	0.003	8.25731e-10	NaN	2	Gm13481	-	- && -
2	48297204	-	m5C_24206	18	18	20	20	1	0	0	0	NaN	3	Gm13481	-	- && -
2	48297187	-	m5C_25621	28	14	32	16	0.495	0.026	0.037	2.18606e-09	NaN	2	Gm13481	-	- && -
2	48297167	-	m5C_25998	27	9	32	11	0.353	0.045	0.064	1.74498e-05	NaN	2	Gm13481	-	- && -
2	48297170	-	m5C_29841	24	8	28	9	0.387	0.08	0.113	6.7246e-05	NaN	2	Gm13481	-	- && -
2	48297206	-	m5C_33830	16	16	19	19	1	0	0	0	NaN	3	Gm13481	-	- && -
2	48297151	-	m5C_34177	28	10	32	11	0.364	0.037	0.052	7.91132e-06	NaN	2	Gm13481	-	- && -
2	48297191	-	m5C_35157	21	12	24	14	0.611	0.039	0.068	1.01366e-11	NaN	3	Gm13481	-	- && -
2	48297186	-	m5C_35333	25	11	29	13	0.449	0.048	0.068	3.38581e-07	NaN	2	Gm13481	-	- && -
2	48297178	-	m5C_37234	27	10	31	11	0.369	0.004	0.006	7.69878e-06	NaN	2	Gm13481	-	- && -
2	48297171	-	m5C_39398	27	14	32	16	0.511	0.008	0.011	4.01705e-09	NaN	2	Gm13481	-	- && -
2	48297166	-	m5C_45183	28	12	33	14	0.42	0.002	0.004	2.43358e-07	NaN	2	Gm13481	-	- && -
2	48297138	-	m5C_45431	24	11	27	13	0.484	0.011	0.016	3.27521e-07	NaN	2	Gm13481	-	- && -
4	61713724	+	m5C_1254	38	12	43	14	0.333	0.022	0.039	3.38609e-10	NaN	3	Gm13775	-	- && sp|P11590|MUP4_MOUSE Major urinary protein 4 OS=Mus musculus OX=10090 GN=Mup4 PE=1 SV=1
4	61713948	+	m5C_2616	120	41	137	47	0.348	0.046	0.079	0	NaN	3	Gm13775	-	- && sp|P11590|MUP4_MOUSE Major urinary protein 4 OS=Mus musculus OX=10090 GN=Mup4 PE=1 SV=1
4	61704031	+	m5C_4283	40	11	46	13	0.293	0.06	0.085	1.15215e-06	NaN	2	Gm13775	-	- && sp|P11590|MUP4_MOUSE Major urinary protein 4 OS=Mus musculus OX=10090 GN=Mup4 PE=1 SV=1
4	61704062	+	m5C_4284	52	21	59	24	0.411	0.037	0.064	0	NaN	3	Gm13775	-	- && sp|P11590|MUP4_MOUSE Major urinary protein 4 OS=Mus musculus OX=10090 GN=Mup4 PE=1 SV=1
4	61702776	+	m5C_4991	10	8	11	9	0.818	0.129	0.182	7.53573e-07	NaN	2	Gm13775	-	- && sp|P11590|MUP4_MOUSE Major urinary protein 4 OS=Mus musculus OX=10090 GN=Mup4 PE=1 SV=1
4	61702767	+	m5C_6491	11	8	12	8	0.734	0.047	0.067	7.4762e-06	NaN	2	Gm13775	-	- && sp|P11590|MUP4_MOUSE Major urinary protein 4 OS=Mus musculus OX=10090 GN=Mup4 PE=1 SV=1
4	61713949	+	m5C_8497	117	42	133	48	0.36	0.024	0.042	0	NaN	3	Gm13775	-	- && sp|P11590|MUP4_MOUSE Major urinary protein 4 OS=Mus musculus OX=10090 GN=Mup4 PE=1 SV=1
4	61713732	+	m5C_10446	34	10	39	11	0.301	0.013	0.023	8.34692e-08	NaN	3	Gm13775	-	- && sp|P11590|MUP4_MOUSE Major urinary protein 4 OS=Mus musculus OX=10090 GN=Mup4 PE=1 SV=1
4	61704051	+	m5C_14965	48	24	55	27	0.492	0.025	0.044	0	NaN	3	Gm13775	-	- && sp|P11590|MUP4_MOUSE Major urinary protein 4 OS=Mus musculus OX=10090 GN=Mup4 PE=1 SV=1
4	61704078	+	m5C_16305	39	17	45	19	0.44	0.048	0.083	2.22045e-16	NaN	3	Gm13775	-	- && sp|P11590|MUP4_MOUSE Major urinary protein 4 OS=Mus musculus OX=10090 GN=Mup4 PE=1 SV=1
4	61713722	+	m5C_16883	40	15	46	17	0.363	0.026	0.045	1.0808e-12	NaN	3	Gm13775	-	- && sp|P11590|MUP4_MOUSE Major urinary protein 4 OS=Mus musculus OX=10090 GN=Mup4 PE=1 SV=1
4	61703251	+	m5C_17258	13	9	15	10	0.705	0.073	0.126	7.20858e-09	NaN	3	Gm13775	-	- && sp|P11590|MUP4_MOUSE Major urinary protein 4 OS=Mus musculus OX=10090 GN=Mup4 PE=1 SV=1
4	61713704	+	m5C_17484	45	10	53	12	0.23	0.004	0.005	8.53828e-06	NaN	2	Gm13775	-	- && sp|P11590|MUP4_MOUSE Major urinary protein 4 OS=Mus musculus OX=10090 GN=Mup4 PE=1 SV=1
4	61713719	+	m5C_17946	39	13	45	14	0.326	0.014	0.025	1.80472e-10	NaN	3	Gm13775	-	- && sp|P11590|MUP4_MOUSE Major urinary protein 4 OS=Mus musculus OX=10090 GN=Mup4 PE=1 SV=1
4	61704054	+	m5C_19187	50	27	57	30	0.531	0.013	0.023	0	NaN	3	Gm13775	-	- && sp|P11590|MUP4_MOUSE Major urinary protein 4 OS=Mus musculus OX=10090 GN=Mup4 PE=1 SV=1
4	61702779	+	m5C_21442	10	9	11	10	0.85	0.106	0.15	1.7161e-07	NaN	2	Gm13775	-	- && sp|P11590|MUP4_MOUSE Major urinary protein 4 OS=Mus musculus OX=10090 GN=Mup4 PE=1 SV=1
4	61713731	+	m5C_23963	39	10	44	12	0.275	0.016	0.027	5.15795e-08	NaN	3	Gm13775	-	- && sp|P11590|MUP4_MOUSE Major urinary protein 4 OS=Mus musculus OX=10090 GN=Mup4 PE=1 SV=1
4	61713225	+	m5C_29139	37	10	41	11	0.292	0.037	0.053	3.13891e-06	NaN	2	Gm13775	-	- && sp|P11590|MUP4_MOUSE Major urinary protein 4 OS=Mus musculus OX=10090 GN=Mup4 PE=1 SV=1
4	61704037	+	m5C_30028	41	9	47	10	0.227	0.015	0.025	6.35175e-07	NaN	3	Gm13775	-	- && sp|P11590|MUP4_MOUSE Major urinary protein 4 OS=Mus musculus OX=10090 GN=Mup4 PE=1 SV=1
4	61704050	+	m5C_31743	49	23	55	26	0.467	0.024	0.041	0	NaN	3	Gm13775	-	- && sp|P11590|MUP4_MOUSE Major urinary protein 4 OS=Mus musculus OX=10090 GN=Mup4 PE=1 SV=1
4	61713955	+	m5C_33274	121	41	137	47	0.344	0.05	0.087	0	NaN	3	Gm13775	-	- && sp|P11590|MUP4_MOUSE Major urinary protein 4 OS=Mus musculus OX=10090 GN=Mup4 PE=1 SV=1
4	61713705	+	m5C_33833	52	11	58	12	0.219	0.005	0.009	1.10447e-08	NaN	3	Gm13775	-	- && sp|P11590|MUP4_MOUSE Major urinary protein 4 OS=Mus musculus OX=10090 GN=Mup4 PE=1 SV=1
4	61713953	+	m5C_34955	121	42	137	48	0.352	0.038	0.066	0	NaN	3	Gm13775	-	- && sp|P11590|MUP4_MOUSE Major urinary protein 4 OS=Mus musculus OX=10090 GN=Mup4 PE=1 SV=1
4	61704079	+	m5C_35572	37	15	42	16	0.389	0.053	0.091	4.68514e-13	NaN	3	Gm13775	-	- && sp|P11590|MUP4_MOUSE Major urinary protein 4 OS=Mus musculus OX=10090 GN=Mup4 PE=1 SV=1
4	61704049	+	m5C_36774	48	19	54	22	0.41	0.033	0.058	0	NaN	3	Gm13775	-	- && sp|P11590|MUP4_MOUSE Major urinary protein 4 OS=Mus musculus OX=10090 GN=Mup4 PE=1 SV=1
4	61713947	+	m5C_38462	120	38	137	43	0.317	0.026	0.045	0	NaN	3	Gm13775	-	- && sp|P11590|MUP4_MOUSE Major urinary protein 4 OS=Mus musculus OX=10090 GN=Mup4 PE=1 SV=1
4	61702756	+	m5C_39984	14	9	15	10	0.651	0.083	0.118	3.8493e-06	NaN	2	Gm13775	-	- && sp|P11590|MUP4_MOUSE Major urinary protein 4 OS=Mus musculus OX=10090 GN=Mup4 PE=1 SV=1
4	61713716	+	m5C_44452	40	13	44	14	0.339	0.004	0.006	2.54766e-08	NaN	2	Gm13775	-	- && sp|P11590|MUP4_MOUSE Major urinary protein 4 OS=Mus musculus OX=10090 GN=Mup4 PE=1 SV=1
4	61713723	+	m5C_44561	38	14	43	16	0.377	0.01	0.017	5.02998e-12	NaN	3	Gm13775	-	- && sp|P11590|MUP4_MOUSE Major urinary protein 4 OS=Mus musculus OX=10090 GN=Mup4 PE=1 SV=1
4	61713730	+	m5C_45748	38	10	43	11	0.273	0.007	0.012	1.05693e-07	NaN	3	Gm13775	-	- && sp|P11590|MUP4_MOUSE Major urinary protein 4 OS=Mus musculus OX=10090 GN=Mup4 PE=1 SV=1
2	116358414	-	m5C_42429	40	11	46	12	0.309	0.051	0.072	2.90976e-06	NaN	2	Gm13991	-	- && sp|P61020|RAB5B_HUMAN Ras-related protein Rab-5B OS=Homo sapiens OX=9606 GN=RAB5B PE=1 SV=1
16	35802174	-	m5C_39791	43	43	51	51	1	0	0	0	NaN	2	Gm15564	-	- && -
11	120524572	+	m5C_36370	43	10	49	11	0.23	0.018	0.026	1.71086e-05	NaN	2	Gm17586	-	- && -
14	55131837	+	m5C_1270	239	56	274	64	0.234	0.011	0.022	0	NaN	4	Gm20521","Pabpn1	CDS	- && sp|Q8CCS6|PABP2_MOUSE Polyadenylate-binding protein 2 OS=Mus musculus OX=10090 GN=Pabpn1 PE=1 SV=3;- && sp|Q8CCS6|PABP2_MOUSE Polyadenylate-binding protein 2 OS=Mus musculus OX=10090 GN=Pabpn1 PE=1 SV=3
14	55131838	+	m5C_2021	240	53	275	61	0.224	0.007	0.013	0	NaN	4	Gm20521","Pabpn1	CDS	- && sp|Q8CCS6|PABP2_MOUSE Polyadenylate-binding protein 2 OS=Mus musculus OX=10090 GN=Pabpn1 PE=1 SV=3;- && sp|Q8CCS6|PABP2_MOUSE Polyadenylate-binding protein 2 OS=Mus musculus OX=10090 GN=Pabpn1 PE=1 SV=3
14	55131836	+	m5C_5623	237	56	272	64	0.237	0.014	0.028	0	NaN	4	Gm20521","Pabpn1	CDS	- && sp|Q8CCS6|PABP2_MOUSE Polyadenylate-binding protein 2 OS=Mus musculus OX=10090 GN=Pabpn1 PE=1 SV=3;- && sp|Q8CCS6|PABP2_MOUSE Polyadenylate-binding protein 2 OS=Mus musculus OX=10090 GN=Pabpn1 PE=1 SV=3
14	55131842	+	m5C_29086	225	47	258	54	0.21	0.003	0.005	0	NaN	3	Gm20521","Pabpn1	CDS	- && sp|Q8CCS6|PABP2_MOUSE Polyadenylate-binding protein 2 OS=Mus musculus OX=10090 GN=Pabpn1 PE=1 SV=3;- && sp|Q8CCS6|PABP2_MOUSE Polyadenylate-binding protein 2 OS=Mus musculus OX=10090 GN=Pabpn1 PE=1 SV=3
14	55131839	+	m5C_33710	229	52	263	59	0.225	0.005	0.008	0	NaN	3	Gm20521","Pabpn1	CDS	- && sp|Q8CCS6|PABP2_MOUSE Polyadenylate-binding protein 2 OS=Mus musculus OX=10090 GN=Pabpn1 PE=1 SV=3;- && sp|Q8CCS6|PABP2_MOUSE Polyadenylate-binding protein 2 OS=Mus musculus OX=10090 GN=Pabpn1 PE=1 SV=3
14	55131832	+	m5C_34749	266	53	301	60	0.201	0.001	0.001	0	NaN	2	Gm20521","Pabpn1	CDS	- && sp|Q8CCS6|PABP2_MOUSE Polyadenylate-binding protein 2 OS=Mus musculus OX=10090 GN=Pabpn1 PE=1 SV=3;- && sp|Q8CCS6|PABP2_MOUSE Polyadenylate-binding protein 2 OS=Mus musculus OX=10090 GN=Pabpn1 PE=1 SV=3
14	55131834	+	m5C_39182	234	54	268	61	0.231	0.01	0.02	0	NaN	4	Gm20521","Pabpn1	CDS	- && sp|Q8CCS6|PABP2_MOUSE Polyadenylate-binding protein 2 OS=Mus musculus OX=10090 GN=Pabpn1 PE=1 SV=3;- && sp|Q8CCS6|PABP2_MOUSE Polyadenylate-binding protein 2 OS=Mus musculus OX=10090 GN=Pabpn1 PE=1 SV=3
1	21250758	+	m5C_25658	30	12	33	13	0.414	0.053	0.091	2.1781e-10	NaN	3	Gm2693	-	- && sp|P04904|GSTA3_RAT Glutathione S-transferase alpha-3 OS=Rattus norvegicus OX=10116 GN=Gsta3 PE=1 SV=3
2	30168332	+	m5C_11299	22	11	25	12	0.491	0.023	0.033	3.42659e-07	NaN	2	Gm28035","Phyhd1	-	- && sp|Q80WG5|LRC8A_MOUSE Volume-regulated anion channel subunit LRRC8A OS=Mus musculus OX=10090 GN=Lrrc8a PE=1 SV=1;- && sp|Q9DB26|PHYD1_MOUSE Phytanoyl-CoA dioxygenase domain-containing protein 1 OS=Mus musculus OX=10090 GN=Phyhd1 PE=1 SV=2
2	30169148	+	m5C_17144	60	17	67	19	0.286	0.008	0.014	4.91829e-14	NaN	3	Gm28035","Phyhd1	-	- && sp|Q80WG5|LRC8A_MOUSE Volume-regulated anion channel subunit LRRC8A OS=Mus musculus OX=10090 GN=Lrrc8a PE=1 SV=1;- && sp|Q9DB26|PHYD1_MOUSE Phytanoyl-CoA dioxygenase domain-containing protein 1 OS=Mus musculus OX=10090 GN=Phyhd1 PE=1 SV=2
2	30169163	+	m5C_22396	62	17	70	19	0.278	0.027	0.046	1.11022e-14	NaN	3	Gm28035","Phyhd1	-	- && sp|Q80WG5|LRC8A_MOUSE Volume-regulated anion channel subunit LRRC8A OS=Mus musculus OX=10090 GN=Lrrc8a PE=1 SV=1;- && sp|Q9DB26|PHYD1_MOUSE Phytanoyl-CoA dioxygenase domain-containing protein 1 OS=Mus musculus OX=10090 GN=Phyhd1 PE=1 SV=2
2	30168326	+	m5C_26337	21	12	24	14	0.597	0.01	0.014	1.8844e-08	NaN	2	Gm28035","Phyhd1	-	- && sp|Q80WG5|LRC8A_MOUSE Volume-regulated anion channel subunit LRRC8A OS=Mus musculus OX=10090 GN=Lrrc8a PE=1 SV=1;- && sp|Q9DB26|PHYD1_MOUSE Phytanoyl-CoA dioxygenase domain-containing protein 1 OS=Mus musculus OX=10090 GN=Phyhd1 PE=1 SV=2
2	30169159	+	m5C_31228	65	21	73	24	0.334	0.029	0.05	0	NaN	3	Gm28035","Phyhd1	-	- && sp|Q80WG5|LRC8A_MOUSE Volume-regulated anion channel subunit LRRC8A OS=Mus musculus OX=10090 GN=Lrrc8a PE=1 SV=1;- && sp|Q9DB26|PHYD1_MOUSE Phytanoyl-CoA dioxygenase domain-containing protein 1 OS=Mus musculus OX=10090 GN=Phyhd1 PE=1 SV=2
2	30168343	+	m5C_35707	25	10	29	11	0.389	0.039	0.055	3.24731e-06	NaN	2	Gm28035","Phyhd1	-	- && sp|Q80WG5|LRC8A_MOUSE Volume-regulated anion channel subunit LRRC8A OS=Mus musculus OX=10090 GN=Lrrc8a PE=1 SV=1;- && sp|Q9DB26|PHYD1_MOUSE Phytanoyl-CoA dioxygenase domain-containing protein 1 OS=Mus musculus OX=10090 GN=Phyhd1 PE=1 SV=2
1	21333594	-	m5C_14015	11	11	12	12	1	0	0	2.12573e-10	NaN	2	Gm28836	-	- && -
1	21333603	-	m5C_19382	11	11	13	13	1	0	0	5.8073e-11	NaN	2	Gm28836	-	- && -
1	21333600	-	m5C_26903	11	11	13	13	1	0	0	5.8073e-11	NaN	2	Gm28836	-	- && -
1	21333599	-	m5C_27267	11	11	13	13	1	0	0	5.8073e-11	NaN	2	Gm28836	-	- && -
1	21333612	-	m5C_28816	11	11	13	13	1	0	0	5.8073e-11	NaN	2	Gm28836	-	- && -
1	21333605	-	m5C_43172	12	12	13	13	1	0	0	8.07931e-12	NaN	2	Gm28836	-	- && -
1	41886477	+	m5C_7482	27	9	32	10	0.328	0.004	0.005	4.38896e-05	NaN	2	Gm29260	-	- && -
1	41877893	+	m5C_17332	17	9	20	10	0.535	0.057	0.08	1.28538e-05	NaN	2	Gm29260	-	- && -
1	41877849	+	m5C_26308	19	10	22	11	0.507	0.045	0.063	2.56572e-06	NaN	2	Gm29260	-	- && -
1	41886480	+	m5C_36127	26	9	30	11	0.368	0.016	0.023	8.75751e-06	NaN	2	Gm29260	-	- && -
1	41877885	+	m5C_40604	18	10	21	12	0.583	0.043	0.06	7.26278e-07	NaN	2	Gm29260	-	- && -
9	47189305	-	m5C_10902	11	11	12	12	0.972	0.023	0.039	5.59552e-14	NaN	3	Gm31816	-	- && -
9	47189302	-	m5C_32876	15	14	17	16	0.978	0.018	0.032	0	NaN	3	Gm31816	-	- && -
7	126888006	+	m5C_855	18	18	21	20	0.966	0.014	0.024	0	NaN	3	Gm31897	-	- && -
7	126887976	+	m5C_1416	20	19	22	22	0.969	0.013	0.022	0	NaN	3	Gm31897	-	- && -
7	126887951	+	m5C_1469	19	19	21	21	1	0	0	0	NaN	3	Gm31897	-	- && -
7	126887955	+	m5C_3459	19	19	21	21	1	0	0	0	NaN	3	Gm31897	-	- && -
7	126887941	+	m5C_4399	16	16	18	18	1	0	0	0	NaN	3	Gm31897	-	- && -
7	126888004	+	m5C_5034	18	18	21	20	0.985	0.012	0.021	0	NaN	3	Gm31897	-	- && -
7	126887954	+	m5C_8360	15	15	17	17	1	0	0	0	NaN	3	Gm31897	-	- && -
7	126887965	+	m5C_11022	19	19	22	22	0.986	0.012	0.02	0	NaN	3	Gm31897	-	- && -
7	126887984	+	m5C_16095	19	19	22	22	1	0	0	0	NaN	3	Gm31897	-	- && -
7	126888020	+	m5C_16303	12	11	13	13	0.967	0.027	0.047	1.88738e-15	NaN	3	Gm31897	-	- && -
7	126887980	+	m5C_16924	19	18	22	21	0.967	0.014	0.024	0	NaN	3	Gm31897	-	- && -
7	126887969	+	m5C_17984	18	18	21	21	1	0	0	0	NaN	3	Gm31897	-	- && -
7	126888014	+	m5C_18553	15	15	17	17	0.979	0.017	0.029	0	NaN	3	Gm31897	-	- && -
7	126887947	+	m5C_29338	19	19	21	21	1	0	0	0	NaN	3	Gm31897	-	- && -
7	126887991	+	m5C_29499	20	19	22	22	0.987	0.011	0.019	0	NaN	3	Gm31897	-	- && -
7	126888016	+	m5C_32052	14	13	16	15	0.93	0.037	0.064	0	NaN	3	Gm31897	-	- && -
7	126887986	+	m5C_34052	19	17	21	20	0.934	0.028	0.048	0	NaN	3	Gm31897	-	- && -
7	126887943	+	m5C_36543	16	16	19	19	1	0	0	0	NaN	3	Gm31897	-	- && -
7	126887974	+	m5C_41145	20	19	23	22	0.968	0.013	0.023	0	NaN	3	Gm31897	-	- && -
7	126887959	+	m5C_41471	18	18	21	21	1	0	0	0	NaN	3	Gm31897	-	- && -
7	126888010	+	m5C_41531	17	17	20	19	0.966	0.014	0.024	0	NaN	3	Gm31897	-	- && -
17	25726111	+	m5C_28059	11	7	13	8	0.651	0.011	0.016	3.60956e-05	NaN	2	Gm33727	-	- && -
13	44538152	-	m5C_31285	14	9	16	10	0.635	0.095	0.135	4.25571e-06	NaN	2	Gm33958	-	- && -
13	44538140	-	m5C_35020	15	8	17	9	0.567	0.068	0.119	5.9444e-07	NaN	3	Gm33958	-	- && -
7	8713686	-	m5C_1517	10	7	11	8	0.714	0.01	0.014	4.36246e-05	NaN	2	Gm3585	-	- && -
7	127159827	+	m5C_11264	78	19	88	22	0.252	0.007	0.01	1.51219e-11	NaN	2	Gm42715	CDS	- && sp|Q6ZRS2|SRCAP_HUMAN Helicase SRCAP OS=Homo sapiens OX=9606 GN=SRCAP PE=1 SV=3
7	127159826	+	m5C_14754	80	16	90	18	0.207	0.004	0.005	1.90489e-09	NaN	2	Gm42715	CDS	- && sp|Q6ZRS2|SRCAP_HUMAN Helicase SRCAP OS=Homo sapiens OX=9606 GN=SRCAP PE=1 SV=3
7	127159828	+	m5C_16259	77	16	87	18	0.215	0.005	0.007	1.76679e-09	NaN	2	Gm42715	CDS	- && sp|Q6ZRS2|SRCAP_HUMAN Helicase SRCAP OS=Homo sapiens OX=9606 GN=SRCAP PE=1 SV=3
7	127159825	+	m5C_26801	80	17	91	19	0.211	0.002	0.004	8.84679e-10	NaN	2	Gm42715	CDS	- && sp|Q6ZRS2|SRCAP_HUMAN Helicase SRCAP OS=Homo sapiens OX=9606 GN=SRCAP PE=1 SV=3
7	126616009	-	m5C_27228	42	10	49	11	0.236	0.014	0.02	1.67743e-05	NaN	2	Gm42742","Pagr1a	CDS	- && sp|E9PUL5|PRRT2_MOUSE Proline-rich transmembrane protein 2 OS=Mus musculus OX=10090 GN=Prrt2 PE=1 SV=1;- && sp|Q99L02|PGR1A_MOUSE PAXIP1-associated glutamate-rich protein 1A OS=Mus musculus OX=10090 GN=Pagr1a PE=1 SV=1
3	116464593	-	m5C_30454	58	17	65	19	0.298	0.04	0.07	1.28786e-14	NaN	3	Gm43191","Slc35a3	utr_3	- && sp|Q96MC6|MF14A_HUMAN Hippocampus abundant transcript 1 protein OS=Homo sapiens OX=9606 GN=MFSD14A PE=1 SV=2;- && sp|Q8R1T4|S35A3_MOUSE UDP-N-acetylglucosamine transporter OS=Mus musculus OX=10090 GN=Slc35a3 PE=2 SV=1
3	22130170	-	m5C_7151	26	15	28	16	0.566	0.105	0.148	1.28471e-10	NaN	2	Gm43672	-	- && -
3	22130151	-	m5C_19648	25	13	27	14	0.527	0.038	0.053	3.00777e-09	NaN	2	Gm43672	-	- && -
3	22130172	-	m5C_40266	25	14	27	15	0.574	0.111	0.157	2.71694e-10	NaN	2	Gm43672	-	- && -
6	48574252	+	m5C_5352	37	13	43	15	0.359	0.056	0.079	8.04381e-08	NaN	2	Gm44965","Gm45021","Repin1	CDS	- && -;- && -;- && sp|Q5U4E2|REPI1_MOUSE Replication initiator 1 OS=Mus musculus OX=10090 GN=Repin1 PE=1 SV=1
6	48574254	+	m5C_24680	42	15	49	18	0.369	0.084	0.119	1.0347e-09	NaN	2	Gm44965","Gm45021","Repin1	CDS	- && -;- && -;- && sp|Q5U4E2|REPI1_MOUSE Replication initiator 1 OS=Mus musculus OX=10090 GN=Repin1 PE=1 SV=1
6	48574253	+	m5C_28145	42	13	49	15	0.328	0.087	0.123	3.3685e-08	NaN	2	Gm44965","Gm45021","Repin1	CDS	- && -;- && -;- && sp|Q5U4E2|REPI1_MOUSE Replication initiator 1 OS=Mus musculus OX=10090 GN=Repin1 PE=1 SV=1
6	48574285	+	m5C_46041	52	16	60	19	0.319	0.052	0.074	2.59803e-10	NaN	2	Gm44965","Gm45021","Repin1	CDS	- && -;- && -;- && sp|Q5U4E2|REPI1_MOUSE Replication initiator 1 OS=Mus musculus OX=10090 GN=Repin1 PE=1 SV=1
6	72324540	-	m5C_27345	11	7	12	8	0.683	0.012	0.016	2.93415e-05	NaN	2	Gm45051	-	- && sp|Q149G0|CB068_MOUSE UPF0561 protein C2orf68 homolog OS=Mus musculus OX=10090 PE=2 SV=1
7	5356772	+	m5C_14008	12	10	13	11	0.839	0.049	0.07	3.86845e-08	NaN	2	Gm45147","Lgalsl2	-	- && -;- && sp|Q7TPX9|LEGLB_MOUSE Galectin-related protein B OS=Mus musculus OX=10090 GN=Lgalslb PE=2 SV=1
7	5356755	+	m5C_15470	11	9	12	10	0.863	0.032	0.046	7.67345e-08	NaN	2	Gm45147","Lgalsl2	-	- && -;- && sp|Q7TPX9|LEGLB_MOUSE Galectin-related protein B OS=Mus musculus OX=10090 GN=Lgalslb PE=2 SV=1
7	5356775	+	m5C_40828	12	10	13	11	0.832	0.01	0.014	9.03153e-08	NaN	2	Gm45147","Lgalsl2	-	- && -;- && sp|Q7TPX9|LEGLB_MOUSE Galectin-related protein B OS=Mus musculus OX=10090 GN=Lgalslb PE=2 SV=1
10	82790459	+	m5C_18893	79	22	87	24	0.272	0.041	0.058	2.07723e-13	NaN	2	Gm4799	-	- && sp|Q8K0H5|TAF10_MOUSE Transcription initiation factor TFIID subunit 10 OS=Mus musculus OX=10090 GN=Taf10 PE=1 SV=1
13	62240744	-	m5C_37599	276	64	312	72	0.235	0.014	0.025	0	NaN	3	Gm48228	-	- && sp|Q9JLJ1|SELK_MOUSE Selenoprotein K OS=Mus musculus OX=10090 GN=Selenok PE=1 SV=3
14	31345865	-	m5C_144	18	14	21	15	0.764	0.053	0.091	4.21885e-15	NaN	3	Gm49387","Hacl1	-	- && sp|Q9QXE0|HACL1_MOUSE 2-hydroxyacyl-CoA lyase 1 OS=Mus musculus OX=10090 GN=Hacl1 PE=1 SV=2;- && sp|Q9QXE0|HACL1_MOUSE 2-hydroxyacyl-CoA lyase 1 OS=Mus musculus OX=10090 GN=Hacl1 PE=1 SV=2
14	31345873	-	m5C_241	20	11	23	12	0.596	0.128	0.222	5.35722e-11	NaN	3	Gm49387","Hacl1	-	- && sp|Q9QXE0|HACL1_MOUSE 2-hydroxyacyl-CoA lyase 1 OS=Mus musculus OX=10090 GN=Hacl1 PE=1 SV=2;- && sp|Q9QXE0|HACL1_MOUSE 2-hydroxyacyl-CoA lyase 1 OS=Mus musculus OX=10090 GN=Hacl1 PE=1 SV=2
14	31345869	-	m5C_1293	19	16	21	18	0.866	0.088	0.153	0	NaN	3	Gm49387","Hacl1	-	- && sp|Q9QXE0|HACL1_MOUSE 2-hydroxyacyl-CoA lyase 1 OS=Mus musculus OX=10090 GN=Hacl1 PE=1 SV=2;- && sp|Q9QXE0|HACL1_MOUSE 2-hydroxyacyl-CoA lyase 1 OS=Mus musculus OX=10090 GN=Hacl1 PE=1 SV=2
14	31345867	-	m5C_3202	19	16	21	18	0.856	0.095	0.165	0	NaN	3	Gm49387","Hacl1	-	- && sp|Q9QXE0|HACL1_MOUSE 2-hydroxyacyl-CoA lyase 1 OS=Mus musculus OX=10090 GN=Hacl1 PE=1 SV=2;- && sp|Q9QXE0|HACL1_MOUSE 2-hydroxyacyl-CoA lyase 1 OS=Mus musculus OX=10090 GN=Hacl1 PE=1 SV=2
14	31345872	-	m5C_13588	20	13	22	15	0.711	0.091	0.158	2.4869e-14	NaN	3	Gm49387","Hacl1	-	- && sp|Q9QXE0|HACL1_MOUSE 2-hydroxyacyl-CoA lyase 1 OS=Mus musculus OX=10090 GN=Hacl1 PE=1 SV=2;- && sp|Q9QXE0|HACL1_MOUSE 2-hydroxyacyl-CoA lyase 1 OS=Mus musculus OX=10090 GN=Hacl1 PE=1 SV=2
14	31345894	-	m5C_32132	20	8	23	9	0.447	0.061	0.087	4.85495e-05	NaN	2	Gm49387","Hacl1	-	- && sp|Q9QXE0|HACL1_MOUSE 2-hydroxyacyl-CoA lyase 1 OS=Mus musculus OX=10090 GN=Hacl1 PE=1 SV=2;- && sp|Q9QXE0|HACL1_MOUSE 2-hydroxyacyl-CoA lyase 1 OS=Mus musculus OX=10090 GN=Hacl1 PE=1 SV=2
14	31345858	-	m5C_35980	14	14	16	16	1	0	0	4.29656e-14	NaN	2	Gm49387","Hacl1	-	- && sp|Q9QXE0|HACL1_MOUSE 2-hydroxyacyl-CoA lyase 1 OS=Mus musculus OX=10090 GN=Hacl1 PE=1 SV=2;- && sp|Q9QXE0|HACL1_MOUSE 2-hydroxyacyl-CoA lyase 1 OS=Mus musculus OX=10090 GN=Hacl1 PE=1 SV=2
19	44408799	+	m5C_11243	19	14	21	16	0.73	0.021	0.03	2.47398e-11	NaN	2	Gm50337	-	- && -
19	44408842	+	m5C_16596	52	52	58	58	1	0	0	0	NaN	3	Gm50337	-	- && -
19	44408828	+	m5C_29562	51	51	58	58	0.993	0.006	0.01	0	NaN	3	Gm50337	-	- && -
19	44408841	+	m5C_32649	52	52	59	59	1	0	0	0	NaN	3	Gm50337	-	- && -
17	17566161	-	m5C_34033	98	29	108	32	0.297	0.028	0.039	0	NaN	2	Gm53028","Oaz1-ps	-	- && sp|P11260|LORF1_MOUSE LINE-1 retrotransposable element ORF1 protein OS=Mus musculus OX=10090 GN=Lire1 PE=1 SV=2;- && sp|P54369|OAZ1_MOUSE Ornithine decarboxylase antizyme 1 OS=Mus musculus OX=10090 GN=Oaz1 PE=1 SV=3
16	10962005	+	m5C_23624	331	79	374	89	0.24	0.005	0.007	0	NaN	2	Gm55118	-	- && -
4	139065615	+	m5C_16440	10	8	11	8	0.8	0	0	7.90579e-06	NaN	2	Gm55936	-	- && -
4	45397103	-	m5C_21089	36	10	42	12	0.463	0.168	0.237	2.75008e-06	NaN	2	Gm56273","Slc25a51	utr_3	- && -;- && sp|Q5HZI9|S2551_MOUSE Mitochondrial nicotinamide adenine dinucleotide transporter SLC25A51 OS=Mus musculus OX=10090 GN=Slc25a51 PE=1 SV=1
4	45397102	-	m5C_44759	37	10	44	12	0.439	0.162	0.229	1.41204e-06	NaN	2	Gm56273","Slc25a51	utr_3	- && -;- && sp|Q5HZI9|S2551_MOUSE Mitochondrial nicotinamide adenine dinucleotide transporter SLC25A51 OS=Mus musculus OX=10090 GN=Slc25a51 PE=1 SV=1
5	137895467	+	m5C_513	22	22	25	25	1	0	0	0	NaN	3	Gm57266	-	- && sp|Q64464|CP3AD_MOUSE Cytochrome P450 3A13 OS=Mus musculus OX=10090 GN=Cyp3a13 PE=1 SV=1
5	137895373	+	m5C_7020	21	20	24	23	0.971	0.024	0.041	0	NaN	3	Gm57266	-	- && sp|Q64464|CP3AD_MOUSE Cytochrome P450 3A13 OS=Mus musculus OX=10090 GN=Cyp3a13 PE=1 SV=1
5	137895376	+	m5C_11768	31	31	36	36	1	0	0	0	NaN	3	Gm57266	-	- && sp|Q64464|CP3AD_MOUSE Cytochrome P450 3A13 OS=Mus musculus OX=10090 GN=Cyp3a13 PE=1 SV=1
5	137895371	+	m5C_12303	16	16	18	18	1	0	0	0	NaN	3	Gm57266	-	- && sp|Q64464|CP3AD_MOUSE Cytochrome P450 3A13 OS=Mus musculus OX=10090 GN=Cyp3a13 PE=1 SV=1
5	137895477	+	m5C_14593	17	17	20	20	1	0	0	0	NaN	3	Gm57266	-	- && sp|Q64464|CP3AD_MOUSE Cytochrome P450 3A13 OS=Mus musculus OX=10090 GN=Cyp3a13 PE=1 SV=1
5	137895444	+	m5C_21918	30	30	34	34	1	0	0	0	NaN	3	Gm57266	-	- && sp|Q64464|CP3AD_MOUSE Cytochrome P450 3A13 OS=Mus musculus OX=10090 GN=Cyp3a13 PE=1 SV=1
5	137895470	+	m5C_24428	21	21	24	24	1	0	0	0	NaN	3	Gm57266	-	- && sp|Q64464|CP3AD_MOUSE Cytochrome P450 3A13 OS=Mus musculus OX=10090 GN=Cyp3a13 PE=1 SV=1
5	137895487	+	m5C_25740	16	16	18	18	1	0	0	0	NaN	3	Gm57266	-	- && sp|Q64464|CP3AD_MOUSE Cytochrome P450 3A13 OS=Mus musculus OX=10090 GN=Cyp3a13 PE=1 SV=1
5	137895364	+	m5C_26098	12	12	13	13	1	0	0	1.594e-11	NaN	2	Gm57266	-	- && sp|Q64464|CP3AD_MOUSE Cytochrome P450 3A13 OS=Mus musculus OX=10090 GN=Cyp3a13 PE=1 SV=1
5	137895365	+	m5C_26919	13	12	14	13	0.962	0.027	0.038	1.51629e-11	NaN	2	Gm57266	-	- && sp|Q64464|CP3AD_MOUSE Cytochrome P450 3A13 OS=Mus musculus OX=10090 GN=Cyp3a13 PE=1 SV=1
5	137895494	+	m5C_29669	14	14	16	16	1	0	0	2.24265e-14	NaN	2	Gm57266	-	- && sp|Q64464|CP3AD_MOUSE Cytochrome P450 3A13 OS=Mus musculus OX=10090 GN=Cyp3a13 PE=1 SV=1
5	137895367	+	m5C_35098	13	12	15	14	0.939	0.05	0.086	0	NaN	3	Gm57266	-	- && sp|Q64464|CP3AD_MOUSE Cytochrome P450 3A13 OS=Mus musculus OX=10090 GN=Cyp3a13 PE=1 SV=1
5	137895366	+	m5C_36090	13	13	14	14	1	0	0	1.62759e-13	NaN	2	Gm57266	-	- && sp|Q64464|CP3AD_MOUSE Cytochrome P450 3A13 OS=Mus musculus OX=10090 GN=Cyp3a13 PE=1 SV=1
5	137895490	+	m5C_37531	16	16	19	19	1	0	0	0	NaN	2	Gm57266	-	- && sp|Q64464|CP3AD_MOUSE Cytochrome P450 3A13 OS=Mus musculus OX=10090 GN=Cyp3a13 PE=1 SV=1
5	137895482	+	m5C_42302	15	15	17	17	1	0	0	0	NaN	3	Gm57266	-	- && sp|Q64464|CP3AD_MOUSE Cytochrome P450 3A13 OS=Mus musculus OX=10090 GN=Cyp3a13 PE=1 SV=1
5	137895491	+	m5C_42905	14	14	16	16	1	0	0	4.29656e-14	NaN	2	Gm57266	-	- && sp|Q64464|CP3AD_MOUSE Cytochrome P450 3A13 OS=Mus musculus OX=10090 GN=Cyp3a13 PE=1 SV=1
5	137895374	+	m5C_44905	28	28	31	31	1	0	0	0	NaN	3	Gm57266	-	- && sp|Q64464|CP3AD_MOUSE Cytochrome P450 3A13 OS=Mus musculus OX=10090 GN=Cyp3a13 PE=1 SV=1
5	137895483	+	m5C_45691	19	19	21	21	1	0	0	0	NaN	2	Gm57266	-	- && sp|Q64464|CP3AD_MOUSE Cytochrome P450 3A13 OS=Mus musculus OX=10090 GN=Cyp3a13 PE=1 SV=1
16	16955238	+	m5C_18921	97	25	107	28	0.261	0.016	0.022	1.55431e-15	NaN	2	Gm6440	-	- && sp|Q3ZBH8|RS20_BOVIN 40S ribosomal protein S20 OS=Bos taurus OX=9913 GN=RPS20 PE=3 SV=1
15	48753166	+	m5C_35383	47	13	54	15	0.272	0.011	0.015	1.68786e-07	NaN	2	Gm7517	-	- && sp|Q01844|EWS_HUMAN RNA-binding protein EWS OS=Homo sapiens OX=9606 GN=EWSR1 PE=1 SV=1
9	78728994	-	m5C_41245	104	25	114	27	0.265	0.027	0.038	4.88498e-15	NaN	2	Gm8116	-	- && sp|Q80UY1|CARME_MOUSE Carnosine N-methyltransferase OS=Mus musculus OX=10090 GN=Carnmt1 PE=1 SV=1
5	140816084	-	m5C_21996	66	16	77	19	0.244	0.011	0.015	1.26662e-09	NaN	2	Gna12	utr_5	- && sp|P27600|GNA12_MOUSE Guanine nucleotide-binding protein subunit alpha-12 OS=Mus musculus OX=10090 GN=Gna12 PE=1 SV=3
5	140816103	-	m5C_26745	44	12	50	13	0.268	0.008	0.012	7.70561e-07	NaN	2	Gna12	utr_5	- && sp|P27600|GNA12_MOUSE Guanine nucleotide-binding protein subunit alpha-12 OS=Mus musculus OX=10090 GN=Gna12 PE=1 SV=3
5	140816086	-	m5C_27902	70	16	79	18	0.228	0.007	0.012	9.85878e-13	NaN	3	Gna12	utr_5	- && sp|P27600|GNA12_MOUSE Guanine nucleotide-binding protein subunit alpha-12 OS=Mus musculus OX=10090 GN=Gna12 PE=1 SV=3
9	107492177	-	m5C_28598	38	11	42	12	0.289	0	0.001	2.92245e-06	NaN	2	Gnai2	utr_3	- && sp|P08752|GNAI2_MOUSE Guanine nucleotide-binding protein G(i) subunit alpha-2 OS=Mus musculus OX=10090 GN=Gnai2 PE=1 SV=5
3	108053331	-	m5C_12517	86	21	102	25	0.247	0.02	0.029	1.6922e-12	NaN	2	Gnai3	utr_5	- && sp|Q9DC51|GNAI3_MOUSE Guanine nucleotide-binding protein G(i) subunit alpha-3 OS=Mus musculus OX=10090 GN=Gnai3 PE=1 SV=3
2	174172076	+	m5C_634	1461	352	1672	402	0.24	0.01	0.021	0	NaN	4	Gnas	-	- && sp|Q6R0H7|GNAS1_MOUSE Guanine nucleotide-binding protein G(s) subunit alpha isoforms XLas OS=Mus musculus OX=10090 GN=Gnas PE=1 SV=1
4	44081078	-	m5C_26683	21	21	24	24	1	0	0	0	NaN	2	Gne	-	- && sp|Q91WG8|GLCNE_MOUSE Bifunctional UDP-N-acetylglucosamine 2-epimerase/N-acetylmannosamine kinase OS=Mus musculus OX=10090 GN=Gne PE=1 SV=1
4	44081081	-	m5C_39828	25	25	28	28	1	0	0	0	NaN	3	Gne	-	- && sp|Q91WG8|GLCNE_MOUSE Bifunctional UDP-N-acetylglucosamine 2-epimerase/N-acetylmannosamine kinase OS=Mus musculus OX=10090 GN=Gne PE=1 SV=1
X	149768465	-	m5C_38523	14	9	17	10	0.639	0.078	0.11	4.98492e-06	NaN	2	Gnl3l	utr_3	- && sp|Q6PGG6|GNL3L_MOUSE Guanine nucleotide-binding protein-like 3-like protein OS=Mus musculus OX=10090 GN=Gnl3l PE=1 SV=1
10	88282949	+	m5C_19628	14	10	16	11	0.714	0.101	0.143	2.22837e-07	NaN	2	Gnptab	utr_3	- && sp|Q69ZN6|GNPTA_MOUSE N-acetylglucosamine-1-phosphotransferase subunits alpha/beta OS=Mus musculus OX=10090 GN=Gnptab PE=2 SV=2
10	88282952	+	m5C_22041	14	10	16	11	0.695	0.115	0.162	2.51873e-07	NaN	2	Gnptab	utr_3	- && sp|Q69ZN6|GNPTA_MOUSE N-acetylglucosamine-1-phosphotransferase subunits alpha/beta OS=Mus musculus OX=10090 GN=Gnptab PE=2 SV=2
10	88282950	+	m5C_28888	14	10	16	11	0.714	0.101	0.143	2.22837e-07	NaN	2	Gnptab	utr_3	- && sp|Q69ZN6|GNPTA_MOUSE N-acetylglucosamine-1-phosphotransferase subunits alpha/beta OS=Mus musculus OX=10090 GN=Gnptab PE=2 SV=2
10	88282948	+	m5C_44178	12	9	13	11	0.778	0.056	0.079	3.48291e-07	NaN	2	Gnptab	utr_3	- && sp|Q69ZN6|GNPTA_MOUSE N-acetylglucosamine-1-phosphotransferase subunits alpha/beta OS=Mus musculus OX=10090 GN=Gnptab PE=2 SV=2
10	121201212	+	m5C_5711	212	46	246	54	0.22	0	0.001	0	NaN	2	Gns	CDS	- && sp|Q8BFR4|GNS_MOUSE N-acetylglucosamine-6-sulfatase OS=Mus musculus OX=10090 GN=Gns PE=1 SV=1
10	121201211	+	m5C_32403	207	43	241	50	0.208	0.003	0.004	0	NaN	2	Gns	CDS	- && sp|Q8BFR4|GNS_MOUSE N-acetylglucosamine-6-sulfatase OS=Mus musculus OX=10090 GN=Gns PE=1 SV=1
10	121201206	+	m5C_44876	190	51	221	59	0.265	0.018	0.025	0	NaN	2	Gns	CDS	- && sp|Q8BFR4|GNS_MOUSE N-acetylglucosamine-6-sulfatase OS=Mus musculus OX=10090 GN=Gns PE=1 SV=1
10	121201210	+	m5C_45225	197	46	229	53	0.236	0.01	0.013	0	NaN	2	Gns	CDS	- && sp|Q8BFR4|GNS_MOUSE N-acetylglucosamine-6-sulfatase OS=Mus musculus OX=10090 GN=Gns PE=1 SV=1
9	119755902	-	m5C_32988	64	16	74	18	0.261	0.017	0.024	1.32988e-09	NaN	2	Gorasp1	utr_3	- && sp|Q91X51|GORS1_MOUSE Golgi reassembly-stacking protein 1 OS=Mus musculus OX=10090 GN=Gorasp1 PE=1 SV=3
9	119756655	-	m5C_38935	59	14	65	15	0.244	0.02	0.029	5.25873e-08	NaN	2	Gorasp1	utr_3	- && sp|Q91X51|GORS1_MOUSE Golgi reassembly-stacking protein 1 OS=Mus musculus OX=10090 GN=Gorasp1 PE=1 SV=3
19	43501553	-	m5C_336	12	10	13	11	0.833	0.068	0.118	1.59057e-11	NaN	3	Got1	-	- && sp|P05201|AATC_MOUSE Aspartate aminotransferase, cytoplasmic OS=Mus musculus OX=10090 GN=Got1 PE=1 SV=3
19	43493817	-	m5C_1809	30	24	35	28	0.786	0	0.001	0	NaN	2	Got1	-	- && sp|P05201|AATC_MOUSE Aspartate aminotransferase, cytoplasmic OS=Mus musculus OX=10090 GN=Got1 PE=1 SV=3
19	43494484	-	m5C_2502	51	19	59	22	0.523	0.106	0.212	0	NaN	4	Got1	-	- && sp|P05201|AATC_MOUSE Aspartate aminotransferase, cytoplasmic OS=Mus musculus OX=10090 GN=Got1 PE=1 SV=3
19	43494488	-	m5C_2777	53	19	61	22	0.505	0.11	0.221	0	NaN	4	Got1	-	- && sp|P05201|AATC_MOUSE Aspartate aminotransferase, cytoplasmic OS=Mus musculus OX=10090 GN=Got1 PE=1 SV=3
19	43502913	-	m5C_3836	26	13	30	14	0.491	0.02	0.028	2.49631e-08	NaN	2	Got1	-	- && sp|P05201|AATC_MOUSE Aspartate aminotransferase, cytoplasmic OS=Mus musculus OX=10090 GN=Got1 PE=1 SV=3
19	43502906	-	m5C_6761	25	17	29	19	0.682	0.072	0.125	0	NaN	3	Got1	-	- && sp|P05201|AATC_MOUSE Aspartate aminotransferase, cytoplasmic OS=Mus musculus OX=10090 GN=Got1 PE=1 SV=3
19	43494489	-	m5C_7661	53	21	61	24	0.547	0.103	0.207	0	NaN	4	Got1	-	- && sp|P05201|AATC_MOUSE Aspartate aminotransferase, cytoplasmic OS=Mus musculus OX=10090 GN=Got1 PE=1 SV=3
19	43493828	-	m5C_7695	35	19	41	22	0.645	0.145	0.205	1.14353e-14	NaN	2	Got1	-	- && sp|P05201|AATC_MOUSE Aspartate aminotransferase, cytoplasmic OS=Mus musculus OX=10090 GN=Got1 PE=1 SV=3
19	43502910	-	m5C_8509	23	16	26	18	0.69	0.092	0.159	0	NaN	3	Got1	-	- && sp|P05201|AATC_MOUSE Aspartate aminotransferase, cytoplasmic OS=Mus musculus OX=10090 GN=Got1 PE=1 SV=3
19	43489815	-	m5C_8739	26	9	29	10	0.358	0.008	0.012	1.75268e-05	NaN	2	Got1	-	- && sp|P05201|AATC_MOUSE Aspartate aminotransferase, cytoplasmic OS=Mus musculus OX=10090 GN=Got1 PE=1 SV=3
19	43493843	-	m5C_15296	32	16	37	18	0.516	0.028	0.049	1.29896e-14	NaN	3	Got1	-	- && sp|P05201|AATC_MOUSE Aspartate aminotransferase, cytoplasmic OS=Mus musculus OX=10090 GN=Got1 PE=1 SV=3
19	43493860	-	m5C_21125	38	15	43	17	0.411	0.045	0.078	6.36713e-13	NaN	3	Got1	-	- && sp|P05201|AATC_MOUSE Aspartate aminotransferase, cytoplasmic OS=Mus musculus OX=10090 GN=Got1 PE=1 SV=3
19	43493841	-	m5C_24766	38	13	45	15	0.373	0.058	0.082	8.98772e-08	NaN	2	Got1	-	- && sp|P05201|AATC_MOUSE Aspartate aminotransferase, cytoplasmic OS=Mus musculus OX=10090 GN=Got1 PE=1 SV=3
19	43494732	-	m5C_24866	15	9	17	11	0.725	0.194	0.275	1.31848e-07	NaN	2	Got1	-	- && sp|P05201|AATC_MOUSE Aspartate aminotransferase, cytoplasmic OS=Mus musculus OX=10090 GN=Got1 PE=1 SV=3
19	43494269	-	m5C_26541	47	25	52	27	0.536	0.012	0.018	0	NaN	2	Got1	-	- && sp|P05201|AATC_MOUSE Aspartate aminotransferase, cytoplasmic OS=Mus musculus OX=10090 GN=Got1 PE=1 SV=3
19	43494722	-	m5C_26545	15	9	18	11	0.715	0.202	0.286	1.40991e-07	NaN	2	Got1	-	- && sp|P05201|AATC_MOUSE Aspartate aminotransferase, cytoplasmic OS=Mus musculus OX=10090 GN=Got1 PE=1 SV=3
19	43502899	-	m5C_28463	27	19	31	22	0.701	0.101	0.174	0	NaN	3	Got1	-	- && sp|P05201|AATC_MOUSE Aspartate aminotransferase, cytoplasmic OS=Mus musculus OX=10090 GN=Got1 PE=1 SV=3
19	43494652	-	m5C_30077	43	11	51	13	0.312	0.062	0.088	1.43413e-06	NaN	2	Got1	-	- && sp|P05201|AATC_MOUSE Aspartate aminotransferase, cytoplasmic OS=Mus musculus OX=10090 GN=Got1 PE=1 SV=3
19	43494730	-	m5C_30378	15	10	17	11	0.75	0.177	0.25	9.51876e-08	NaN	2	Got1	-	- && sp|P05201|AATC_MOUSE Aspartate aminotransferase, cytoplasmic OS=Mus musculus OX=10090 GN=Got1 PE=1 SV=3
19	43493847	-	m5C_31186	32	17	37	19	0.559	0.061	0.106	2.22045e-16	NaN	3	Got1	-	- && sp|P05201|AATC_MOUSE Aspartate aminotransferase, cytoplasmic OS=Mus musculus OX=10090 GN=Got1 PE=1 SV=3
19	43494487	-	m5C_31886	53	20	61	23	0.51	0.113	0.226	0	NaN	4	Got1	-	- && sp|P05201|AATC_MOUSE Aspartate aminotransferase, cytoplasmic OS=Mus musculus OX=10090 GN=Got1 PE=1 SV=3
19	43494483	-	m5C_32639	51	18	59	21	0.504	0.114	0.229	0	NaN	4	Got1	-	- && sp|P05201|AATC_MOUSE Aspartate aminotransferase, cytoplasmic OS=Mus musculus OX=10090 GN=Got1 PE=1 SV=3
19	43502909	-	m5C_33395	26	19	30	21	0.709	0.061	0.105	0	NaN	3	Got1	-	- && sp|P05201|AATC_MOUSE Aspartate aminotransferase, cytoplasmic OS=Mus musculus OX=10090 GN=Got1 PE=1 SV=3
19	43501552	-	m5C_34944	10	8	12	9	0.754	0.063	0.109	1.20257e-07	NaN	3	Got1	-	- && sp|P05201|AATC_MOUSE Aspartate aminotransferase, cytoplasmic OS=Mus musculus OX=10090 GN=Got1 PE=1 SV=3
19	43494482	-	m5C_38904	51	19	59	22	0.513	0.108	0.216	0	NaN	4	Got1	-	- && sp|P05201|AATC_MOUSE Aspartate aminotransferase, cytoplasmic OS=Mus musculus OX=10090 GN=Got1 PE=1 SV=3
19	43502905	-	m5C_38914	25	17	28	19	0.696	0.061	0.106	0	NaN	3	Got1	-	- && sp|P05201|AATC_MOUSE Aspartate aminotransferase, cytoplasmic OS=Mus musculus OX=10090 GN=Got1 PE=1 SV=3
19	43502907	-	m5C_42897	26	18	30	21	0.698	0.066	0.114	0	NaN	3	Got1	-	- && sp|P05201|AATC_MOUSE Aspartate aminotransferase, cytoplasmic OS=Mus musculus OX=10090 GN=Got1 PE=1 SV=3
19	43493826	-	m5C_43067	34	18	40	21	0.629	0.156	0.221	7.39408e-14	NaN	2	Got1	-	- && sp|P05201|AATC_MOUSE Aspartate aminotransferase, cytoplasmic OS=Mus musculus OX=10090 GN=Got1 PE=1 SV=3
19	43493845	-	m5C_43730	32	14	37	16	0.484	0.052	0.09	4.34763e-13	NaN	3	Got1	-	- && sp|P05201|AATC_MOUSE Aspartate aminotransferase, cytoplasmic OS=Mus musculus OX=10090 GN=Got1 PE=1 SV=3
19	43494490	-	m5C_43862	53	18	61	21	0.492	0.111	0.223	0	NaN	4	Got1	-	- && sp|P05201|AATC_MOUSE Aspartate aminotransferase, cytoplasmic OS=Mus musculus OX=10090 GN=Got1 PE=1 SV=3
19	43494275	-	m5C_45876	44	20	50	22	0.449	0.09	0.156	0	NaN	3	Got1	-	- && sp|P05201|AATC_MOUSE Aspartate aminotransferase, cytoplasmic OS=Mus musculus OX=10090 GN=Got1 PE=1 SV=3
12	78501561	+	m5C_1959	174	43	198	49	0.247	0.011	0.02	0	NaN	3	Gphn	CDS	- && sp|Q8BUV3|GEPH_MOUSE Gephyrin OS=Mus musculus OX=10090 GN=Gphn PE=1 SV=2
12	78501572	+	m5C_25526	198	45	224	51	0.232	0.01	0.014	0	NaN	2	Gphn	CDS	- && sp|Q8BUV3|GEPH_MOUSE Gephyrin OS=Mus musculus OX=10090 GN=Gphn PE=1 SV=2
12	78501562	+	m5C_44151	185	49	210	56	0.269	0.028	0.04	0	NaN	2	Gphn	CDS	- && sp|Q8BUV3|GEPH_MOUSE Gephyrin OS=Mus musculus OX=10090 GN=Gphn PE=1 SV=2
8	5690464	+	m5C_1206	237	62	267	70	0.268	0.014	0.02	0	NaN	2	Gpi-ps	-	- && sp|P06745|G6PI_MOUSE Glucose-6-phosphate isomerase OS=Mus musculus OX=10090 GN=Gpi PE=1 SV=4
8	5690462	+	m5C_18316	231	51	261	57	0.223	0.013	0.022	0	NaN	3	Gpi-ps	-	- && sp|P06745|G6PI_MOUSE Glucose-6-phosphate isomerase OS=Mus musculus OX=10090 GN=Gpi PE=1 SV=4
8	86248038	+	m5C_16056	748	184	882	216	0.251	0.006	0.008	0	NaN	2	Gpt2	CDS	- && sp|Q8BGT5|ALAT2_MOUSE Alanine aminotransferase 2 OS=Mus musculus OX=10090 GN=Gpt2 PE=1 SV=1
9	108216583	+	m5C_13758	16663	3538	18759	3982	0.212	0.001	0.001	0	NaN	2	Gpx1	CDS	- && sp|P11352|GPX1_MOUSE Glutathione peroxidase 1 OS=Mus musculus OX=10090 GN=Gpx1 PE=1 SV=2
7	24710158	-	m5C_9447	43	16	50	19	0.395	0.03	0.043	2.87822e-10	NaN	2	Grik5	utr_3	- && sp|Q61626|GRIK5_MOUSE Glutamate receptor ionotropic, kainate 5 OS=Mus musculus OX=10090 GN=Grik5 PE=2 SV=2
13	55607973	+	m5C_1463	38	9	44	10	0.235	0.011	0.015	3.66102e-05	NaN	2	Grk6	utr_3	- && sp|O70293|GRK6_MOUSE G protein-coupled receptor kinase 6 OS=Mus musculus OX=10090 GN=Grk6 PE=1 SV=1
13	55607972	+	m5C_17673	37	9	42	10	0.262	0.029	0.041	2.95277e-05	NaN	2	Grk6	utr_3	- && sp|O70293|GRK6_MOUSE G protein-coupled receptor kinase 6 OS=Mus musculus OX=10090 GN=Grk6 PE=1 SV=1
13	55607974	+	m5C_37688	37	10	42	11	0.272	0.016	0.022	1.38284e-05	NaN	2	Grk6	utr_3	- && sp|O70293|GRK6_MOUSE G protein-coupled receptor kinase 6 OS=Mus musculus OX=10090 GN=Grk6 PE=1 SV=1
19	47843685	+	m5C_13320	667	175	751	198	0.27	0.018	0.026	0	NaN	2	Gsto1	CDS	- && sp|O09131|GSTO1_MOUSE Glutathione S-transferase omega-1 OS=Mus musculus OX=10090 GN=Gsto1 PE=1 SV=2
19	47843686	+	m5C_24010	668	157	751	177	0.239	0.008	0.012	0	NaN	2	Gsto1	CDS	- && sp|O09131|GSTO1_MOUSE Glutathione S-transferase omega-1 OS=Mus musculus OX=10090 GN=Gsto1 PE=1 SV=2
12	87206656	+	m5C_555	22	10	25	11	0.479	0.077	0.109	3.42575e-06	NaN	2	Gstz1	-	- && sp|P11365|GAG_IPMA Intracisternal A-particle Gag-related polyprotein OS=Mouse intracisternal a-particle MIA14 OX=11753 GN=gag PE=3 SV=2
12	87206639	+	m5C_28335	23	11	26	13	0.542	0.116	0.163	1.35787e-07	NaN	2	Gstz1	-	- && sp|P11365|GAG_IPMA Intracisternal A-particle Gag-related polyprotein OS=Mouse intracisternal a-particle MIA14 OX=11753 GN=gag PE=3 SV=2
15	78913310	+	m5C_27993	89	20	99	23	0.238	0.014	0.021	4.3241e-12	NaN	2	H1f0	CDS	- && sp|P10922|H10_MOUSE Histone H1.0 OS=Mus musculus OX=10090 GN=H1-0 PE=2 SV=4
13	21900803	+	m5C_2735	28	9	31	10	0.321	0.017	0.024	2.34614e-05	NaN	2	H2ac13	CDS	- && sp|P04908|H2A1B_HUMAN Histone H2A type 1-B/E OS=Homo sapiens OX=9606 GN=H2AC4 PE=1 SV=2
3	96127443	+	m5C_3223	90	19	100	21	0.223	0.012	0.018	2.20111e-11	NaN	2	H2ac21	CDS	- && sp|Q64522|H2A2B_MOUSE Histone H2A type 2-B OS=Mus musculus OX=10090 GN=H2ac21 PE=1 SV=3
3	96127445	+	m5C_8482	85	19	94	21	0.227	0.005	0.007	4.27021e-11	NaN	2	H2ac21	CDS	- && sp|Q64522|H2A2B_MOUSE Histone H2A type 2-B OS=Mus musculus OX=10090 GN=H2ac21 PE=1 SV=3
3	96127444	+	m5C_33567	82	20	92	23	0.267	0.032	0.045	1.64868e-12	NaN	2	H2ac21	CDS	- && sp|Q64522|H2A2B_MOUSE Histone H2A type 2-B OS=Mus musculus OX=10090 GN=H2ac21 PE=1 SV=3
3	96127435	+	m5C_44119	103	28	115	31	0.271	0.012	0.017	0	NaN	2	H2ac21	CDS	- && sp|Q64522|H2A2B_MOUSE Histone H2A type 2-B OS=Mus musculus OX=10090 GN=H2ac21 PE=1 SV=3
3	96127447	+	m5C_46441	93	21	104	23	0.236	0.017	0.029	0	NaN	3	H2ac21	CDS	- && sp|Q64522|H2A2B_MOUSE Histone H2A type 2-B OS=Mus musculus OX=10090 GN=H2ac21 PE=1 SV=3
13	21994848	+	m5C_5969	35	9	38	10	0.272	0.001	0.002	2.8518e-05	NaN	2	H2ac23	CDS	- && sp|P04908|H2A1B_HUMAN Histone H2A type 1-B/E OS=Homo sapiens OX=9606 GN=H2AC4 PE=1 SV=2
17	36392161	-	m5C_33738	247	62	280	71	0.27	0.045	0.078	0	NaN	3	H2-Bl	CDS	- && sp|P01899|HA11_MOUSE H-2 class I histocompatibility antigen, D-B alpha chain OS=Mus musculus OX=10090 GN=H2-D1 PE=1 SV=2
17	36392152	-	m5C_41519	237	64	261	71	0.293	0.061	0.087	0	NaN	2	H2-Bl	CDS	- && sp|P01899|HA11_MOUSE H-2 class I histocompatibility antigen, D-B alpha chain OS=Mus musculus OX=10090 GN=H2-D1 PE=1 SV=2
17	35782800	+	m5C_6991	40	10	46	11	0.256	0.014	0.021	8.13462e-06	NaN	2	H2-Q10	-	- && sp|P01898|HA10_MOUSE H-2 class I histocompatibility antigen, Q10 alpha chain OS=Mus musculus OX=10090 GN=H2-Q10 PE=1 SV=3
17	35782751	+	m5C_20965	31	10	36	11	0.323	0	0	1.03459e-05	NaN	2	H2-Q10	-	- && sp|P01898|HA10_MOUSE H-2 class I histocompatibility antigen, Q10 alpha chain OS=Mus musculus OX=10090 GN=H2-Q10 PE=1 SV=3
17	35780994	+	m5C_25881	43	15	48	17	0.363	0.016	0.022	1.83314e-09	NaN	2	H2-Q10	-	- && sp|P01898|HA10_MOUSE H-2 class I histocompatibility antigen, Q10 alpha chain OS=Mus musculus OX=10090 GN=H2-Q10 PE=1 SV=3
17	35782749	+	m5C_41405	32	9	35	10	0.303	0.038	0.053	1.22457e-05	NaN	2	H2-Q10	-	- && sp|P01898|HA10_MOUSE H-2 class I histocompatibility antigen, Q10 alpha chain OS=Mus musculus OX=10090 GN=H2-Q10 PE=1 SV=3
17	35598828	+	m5C_19676	38	10	42	11	0.27	0.03	0.042	1.39362e-05	NaN	2	H2-Q4	-	- && sp|P14430|HA18_MOUSE H-2 class I histocompatibility antigen, Q8 alpha chain OS=Mus musculus OX=10090 GN=H2-Q8 PE=3 SV=1
17	35659899	+	m5C_41259	11	7	13	8	0.657	0.03	0.042	6.72612e-05	NaN	2	H2-Q7	-	- && sp|P14429|HA17_MOUSE H-2 class I histocompatibility antigen, Q7 alpha chain OS=Mus musculus OX=10090 GN=H2-Q7 PE=1 SV=1
17	36420767	-	m5C_7893	273	90	307	101	0.33	0.041	0.071	0	NaN	3	H2-T-ps	-	- && sp|P06339|HA15_MOUSE H-2 class I histocompatibility antigen, D-37 alpha chain OS=Mus musculus OX=10090 GN=H2-T23 PE=1 SV=1
17	36420765	-	m5C_20760	266	79	299	88	0.296	0.034	0.059	0	NaN	3	H2-T-ps	-	- && sp|P06339|HA15_MOUSE H-2 class I histocompatibility antigen, D-37 alpha chain OS=Mus musculus OX=10090 GN=H2-T23 PE=1 SV=1
17	36420769	-	m5C_32437	268	90	301	101	0.335	0.04	0.07	0	NaN	3	H2-T-ps	-	- && sp|P06339|HA15_MOUSE H-2 class I histocompatibility antigen, D-37 alpha chain OS=Mus musculus OX=10090 GN=H2-T23 PE=1 SV=1
17	36420770	-	m5C_32586	262	94	295	105	0.347	0.041	0.07	0	NaN	3	H2-T-ps	-	- && sp|P06339|HA15_MOUSE H-2 class I histocompatibility antigen, D-37 alpha chain OS=Mus musculus OX=10090 GN=H2-T23 PE=1 SV=1
17	36420768	-	m5C_40593	270	89	303	100	0.329	0.046	0.08	0	NaN	3	H2-T-ps	-	- && sp|P06339|HA15_MOUSE H-2 class I histocompatibility antigen, D-37 alpha chain OS=Mus musculus OX=10090 GN=H2-T23 PE=1 SV=1
13	21934619	-	m5C_8262	24	8	27	9	0.436	0.141	0.2	0.000111892	NaN	2	H4c12	CDS	- && sp|P62803|H4_BOVIN Histone H4 OS=Bos taurus OX=9913 PE=1 SV=2
13	21934621	-	m5C_36965	25	8	27	9	0.466	0.185	0.261	3.74215e-05	NaN	2	H4c12	CDS	- && sp|P62803|H4_BOVIN Histone H4 OS=Bos taurus OX=9913 PE=1 SV=2
4	150066562	-	m5C_41202	165	35	196	42	0.222	0.01	0.014	0	NaN	2	H6pd	CDS	- && sp|Q8CFX1|G6PE_MOUSE GDH/6PGL endoplasmic bifunctional protein OS=Mus musculus OX=10090 GN=H6pd PE=1 SV=2
13	64310003	+	m5C_18069	173	41	197	47	0.251	0.018	0.031	0	NaN	3	Habp4	CDS	- && sp|Q9JKS5|HABP4_MOUSE Intracellular hyaluronan-binding protein 4 OS=Mus musculus OX=10090 GN=Habp4 PE=1 SV=2
13	64310007	+	m5C_18527	153	45	179	53	0.314	0.03	0.052	0	NaN	3	Habp4	CDS	- && sp|Q9JKS5|HABP4_MOUSE Intracellular hyaluronan-binding protein 4 OS=Mus musculus OX=10090 GN=Habp4 PE=1 SV=2
13	64310024	+	m5C_29431	154	34	184	40	0.218	0.005	0.007	0	NaN	2	Habp4	CDS	- && sp|Q9JKS5|HABP4_MOUSE Intracellular hyaluronan-binding protein 4 OS=Mus musculus OX=10090 GN=Habp4 PE=1 SV=2
13	64310002	+	m5C_38190	124	34	149	40	0.281	0.015	0.021	0	NaN	2	Habp4	CDS	- && sp|Q9JKS5|HABP4_MOUSE Intracellular hyaluronan-binding protein 4 OS=Mus musculus OX=10090 GN=Habp4 PE=1 SV=2
13	64310026	+	m5C_40522	156	34	187	41	0.218	0.005	0.007	0	NaN	2	Habp4	CDS	- && sp|Q9JKS5|HABP4_MOUSE Intracellular hyaluronan-binding protein 4 OS=Mus musculus OX=10090 GN=Habp4 PE=1 SV=2
8	57775209	+	m5C_3211	24	11	27	12	0.51	0.109	0.189	4.91857e-10	NaN	3	Hand2	CDS	- && sp|P61296|HAND2_HUMAN Heart- and neural crest derivatives-expressed protein 2 OS=Homo sapiens OX=9606 GN=HAND2 PE=1 SV=1
8	57775207	+	m5C_24339	23	12	25	14	0.604	0.1	0.173	4.17044e-12	NaN	3	Hand2	CDS	- && sp|P61296|HAND2_HUMAN Heart- and neural crest derivatives-expressed protein 2 OS=Homo sapiens OX=9606 GN=HAND2 PE=1 SV=1
8	57775206	+	m5C_44977	23	11	25	12	0.59	0.181	0.256	1.43626e-07	NaN	2	Hand2	CDS	- && sp|P61296|HAND2_HUMAN Heart- and neural crest derivatives-expressed protein 2 OS=Homo sapiens OX=9606 GN=HAND2 PE=1 SV=1
2	91551807	+	m5C_7693	17	8	19	8	0.461	0.028	0.04	9.67636e-05	NaN	2	Harbi1	-	- && sp|Q8BR93|HARB1_MOUSE Putative nuclease HARBI1 OS=Mus musculus OX=10090 GN=Harbi1 PE=2 SV=1
2	91551836	+	m5C_12063	13	7	15	8	0.568	0.048	0.068	0.000119018	NaN	2	Harbi1	-	- && sp|Q8BR93|HARB1_MOUSE Putative nuclease HARBI1 OS=Mus musculus OX=10090 GN=Harbi1 PE=2 SV=1
2	91551805	+	m5C_45947	17	10	18	11	0.597	0.05	0.071	1.35665e-06	NaN	2	Harbi1	-	- && sp|Q8BR93|HARB1_MOUSE Putative nuclease HARBI1 OS=Mus musculus OX=10090 GN=Harbi1 PE=2 SV=1
6	91150351	+	m5C_13738	185	38	210	43	0.209	0.006	0.009	0	NaN	2	Hdac11	utr_3	- && sp|Q91WA3|HDA11_MOUSE Histone deacetylase 11 OS=Mus musculus OX=10090 GN=Hdac11 PE=1 SV=1
11	102089863	-	m5C_8391	48	11	57	13	0.229	0.011	0.015	4.27808e-06	NaN	2	Hdac5	-	- && sp|Q9Z2V6|HDAC5_MOUSE Histone deacetylase 5 OS=Mus musculus OX=10090 GN=Hdac5 PE=1 SV=2
11	102120862	-	m5C_9102	46	11	55	13	0.261	0.043	0.06	3.72903e-06	NaN	2	Hdac5	-	- && sp|Q9Z2V6|HDAC5_MOUSE Histone deacetylase 5 OS=Mus musculus OX=10090 GN=Hdac5 PE=1 SV=2
11	102089865	-	m5C_13582	56	13	64	15	0.244	0.009	0.016	1.17623e-10	NaN	3	Hdac5	-	- && sp|Q9Z2V6|HDAC5_MOUSE Histone deacetylase 5 OS=Mus musculus OX=10090 GN=Hdac5 PE=1 SV=2
11	102089862	-	m5C_19260	56	13	64	15	0.236	0.015	0.026	5.30213e-10	NaN	3	Hdac5	-	- && sp|Q9Z2V6|HDAC5_MOUSE Histone deacetylase 5 OS=Mus musculus OX=10090 GN=Hdac5 PE=1 SV=2
11	102089868	-	m5C_28968	56	12	63	13	0.215	0.003	0.005	1.12304e-06	NaN	2	Hdac5	-	- && sp|Q9Z2V6|HDAC5_MOUSE Histone deacetylase 5 OS=Mus musculus OX=10090 GN=Hdac5 PE=1 SV=2
11	102089869	-	m5C_43127	56	12	63	14	0.224	0.01	0.013	2.71707e-07	NaN	2	Hdac5	-	- && sp|Q9Z2V6|HDAC5_MOUSE Histone deacetylase 5 OS=Mus musculus OX=10090 GN=Hdac5 PE=1 SV=2
11	102120951	-	m5C_4825	15	9	17	10	0.613	0.001	0.002	2.89062e-06	NaN	2	Hdac5","Mir8101	-	- && sp|Q9Z2V6|HDAC5_MOUSE Histone deacetylase 5 OS=Mus musculus OX=10090 GN=Hdac5 PE=1 SV=2;- && -
3	87813929	+	m5C_2581	419	95	470	106	0.227	0.001	0.001	0	NaN	2	Hdgf	utr_5	- && sp|P51859|HDGF_MOUSE Hepatoma-derived growth factor OS=Mus musculus OX=10090 GN=Hdgf PE=1 SV=2
3	87813919	+	m5C_11000	338	76	378	85	0.227	0.004	0.005	0	NaN	2	Hdgf	utr_5	- && sp|P51859|HDGF_MOUSE Hepatoma-derived growth factor OS=Mus musculus OX=10090 GN=Hdgf PE=1 SV=2
3	87813928	+	m5C_11503	420	97	471	108	0.233	0.005	0.007	0	NaN	2	Hdgf	utr_5	- && sp|P51859|HDGF_MOUSE Hepatoma-derived growth factor OS=Mus musculus OX=10090 GN=Hdgf PE=1 SV=2
3	87813930	+	m5C_32644	425	96	475	107	0.228	0.004	0.006	0	NaN	2	Hdgf	utr_5	- && sp|P51859|HDGF_MOUSE Hepatoma-derived growth factor OS=Mus musculus OX=10090 GN=Hdgf PE=1 SV=2
17	56406252	+	m5C_1901	110	26	123	29	0.236	0.001	0.001	6.66134e-16	NaN	2	Hdgfl2	-	- && sp|Q3UMU9|HDGR2_MOUSE Hepatoma-derived growth factor-related protein 2 OS=Mus musculus OX=10090 GN=Hdgfl2 PE=1 SV=1
17	56406956	+	m5C_13463	82	19	92	21	0.238	0.025	0.036	3.71416e-11	NaN	2	Hdgfl2	-	- && sp|Q3UMU9|HDGR2_MOUSE Hepatoma-derived growth factor-related protein 2 OS=Mus musculus OX=10090 GN=Hdgfl2 PE=1 SV=1
17	56406258	+	m5C_29349	110	28	125	32	0.252	0.026	0.037	0	NaN	2	Hdgfl2	-	- && sp|Q3UMU9|HDGR2_MOUSE Hepatoma-derived growth factor-related protein 2 OS=Mus musculus OX=10090 GN=Hdgfl2 PE=1 SV=1
6	120508180	-	m5C_27842	36	11	40	12	0.357	0.082	0.116	1.07422e-06	NaN	2	Hdhd5	CDS	- && sp|Q91WM2|HDHD5_MOUSE Haloacid dehalogenase-like hydrolase domain-containing 5 OS=Mus musculus OX=10090 GN=Hdhd5 PE=1 SV=1
12	51801088	-	m5C_30772	52	14	58	15	0.266	0.035	0.05	3.86579e-08	NaN	2	Hectd1	CDS	- && sp|Q69ZR2|HECD1_MOUSE E3 ubiquitin-protein ligase HECTD1 OS=Mus musculus OX=10090 GN=Hectd1 PE=1 SV=2
4	116852687	+	m5C_1331	97	28	116	33	0.292	0.031	0.045	0	NaN	2	Hectd3	CDS	- && sp|Q3U487|HECD3_MOUSE E3 ubiquitin-protein ligase HECTD3 OS=Mus musculus OX=10090 GN=Hectd3 PE=1 SV=2
4	116852605	+	m5C_1771	61	18	69	21	0.306	0.005	0.009	8.88178e-16	NaN	3	Hectd3	CDS	- && sp|Q3U487|HECD3_MOUSE E3 ubiquitin-protein ligase HECTD3 OS=Mus musculus OX=10090 GN=Hectd3 PE=1 SV=2
4	116852560	+	m5C_3457	18	8	19	8	0.457	0.054	0.076	9.69722e-05	NaN	2	Hectd3	utr_5	- && sp|Q3U487|HECD3_MOUSE E3 ubiquitin-protein ligase HECTD3 OS=Mus musculus OX=10090 GN=Hectd3 PE=1 SV=2
4	116852686	+	m5C_3797	103	27	120	31	0.261	0.025	0.043	0	NaN	3	Hectd3	CDS	- && sp|Q3U487|HECD3_MOUSE E3 ubiquitin-protein ligase HECTD3 OS=Mus musculus OX=10090 GN=Hectd3 PE=1 SV=2
4	116852689	+	m5C_8189	96	22	115	26	0.232	0.006	0.008	5.79536e-14	NaN	2	Hectd3	CDS	- && sp|Q3U487|HECD3_MOUSE E3 ubiquitin-protein ligase HECTD3 OS=Mus musculus OX=10090 GN=Hectd3 PE=1 SV=2
4	116852608	+	m5C_8711	65	20	73	23	0.327	0.039	0.068	0	NaN	3	Hectd3	CDS	- && sp|Q3U487|HECD3_MOUSE E3 ubiquitin-protein ligase HECTD3 OS=Mus musculus OX=10090 GN=Hectd3 PE=1 SV=2
4	116852690	+	m5C_13126	133	33	151	38	0.267	0.021	0.037	0	NaN	3	Hectd3	CDS	- && sp|Q3U487|HECD3_MOUSE E3 ubiquitin-protein ligase HECTD3 OS=Mus musculus OX=10090 GN=Hectd3 PE=1 SV=2
4	116852676	+	m5C_35538	97	24	113	28	0.252	0.024	0.041	0	NaN	3	Hectd3	CDS	- && sp|Q3U487|HECD3_MOUSE E3 ubiquitin-protein ligase HECTD3 OS=Mus musculus OX=10090 GN=Hectd3 PE=1 SV=2
4	116852604	+	m5C_41250	61	18	69	20	0.286	0.017	0.03	4.44089e-15	NaN	3	Hectd3	CDS	- && sp|Q3U487|HECD3_MOUSE E3 ubiquitin-protein ligase HECTD3 OS=Mus musculus OX=10090 GN=Hectd3 PE=1 SV=2
4	116852609	+	m5C_42707	63	16	71	18	0.271	0.029	0.05	2.68119e-13	NaN	3	Hectd3	CDS	- && sp|Q3U487|HECD3_MOUSE E3 ubiquitin-protein ligase HECTD3 OS=Mus musculus OX=10090 GN=Hectd3 PE=1 SV=2
8	95117645	+	m5C_10021	17	8	20	9	0.506	0.092	0.131	7.85536e-05	NaN	2	Herpud1	-	- && sp|Q9JJK5|HERP1_MOUSE Homocysteine-responsive endoplasmic reticulum-resident ubiquitin-like domain member 1 protein OS=Mus musculus OX=10090 GN=Herpud1 PE=1 SV=1
1	91339561	-	m5C_19418	128	28	148	32	0.218	0	0	1.11022e-16	NaN	2	Hes6	-	- && sp|Q9JHE6|HES6_MOUSE Transcription cofactor HES-6 OS=Mus musculus OX=10090 GN=Hes6 PE=1 SV=1
5	35199042	+	m5C_45680	94	28	106	32	0.315	0.066	0.093	0	NaN	2	Hgfac	-	- && sp|Q9R098|HGFA_MOUSE Hepatocyte growth factor activator OS=Mus musculus OX=10090 GN=Hgfac PE=1 SV=1
11	54757621	+	m5C_36478	19	13	21	15	0.709	0.029	0.041	5.83105e-10	NaN	2	Hint1	-	- && sp|P70349|HINT1_MOUSE Histidine triad nucleotide-binding protein 1 OS=Mus musculus OX=10090 GN=Hint1 PE=1 SV=3
5	124135664	+	m5C_40264	77	18	89	20	0.236	0.006	0.008	1.67458e-10	NaN	2	Hip1r	CDS	- && sp|Q9JKY5|HIP1R_MOUSE Huntingtin-interacting protein 1-related protein OS=Mus musculus OX=10090 GN=Hip1r PE=1 SV=2
6	38706867	-	m5C_20633	17	12	19	13	0.8	0.141	0.2	7.91786e-10	NaN	2	Hipk2	CDS	- && sp|Q9QZR5|HIPK2_MOUSE Homeodomain-interacting protein kinase 2 OS=Mus musculus OX=10090 GN=Hipk2 PE=1 SV=2
2	104323885	-	m5C_19982	15	10	17	11	0.668	0.023	0.032	2.47736e-07	NaN	2	Hipk3	-	- && sp|Q9ERH7|HIPK3_MOUSE Homeodomain-interacting protein kinase 3 OS=Mus musculus OX=10090 GN=Hipk3 PE=1 SV=3
2	104323886	-	m5C_22556	15	9	16	10	0.7	0.141	0.2	9.22595e-07	NaN	2	Hipk3	-	- && sp|Q9ERH7|HIPK3_MOUSE Homeodomain-interacting protein kinase 3 OS=Mus musculus OX=10090 GN=Hipk3 PE=1 SV=3
9	56344833	+	m5C_4855	60	19	70	22	0.317	0	0	1.44178e-11	NaN	2	Hmg20a","Ube2srt	utr_5	- && sp|Q9DC33|HM20A_MOUSE High mobility group protein 20A OS=Mus musculus OX=10090 GN=Hmg20a PE=1 SV=1;- && sp|A1L3K1|UB2SA_XENLA Ubiquitin-conjugating enzyme E2 S-A OS=Xenopus laevis OX=8355 GN=ube2s-a PE=2 SV=1
9	56344831	+	m5C_13402	59	14	69	17	0.244	0.022	0.032	2.37985e-08	NaN	2	Hmg20a","Ube2srt	utr_5	- && sp|Q9DC33|HM20A_MOUSE High mobility group protein 20A OS=Mus musculus OX=10090 GN=Hmg20a PE=1 SV=1;- && sp|A1L3K1|UB2SA_XENLA Ubiquitin-conjugating enzyme E2 S-A OS=Xenopus laevis OX=8355 GN=ube2s-a PE=2 SV=1
9	56344824	+	m5C_17468	74	18	83	20	0.264	0.045	0.064	1.27122e-10	NaN	2	Hmg20a","Ube2srt	utr_5	- && sp|Q9DC33|HM20A_MOUSE High mobility group protein 20A OS=Mus musculus OX=10090 GN=Hmg20a PE=1 SV=1;- && sp|A1L3K1|UB2SA_XENLA Ubiquitin-conjugating enzyme E2 S-A OS=Xenopus laevis OX=8355 GN=ube2s-a PE=2 SV=1
9	56344827	+	m5C_24140	59	15	67	17	0.291	0.031	0.063	2.22045e-16	NaN	4	Hmg20a","Ube2srt	utr_5	- && sp|Q9DC33|HM20A_MOUSE High mobility group protein 20A OS=Mus musculus OX=10090 GN=Hmg20a PE=1 SV=1;- && sp|A1L3K1|UB2SA_XENLA Ubiquitin-conjugating enzyme E2 S-A OS=Xenopus laevis OX=8355 GN=ube2s-a PE=2 SV=1
9	56344832	+	m5C_32921	59	14	69	16	0.238	0.006	0.008	5.38357e-08	NaN	2	Hmg20a","Ube2srt	utr_5	- && sp|Q9DC33|HM20A_MOUSE High mobility group protein 20A OS=Mus musculus OX=10090 GN=Hmg20a PE=1 SV=1;- && sp|A1L3K1|UB2SA_XENLA Ubiquitin-conjugating enzyme E2 S-A OS=Xenopus laevis OX=8355 GN=ube2s-a PE=2 SV=1
2	163412180	+	m5C_39359	230	54	262	61	0.23	0.011	0.022	0	NaN	4	Hnf4a	utr_3	- && sp|P49698|HNF4A_MOUSE Hepatocyte nuclear factor 4-alpha OS=Mus musculus OX=10090 GN=Hnf4a PE=1 SV=2
13	58275086	-	m5C_1094	123	26	138	29	0.215	0.01	0.014	1.77636e-15	NaN	2	Hnrnpa0	utr_3	- && sp|Q9CX86|ROA0_MOUSE Heterogeneous nuclear ribonucleoprotein A0 OS=Mus musculus OX=10090 GN=Hnrnpa0 PE=1 SV=1
13	58275082	-	m5C_12872	113	30	128	33	0.261	0.013	0.019	0	NaN	2	Hnrnpa0	utr_3	- && sp|Q9CX86|ROA0_MOUSE Heterogeneous nuclear ribonucleoprotein A0 OS=Mus musculus OX=10090 GN=Hnrnpa0 PE=1 SV=1
13	58275083	-	m5C_13891	114	30	129	34	0.265	0.006	0.009	0	NaN	2	Hnrnpa0	utr_3	- && sp|Q9CX86|ROA0_MOUSE Heterogeneous nuclear ribonucleoprotein A0 OS=Mus musculus OX=10090 GN=Hnrnpa0 PE=1 SV=1
13	58275085	-	m5C_14361	120	31	136	35	0.265	0.011	0.015	0	NaN	2	Hnrnpa0	utr_3	- && sp|Q9CX86|ROA0_MOUSE Heterogeneous nuclear ribonucleoprotein A0 OS=Mus musculus OX=10090 GN=Hnrnpa0 PE=1 SV=1
13	58275081	-	m5C_29926	102	26	115	29	0.249	0.017	0.025	8.88178e-16	NaN	2	Hnrnpa0	utr_3	- && sp|Q9CX86|ROA0_MOUSE Heterogeneous nuclear ribonucleoprotein A0 OS=Mus musculus OX=10090 GN=Hnrnpa0 PE=1 SV=1
13	58275091	-	m5C_36758	142	37	160	41	0.263	0.007	0.01	0	NaN	2	Hnrnpa0	utr_3	- && sp|Q9CX86|ROA0_MOUSE Heterogeneous nuclear ribonucleoprotein A0 OS=Mus musculus OX=10090 GN=Hnrnpa0 PE=1 SV=1
11	51497268	-	m5C_45708	167	39	200	46	0.232	0.002	0.003	0	NaN	2	Hnrnpab	CDS	- && sp|Q99020|ROAA_MOUSE Heterogeneous nuclear ribonucleoprotein A/B OS=Mus musculus OX=10090 GN=Hnrnpab PE=1 SV=1
5	100126651	-	m5C_9869	56	12	63	14	0.23	0.019	0.026	5.15731e-07	NaN	2	Hnrnpd	utr_5	- && sp|Q60668|HNRPD_MOUSE Heterogeneous nuclear ribonucleoprotein D0 OS=Mus musculus OX=10090 GN=Hnrnpd PE=1 SV=2
7	25425380	-	m5C_29	45	11	53	13	0.257	0.037	0.053	1.64248e-06	NaN	2	Hnrnpul1	CDS	- && sp|Q8VDM6|HNRL1_MOUSE Heterogeneous nuclear ribonucleoprotein U-like protein 1 OS=Mus musculus OX=10090 GN=Hnrnpul1 PE=1 SV=1
7	25454077	-	m5C_56	37	10	43	12	0.285	0.034	0.048	5.89231e-06	NaN	2	Hnrnpul1	utr_5	- && sp|Q8VDM6|HNRL1_MOUSE Heterogeneous nuclear ribonucleoprotein U-like protein 1 OS=Mus musculus OX=10090 GN=Hnrnpul1 PE=1 SV=1
7	25453795	-	m5C_435	47	12	52	13	0.262	0.02	0.028	8.5651e-07	NaN	2	Hnrnpul1	CDS	- && sp|Q8VDM6|HNRL1_MOUSE Heterogeneous nuclear ribonucleoprotein U-like protein 1 OS=Mus musculus OX=10090 GN=Hnrnpul1 PE=1 SV=1
7	25425524	-	m5C_15790	76	20	87	23	0.28	0.033	0.047	5.60429e-12	NaN	2	Hnrnpul1	CDS	- && sp|Q8VDM6|HNRL1_MOUSE Heterogeneous nuclear ribonucleoprotein U-like protein 1 OS=Mus musculus OX=10090 GN=Hnrnpul1 PE=1 SV=1
7	25425464	-	m5C_33705	97	20	108	22	0.211	0.007	0.01	5.54978e-12	NaN	2	Hnrnpul1	CDS	- && sp|Q8VDM6|HNRL1_MOUSE Heterogeneous nuclear ribonucleoprotein U-like protein 1 OS=Mus musculus OX=10090 GN=Hnrnpul1 PE=1 SV=1
19	8797635	+	m5C_16568	43	12	50	14	0.288	0.001	0.002	3.28232e-07	NaN	2	Hnrnpul2	utr_5	- && sp|Q00PI9|HNRL2_MOUSE Heterogeneous nuclear ribonucleoprotein U-like protein 2 OS=Mus musculus OX=10090 GN=Hnrnpul2 PE=1 SV=2
19	42051724	+	m5C_5383	404	83	448	92	0.206	0	0.001	0	NaN	2	Hoga1	CDS	- && sp|Q9DCU9|HOGA1_MOUSE 4-hydroxy-2-oxoglutarate aldolase, mitochondrial OS=Mus musculus OX=10090 GN=Hoga1 PE=1 SV=1
19	42051725	+	m5C_18732	423	87	469	96	0.205	0.001	0.002	0	NaN	2	Hoga1	CDS	- && sp|Q9DCU9|HOGA1_MOUSE 4-hydroxy-2-oxoglutarate aldolase, mitochondrial OS=Mus musculus OX=10090 GN=Hoga1 PE=1 SV=1
19	42051711	+	m5C_37284	458	98	509	108	0.213	0.007	0.01	0	NaN	2	Hoga1	CDS	- && sp|Q9DCU9|HOGA1_MOUSE 4-hydroxy-2-oxoglutarate aldolase, mitochondrial OS=Mus musculus OX=10090 GN=Hoga1 PE=1 SV=1
19	42051721	+	m5C_38052	378	79	419	87	0.209	0.002	0.003	0	NaN	2	Hoga1	CDS	- && sp|Q9DCU9|HOGA1_MOUSE 4-hydroxy-2-oxoglutarate aldolase, mitochondrial OS=Mus musculus OX=10090 GN=Hoga1 PE=1 SV=1
4	95855713	+	m5C_2650	100	27	113	30	0.274	0.015	0.025	0	NaN	3	Hook1	utr_5	- && sp|Q8BIL5|HOOK1_MOUSE Protein Hook homolog 1 OS=Mus musculus OX=10090 GN=Hook1 PE=1 SV=2
4	95855710	+	m5C_23462	103	27	117	30	0.309	0.066	0.115	0	NaN	3	Hook1	utr_5	- && sp|Q8BIL5|HOOK1_MOUSE Protein Hook homolog 1 OS=Mus musculus OX=10090 GN=Hook1 PE=1 SV=2
4	95855639	+	m5C_24067	55	15	63	17	0.326	0.065	0.131	4.44089e-16	NaN	4	Hook1	utr_5	- && sp|Q8BIL5|HOOK1_MOUSE Protein Hook homolog 1 OS=Mus musculus OX=10090 GN=Hook1 PE=1 SV=2
5	123311777	-	m5C_5340	18	11	20	12	0.619	0.084	0.118	2.6713e-08	NaN	2	Hpd	-	- && sp|P49429|HPPD_MOUSE 4-hydroxyphenylpyruvate dioxygenase OS=Mus musculus OX=10090 GN=Hpd PE=1 SV=3
5	123311787	-	m5C_10071	12	9	14	10	0.756	0.063	0.089	2.59748e-07	NaN	2	Hpd	-	- && sp|P49429|HPPD_MOUSE 4-hydroxyphenylpyruvate dioxygenase OS=Mus musculus OX=10090 GN=Hpd PE=1 SV=3
5	123318433	-	m5C_15359	40	11	45	13	0.307	0.051	0.072	1.24663e-06	NaN	2	Hpd	-	- && sp|P49429|HPPD_MOUSE 4-hydroxyphenylpyruvate dioxygenase OS=Mus musculus OX=10090 GN=Hpd PE=1 SV=3
5	123311760	-	m5C_16358	22	9	25	10	0.463	0.076	0.108	9.82204e-06	NaN	2	Hpd	-	- && sp|P49429|HPPD_MOUSE 4-hydroxyphenylpyruvate dioxygenase OS=Mus musculus OX=10090 GN=Hpd PE=1 SV=3
5	123318405	-	m5C_18843	25	9	28	10	0.452	0.115	0.163	1.0512e-05	NaN	2	Hpd	-	- && sp|P49429|HPPD_MOUSE 4-hydroxyphenylpyruvate dioxygenase OS=Mus musculus OX=10090 GN=Hpd PE=1 SV=3
5	123311776	-	m5C_37348	18	11	20	13	0.667	0.117	0.202	1.20197e-11	NaN	3	Hpd	-	- && sp|P49429|HPPD_MOUSE 4-hydroxyphenylpyruvate dioxygenase OS=Mus musculus OX=10090 GN=Hpd PE=1 SV=3
11	63778947	-	m5C_10385	84	22	95	25	0.271	0.024	0.035	6.78346e-14	NaN	2	Hs3st3b1	utr_3	- && sp|Q9QZS6|HS3SB_MOUSE Heparan sulfate glucosamine 3-O-sulfotransferase 3B1 OS=Mus musculus OX=10090 GN=Hs3st3b1 PE=2 SV=2
11	63778956	-	m5C_45131	72	16	81	18	0.233	0.012	0.017	1.52124e-09	NaN	2	Hs3st3b1	utr_3	- && sp|Q9QZS6|HS3SB_MOUSE Heparan sulfate glucosamine 3-O-sulfotransferase 3B1 OS=Mus musculus OX=10090 GN=Hs3st3b1 PE=2 SV=2
11	63778945	-	m5C_46541	82	20	93	23	0.254	0.023	0.032	3.32689e-12	NaN	2	Hs3st3b1	utr_3	- && sp|Q9QZS6|HS3SB_MOUSE Heparan sulfate glucosamine 3-O-sulfotransferase 3B1 OS=Mus musculus OX=10090 GN=Hs3st3b1 PE=2 SV=2
1	36107635	+	m5C_345	28	10	31	11	0.381	0.07	0.099	2.89006e-06	NaN	2	Hs6st1	utr_5	- && sp|Q9QYK5|H6ST1_MOUSE Heparan-sulfate 6-O-sulfotransferase 1 OS=Mus musculus OX=10090 GN=Hs6st1 PE=1 SV=4
1	36107634	+	m5C_22845	32	11	35	12	0.362	0.084	0.119	7.34086e-07	NaN	2	Hs6st1	utr_5	- && sp|Q9QYK5|H6ST1_MOUSE Heparan-sulfate 6-O-sulfotransferase 1 OS=Mus musculus OX=10090 GN=Hs6st1 PE=1 SV=4
5	116547365	-	m5C_8548	78	23	91	27	0.305	0.019	0.027	1.86517e-14	NaN	2	Hspb8	utr_3	- && sp|Q9JK92|HSPB8_MOUSE Heat shock protein beta-8 OS=Mus musculus OX=10090 GN=Hspb8 PE=1 SV=1
9	54854489	+	m5C_33704	33	8	39	9	0.284	0.056	0.08	0.000113039	NaN	2	Hykk	utr_3	- && sp|Q5U5V2|HYKK_MOUSE Hydroxylysine kinase OS=Mus musculus OX=10090 GN=Hykk PE=1 SV=2
1	185061333	-	m5C_9234	201	42	222	46	0.209	0	0	0	NaN	2	Iars2	CDS	- && sp|Q8BIJ6|SYIM_MOUSE Isoleucine--tRNA ligase, mitochondrial OS=Mus musculus OX=10090 GN=Iars2 PE=1 SV=1
1	185061334	-	m5C_40247	200	50	221	55	0.24	0.014	0.021	0	NaN	2	Iars2	CDS	- && sp|Q8BIJ6|SYIM_MOUSE Isoleucine--tRNA ligase, mitochondrial OS=Mus musculus OX=10090 GN=Iars2 PE=1 SV=1
5	104448166	+	m5C_3946	19	18	22	20	0.946	0.006	0.009	0	NaN	2	Ibsp	-	- && sp|Q61711|SIAL_MOUSE Bone sialoprotein 2 OS=Mus musculus OX=10090 GN=Ibsp PE=2 SV=2
5	104448189	+	m5C_14169	18	10	20	12	0.594	0.035	0.049	6.45283e-07	NaN	2	Ibsp	-	- && sp|Q61711|SIAL_MOUSE Bone sialoprotein 2 OS=Mus musculus OX=10090 GN=Ibsp PE=2 SV=2
5	104448199	+	m5C_15351	14	10	16	11	0.686	0.014	0.019	2.88651e-07	NaN	2	Ibsp	-	- && sp|Q61711|SIAL_MOUSE Bone sialoprotein 2 OS=Mus musculus OX=10090 GN=Ibsp PE=2 SV=2
5	104448161	+	m5C_16550	17	12	19	13	0.702	0.054	0.077	2.40387e-09	NaN	2	Ibsp	-	- && sp|Q61711|SIAL_MOUSE Bone sialoprotein 2 OS=Mus musculus OX=10090 GN=Ibsp PE=2 SV=2
5	104448198	+	m5C_20790	15	12	17	14	0.82	0.069	0.098	1.73717e-09	NaN	2	Ibsp	-	- && sp|Q61711|SIAL_MOUSE Bone sialoprotein 2 OS=Mus musculus OX=10090 GN=Ibsp PE=2 SV=2
5	104448210	+	m5C_22849	11	9	12	11	0.859	0.041	0.058	1.35987e-07	NaN	2	Ibsp	-	- && sp|Q61711|SIAL_MOUSE Bone sialoprotein 2 OS=Mus musculus OX=10090 GN=Ibsp PE=2 SV=2
5	104448183	+	m5C_25558	21	11	24	13	0.548	0.054	0.077	1.27249e-07	NaN	2	Ibsp	-	- && sp|Q61711|SIAL_MOUSE Bone sialoprotein 2 OS=Mus musculus OX=10090 GN=Ibsp PE=2 SV=2
5	104448172	+	m5C_28169	20	10	23	12	0.518	0.033	0.047	1.06122e-06	NaN	2	Ibsp	-	- && sp|Q61711|SIAL_MOUSE Bone sialoprotein 2 OS=Mus musculus OX=10090 GN=Ibsp PE=2 SV=2
5	104448131	+	m5C_34315	14	12	16	13	0.845	0.031	0.044	7.54863e-10	NaN	2	Ibsp	-	- && sp|Q61711|SIAL_MOUSE Bone sialoprotein 2 OS=Mus musculus OX=10090 GN=Ibsp PE=2 SV=2
5	104448194	+	m5C_34519	16	13	19	15	0.795	0.016	0.022	4.37806e-10	NaN	2	Ibsp	-	- && sp|Q61711|SIAL_MOUSE Bone sialoprotein 2 OS=Mus musculus OX=10090 GN=Ibsp PE=2 SV=2
5	104448127	+	m5C_35450	12	10	13	11	0.829	0.02	0.028	8.66424e-08	NaN	2	Ibsp	-	- && sp|Q61711|SIAL_MOUSE Bone sialoprotein 2 OS=Mus musculus OX=10090 GN=Ibsp PE=2 SV=2
5	104448148	+	m5C_35457	13	11	15	13	0.869	0.049	0.069	5.17793e-10	NaN	2	Ibsp	-	- && sp|Q61711|SIAL_MOUSE Bone sialoprotein 2 OS=Mus musculus OX=10090 GN=Ibsp PE=2 SV=2
5	104448207	+	m5C_36228	12	8	14	9	0.716	0.072	0.101	5.76592e-06	NaN	2	Ibsp	-	- && sp|Q61711|SIAL_MOUSE Bone sialoprotein 2 OS=Mus musculus OX=10090 GN=Ibsp PE=2 SV=2
5	104448181	+	m5C_39500	18	14	21	16	0.784	0.001	0.002	2.33433e-11	NaN	2	Ibsp	-	- && sp|Q61711|SIAL_MOUSE Bone sialoprotein 2 OS=Mus musculus OX=10090 GN=Ibsp PE=2 SV=2
5	104448133	+	m5C_39852	14	12	16	14	0.895	0.004	0.006	1.34744e-10	NaN	2	Ibsp	-	- && sp|Q61711|SIAL_MOUSE Bone sialoprotein 2 OS=Mus musculus OX=10090 GN=Ibsp PE=2 SV=2
5	104448178	+	m5C_42797	20	11	23	12	0.547	0.013	0.018	3.89457e-07	NaN	2	Ibsp	-	- && sp|Q61711|SIAL_MOUSE Bone sialoprotein 2 OS=Mus musculus OX=10090 GN=Ibsp PE=2 SV=2
5	104448211	+	m5C_43877	11	8	12	9	0.775	0.018	0.025	3.90475e-06	NaN	2	Ibsp	-	- && sp|Q61711|SIAL_MOUSE Bone sialoprotein 2 OS=Mus musculus OX=10090 GN=Ibsp PE=2 SV=2
5	104448175	+	m5C_45219	19	8	22	9	0.462	0.05	0.071	4.44719e-05	NaN	2	Ibsp	-	- && sp|Q61711|SIAL_MOUSE Bone sialoprotein 2 OS=Mus musculus OX=10090 GN=Ibsp PE=2 SV=2
5	104448157	+	m5C_45394	14	13	16	15	0.945	0.039	0.055	1.33364e-11	NaN	2	Ibsp	-	- && sp|Q61711|SIAL_MOUSE Bone sialoprotein 2 OS=Mus musculus OX=10090 GN=Ibsp PE=2 SV=2
5	104448143	+	m5C_46040	14	11	16	12	0.811	0.063	0.089	1.92921e-08	NaN	2	Ibsp	-	- && sp|Q61711|SIAL_MOUSE Bone sialoprotein 2 OS=Mus musculus OX=10090 GN=Ibsp PE=2 SV=2
2	152578395	+	m5C_1607	70	26	79	29	0.369	0.029	0.041	0	NaN	2	Id1	CDS	- && sp|P20067|ID1_MOUSE DNA-binding protein inhibitor ID-1 OS=Mus musculus OX=10090 GN=Id1 PE=1 SV=3
2	152578401	+	m5C_11405	85	24	96	27	0.287	0.039	0.068	0	NaN	3	Id1	CDS	- && sp|P20067|ID1_MOUSE DNA-binding protein inhibitor ID-1 OS=Mus musculus OX=10090 GN=Id1 PE=1 SV=3
2	152578399	+	m5C_20442	85	26	96	29	0.308	0.048	0.082	0	NaN	3	Id1	CDS	- && sp|P20067|ID1_MOUSE DNA-binding protein inhibitor ID-1 OS=Mus musculus OX=10090 GN=Id1 PE=1 SV=3
2	152578404	+	m5C_22257	67	19	75	21	0.289	0.005	0.007	1.04504e-11	NaN	2	Id1	CDS	- && sp|P20067|ID1_MOUSE DNA-binding protein inhibitor ID-1 OS=Mus musculus OX=10090 GN=Id1 PE=1 SV=3
2	152578403	+	m5C_23933	81	25	92	29	0.319	0.019	0.032	0	NaN	3	Id1	CDS	- && sp|P20067|ID1_MOUSE DNA-binding protein inhibitor ID-1 OS=Mus musculus OX=10090 GN=Id1 PE=1 SV=3
2	152578396	+	m5C_31070	84	23	96	26	0.28	0.032	0.055	0	NaN	3	Id1	CDS	- && sp|P20067|ID1_MOUSE DNA-binding protein inhibitor ID-1 OS=Mus musculus OX=10090 GN=Id1 PE=1 SV=3
2	152578400	+	m5C_45703	84	26	95	30	0.343	0.06	0.104	0	NaN	3	Id1	CDS	- && sp|P20067|ID1_MOUSE DNA-binding protein inhibitor ID-1 OS=Mus musculus OX=10090 GN=Id1 PE=1 SV=3
2	130126304	-	m5C_11799	591	142	663	160	0.253	0.022	0.038	0	NaN	3	Idh3b	-	- && sp|Q68FX0|IDH3B_RAT Isocitrate dehydrogenase [NAD] subunit beta, mitochondrial OS=Rattus norvegicus OX=10116 GN=Idh3B PE=2 SV=1
2	130126158	-	m5C_31726	529	136	597	153	0.245	0.014	0.028	0	NaN	4	Idh3b	-	- && sp|Q68FX0|IDH3B_RAT Isocitrate dehydrogenase [NAD] subunit beta, mitochondrial OS=Rattus norvegicus OX=10116 GN=Idh3B PE=2 SV=1
X	69408488	-	m5C_10727	17	10	19	11	0.636	0.081	0.114	4.34321e-07	NaN	2	Ids	CDS	- && sp|Q08890|IDS_MOUSE Iduronate 2-sulfatase OS=Mus musculus OX=10090 GN=Ids PE=2 SV=3
X	69408487	-	m5C_38850	14	8	16	9	0.613	0.062	0.087	1.76959e-05	NaN	2	Ids	CDS	- && sp|Q08890|IDS_MOUSE Iduronate 2-sulfatase OS=Mus musculus OX=10090 GN=Ids PE=2 SV=3
2	162859482	+	m5C_15075	24	13	26	14	0.56	0.109	0.153	6.86979e-09	NaN	2	Ift52	-	- && sp|Q62559|IFT52_MOUSE Intraflagellar transport protein 52 homolog OS=Mus musculus OX=10090 GN=Ift52 PE=1 SV=2
2	162859480	+	m5C_32874	21	13	23	14	0.649	0.091	0.129	6.01685e-10	NaN	2	Ift52	-	- && sp|Q62559|IFT52_MOUSE Intraflagellar transport protein 52 homolog OS=Mus musculus OX=10090 GN=Ift52 PE=1 SV=2
2	162859483	+	m5C_44696	23	13	26	14	0.569	0.103	0.145	6.46905e-09	NaN	2	Ift52	-	- && sp|Q62559|IFT52_MOUSE Intraflagellar transport protein 52 homolog OS=Mus musculus OX=10090 GN=Ift52 PE=1 SV=2
17	25100899	+	m5C_38520	78	16	94	19	0.204	0	0.001	3.99936e-09	NaN	2	Igfals	utr_3	- && sp|P70389|ALS_MOUSE Insulin-like growth factor-binding protein complex acid labile subunit OS=Mus musculus OX=10090 GN=Igfals PE=1 SV=1
11	98942437	+	m5C_23620	1580	347	1783	391	0.218	0.004	0.006	0	NaN	2	Igfbp4	utr_3	- && sp|P47879|IBP4_MOUSE Insulin-like growth factor-binding protein 4 OS=Mus musculus OX=10090 GN=Igfbp4 PE=1 SV=2
11	98942436	+	m5C_23845	1570	352	1772	396	0.222	0.007	0.01	0	NaN	2	Igfbp4	utr_3	- && sp|P47879|IBP4_MOUSE Insulin-like growth factor-binding protein 4 OS=Mus musculus OX=10090 GN=Igfbp4 PE=1 SV=2
11	98942435	+	m5C_28257	1556	347	1756	390	0.219	0.011	0.016	0	NaN	2	Igfbp4	utr_3	- && sp|P47879|IBP4_MOUSE Insulin-like growth factor-binding protein 4 OS=Mus musculus OX=10090 GN=Igfbp4 PE=1 SV=2
6	120440271	+	m5C_10518	40	11	44	12	0.283	0.043	0.061	2.89709e-06	NaN	2	Il17ra	utr_5	- && sp|Q60943|I17RA_MOUSE Interleukin-17 receptor A OS=Mus musculus OX=10090 GN=Il17ra PE=1 SV=1
6	113459472	+	m5C_11516	69	15	78	18	0.232	0.012	0.023	6.66134e-16	NaN	4	Il17rc	CDS	- && sp|Q8K4C2|I17RC_MOUSE Interleukin-17 receptor C OS=Mus musculus OX=10090 GN=Il17rc PE=1 SV=3
6	113448590	+	m5C_18685	13	11	15	13	0.875	0.054	0.093	1.22458e-13	NaN	3	Il17rc	utr_5	- && sp|Q8K4C2|I17RC_MOUSE Interleukin-17 receptor C OS=Mus musculus OX=10090 GN=Il17rc PE=1 SV=3
6	113448589	+	m5C_30895	13	12	14	13	0.963	0.03	0.052	1.11022e-15	NaN	3	Il17rc	utr_5	- && sp|Q8K4C2|I17RC_MOUSE Interleukin-17 receptor C OS=Mus musculus OX=10090 GN=Il17rc PE=1 SV=3
6	113448587	+	m5C_31206	13	13	15	14	0.963	0.03	0.052	1.11022e-16	NaN	3	Il17rc	utr_5	- && sp|Q8K4C2|I17RC_MOUSE Interleukin-17 receptor C OS=Mus musculus OX=10090 GN=Il17rc PE=1 SV=3
6	113448585	+	m5C_31759	11	10	13	11	0.889	0.048	0.083	7.36056e-12	NaN	3	Il17rc	utr_5	- && sp|Q8K4C2|I17RC_MOUSE Interleukin-17 receptor C OS=Mus musculus OX=10090 GN=Il17rc PE=1 SV=3
1	40352916	+	m5C_30	60	14	66	15	0.267	0.04	0.056	1.21605e-08	NaN	2	Il1r1	utr_3	- && sp|P13504|IL1R1_MOUSE Interleukin-1 receptor type 1 OS=Mus musculus OX=10090 GN=Il1r1 PE=1 SV=1
1	40352917	+	m5C_16355	59	15	64	17	0.308	0.065	0.092	3.74259e-09	NaN	2	Il1r1	utr_3	- && sp|P13504|IL1R1_MOUSE Interleukin-1 receptor type 1 OS=Mus musculus OX=10090 GN=Il1r1 PE=1 SV=1
13	112714774	-	m5C_44277	26	12	30	14	0.503	0.136	0.193	2.02736e-08	NaN	2	Il31ra	-	- && sp|Q8K5B1|IL31R_MOUSE Interleukin-31 receptor subunit alpha OS=Mus musculus OX=10090 GN=Il31ra PE=1 SV=3
1	166081841	+	m5C_13894	49	15	54	16	0.306	0.029	0.041	6.39208e-09	NaN	2	Ildr2	utr_5	- && sp|B5TVM2|ILDR2_MOUSE Immunoglobulin-like domain-containing receptor 2 OS=Mus musculus OX=10090 GN=Ildr2 PE=1 SV=2
1	166081895	+	m5C_24781	73	22	81	24	0.3	0.036	0.05	1.58762e-13	NaN	2	Ildr2	utr_5	- && sp|B5TVM2|ILDR2_MOUSE Immunoglobulin-like domain-containing receptor 2 OS=Mus musculus OX=10090 GN=Ildr2 PE=1 SV=2
1	166081805	+	m5C_30318	27	12	30	13	0.458	0.043	0.075	3.50446e-10	NaN	3	Ildr2	utr_5	- && sp|B5TVM2|ILDR2_MOUSE Immunoglobulin-like domain-containing receptor 2 OS=Mus musculus OX=10090 GN=Ildr2 PE=1 SV=2
1	166081896	+	m5C_32057	72	20	80	22	0.281	0.027	0.039	2.10409e-12	NaN	2	Ildr2	utr_5	- && sp|B5TVM2|ILDR2_MOUSE Immunoglobulin-like domain-containing receptor 2 OS=Mus musculus OX=10090 GN=Ildr2 PE=1 SV=2
7	105385869	+	m5C_34805	12	9	13	9	0.75	0.059	0.083	8.11288e-07	NaN	2	Ilk	-	- && sp|Q3SWY2|ILK_BOVIN Integrin-linked protein kinase OS=Bos taurus OX=9913 GN=ILK PE=2 SV=1
7	105385873	+	m5C_36327	17	16	19	18	0.947	0.043	0.074	0	NaN	3	Ilk	-	- && sp|Q3SWY2|ILK_BOVIN Integrin-linked protein kinase OS=Bos taurus OX=9913 GN=ILK PE=2 SV=1
[truncated: 2,075 more rows]
