# Supplementary material for: Comprehensive Analysis of Differentially Expressed Profiles of mRNA 5-Methylcytosine Modification in Metabolic Dysfunction-Associated Steatotic Liver Disease
Source: Curr Issues Mol Biol. 2025 Apr 26;47(5):305. doi: 10.3390/cimb47050305 (PMC12110074; doi:10.3390/cimb47050305)
Supplement: Supplementary file 1 [file cimb-47-00305-s001.zip › Supplementary Table S3.xlsx]

## Sheet: Sheet1
#SeqID	refPos	refStrand	Name	avg/cov	avg/C_count	norm(avg/cov)	norm(avg/C_count)	avg/methRate	sem/methRate	stdev/methRate	comb/p-value_mState	comb/p-value_mRate	rep	gene	gene_region	description
3	137930663	-	m5C_2796	28	23	24	20	0.854	0.064	0.111	0	NaN	3	0610031O16Rik","4930579F01Rik	-	- && -;- && sp|Q53FE4|CD017_HUMAN Uncharacterized protein C4orf17 OS=Homo sapiens OX=9606 GN=C4orf17 PE=1 SV=3
3	137930656	-	m5C_6609	27	23	24	20	0.864	0.057	0.099	0	NaN	3	0610031O16Rik","4930579F01Rik	-	- && -;- && sp|Q53FE4|CD017_HUMAN Uncharacterized protein C4orf17 OS=Homo sapiens OX=9606 GN=C4orf17 PE=1 SV=3
3	137930659	-	m5C_16408	30	25	25	21	0.85	0.07	0.121	0	NaN	3	0610031O16Rik","4930579F01Rik	-	- && -;- && sp|Q53FE4|CD017_HUMAN Uncharacterized protein C4orf17 OS=Homo sapiens OX=9606 GN=C4orf17 PE=1 SV=3
3	137930664	-	m5C_21780	29	21	25	18	0.791	0.087	0.15	0	NaN	3	0610031O16Rik","4930579F01Rik	-	- && -;- && sp|Q53FE4|CD017_HUMAN Uncharacterized protein C4orf17 OS=Homo sapiens OX=9606 GN=C4orf17 PE=1 SV=3
3	137930662	-	m5C_24979	29	23	25	20	0.848	0.065	0.113	0	NaN	3	0610031O16Rik","4930579F01Rik	-	- && -;- && sp|Q53FE4|CD017_HUMAN Uncharacterized protein C4orf17 OS=Homo sapiens OX=9606 GN=C4orf17 PE=1 SV=3
3	137930657	-	m5C_36573	28	24	24	21	0.896	0.053	0.091	0	NaN	3	0610031O16Rik","4930579F01Rik	-	- && -;- && sp|Q53FE4|CD017_HUMAN Uncharacterized protein C4orf17 OS=Homo sapiens OX=9606 GN=C4orf17 PE=1 SV=3
3	137930658	-	m5C_45056	28	24	24	20	0.869	0.055	0.095	0	NaN	3	0610031O16Rik","4930579F01Rik	-	- && -;- && sp|Q53FE4|CD017_HUMAN Uncharacterized protein C4orf17 OS=Homo sapiens OX=9606 GN=C4orf17 PE=1 SV=3
3	137930655	-	m5C_45860	28	21	24	18	0.806	0.091	0.157	0	NaN	3	0610031O16Rik","4930579F01Rik	-	- && -;- && sp|Q53FE4|CD017_HUMAN Uncharacterized protein C4orf17 OS=Homo sapiens OX=9606 GN=C4orf17 PE=1 SV=3
4	101213645	+	m5C_11665	21	15	20	14	0.666	0.097	0.169	0	NaN	3	0610043K17Rik	-	- && -
4	101213646	+	m5C_11914	23	15	21	15	0.653	0.102	0.177	0	NaN	3	0610043K17Rik	-	- && -
4	101213651	+	m5C_20378	23	17	21	16	0.729	0.094	0.163	0	NaN	3	0610043K17Rik	-	- && -
4	101213614	+	m5C_26092	25	8	27	9	0.368	0.073	0.103	7.45325e-05	NaN	2	0610043K17Rik	-	- && -
4	101213649	+	m5C_34851	23	16	22	16	0.651	0.118	0.205	0	NaN	3	0610043K17Rik	-	- && -
4	101213650	+	m5C_40620	23	16	22	16	0.673	0.092	0.159	0	NaN	3	0610043K17Rik	-	- && -
12	3476839	-	m5C_42815	20	12	17	10	0.604	0.055	0.078	1.29114e-08	NaN	2	1110002L01Rik	-	- && -
9	22123277	-	m5C_14122	16	9	13	8	0.647	0.121	0.171	1.80864e-06	NaN	2	1810064F22Rik	-	- && sp|P03387|ENV_MSVFB Envelope glycoprotein (Fragment) OS=FBJ murine osteosarcoma virus OX=11805 GN=env PE=3 SV=1
9	22118204	-	m5C_18508	13	8	15	9	0.6	0.047	0.067	2.1346e-05	NaN	2	1810064F22Rik	-	- && sp|P03387|ENV_MSVFB Envelope glycoprotein (Fragment) OS=FBJ murine osteosarcoma virus OX=11805 GN=env PE=3 SV=1
9	22118205	-	m5C_30006	13	9	15	10	0.683	0.106	0.15	2.47537e-06	NaN	2	1810064F22Rik	-	- && sp|P03387|ENV_MSVFB Envelope glycoprotein (Fragment) OS=FBJ murine osteosarcoma virus OX=11805 GN=env PE=3 SV=1
9	22118191	-	m5C_31110	14	8	17	9	0.586	0.1	0.141	4.09552e-05	NaN	2	1810064F22Rik	-	- && sp|P03387|ENV_MSVFB Envelope glycoprotein (Fragment) OS=FBJ murine osteosarcoma virus OX=11805 GN=env PE=3 SV=1
4	148025993	+	m5C_4132	40	10	32	8	0.278	0.047	0.066	3.4069e-06	NaN	2	2510039O18Rik	CDS	- && sp|Q91X21|K2013_MOUSE Uncharacterized protein KIAA2013 OS=Mus musculus OX=10090 GN=Kiaa2013 PE=1 SV=1
16	64583550	-	m5C_8020	30	11	28	11	0.397	0.063	0.126	1.5391e-12	NaN	4	4930453N24Rik	utr_3	- && sp|Q3TTL0|CC038_MOUSE Uncharacterized protein C3orf38 homolog OS=Mus musculus OX=10090 PE=2 SV=1
16	64583545	-	m5C_10732	31	12	28	11	0.419	0.046	0.079	8.49625e-11	NaN	3	4930453N24Rik	utr_3	- && sp|Q3TTL0|CC038_MOUSE Uncharacterized protein C3orf38 homolog OS=Mus musculus OX=10090 PE=2 SV=1
16	64584780	-	m5C_23555	15	8	12	7	0.568	0.088	0.124	1.92389e-05	NaN	2	4930453N24Rik	utr_3	- && sp|Q3TTL0|CC038_MOUSE Uncharacterized protein C3orf38 homolog OS=Mus musculus OX=10090 PE=2 SV=1
16	64583546	-	m5C_43383	23	12	27	14	0.518	0.03	0.042	9.20841e-08	NaN	2	4930453N24Rik	utr_3	- && sp|Q3TTL0|CC038_MOUSE Uncharacterized protein C3orf38 homolog OS=Mus musculus OX=10090 PE=2 SV=1
9	15201111	-	m5C_26313	11	10	9	8	0.916	0.059	0.084	1.60576e-08	NaN	2	4931406C07Rik	-	- && -
9	15201102	-	m5C_33906	10	9	9	8	0.85	0.106	0.15	1.7161e-07	NaN	2	4931406C07Rik	-	- && -
9	15201112	-	m5C_39401	11	10	9	8	0.916	0.059	0.084	1.60576e-08	NaN	2	4931406C07Rik	-	- && -
9	15201103	-	m5C_44962	12	10	10	9	0.834	0.118	0.166	1.11607e-08	NaN	2	4931406C07Rik	-	- && -
3	89968129	+	m5C_11057	12	7	11	6	0.603	0.023	0.033	9.57473e-05	NaN	2	4933434E20Rik	-	- && sp|Q8R092|CA043_MOUSE Protein C1orf43 homolog OS=Mus musculus OX=10090 PE=2 SV=1
3	89968136	+	m5C_13932	12	7	11	6	0.603	0.023	0.033	9.57473e-05	NaN	2	4933434E20Rik	-	- && sp|Q8R092|CA043_MOUSE Protein C1orf43 homolog OS=Mus musculus OX=10090 PE=2 SV=1
3	89968135	+	m5C_44737	12	7	10	6	0.635	0.046	0.065	7.79328e-05	NaN	2	4933434E20Rik	-	- && sp|Q8R092|CA043_MOUSE Protein C1orf43 homolog OS=Mus musculus OX=10090 PE=2 SV=1
5	23631825	-	m5C_1043	28	10	24	9	0.373	0.029	0.04	3.36431e-06	NaN	2	5031425E22Rik	-	- && -
5	23631833	-	m5C_4353	21	17	20	15	0.786	0.039	0.067	0	NaN	3	5031425E22Rik	-	- && -
5	23631837	-	m5C_8057	24	19	21	16	0.819	0.091	0.129	4.44089e-16	NaN	2	5031425E22Rik	-	- && -
5	23631866	-	m5C_12878	10	9	8	8	0.9	0.071	0.1	1.52188e-07	NaN	2	5031425E22Rik	-	- && -
5	23631858	-	m5C_17965	12	10	10	8	0.857	0.101	0.143	3.50459e-08	NaN	2	5031425E22Rik	-	- && -
5	23631861	-	m5C_24582	10	9	8	7	0.9	0.071	0.1	1.52188e-07	NaN	2	5031425E22Rik	-	- && -
5	23631857	-	m5C_25039	10	8	8	7	0.818	0.129	0.182	7.53573e-07	NaN	2	5031425E22Rik	-	- && -
5	23631856	-	m5C_38460	10	9	8	7	0.855	0.039	0.054	2.33659e-07	NaN	2	5031425E22Rik	-	- && -
5	23631850	-	m5C_41935	13	11	12	10	0.922	0.064	0.111	3.08642e-14	NaN	3	5031425E22Rik	-	- && -
5	23631860	-	m5C_42363	10	9	9	8	0.9	0.082	0.141	1.59597e-10	NaN	3	5031425E22Rik	-	- && -
11	22810546	+	m5C_777	14	10	12	9	0.729	0.046	0.079	4.96365e-10	NaN	3	9130230N09Rik	-	- && -
11	22810541	+	m5C_3802	17	13	14	11	0.793	0.005	0.007	1.40999e-10	NaN	2	9130230N09Rik	-	- && -
11	22810549	+	m5C_6733	16	12	13	10	0.773	0.042	0.059	1.80081e-09	NaN	2	9130230N09Rik	-	- && -
11	22810551	+	m5C_7553	16	10	13	8	0.633	0.012	0.018	3.96286e-07	NaN	2	9130230N09Rik	-	- && -
11	22810550	+	m5C_9533	16	12	13	9	0.732	0.013	0.018	8.40833e-09	NaN	2	9130230N09Rik	-	- && -
11	22810544	+	m5C_13020	17	12	13	10	0.742	0.019	0.028	2.82562e-09	NaN	2	9130230N09Rik	-	- && -
11	22810395	+	m5C_19462	20	17	19	16	0.816	0.062	0.108	0	NaN	3	9130230N09Rik	-	- && -
11	22810547	+	m5C_25542	16	12	13	10	0.773	0.042	0.059	1.80081e-09	NaN	2	9130230N09Rik	-	- && -
11	22810540	+	m5C_28476	17	13	14	10	0.748	0.015	0.021	9.63243e-10	NaN	2	9130230N09Rik	-	- && -
11	22810393	+	m5C_36607	19	16	18	15	0.844	0.057	0.099	0	NaN	3	9130230N09Rik	-	- && -
11	22810539	+	m5C_39952	18	8	15	7	0.495	0.104	0.148	3.05812e-05	NaN	2	9130230N09Rik	-	- && -
13	81214239	+	m5C_16486	95	22	103	24	0.235	0.016	0.022	1.01808e-13	NaN	2	9330111N05Rik	-	- && -
13	81214238	+	m5C_29968	144	33	118	28	0.236	0.011	0.016	0	NaN	2	9330111N05Rik	-	- && -
13	81214203	+	m5C_32615	115	34	95	28	0.297	0.006	0.008	0	NaN	2	9330111N05Rik	-	- && -
12	69244837	+	m5C_16606	47	12	37	10	0.28	0.03	0.043	3.6718e-07	NaN	2	9330151L19Rik	-	- && sp|Q8BPI1|KTU_MOUSE Protein kintoun OS=Mus musculus OX=10090 GN=Dnaaf2 PE=1 SV=2
12	69244836	+	m5C_24459	38	12	28	10	0.495	0.193	0.274	1.16614e-07	NaN	2	9330151L19Rik	-	- && sp|Q8BPI1|KTU_MOUSE Protein kintoun OS=Mus musculus OX=10090 GN=Dnaaf2 PE=1 SV=2
12	69244843	+	m5C_26146	31	10	23	8	0.513	0.203	0.287	2.86995e-06	NaN	2	9330151L19Rik	-	- && sp|Q8BPI1|KTU_MOUSE Protein kintoun OS=Mus musculus OX=10090 GN=Dnaaf2 PE=1 SV=2
12	69244841	+	m5C_30511	32	10	23	8	0.509	0.206	0.291	2.94802e-06	NaN	2	9330151L19Rik	-	- && sp|Q8BPI1|KTU_MOUSE Protein kintoun OS=Mus musculus OX=10090 GN=Dnaaf2 PE=1 SV=2
12	69244838	+	m5C_45234	32	11	23	10	0.618	0.27	0.382	2.55393e-08	NaN	2	9330151L19Rik	-	- && sp|Q8BPI1|KTU_MOUSE Protein kintoun OS=Mus musculus OX=10090 GN=Dnaaf2 PE=1 SV=2
11	61758526	-	m5C_21927	16	13	14	12	0.834	0.118	0.166	2.66309e-12	NaN	2	A530017D24Rik	-	- && -
5	21156373	+	m5C_2500	13	11	11	10	0.888	0.056	0.096	2.98428e-13	NaN	3	A630072M18Rik	-	- && sp|Q6PCB5|RSBNL_HUMAN Lysine-specific demethylase RSBN1L OS=Homo sapiens OX=9606 GN=RSBN1L PE=1 SV=2
5	21156369	+	m5C_5338	13	11	11	10	0.857	0.101	0.143	7.40795e-10	NaN	2	A630072M18Rik	-	- && sp|Q6PCB5|RSBNL_HUMAN Lysine-specific demethylase RSBN1L OS=Homo sapiens OX=9606 GN=RSBN1L PE=1 SV=2
5	21156222	+	m5C_9826	13	11	11	9	0.813	0.031	0.044	1.42782e-08	NaN	2	A630072M18Rik	-	- && sp|Q6PCB5|RSBNL_HUMAN Lysine-specific demethylase RSBN1L OS=Homo sapiens OX=9606 GN=RSBN1L PE=1 SV=2
5	21156224	+	m5C_11809	13	11	11	9	0.859	0.041	0.058	1.24968e-09	NaN	2	A630072M18Rik	-	- && sp|Q6PCB5|RSBNL_HUMAN Lysine-specific demethylase RSBN1L OS=Homo sapiens OX=9606 GN=RSBN1L PE=1 SV=2
5	21156225	+	m5C_14109	13	11	11	9	0.813	0.031	0.044	1.42782e-08	NaN	2	A630072M18Rik	-	- && sp|Q6PCB5|RSBNL_HUMAN Lysine-specific demethylase RSBN1L OS=Homo sapiens OX=9606 GN=RSBN1L PE=1 SV=2
5	21156217	+	m5C_22181	12	9	10	8	0.756	0.063	0.089	2.59748e-07	NaN	2	A630072M18Rik	-	- && sp|Q6PCB5|RSBNL_HUMAN Lysine-specific demethylase RSBN1L OS=Homo sapiens OX=9606 GN=RSBN1L PE=1 SV=2
5	21156218	+	m5C_26674	12	10	10	8	0.798	0.034	0.048	1.34583e-07	NaN	2	A630072M18Rik	-	- && sp|Q6PCB5|RSBNL_HUMAN Lysine-specific demethylase RSBN1L OS=Homo sapiens OX=9606 GN=RSBN1L PE=1 SV=2
5	21156366	+	m5C_29763	12	11	10	10	0.916	0.059	0.084	3.37412e-10	NaN	2	A630072M18Rik	-	- && sp|Q6PCB5|RSBNL_HUMAN Lysine-specific demethylase RSBN1L OS=Homo sapiens OX=9606 GN=RSBN1L PE=1 SV=2
5	21156221	+	m5C_31889	14	11	12	10	0.822	0.025	0.035	4.72941e-09	NaN	2	A630072M18Rik	-	- && sp|Q6PCB5|RSBNL_HUMAN Lysine-specific demethylase RSBN1L OS=Homo sapiens OX=9606 GN=RSBN1L PE=1 SV=2
5	21156370	+	m5C_34404	13	11	12	10	0.861	0.058	0.101	1.4988e-13	NaN	3	A630072M18Rik	-	- && sp|Q6PCB5|RSBNL_HUMAN Lysine-specific demethylase RSBN1L OS=Homo sapiens OX=9606 GN=RSBN1L PE=1 SV=2
8	111778855	+	m5C_3677	17	9	14	8	0.6	0.125	0.216	5.09017e-08	NaN	3	Aars1	-	- && sp|Q8BGQ7|SYAC_MOUSE Alanine--tRNA ligase, cytoplasmic OS=Mus musculus OX=10090 GN=Aars1 PE=1 SV=1
8	111778854	+	m5C_11165	18	12	14	9	0.698	0.085	0.12	1.67712e-08	NaN	2	Aars1	-	- && sp|Q8BGQ7|SYAC_MOUSE Alanine--tRNA ligase, cytoplasmic OS=Mus musculus OX=10090 GN=Aars1 PE=1 SV=1
8	111778853	+	m5C_37449	14	8	15	9	0.659	0.112	0.159	8.34998e-06	NaN	2	Aars1	-	- && sp|Q8BGQ7|SYAC_MOUSE Alanine--tRNA ligase, cytoplasmic OS=Mus musculus OX=10090 GN=Aars1 PE=1 SV=1
8	111783419	+	m5C_30612	107	24	93	21	0.243	0.022	0.039	0	NaN	3	Aars1","Exosc6	utr_3;CDS	- && sp|Q8BGQ7|SYAC_MOUSE Alanine--tRNA ligase, cytoplasmic OS=Mus musculus OX=10090 GN=Aars1 PE=1 SV=1;- && sp|Q8BTW3|EXOS6_MOUSE Exosome complex component MTR3 OS=Mus musculus OX=10090 GN=Exosc6 PE=1 SV=1
17	45817800	+	m5C_13474	30	10	26	9	0.368	0.061	0.087	3.66321e-06	NaN	2	Aars2	CDS	- && sp|Q14CH7|SYAM_MOUSE Alanine--tRNA ligase, mitochondrial OS=Mus musculus OX=10090 GN=Aars2 PE=1 SV=1
17	45817799	+	m5C_28893	30	10	26	9	0.336	0.028	0.039	9.73747e-06	NaN	2	Aars2	CDS	- && sp|Q14CH7|SYAM_MOUSE Alanine--tRNA ligase, mitochondrial OS=Mus musculus OX=10090 GN=Aars2 PE=1 SV=1
11	84402349	-	m5C_7625	34	9	27	8	0.311	0.075	0.106	2.14572e-05	NaN	2	Aatf	-	- && sp|Q9JKX4|AATF_MOUSE Protein AATF OS=Mus musculus OX=10090 GN=Aatf PE=1 SV=1
11	84402354	-	m5C_10344	32	12	26	9	0.384	0.036	0.051	3.51428e-07	NaN	2	Aatf	-	- && sp|Q9JKX4|AATF_MOUSE Protein AATF OS=Mus musculus OX=10090 GN=Aatf PE=1 SV=1
11	84402348	-	m5C_24411	34	12	27	10	0.397	0.072	0.103	1.33054e-07	NaN	2	Aatf	-	- && sp|Q9JKX4|AATF_MOUSE Protein AATF OS=Mus musculus OX=10090 GN=Aatf PE=1 SV=1
11	84402355	-	m5C_24667	33	10	26	8	0.337	0.057	0.08	4.53499e-06	NaN	2	Aatf	-	- && sp|Q9JKX4|AATF_MOUSE Protein AATF OS=Mus musculus OX=10090 GN=Aatf PE=1 SV=1
19	43790407	+	m5C_5506	13	11	11	10	0.845	0.079	0.137	5.55889e-13	NaN	3	Abcc2	-	- && sp|Q8VI47|MRP2_MOUSE ATP-binding cassette sub-family C member 2 OS=Mus musculus OX=10090 GN=Abcc2 PE=1 SV=2
19	43790409	+	m5C_5999	12	11	9	9	0.965	0.025	0.035	2.14845e-10	NaN	2	Abcc2	-	- && sp|Q8VI47|MRP2_MOUSE ATP-binding cassette sub-family C member 2 OS=Mus musculus OX=10090 GN=Abcc2 PE=1 SV=2
19	43790406	+	m5C_30573	12	10	10	9	0.895	0.044	0.077	2.44327e-12	NaN	3	Abcc2	-	- && sp|Q8VI47|MRP2_MOUSE ATP-binding cassette sub-family C member 2 OS=Mus musculus OX=10090 GN=Abcc2 PE=1 SV=2
19	43790408	+	m5C_35501	12	12	11	11	0.956	0.036	0.063	3.10862e-15	NaN	3	Abcc2	-	- && sp|Q8VI47|MRP2_MOUSE ATP-binding cassette sub-family C member 2 OS=Mus musculus OX=10090 GN=Abcc2 PE=1 SV=2
19	43790405	+	m5C_39789	12	9	10	7	0.755	0.045	0.063	1.73129e-06	NaN	2	Abcc2	-	- && sp|Q8VI47|MRP2_MOUSE ATP-binding cassette sub-family C member 2 OS=Mus musculus OX=10090 GN=Abcc2 PE=1 SV=2
19	21630944	+	m5C_25363	66	14	71	15	0.211	0.006	0.008	6.55224e-08	NaN	2	Abhd17b	utr_5	- && sp|Q7M759|AB17B_MOUSE Alpha/beta hydrolase domain-containing protein 17B OS=Mus musculus OX=10090 GN=Abhd17b PE=1 SV=1
3	40890600	+	m5C_26045	46	12	50	13	0.257	0.013	0.019	4.30567e-07	NaN	2	Abhd18	-	- && sp|Q4V7A8|ABD18_RAT Protein ABHD18 OS=Rattus norvegicus OX=10116 GN=Abhd18 PE=2 SV=2
3	40890596	+	m5C_27949	79	17	62	13	0.221	0.002	0.003	3.93021e-10	NaN	2	Abhd18	-	- && sp|Q4V7A8|ABD18_RAT Protein ABHD18 OS=Rattus norvegicus OX=10116 GN=Abhd18 PE=2 SV=2
3	40890597	+	m5C_32943	83	18	65	14	0.224	0.014	0.021	1.93312e-10	NaN	2	Abhd18	-	- && sp|Q4V7A8|ABD18_RAT Protein ABHD18 OS=Rattus norvegicus OX=10116 GN=Abhd18 PE=2 SV=2
8	71916158	-	m5C_2515	28	11	24	10	0.388	0.079	0.112	5.66115e-07	NaN	2	Abhd8	-	- && sp|Q8R0P8|ABHD8_MOUSE Protein ABHD8 OS=Mus musculus OX=10090 GN=Abhd8 PE=2 SV=1
8	71916153	-	m5C_28054	26	9	22	8	0.358	0.008	0.012	1.75268e-05	NaN	2	Abhd8	-	- && sp|Q8R0P8|ABHD8_MOUSE Protein ABHD8 OS=Mus musculus OX=10090 GN=Abhd8 PE=2 SV=1
17	13149418	-	m5C_28834	14	10	12	9	0.746	0.013	0.019	1.06171e-07	NaN	2	Acat3	-	- && sp|Q8CAY6|THIC_MOUSE Acetyl-CoA acetyltransferase, cytosolic OS=Mus musculus OX=10090 GN=Acat2 PE=1 SV=2
1	180553835	+	m5C_16608	23	9	22	9	0.433	0.05	0.087	5.5339e-08	NaN	3	Acbd3	-	- && sp|Q8BMP6|GCP60_MOUSE Golgi resident protein GCP60 OS=Mus musculus OX=10090 GN=Acbd3 PE=1 SV=3
9	121738386	+	m5C_11419	21	13	17	10	0.634	0.033	0.046	1.59341e-09	NaN	2	Ackr2	CDS	- && sp|O08707|ACKR2_MOUSE Atypical chemokine receptor 2 OS=Mus musculus OX=10090 GN=Ackr2 PE=1 SV=2
9	121738384	+	m5C_34737	19	15	15	11	0.781	0.155	0.219	2.77556e-14	NaN	2	Ackr2	CDS	- && sp|O08707|ACKR2_MOUSE Atypical chemokine receptor 2 OS=Mus musculus OX=10090 GN=Ackr2 PE=1 SV=2
8	27611105	+	m5C_1500	19	8	18	7	0.41	0.019	0.034	5.3879e-06	NaN	3	Adgra2	CDS	- && sp|Q91ZV8|AGRA2_MOUSE Adhesion G protein-coupled receptor A2 OS=Mus musculus OX=10090 GN=Adgra2 PE=1 SV=2
3	148695564	-	m5C_2299	14	10	15	10	0.734	0.047	0.067	3.95658e-07	NaN	2	Adgrl2	-	- && sp|Q8JZZ7|AGRL2_MOUSE Adhesion G protein-coupled receptor L2 OS=Mus musculus OX=10090 GN=Adgrl2 PE=1 SV=3
3	138098491	+	m5C_1700	27	9	21	8	0.403	0.108	0.153	6.0098e-06	NaN	2	Adh6-ps1","Adh6-ps1	-	- && sp|Q5XI95|ADH6_RAT Alcohol dehydrogenase 6 OS=Rattus norvegicus OX=10116 GN=Adh6 PE=2 SV=1;- && sp|Q5XI95|ADH6_RAT Alcohol dehydrogenase 6 OS=Rattus norvegicus OX=10116 GN=Adh6 PE=2 SV=1
3	138098026	+	m5C_1792	51	19	37	14	0.424	0.053	0.076	2.58194e-12	NaN	2	Adh6-ps1","Adh6-ps1	-	- && sp|Q5XI95|ADH6_RAT Alcohol dehydrogenase 6 OS=Rattus norvegicus OX=10116 GN=Adh6 PE=2 SV=1;- && sp|Q5XI95|ADH6_RAT Alcohol dehydrogenase 6 OS=Rattus norvegicus OX=10116 GN=Adh6 PE=2 SV=1
3	138098896	+	m5C_4102	36	23	25	17	0.798	0.142	0.202	0	NaN	2	Adh6-ps1","Adh6-ps1	-	- && sp|Q5XI95|ADH6_RAT Alcohol dehydrogenase 6 OS=Rattus norvegicus OX=10116 GN=Adh6 PE=2 SV=1;- && sp|Q5XI95|ADH6_RAT Alcohol dehydrogenase 6 OS=Rattus norvegicus OX=10116 GN=Adh6 PE=2 SV=1
3	138098897	+	m5C_5196	38	27	27	20	0.828	0.122	0.172	0	NaN	2	Adh6-ps1","Adh6-ps1	-	- && sp|Q5XI95|ADH6_RAT Alcohol dehydrogenase 6 OS=Rattus norvegicus OX=10116 GN=Adh6 PE=2 SV=1;- && sp|Q5XI95|ADH6_RAT Alcohol dehydrogenase 6 OS=Rattus norvegicus OX=10116 GN=Adh6 PE=2 SV=1
3	138098902	+	m5C_10421	35	21	25	15	0.693	0.099	0.14	2.88658e-15	NaN	2	Adh6-ps1","Adh6-ps1	-	- && sp|Q5XI95|ADH6_RAT Alcohol dehydrogenase 6 OS=Rattus norvegicus OX=10116 GN=Adh6 PE=2 SV=1;- && sp|Q5XI95|ADH6_RAT Alcohol dehydrogenase 6 OS=Rattus norvegicus OX=10116 GN=Adh6 PE=2 SV=1
3	138098806	+	m5C_15610	26	9	20	7	0.415	0.083	0.118	1.34229e-05	NaN	2	Adh6-ps1","Adh6-ps1	-	- && sp|Q5XI95|ADH6_RAT Alcohol dehydrogenase 6 OS=Rattus norvegicus OX=10116 GN=Adh6 PE=2 SV=1;- && sp|Q5XI95|ADH6_RAT Alcohol dehydrogenase 6 OS=Rattus norvegicus OX=10116 GN=Adh6 PE=2 SV=1
3	138098799	+	m5C_16913	27	10	20	8	0.518	0.164	0.232	1.15502e-06	NaN	2	Adh6-ps1","Adh6-ps1	-	- && sp|Q5XI95|ADH6_RAT Alcohol dehydrogenase 6 OS=Rattus norvegicus OX=10116 GN=Adh6 PE=2 SV=1;- && sp|Q5XI95|ADH6_RAT Alcohol dehydrogenase 6 OS=Rattus norvegicus OX=10116 GN=Adh6 PE=2 SV=1
3	138098027	+	m5C_24481	48	18	35	13	0.41	0.045	0.064	1.61027e-11	NaN	2	Adh6-ps1","Adh6-ps1	-	- && sp|Q5XI95|ADH6_RAT Alcohol dehydrogenase 6 OS=Rattus norvegicus OX=10116 GN=Adh6 PE=2 SV=1;- && sp|Q5XI95|ADH6_RAT Alcohol dehydrogenase 6 OS=Rattus norvegicus OX=10116 GN=Adh6 PE=2 SV=1
3	138098068	+	m5C_28147	43	19	31	14	0.555	0.112	0.158	5.66658e-13	NaN	2	Adh6-ps1","Adh6-ps1	-	- && sp|Q5XI95|ADH6_RAT Alcohol dehydrogenase 6 OS=Rattus norvegicus OX=10116 GN=Adh6 PE=2 SV=1;- && sp|Q5XI95|ADH6_RAT Alcohol dehydrogenase 6 OS=Rattus norvegicus OX=10116 GN=Adh6 PE=2 SV=1
3	138098069	+	m5C_30226	48	24	34	17	0.576	0.08	0.112	2.22045e-16	NaN	2	Adh6-ps1","Adh6-ps1	-	- && sp|Q5XI95|ADH6_RAT Alcohol dehydrogenase 6 OS=Rattus norvegicus OX=10116 GN=Adh6 PE=2 SV=1;- && sp|Q5XI95|ADH6_RAT Alcohol dehydrogenase 6 OS=Rattus norvegicus OX=10116 GN=Adh6 PE=2 SV=1
3	138098488	+	m5C_35463	26	8	21	7	0.351	0.066	0.093	8.15022e-05	NaN	2	Adh6-ps1","Adh6-ps1	-	- && sp|Q5XI95|ADH6_RAT Alcohol dehydrogenase 6 OS=Rattus norvegicus OX=10116 GN=Adh6 PE=2 SV=1;- && sp|Q5XI95|ADH6_RAT Alcohol dehydrogenase 6 OS=Rattus norvegicus OX=10116 GN=Adh6 PE=2 SV=1
3	138099752	+	m5C_35911	124	37	88	27	0.348	0.048	0.067	0	NaN	2	Adh6-ps1","Adh6-ps1	-	- && sp|Q5XI95|ADH6_RAT Alcohol dehydrogenase 6 OS=Rattus norvegicus OX=10116 GN=Adh6 PE=2 SV=1;- && sp|Q5XI95|ADH6_RAT Alcohol dehydrogenase 6 OS=Rattus norvegicus OX=10116 GN=Adh6 PE=2 SV=1
3	138098078	+	m5C_41738	46	18	33	14	0.508	0.127	0.179	1.1195e-11	NaN	2	Adh6-ps1","Adh6-ps1	-	- && sp|Q5XI95|ADH6_RAT Alcohol dehydrogenase 6 OS=Rattus norvegicus OX=10116 GN=Adh6 PE=2 SV=1;- && sp|Q5XI95|ADH6_RAT Alcohol dehydrogenase 6 OS=Rattus norvegicus OX=10116 GN=Adh6 PE=2 SV=1
9	59223180	+	m5C_26440	43	10	34	8	0.258	0.038	0.054	7.35742e-06	NaN	2	Adpgk	-	- && sp|Q8VDL4|ADPGK_MOUSE ADP-dependent glucokinase OS=Mus musculus OX=10090 GN=Adpgk PE=1 SV=2
7	78557018	+	m5C_16184	84	20	95	22	0.234	0.007	0.01	4.24394e-12	NaN	2	Aen	CDS	- && sp|Q9CZI9|AEN_MOUSE Apoptosis-enhancing nuclease OS=Mus musculus OX=10090 GN=Aen PE=2 SV=1
7	78557001	+	m5C_28176	112	28	128	32	0.27	0.032	0.045	0	NaN	2	Aen	CDS	- && sp|Q9CZI9|AEN_MOUSE Apoptosis-enhancing nuclease OS=Mus musculus OX=10090 GN=Aen PE=2 SV=1
11	53241738	+	m5C_5106	50	14	39	12	0.315	0.051	0.072	1.46256e-08	NaN	2	Aff4	utr_5	- && sp|Q9ESC8|AFF4_MOUSE AF4/FMR2 family member 4 OS=Mus musculus OX=10090 GN=Aff4 PE=1 SV=1
11	53241690	+	m5C_22277	37	11	27	9	0.429	0.154	0.218	4.12703e-07	NaN	2	Aff4	utr_5	- && sp|Q9ESC8|AFF4_MOUSE AF4/FMR2 family member 4 OS=Mus musculus OX=10090 GN=Aff4 PE=1 SV=1
11	53241689	+	m5C_23339	39	14	29	12	0.494	0.161	0.227	1.74126e-09	NaN	2	Aff4	utr_5	- && sp|Q9ESC8|AFF4_MOUSE AF4/FMR2 family member 4 OS=Mus musculus OX=10090 GN=Aff4 PE=1 SV=1
11	53241732	+	m5C_30747	45	15	35	12	0.365	0.045	0.064	2.03371e-09	NaN	2	Aff4	utr_5	- && sp|Q9ESC8|AFF4_MOUSE AF4/FMR2 family member 4 OS=Mus musculus OX=10090 GN=Aff4 PE=1 SV=1
11	53241694	+	m5C_33646	38	11	28	9	0.402	0.131	0.185	6.35821e-07	NaN	2	Aff4	utr_5	- && sp|Q9ESC8|AFF4_MOUSE AF4/FMR2 family member 4 OS=Mus musculus OX=10090 GN=Aff4 PE=1 SV=1
11	53241699	+	m5C_41900	41	14	31	11	0.402	0.087	0.122	1.52279e-08	NaN	2	Aff4	utr_5	- && sp|Q9ESC8|AFF4_MOUSE AF4/FMR2 family member 4 OS=Mus musculus OX=10090 GN=Aff4 PE=1 SV=1
2	122461602	+	m5C_14467	33	14	28	12	0.424	0.064	0.091	7.62748e-09	NaN	2	Afg2b	-	- && sp|Q9BVQ7|SPA5L_HUMAN Spermatogenesis-associated protein 5-like protein 1 OS=Homo sapiens OX=9606 GN=SPATA5L1 PE=1 SV=2
2	122461606	+	m5C_16361	26	12	24	11	0.467	0.05	0.087	4.06772e-11	NaN	3	Afg2b	-	- && sp|Q9BVQ7|SPA5L_HUMAN Spermatogenesis-associated protein 5-like protein 1 OS=Homo sapiens OX=9606 GN=SPATA5L1 PE=1 SV=2
2	122461605	+	m5C_46047	28	14	26	13	0.487	0.06	0.105	9.62341e-13	NaN	3	Afg2b	-	- && sp|Q9BVQ7|SPA5L_HUMAN Spermatogenesis-associated protein 5-like protein 1 OS=Homo sapiens OX=9606 GN=SPATA5L1 PE=1 SV=2
6	34757732	+	m5C_1596	29	15	28	15	0.504	0.046	0.092	0	NaN	4	Agbl3	-	- && sp|Q8CDP0|CBPC3_MOUSE Cytosolic carboxypeptidase 3 OS=Mus musculus OX=10090 GN=Agbl3 PE=1 SV=1
6	34757652	+	m5C_4930	20	12	18	12	0.683	0.107	0.185	1.02873e-12	NaN	3	Agbl3	-	- && sp|Q8CDP0|CBPC3_MOUSE Cytosolic carboxypeptidase 3 OS=Mus musculus OX=10090 GN=Agbl3 PE=1 SV=1
6	34757747	+	m5C_10827	27	17	25	17	0.674	0.046	0.092	0	NaN	4	Agbl3	-	- && sp|Q8CDP0|CBPC3_MOUSE Cytosolic carboxypeptidase 3 OS=Mus musculus OX=10090 GN=Agbl3 PE=1 SV=1
6	34757653	+	m5C_12039	21	10	19	9	0.548	0.074	0.128	3.10321e-09	NaN	3	Agbl3	-	- && sp|Q8CDP0|CBPC3_MOUSE Cytosolic carboxypeptidase 3 OS=Mus musculus OX=10090 GN=Agbl3 PE=1 SV=1
6	34757731	+	m5C_25792	35	19	31	16	0.543	0.004	0.005	2.73337e-13	NaN	2	Agbl3	-	- && sp|Q8CDP0|CBPC3_MOUSE Cytosolic carboxypeptidase 3 OS=Mus musculus OX=10090 GN=Agbl3 PE=1 SV=1
6	34757735	+	m5C_28994	30	20	30	19	0.615	0.078	0.156	0	NaN	4	Agbl3	-	- && sp|Q8CDP0|CBPC3_MOUSE Cytosolic carboxypeptidase 3 OS=Mus musculus OX=10090 GN=Agbl3 PE=1 SV=1
6	34757743	+	m5C_30734	27	13	26	13	0.516	0.061	0.122	3.88578e-15	NaN	4	Agbl3	-	- && sp|Q8CDP0|CBPC3_MOUSE Cytosolic carboxypeptidase 3 OS=Mus musculus OX=10090 GN=Agbl3 PE=1 SV=1
6	34757734	+	m5C_41819	29	17	29	17	0.591	0.066	0.133	0	NaN	4	Agbl3	-	- && sp|Q8CDP0|CBPC3_MOUSE Cytosolic carboxypeptidase 3 OS=Mus musculus OX=10090 GN=Agbl3 PE=1 SV=1
6	34757744	+	m5C_44611	27	18	26	18	0.66	0.076	0.152	0	NaN	4	Agbl3	-	- && sp|Q8CDP0|CBPC3_MOUSE Cytosolic carboxypeptidase 3 OS=Mus musculus OX=10090 GN=Agbl3 PE=1 SV=1
15	72978238	-	m5C_1427	18	13	16	11	0.72	0.005	0.007	1.34557e-09	NaN	2	Ago2	utr_3	- && sp|Q8CJG0|AGO2_MOUSE Protein argonaute-2 OS=Mus musculus OX=10090 GN=Ago2 PE=1 SV=3
15	72978256	-	m5C_2056	16	12	14	10	0.728	0.004	0.006	8.41845e-09	NaN	2	Ago2	utr_3	- && sp|Q8CJG0|AGO2_MOUSE Protein argonaute-2 OS=Mus musculus OX=10090 GN=Ago2 PE=1 SV=3
15	72978253	-	m5C_30376	16	10	14	9	0.627	0.04	0.057	3.63275e-07	NaN	2	Ago2	utr_3	- && sp|Q8CJG0|AGO2_MOUSE Protein argonaute-2 OS=Mus musculus OX=10090 GN=Ago2 PE=1 SV=3
15	72978254	-	m5C_35438	17	13	15	11	0.778	0.056	0.079	5.12313e-10	NaN	2	Ago2	utr_3	- && sp|Q8CJG0|AGO2_MOUSE Protein argonaute-2 OS=Mus musculus OX=10090 GN=Ago2 PE=1 SV=3
15	72978252	-	m5C_45913	17	12	15	10	0.709	0.017	0.024	1.12255e-08	NaN	2	Ago2	utr_3	- && sp|Q8CJG0|AGO2_MOUSE Protein argonaute-2 OS=Mus musculus OX=10090 GN=Ago2 PE=1 SV=3
4	156261112	-	m5C_16249	47	16	44	15	0.332	0.081	0.14	5.14033e-14	NaN	3	Agrn	-	- && sp|A2ASQ1|AGRIN_MOUSE Agrin OS=Mus musculus OX=10090 GN=Agrn PE=1 SV=1
5	123276637	-	m5C_989	24	21	23	20	0.885	0.017	0.029	0	NaN	3	AI480526	-	- && -
5	123276684	-	m5C_7198	24	21	23	20	0.898	0.024	0.041	0	NaN	3	AI480526	-	- && -
5	123276680	-	m5C_8581	26	19	25	18	0.792	0.074	0.129	0	NaN	3	AI480526	-	- && -
5	123276683	-	m5C_22562	21	18	20	17	0.883	0.074	0.128	0	NaN	3	AI480526	-	- && -
5	123276685	-	m5C_24697	23	21	23	20	0.941	0.048	0.083	0	NaN	3	AI480526	-	- && -
5	123276679	-	m5C_29539	24	19	23	18	0.82	0.092	0.16	0	NaN	3	AI480526	-	- && -
5	123276678	-	m5C_30516	20	14	19	13	0.75	0.118	0.204	1.11022e-16	NaN	3	AI480526	-	- && -
5	123276681	-	m5C_45572	24	22	23	21	0.926	0.018	0.031	0	NaN	3	AI480526	-	- && -
17	47778838	+	m5C_3978	41	10	38	9	0.261	0.009	0.015	5.89086e-08	NaN	3	AI661453	CDS	- && sp|Q91Z58|CF132_MOUSE Uncharacterized protein C6orf132 homolog OS=Mus musculus OX=10090 PE=1 SV=2
17	47778834	+	m5C_4396	37	11	35	10	0.3	0.008	0.014	9.52889e-09	NaN	3	AI661453	CDS	- && sp|Q91Z58|CF132_MOUSE Uncharacterized protein C6orf132 homolog OS=Mus musculus OX=10090 PE=1 SV=2
17	47778840	+	m5C_4973	41	12	38	11	0.289	0.018	0.031	2.34393e-09	NaN	3	AI661453	CDS	- && sp|Q91Z58|CF132_MOUSE Uncharacterized protein C6orf132 homolog OS=Mus musculus OX=10090 PE=1 SV=2
17	47778822	+	m5C_24383	31	12	30	13	0.454	0.096	0.193	1.42109e-14	NaN	4	AI661453	CDS	- && sp|Q91Z58|CF132_MOUSE Uncharacterized protein C6orf132 homolog OS=Mus musculus OX=10090 PE=1 SV=2
17	47778833	+	m5C_29784	43	11	37	9	0.255	0.029	0.04	3.43117e-06	NaN	2	AI661453	CDS	- && sp|Q91Z58|CF132_MOUSE Uncharacterized protein C6orf132 homolog OS=Mus musculus OX=10090 PE=1 SV=2
17	47778835	+	m5C_42156	38	10	35	9	0.264	0.011	0.019	2.2728e-07	NaN	3	AI661453	CDS	- && sp|Q91Z58|CF132_MOUSE Uncharacterized protein C6orf132 homolog OS=Mus musculus OX=10090 PE=1 SV=2
10	13744411	-	m5C_8236	76	28	63	24	0.382	0.04	0.056	0	NaN	2	Aig1	-	- && sp|Q9D8B1|AIG1_MOUSE Androgen-induced gene 1 protein OS=Mus musculus OX=10090 GN=Aig1 PE=2 SV=2
10	13744401	-	m5C_22516	51	21	44	19	0.443	0.05	0.086	0	NaN	3	Aig1	-	- && sp|Q9D8B1|AIG1_MOUSE Androgen-induced gene 1 protein OS=Mus musculus OX=10090 GN=Aig1 PE=2 SV=2
10	13744392	-	m5C_38908	45	20	39	17	0.439	0.052	0.09	0	NaN	3	Aig1	-	- && sp|Q9D8B1|AIG1_MOUSE Androgen-induced gene 1 protein OS=Mus musculus OX=10090 GN=Aig1 PE=2 SV=2
X	169100499	+	m5C_9239	59	19	64	21	0.331	0.001	0.002	5.64004e-12	NaN	2	AKAP17A	CDS	- && sp|Q02040|AK17A_HUMAN A-kinase anchor protein 17A OS=Homo sapiens OX=9606 GN=AKAP17A PE=1 SV=2
7	109303328	+	m5C_40695	85	19	69	16	0.236	0.023	0.033	1.82222e-11	NaN	2	Akip1	CDS	- && sp|Q9JJR5|AKIP1_MOUSE A-kinase-interacting protein 1 OS=Mus musculus OX=10090 GN=Akip1 PE=2 SV=1
18	56671217	-	m5C_7873	15	15	12	12	1	0	0	3.10862e-15	NaN	2	Aldh7a1	-	- && sp|Q9DBF1|AL7A1_MOUSE Alpha-aminoadipic semialdehyde dehydrogenase OS=Mus musculus OX=10090 GN=Aldh7a1 PE=1 SV=4
18	56671212	-	m5C_19681	15	15	13	13	1	0	0	1.66534e-15	NaN	2	Aldh7a1	-	- && sp|Q9DBF1|AL7A1_MOUSE Alpha-aminoadipic semialdehyde dehydrogenase OS=Mus musculus OX=10090 GN=Aldh7a1 PE=1 SV=4
18	56671215	-	m5C_34669	14	14	12	12	1	0	0	2.30926e-14	NaN	2	Aldh7a1	-	- && sp|Q9DBF1|AL7A1_MOUSE Alpha-aminoadipic semialdehyde dehydrogenase OS=Mus musculus OX=10090 GN=Aldh7a1 PE=1 SV=4
18	56671201	-	m5C_37427	17	14	15	13	0.858	0.058	0.101	0	NaN	3	Aldh7a1	-	- && sp|Q9DBF1|AL7A1_MOUSE Alpha-aminoadipic semialdehyde dehydrogenase OS=Mus musculus OX=10090 GN=Aldh7a1 PE=1 SV=4
15	90108599	+	m5C_46250	48	12	42	10	0.247	0.011	0.016	4.55549e-07	NaN	2	Alg10b","Mir7648	utr_5	- && sp|Q3UGP8|AG10B_MOUSE Putative Dol-P-Glc:Glc(2)Man(9)GlcNAc(2)-PP-Dol alpha-1,2-glucosyltransferase OS=Mus musculus OX=10090 GN=Alg10b PE=1 SV=1;- && -
8	94738676	-	m5C_9811	44	12	48	13	0.288	0.038	0.054	3.15142e-07	NaN	2	Amfr	-	- && sp|Q9R049|AMFR_MOUSE E3 ubiquitin-protein ligase AMFR OS=Mus musculus OX=10090 GN=Amfr PE=1 SV=2
11	109328840	+	m5C_3230	26	14	21	12	0.612	0.163	0.23	1.39159e-10	NaN	2	Amz2	utr_3	- && sp|Q400C8|AMZ2_MOUSE Archaemetzincin-2 OS=Mus musculus OX=10090 GN=Amz2 PE=2 SV=1
11	109328823	+	m5C_8703	23	20	18	15	0.869	0.001	0.002	0	NaN	2	Amz2	utr_3	- && sp|Q400C8|AMZ2_MOUSE Archaemetzincin-2 OS=Mus musculus OX=10090 GN=Amz2 PE=2 SV=1
11	109328822	+	m5C_13501	22	20	17	15	0.933	0.047	0.067	0	NaN	2	Amz2	utr_3	- && sp|Q400C8|AMZ2_MOUSE Archaemetzincin-2 OS=Mus musculus OX=10090 GN=Amz2 PE=2 SV=1
11	109328821	+	m5C_17961	20	16	15	12	0.796	0.026	0.037	6.0929e-13	NaN	2	Amz2	utr_3	- && sp|Q400C8|AMZ2_MOUSE Archaemetzincin-2 OS=Mus musculus OX=10090 GN=Amz2 PE=2 SV=1
11	109328842	+	m5C_26633	26	24	21	20	0.944	0.006	0.008	0	NaN	2	Amz2	utr_3	- && sp|Q400C8|AMZ2_MOUSE Archaemetzincin-2 OS=Mus musculus OX=10090 GN=Amz2 PE=2 SV=1
11	109328841	+	m5C_38095	26	23	21	19	0.9	0.033	0.047	0	NaN	2	Amz2	utr_3	- && sp|Q400C8|AMZ2_MOUSE Archaemetzincin-2 OS=Mus musculus OX=10090 GN=Amz2 PE=2 SV=1
11	109328844	+	m5C_40901	27	25	21	20	0.956	0.031	0.044	0	NaN	2	Amz2	utr_3	- && sp|Q400C8|AMZ2_MOUSE Archaemetzincin-2 OS=Mus musculus OX=10090 GN=Amz2 PE=2 SV=1
11	109328824	+	m5C_46313	23	20	18	15	0.869	0.001	0.002	0	NaN	2	Amz2	utr_3	- && sp|Q400C8|AMZ2_MOUSE Archaemetzincin-2 OS=Mus musculus OX=10090 GN=Amz2 PE=2 SV=1
1	190660760	+	m5C_3954	11	10	11	9	0.858	0.065	0.112	2.92642e-11	NaN	3	Angel2	utr_5	- && sp|Q8K1C0|ANGE2_MOUSE Protein angel homolog 2 OS=Mus musculus OX=10090 GN=Angel2 PE=1 SV=1
1	190661110	+	m5C_17167	14	10	12	8	0.718	0.013	0.019	1.46803e-07	NaN	2	Angel2	-	- && sp|Q8K1C0|ANGE2_MOUSE Protein angel homolog 2 OS=Mus musculus OX=10090 GN=Angel2 PE=1 SV=1
1	190660766	+	m5C_20506	16	13	15	11	0.775	0.046	0.08	3.84137e-14	NaN	3	Angel2	utr_5	- && sp|Q8K1C0|ANGE2_MOUSE Protein angel homolog 2 OS=Mus musculus OX=10090 GN=Angel2 PE=1 SV=1
1	190661114	+	m5C_36468	15	9	12	8	0.653	0.052	0.074	2.18555e-06	NaN	2	Angel2	-	- && sp|Q8K1C0|ANGE2_MOUSE Protein angel homolog 2 OS=Mus musculus OX=10090 GN=Angel2 PE=1 SV=1
15	27466827	+	m5C_13257	21	9	17	7	0.443	0.041	0.057	2.35304e-05	NaN	2	Ank	utr_5	- && sp|Q9JHZ2|ANKH_MOUSE Progressive ankylosis protein OS=Mus musculus OX=10090 GN=Ankh PE=2 SV=1
15	27466824	+	m5C_33718	21	15	18	13	0.717	0.041	0.071	1.77636e-15	NaN	3	Ank	utr_5	- && sp|Q9JHZ2|ANKH_MOUSE Progressive ankylosis protein OS=Mus musculus OX=10090 GN=Ankh PE=2 SV=1
15	27466825	+	m5C_38424	23	14	19	11	0.616	0.004	0.005	4.20957e-10	NaN	2	Ank	utr_5	- && sp|Q9JHZ2|ANKH_MOUSE Progressive ankylosis protein OS=Mus musculus OX=10090 GN=Ankh PE=2 SV=1
18	36693814	+	m5C_16652	41	12	35	10	0.294	0.04	0.056	3.10408e-07	NaN	2	Ankhd1	CDS	- && sp|Q8IWZ3|ANKH1_HUMAN Ankyrin repeat and KH domain-containing protein 1 OS=Homo sapiens OX=9606 GN=ANKHD1 PE=1 SV=1
18	36693811	+	m5C_28150	41	12	34	10	0.297	0.05	0.07	5.6589e-07	NaN	2	Ankhd1	CDS	- && sp|Q8IWZ3|ANKH1_HUMAN Ankyrin repeat and KH domain-containing protein 1 OS=Homo sapiens OX=9606 GN=ANKHD1 PE=1 SV=1
18	36693805	+	m5C_39137	43	10	36	8	0.231	0.013	0.019	1.72788e-05	NaN	2	Ankhd1	CDS	- && sp|Q8IWZ3|ANKH1_HUMAN Ankyrin repeat and KH domain-containing protein 1 OS=Homo sapiens OX=9606 GN=ANKHD1 PE=1 SV=1
11	77362653	-	m5C_2771	15	8	13	7	0.55	0.015	0.021	2.54937e-05	NaN	2	Ankrd13b	CDS	- && sp|Q5F259|AN13B_MOUSE Ankyrin repeat domain-containing protein 13B OS=Mus musculus OX=10090 GN=Ankrd13b PE=2 SV=1
11	77362660	-	m5C_22462	17	11	14	9	0.647	0.083	0.118	9.58749e-08	NaN	2	Ankrd13b	CDS	- && sp|Q5F259|AN13B_MOUSE Ankyrin repeat domain-containing protein 13B OS=Mus musculus OX=10090 GN=Ankrd13b PE=2 SV=1
3	157653005	+	m5C_5184	186	38	138	28	0.212	0.007	0.01	0	NaN	2	Ankrd13c	-	- && sp|Q3UX43|AN13C_MOUSE Ankyrin repeat domain-containing protein 13C OS=Mus musculus OX=10090 GN=Ankrd13c PE=1 SV=2
3	157653008	+	m5C_19496	203	43	149	32	0.236	0.024	0.035	0	NaN	2	Ankrd13c	-	- && sp|Q3UX43|AN13C_MOUSE Ankyrin repeat domain-containing protein 13C OS=Mus musculus OX=10090 GN=Ankrd13c PE=1 SV=2
3	157653002	+	m5C_24148	159	36	133	31	0.246	0.024	0.041	0	NaN	3	Ankrd13c	-	- && sp|Q3UX43|AN13C_MOUSE Ankyrin repeat domain-containing protein 13C OS=Mus musculus OX=10090 GN=Ankrd13c PE=1 SV=2
3	157653001	+	m5C_24929	144	38	123	33	0.263	0.022	0.037	0	NaN	3	Ankrd13c	-	- && sp|Q3UX43|AN13C_MOUSE Ankyrin repeat domain-containing protein 13C OS=Mus musculus OX=10090 GN=Ankrd13c PE=1 SV=2
7	92285780	-	m5C_35775	16	15	13	11	0.909	0	0	1.51878e-13	NaN	2	Ankrd42	-	- && sp|Q3V096|ANR42_MOUSE Ankyrin repeat domain-containing protein 42 OS=Mus musculus OX=10090 GN=Ankrd42 PE=1 SV=1
15	78946819	-	m5C_38274	47	14	38	11	0.305	0.011	0.016	1.39592e-08	NaN	2	Ankrd54	-	- && sp|Q91WK7|ANR54_MOUSE Ankyrin repeat domain-containing protein 54 OS=Mus musculus OX=10090 GN=Ankrd54 PE=1 SV=1
4	46452387	+	m5C_37977	28	10	24	8	0.374	0.003	0.005	3.50451e-06	NaN	2	Anp32b	-	- && sp|Q9EST5|AN32B_MOUSE Acidic leucine-rich nuclear phosphoprotein 32 family member B OS=Mus musculus OX=10090 GN=Anp32b PE=1 SV=1
7	141203597	+	m5C_22711	27	11	20	9	0.484	0.112	0.159	7.93918e-07	NaN	2	Ap2a2	CDS	- && sp|P17427|AP2A2_MOUSE AP-2 complex subunit alpha-2 OS=Mus musculus OX=10090 GN=Ap2a2 PE=1 SV=2
12	51737911	+	m5C_3113	60	16	48	12	0.254	0.038	0.053	1.9725e-09	NaN	2	Ap4s1	utr_5	- && sp|Q9WVL1|AP4S1_MOUSE AP-4 complex subunit sigma-1 OS=Mus musculus OX=10090 GN=Ap4s1 PE=2 SV=1
19	5619106	+	m5C_25194	17	12	15	10	0.687	0.035	0.06	4.86044e-12	NaN	3	Ap5b1	CDS	- && sp|Q3TAP4|AP5B1_MOUSE AP-5 complex subunit beta-1 OS=Mus musculus OX=10090 GN=Ap5b1 PE=1 SV=1
19	5619107	+	m5C_29135	16	11	15	10	0.669	0.043	0.075	1.79513e-10	NaN	3	Ap5b1	CDS	- && sp|Q3TAP4|AP5B1_MOUSE AP-5 complex subunit beta-1 OS=Mus musculus OX=10090 GN=Ap5b1 PE=1 SV=1
19	5619108	+	m5C_32340	17	11	15	10	0.671	0.059	0.103	5.22668e-11	NaN	3	Ap5b1	CDS	- && sp|Q3TAP4|AP5B1_MOUSE AP-5 complex subunit beta-1 OS=Mus musculus OX=10090 GN=Ap5b1 PE=1 SV=1
19	5619086	+	m5C_41843	20	12	15	9	0.63	0.069	0.097	4.21852e-08	NaN	2	Ap5b1	CDS	- && sp|Q3TAP4|AP5B1_MOUSE AP-5 complex subunit beta-1 OS=Mus musculus OX=10090 GN=Ap5b1 PE=1 SV=1
10	81108190	+	m5C_37663	111	26	81	19	0.271	0.037	0.052	1.11022e-15	NaN	2	Apba3	CDS	- && sp|O88888|APBA3_MOUSE Amyloid-beta A4 precursor protein-binding family A member 3 OS=Mus musculus OX=10090 GN=Apba3 PE=1 SV=1
7	19425241	-	m5C_3543	10	7	8	6	0.75	0.035	0.05	3.1015e-05	NaN	2	Apoc1	-	- && sp|P34928|APOC1_MOUSE Apolipoprotein C-I OS=Mus musculus OX=10090 GN=Apoc1 PE=1 SV=1
7	19424538	-	m5C_5055	31	14	25	12	0.469	0.064	0.091	5.87929e-09	NaN	2	Apoc1	-	- && sp|P34928|APOC1_MOUSE Apolipoprotein C-I OS=Mus musculus OX=10090 GN=Apoc1 PE=1 SV=1
7	19425316	-	m5C_5862	66	18	52	15	0.298	0.052	0.073	4.43288e-11	NaN	2	Apoc1	-	- && sp|P34928|APOC1_MOUSE Apolipoprotein C-I OS=Mus musculus OX=10090 GN=Apoc1 PE=1 SV=1
7	19424541	-	m5C_17808	26	13	21	11	0.512	0.075	0.106	1.84657e-08	NaN	2	Apoc1	-	- && sp|P34928|APOC1_MOUSE Apolipoprotein C-I OS=Mus musculus OX=10090 GN=Apoc1 PE=1 SV=1
7	19424568	-	m5C_18915	23	10	20	9	0.445	0.069	0.097	1.66741e-06	NaN	2	Apoc1	-	- && sp|P34928|APOC1_MOUSE Apolipoprotein C-I OS=Mus musculus OX=10090 GN=Apoc1 PE=1 SV=1
7	19424517	-	m5C_26806	35	24	29	20	0.689	0.015	0.021	0	NaN	2	Apoc1	-	- && sp|P34928|APOC1_MOUSE Apolipoprotein C-I OS=Mus musculus OX=10090 GN=Apoc1 PE=1 SV=1
7	19424534	-	m5C_27745	32	13	26	11	0.419	0.017	0.024	1.23203e-08	NaN	2	Apoc1	-	- && sp|P34928|APOC1_MOUSE Apolipoprotein C-I OS=Mus musculus OX=10090 GN=Apoc1 PE=1 SV=1
7	19424540	-	m5C_37603	30	17	25	14	0.568	0.006	0.009	1.13012e-11	NaN	2	Apoc1	-	- && sp|P34928|APOC1_MOUSE Apolipoprotein C-I OS=Mus musculus OX=10090 GN=Apoc1 PE=1 SV=1
7	19424535	-	m5C_40709	31	18	25	14	0.584	0.011	0.016	1.56253e-12	NaN	2	Apoc1	-	- && sp|P34928|APOC1_MOUSE Apolipoprotein C-I OS=Mus musculus OX=10090 GN=Apoc1 PE=1 SV=1
7	19424564	-	m5C_41236	24	11	20	9	0.476	0.101	0.143	5.16884e-07	NaN	2	Apoc1	-	- && sp|P34928|APOC1_MOUSE Apolipoprotein C-I OS=Mus musculus OX=10090 GN=Apoc1 PE=1 SV=1
7	19424602	-	m5C_45960	18	8	17	8	0.485	0.059	0.103	6.10658e-07	NaN	3	Apoc1	-	- && sp|P34928|APOC1_MOUSE Apolipoprotein C-I OS=Mus musculus OX=10090 GN=Apoc1 PE=1 SV=1
7	19415091	-	m5C_7885	12	11	10	10	0.916	0.059	0.084	3.37412e-10	NaN	2	Apoc2l","Apoc4	-	- && sp|Q05020|APOC2_MOUSE Apolipoprotein C-II OS=Mus musculus OX=10090 GN=Apoc2 PE=2 SV=1;- && sp|Q61268|APOC4_MOUSE Apolipoprotein C-IV OS=Mus musculus OX=10090 GN=Apoc4 PE=1 SV=1
7	19415053	-	m5C_8720	13	10	11	9	0.762	0.067	0.095	8.18601e-08	NaN	2	Apoc2l","Apoc4	-	- && sp|Q05020|APOC2_MOUSE Apolipoprotein C-II OS=Mus musculus OX=10090 GN=Apoc2 PE=2 SV=1;- && sp|Q61268|APOC4_MOUSE Apolipoprotein C-IV OS=Mus musculus OX=10090 GN=Apoc4 PE=1 SV=1
7	19415092	-	m5C_11245	11	10	9	9	0.955	0.032	0.045	1.19389e-09	NaN	2	Apoc2l","Apoc4	-	- && sp|Q05020|APOC2_MOUSE Apolipoprotein C-II OS=Mus musculus OX=10090 GN=Apoc2 PE=2 SV=1;- && sp|Q61268|APOC4_MOUSE Apolipoprotein C-IV OS=Mus musculus OX=10090 GN=Apoc4 PE=1 SV=1
7	19415045	-	m5C_11352	13	10	11	8	0.833	0	0	9.1559e-08	NaN	2	Apoc2l","Apoc4	-	- && sp|Q05020|APOC2_MOUSE Apolipoprotein C-II OS=Mus musculus OX=10090 GN=Apoc2 PE=2 SV=1;- && sp|Q61268|APOC4_MOUSE Apolipoprotein C-IV OS=Mus musculus OX=10090 GN=Apoc4 PE=1 SV=1
7	19415055	-	m5C_14798	13	11	11	9	0.845	0.008	0.012	9.11314e-09	NaN	2	Apoc2l","Apoc4	-	- && sp|Q05020|APOC2_MOUSE Apolipoprotein C-II OS=Mus musculus OX=10090 GN=Apoc2 PE=2 SV=1;- && sp|Q61268|APOC4_MOUSE Apolipoprotein C-IV OS=Mus musculus OX=10090 GN=Apoc4 PE=1 SV=1
7	19415049	-	m5C_19861	12	9	10	8	0.75	0.059	0.083	8.11288e-07	NaN	2	Apoc2l","Apoc4	-	- && sp|Q05020|APOC2_MOUSE Apolipoprotein C-II OS=Mus musculus OX=10090 GN=Apoc2 PE=2 SV=1;- && sp|Q61268|APOC4_MOUSE Apolipoprotein C-IV OS=Mus musculus OX=10090 GN=Apoc4 PE=1 SV=1
7	19415047	-	m5C_20144	11	9	9	8	0.825	0.005	0.008	2.83132e-07	NaN	2	Apoc2l","Apoc4	-	- && sp|Q05020|APOC2_MOUSE Apolipoprotein C-II OS=Mus musculus OX=10090 GN=Apoc2 PE=2 SV=1;- && sp|Q61268|APOC4_MOUSE Apolipoprotein C-IV OS=Mus musculus OX=10090 GN=Apoc4 PE=1 SV=1
7	19415082	-	m5C_26571	12	11	10	10	0.916	0.059	0.084	3.37412e-10	NaN	2	Apoc2l","Apoc4	-	- && sp|Q05020|APOC2_MOUSE Apolipoprotein C-II OS=Mus musculus OX=10090 GN=Apoc2 PE=2 SV=1;- && sp|Q61268|APOC4_MOUSE Apolipoprotein C-IV OS=Mus musculus OX=10090 GN=Apoc4 PE=1 SV=1
7	19415083	-	m5C_27814	12	11	10	9	0.909	0.064	0.091	1.05805e-09	NaN	2	Apoc2l","Apoc4	-	- && sp|Q05020|APOC2_MOUSE Apolipoprotein C-II OS=Mus musculus OX=10090 GN=Apoc2 PE=2 SV=1;- && sp|Q61268|APOC4_MOUSE Apolipoprotein C-IV OS=Mus musculus OX=10090 GN=Apoc4 PE=1 SV=1
7	19415089	-	m5C_32680	12	11	10	9	0.909	0.064	0.091	1.05805e-09	NaN	2	Apoc2l","Apoc4	-	- && sp|Q05020|APOC2_MOUSE Apolipoprotein C-II OS=Mus musculus OX=10090 GN=Apoc2 PE=2 SV=1;- && sp|Q61268|APOC4_MOUSE Apolipoprotein C-IV OS=Mus musculus OX=10090 GN=Apoc4 PE=1 SV=1
7	19415056	-	m5C_34125	12	10	10	9	0.839	0.005	0.007	2.91038e-08	NaN	2	Apoc2l","Apoc4	-	- && sp|Q05020|APOC2_MOUSE Apolipoprotein C-II OS=Mus musculus OX=10090 GN=Apoc2 PE=2 SV=1;- && sp|Q61268|APOC4_MOUSE Apolipoprotein C-IV OS=Mus musculus OX=10090 GN=Apoc4 PE=1 SV=1
7	19415046	-	m5C_36171	13	11	11	10	0.885	0.027	0.039	1.33912e-09	NaN	2	Apoc2l","Apoc4	-	- && sp|Q05020|APOC2_MOUSE Apolipoprotein C-II OS=Mus musculus OX=10090 GN=Apoc2 PE=2 SV=1;- && sp|Q61268|APOC4_MOUSE Apolipoprotein C-IV OS=Mus musculus OX=10090 GN=Apoc4 PE=1 SV=1
7	19415085	-	m5C_38725	12	11	10	10	0.916	0.059	0.084	3.37412e-10	NaN	2	Apoc2l","Apoc4	-	- && sp|Q05020|APOC2_MOUSE Apolipoprotein C-II OS=Mus musculus OX=10090 GN=Apoc2 PE=2 SV=1;- && sp|Q61268|APOC4_MOUSE Apolipoprotein C-IV OS=Mus musculus OX=10090 GN=Apoc4 PE=1 SV=1
7	19415058	-	m5C_38769	12	10	10	8	0.832	0.01	0.014	9.03153e-08	NaN	2	Apoc2l","Apoc4	-	- && sp|Q05020|APOC2_MOUSE Apolipoprotein C-II OS=Mus musculus OX=10090 GN=Apoc2 PE=2 SV=1;- && sp|Q61268|APOC4_MOUSE Apolipoprotein C-IV OS=Mus musculus OX=10090 GN=Apoc4 PE=1 SV=1
7	19415052	-	m5C_40854	12	9	10	8	0.786	0.042	0.059	3.89373e-07	NaN	2	Apoc2l","Apoc4	-	- && sp|Q05020|APOC2_MOUSE Apolipoprotein C-II OS=Mus musculus OX=10090 GN=Apoc2 PE=2 SV=1;- && sp|Q61268|APOC4_MOUSE Apolipoprotein C-IV OS=Mus musculus OX=10090 GN=Apoc4 PE=1 SV=1
7	19415081	-	m5C_42033	13	12	11	10	0.916	0.059	0.084	4.71663e-11	NaN	2	Apoc2l","Apoc4	-	- && sp|Q05020|APOC2_MOUSE Apolipoprotein C-II OS=Mus musculus OX=10090 GN=Apoc2 PE=2 SV=1;- && sp|Q61268|APOC4_MOUSE Apolipoprotein C-IV OS=Mus musculus OX=10090 GN=Apoc4 PE=1 SV=1
7	19415050	-	m5C_42781	13	11	11	9	0.845	0.008	0.012	9.11314e-09	NaN	2	Apoc2l","Apoc4	-	- && sp|Q05020|APOC2_MOUSE Apolipoprotein C-II OS=Mus musculus OX=10090 GN=Apoc2 PE=2 SV=1;- && sp|Q61268|APOC4_MOUSE Apolipoprotein C-IV OS=Mus musculus OX=10090 GN=Apoc4 PE=1 SV=1
7	19415086	-	m5C_43924	12	11	10	10	0.955	0.032	0.045	8.97791e-11	NaN	2	Apoc2l","Apoc4	-	- && sp|Q05020|APOC2_MOUSE Apolipoprotein C-II OS=Mus musculus OX=10090 GN=Apoc2 PE=2 SV=1;- && sp|Q61268|APOC4_MOUSE Apolipoprotein C-IV OS=Mus musculus OX=10090 GN=Apoc4 PE=1 SV=1
7	19415062	-	m5C_45537	12	10	11	9	0.792	0.046	0.065	1.2288e-07	NaN	2	Apoc2l","Apoc4	-	- && sp|Q05020|APOC2_MOUSE Apolipoprotein C-II OS=Mus musculus OX=10090 GN=Apoc2 PE=2 SV=1;- && sp|Q61268|APOC4_MOUSE Apolipoprotein C-IV OS=Mus musculus OX=10090 GN=Apoc4 PE=1 SV=1
15	77280231	-	m5C_3392	11	10	10	8	0.867	0.035	0.05	4.45848e-08	NaN	2	Apol7a	-	- && sp|O95236|APOL3_HUMAN Apolipoprotein L3 OS=Homo sapiens OX=9606 GN=APOL3 PE=1 SV=3
15	77616877	+	m5C_14611	55	16	49	14	0.284	0.026	0.044	1.85851e-13	NaN	3	Apol9b	-	- && sp|O95236|APOL3_HUMAN Apolipoprotein L3 OS=Homo sapiens OX=9606 GN=APOL3 PE=1 SV=3
15	77616875	+	m5C_27772	55	17	49	15	0.308	0.018	0.031	1.42109e-14	NaN	3	Apol9b	-	- && sp|O95236|APOL3_HUMAN Apolipoprotein L3 OS=Homo sapiens OX=9606 GN=APOL3 PE=1 SV=3
15	77616860	+	m5C_29465	54	16	48	15	0.311	0.041	0.071	5.63993e-14	NaN	3	Apol9b	-	- && sp|O95236|APOL3_HUMAN Apolipoprotein L3 OS=Homo sapiens OX=9606 GN=APOL3 PE=1 SV=3
15	77616858	+	m5C_33092	53	18	47	15	0.337	0.046	0.079	6.66134e-16	NaN	3	Apol9b	-	- && sp|O95236|APOL3_HUMAN Apolipoprotein L3 OS=Homo sapiens OX=9606 GN=APOL3 PE=1 SV=3
15	77616876	+	m5C_33707	55	17	49	14	0.301	0.02	0.035	3.01981e-14	NaN	3	Apol9b	-	- && sp|O95236|APOL3_HUMAN Apolipoprotein L3 OS=Homo sapiens OX=9606 GN=APOL3 PE=1 SV=3
13	78311988	+	m5C_936	51	12	56	13	0.233	0	0	9.9315e-07	NaN	2	Arb2a	utr_3	- && sp|Q3TNH5|F172A_MOUSE Cotranscriptional regulator FAM172A OS=Mus musculus OX=10090 GN=Fam172a PE=1 SV=2
12	69419312	+	m5C_39584	62	14	70	16	0.236	0.005	0.006	1.38837e-08	NaN	2	Arf6	utr_5	- && sp|P62330|ARF6_HUMAN ADP-ribosylation factor 6 OS=Homo sapiens OX=9606 GN=ARF6 PE=1 SV=2
7	105287117	-	m5C_29372	43	13	49	14	0.344	0.06	0.085	6.35631e-08	NaN	2	Arfip2	-	- && sp|Q8K221|ARFP2_MOUSE Arfaptin-2 OS=Mus musculus OX=10090 GN=Arfip2 PE=1 SV=2
11	97391040	+	m5C_4847	18	11	15	10	0.6	0.126	0.179	5.18501e-08	NaN	2	Arhgap23	CDS	- && sp|Q69ZH9|RHG23_MOUSE Rho GTPase-activating protein 23 OS=Mus musculus OX=10090 GN=Arhgap23 PE=1 SV=2
10	79862343	+	m5C_9924	33	12	25	9	0.387	0.024	0.034	1.64963e-07	NaN	2	Arhgap45	-	- && sp|Q3TBD2|HMHA1_MOUSE Rho GTPase-activating protein 45 OS=Mus musculus OX=10090 GN=Arhgap45 PE=1 SV=2
10	79862345	+	m5C_10254	31	12	24	10	0.438	0.063	0.089	1.08908e-07	NaN	2	Arhgap45	-	- && sp|Q3TBD2|HMHA1_MOUSE Rho GTPase-activating protein 45 OS=Mus musculus OX=10090 GN=Arhgap45 PE=1 SV=2
10	79857224	+	m5C_14901	28	8	20	7	0.412	0.144	0.203	5.4225e-05	NaN	2	Arhgap45	-	- && sp|Q3TBD2|HMHA1_MOUSE Rho GTPase-activating protein 45 OS=Mus musculus OX=10090 GN=Arhgap45 PE=1 SV=2
10	79862344	+	m5C_23835	31	10	24	8	0.384	0.082	0.116	1.84777e-06	NaN	2	Arhgap45	-	- && sp|Q3TBD2|HMHA1_MOUSE Rho GTPase-activating protein 45 OS=Mus musculus OX=10090 GN=Arhgap45 PE=1 SV=2
10	79857025	+	m5C_39560	28	10	21	8	0.425	0.076	0.108	2.87753e-06	NaN	2	Arhgap45	-	- && sp|Q3TBD2|HMHA1_MOUSE Rho GTPase-activating protein 45 OS=Mus musculus OX=10090 GN=Arhgap45 PE=1 SV=2
10	79862342	+	m5C_40537	33	12	26	9	0.37	0.021	0.03	4.00403e-07	NaN	2	Arhgap45	-	- && sp|Q3TBD2|HMHA1_MOUSE Rho GTPase-activating protein 45 OS=Mus musculus OX=10090 GN=Arhgap45 PE=1 SV=2
3	87633795	+	m5C_12851	19	9	17	8	0.509	0.038	0.054	6.6628e-06	NaN	2	Arhgef11	CDS	- && sp|Q9ES67|ARHGB_RAT Rho guanine nucleotide exchange factor 11 OS=Rattus norvegicus OX=10116 GN=Arhgef11 PE=1 SV=1
3	87633789	+	m5C_27716	19	9	17	7	0.469	0.062	0.088	1.73849e-05	NaN	2	Arhgef11	CDS	- && sp|Q9ES67|ARHGB_RAT Rho guanine nucleotide exchange factor 11 OS=Rattus norvegicus OX=10116 GN=Arhgef11 PE=1 SV=1
3	87633796	+	m5C_28964	20	9	17	8	0.45	0.004	0.006	2.17148e-05	NaN	2	Arhgef11	CDS	- && sp|Q9ES67|ARHGB_RAT Rho guanine nucleotide exchange factor 11 OS=Rattus norvegicus OX=10116 GN=Arhgef11 PE=1 SV=1
9	43017010	-	m5C_33131	24	9	26	10	0.41	0.063	0.089	1.19585e-05	NaN	2	Arhgef12	utr_5	- && sp|Q8R4H2|ARHGC_MOUSE Rho guanine nucleotide exchange factor 12 OS=Mus musculus OX=10090 GN=Arhgef12 PE=1 SV=2
9	43017008	-	m5C_41133	26	9	24	9	0.41	0.064	0.128	3.3425e-09	NaN	4	Arhgef12	utr_5	- && sp|Q8R4H2|ARHGC_MOUSE Rho guanine nucleotide exchange factor 12 OS=Mus musculus OX=10090 GN=Arhgef12 PE=1 SV=2
3	62246911	+	m5C_22722	23	10	27	12	0.452	0.016	0.022	1.0868e-06	NaN	2	Arhgef26	utr_5	- && sp|Q96DR7|ARHGQ_HUMAN Rho guanine nucleotide exchange factor 26 OS=Homo sapiens OX=9606 GN=ARHGEF26 PE=1 SV=4
4	133480426	-	m5C_2376	48	18	36	14	0.413	0.047	0.067	6.1573e-12	NaN	2	Arid1a	CDS	- && sp|A2BH40|ARI1A_MOUSE AT-rich interactive domain-containing protein 1A OS=Mus musculus OX=10090 GN=Arid1a PE=1 SV=1
4	133480768	-	m5C_9074	31	10	24	8	0.334	0.034	0.048	1.02644e-05	NaN	2	Arid1a	CDS	- && sp|A2BH40|ARI1A_MOUSE AT-rich interactive domain-containing protein 1A OS=Mus musculus OX=10090 GN=Arid1a PE=1 SV=1
4	133480893	-	m5C_16797	13	9	14	9	0.69	0.091	0.128	2.9815e-06	NaN	2	Arid1a	CDS	- && sp|A2BH40|ARI1A_MOUSE AT-rich interactive domain-containing protein 1A OS=Mus musculus OX=10090 GN=Arid1a PE=1 SV=1
4	133480801	-	m5C_19827	24	12	18	9	0.639	0.191	0.271	1.07511e-08	NaN	2	Arid1a	CDS	- && sp|A2BH40|ARI1A_MOUSE AT-rich interactive domain-containing protein 1A OS=Mus musculus OX=10090 GN=Arid1a PE=1 SV=1
4	133480162	-	m5C_20434	22	16	16	12	0.716	0.007	0.011	5.46196e-12	NaN	2	Arid1a	CDS	- && sp|A2BH40|ARI1A_MOUSE AT-rich interactive domain-containing protein 1A OS=Mus musculus OX=10090 GN=Arid1a PE=1 SV=1
4	133480868	-	m5C_24153	21	16	17	13	0.761	0.028	0.039	5.47118e-13	NaN	2	Arid1a	CDS	- && sp|A2BH40|ARI1A_MOUSE AT-rich interactive domain-containing protein 1A OS=Mus musculus OX=10090 GN=Arid1a PE=1 SV=1
4	133480770	-	m5C_24627	31	10	25	8	0.329	0.033	0.047	1.02222e-05	NaN	2	Arid1a	CDS	- && sp|A2BH40|ARI1A_MOUSE AT-rich interactive domain-containing protein 1A OS=Mus musculus OX=10090 GN=Arid1a PE=1 SV=1
4	133480680	-	m5C_30350	28	12	23	10	0.458	0.045	0.064	7.9333e-08	NaN	2	Arid1a	CDS	- && sp|A2BH40|ARI1A_MOUSE AT-rich interactive domain-containing protein 1A OS=Mus musculus OX=10090 GN=Arid1a PE=1 SV=1
4	133480165	-	m5C_40895	23	17	17	13	0.773	0.042	0.059	6.68354e-14	NaN	2	Arid1a	CDS	- && sp|A2BH40|ARI1A_MOUSE AT-rich interactive domain-containing protein 1A OS=Mus musculus OX=10090 GN=Arid1a PE=1 SV=1
4	133480867	-	m5C_45181	18	13	15	11	0.732	0.013	0.018	4.56679e-10	NaN	2	Arid1a	CDS	- && sp|A2BH40|ARI1A_MOUSE AT-rich interactive domain-containing protein 1A OS=Mus musculus OX=10090 GN=Arid1a PE=1 SV=1
17	5046604	+	m5C_34740	16	14	12	10	0.806	0.075	0.107	6.79545e-12	NaN	2	Arid1b	CDS	- && sp|E9Q4N7|ARI1B_MOUSE AT-rich interactive domain-containing protein 1B OS=Mus musculus OX=10090 GN=Arid1b PE=1 SV=1
19	45806346	-	m5C_5132	29	10	22	8	0.412	0.106	0.15	5.9381e-06	NaN	2	Armh3	utr_3	- && sp|Q6PD19|ARMD3_MOUSE Armadillo-like helical domain-containing protein 3 OS=Mus musculus OX=10090 GN=Armh3 PE=1 SV=2
19	45806343	-	m5C_28538	29	11	22	9	0.425	0.053	0.075	3.01304e-07	NaN	2	Armh3	utr_3	- && sp|Q6PD19|ARMD3_MOUSE Armadillo-like helical domain-containing protein 3 OS=Mus musculus OX=10090 GN=Armh3 PE=1 SV=2
1	91468569	+	m5C_7979	20	14	16	11	0.68	0.031	0.044	2.61727e-10	NaN	2	Asb1	utr_5	- && sp|Q9WV74|ASB1_MOUSE Ankyrin repeat and SOCS box protein 1 OS=Mus musculus OX=10090 GN=Asb1 PE=2 SV=1
1	91468570	+	m5C_23767	21	16	17	13	0.802	0.031	0.043	1.89626e-13	NaN	2	Asb1	utr_5	- && sp|Q9WV74|ASB1_MOUSE Ankyrin repeat and SOCS box protein 1 OS=Mus musculus OX=10090 GN=Asb1 PE=2 SV=1
1	91468573	+	m5C_33217	20	13	16	12	0.766	0.165	0.233	1.48396e-10	NaN	2	Asb1	utr_5	- && sp|Q9WV74|ASB1_MOUSE Ankyrin repeat and SOCS box protein 1 OS=Mus musculus OX=10090 GN=Asb1 PE=2 SV=1
12	103299593	-	m5C_13978	16	9	14	8	0.585	0.041	0.058	3.69306e-06	NaN	2	Asb2	CDS	- && sp|Q8K0L0|ASB2_MOUSE Ankyrin repeat and SOCS box protein 2 OS=Mus musculus OX=10090 GN=Asb2 PE=1 SV=1
12	103299581	-	m5C_19631	16	9	14	8	0.59	0.113	0.161	3.6206e-06	NaN	2	Asb2	CDS	- && sp|Q8K0L0|ASB2_MOUSE Ankyrin repeat and SOCS box protein 2 OS=Mus musculus OX=10090 GN=Asb2 PE=1 SV=1
12	103299594	-	m5C_34865	16	10	14	9	0.635	0.056	0.079	9.32939e-07	NaN	2	Asb2	CDS	- && sp|Q8K0L0|ASB2_MOUSE Ankyrin repeat and SOCS box protein 2 OS=Mus musculus OX=10090 GN=Asb2 PE=1 SV=1
12	112079552	+	m5C_17420	23	18	23	19	0.791	0.029	0.041	3.33067e-15	NaN	2	Aspg	-	- && sp|A0JNU3|LPP60_MOUSE 60 kDa lysophospholipase OS=Mus musculus OX=10090 GN=Aspg PE=1 SV=1
12	4967609	+	m5C_5015	20	9	16	7	0.459	0.052	0.074	2.13012e-05	NaN	2	Atad2b	utr_5	- && sp|Q9ULI0|ATD2B_HUMAN ATPase family AAA domain-containing protein 2B OS=Homo sapiens OX=9606 GN=ATAD2B PE=1 SV=3
12	4967604	+	m5C_17226	23	10	19	8	0.442	0.077	0.109	4.14348e-06	NaN	2	Atad2b	utr_5	- && sp|Q9ULI0|ATD2B_HUMAN ATPase family AAA domain-containing protein 2B OS=Homo sapiens OX=9606 GN=ATAD2B PE=1 SV=3
4	155845401	-	m5C_11645	35	10	39	12	0.383	0.106	0.151	3.9687e-06	NaN	2	Atad3a	CDS	- && sp|Q925I1|ATAD3_MOUSE ATPase family AAA domain-containing protein 3 OS=Mus musculus OX=10090 GN=Atad3 PE=1 SV=1
4	155845402	-	m5C_22423	34	9	38	11	0.368	0.116	0.165	1.78358e-05	NaN	2	Atad3a	CDS	- && sp|Q925I1|ATAD3_MOUSE ATPase family AAA domain-containing protein 3 OS=Mus musculus OX=10090 GN=Atad3 PE=1 SV=1
7	100938937	-	m5C_18762	35	9	29	8	0.264	0.042	0.059	3.04007e-05	NaN	2	Atg16l2	utr_3	- && sp|Q6KAU8|A16L2_MOUSE Protein Atg16l2 OS=Mus musculus OX=10090 GN=Atg16l2 PE=1 SV=2
X	139888981	+	m5C_32754	37	9	32	8	0.258	0.014	0.021	3.04634e-05	NaN	2	Atg4a	CDS	- && sp|Q8C9S8|ATG4A_MOUSE Cysteine protease ATG4A OS=Mus musculus OX=10090 GN=Atg4a PE=2 SV=2
1	75159651	-	m5C_18152	76	19	67	17	0.257	0.021	0.036	8.88178e-16	NaN	3	Atg9a","Gm29253	CDS	- && sp|Q5FWU3|ATG9A_RAT Autophagy-related protein 9A OS=Rattus norvegicus OX=10116 GN=Atg9a PE=1 SV=1;- && sp|Q9DC29|ABCB6_MOUSE ATP-binding cassette sub-family B member 6 OS=Mus musculus OX=10090 GN=Abcb6 PE=1 SV=1
1	75158155	-	m5C_20714	64	13	74	15	0.211	0.005	0.007	1.35454e-07	NaN	2	Atg9a","Gm29253	utr_3	- && sp|Q5FWU3|ATG9A_RAT Autophagy-related protein 9A OS=Rattus norvegicus OX=10116 GN=Atg9a PE=1 SV=1;- && sp|Q9DC29|ABCB6_MOUSE ATP-binding cassette sub-family B member 6 OS=Mus musculus OX=10090 GN=Abcb6 PE=1 SV=1
1	71618120	+	m5C_21230	17	14	16	13	0.847	0.075	0.129	0	NaN	3	Atic	utr_3	- && sp|Q9CWJ9|PUR9_MOUSE Bifunctional purine biosynthesis protein ATIC OS=Mus musculus OX=10090 GN=Atic PE=1 SV=2
1	71618125	+	m5C_24019	14	10	13	9	0.75	0.115	0.199	2.17939e-11	NaN	3	Atic	utr_3	- && sp|Q9CWJ9|PUR9_MOUSE Bifunctional purine biosynthesis protein ATIC OS=Mus musculus OX=10090 GN=Atic PE=1 SV=2
1	71618123	+	m5C_31356	17	14	16	13	0.842	0.084	0.145	0	NaN	3	Atic	utr_3	- && sp|Q9CWJ9|PUR9_MOUSE Bifunctional purine biosynthesis protein ATIC OS=Mus musculus OX=10090 GN=Atic PE=1 SV=2
1	71618119	+	m5C_34016	17	14	16	13	0.841	0.079	0.136	0	NaN	3	Atic	utr_3	- && sp|Q9CWJ9|PUR9_MOUSE Bifunctional purine biosynthesis protein ATIC OS=Mus musculus OX=10090 GN=Atic PE=1 SV=2
1	71618124	+	m5C_35836	17	13	16	12	0.792	0.123	0.212	1.11022e-16	NaN	3	Atic	utr_3	- && sp|Q9CWJ9|PUR9_MOUSE Bifunctional purine biosynthesis protein ATIC OS=Mus musculus OX=10090 GN=Atic PE=1 SV=2
1	71618122	+	m5C_40518	14	12	13	11	0.85	0.075	0.13	1.31672e-13	NaN	3	Atic	utr_3	- && sp|Q9CWJ9|PUR9_MOUSE Bifunctional purine biosynthesis protein ATIC OS=Mus musculus OX=10090 GN=Atic PE=1 SV=2
19	7516418	+	m5C_18498	19	13	19	13	0.721	0.043	0.075	1.38556e-13	NaN	3	Atl3	utr_3	- && sp|Q91YH5|ATLA3_MOUSE Atlastin-3 OS=Mus musculus OX=10090 GN=Atl3 PE=1 SV=1
19	7516415	+	m5C_25073	18	11	18	11	0.643	0.072	0.124	1.35704e-10	NaN	3	Atl3	utr_3	- && sp|Q91YH5|ATLA3_MOUSE Atlastin-3 OS=Mus musculus OX=10090 GN=Atl3 PE=1 SV=1
19	7516424	+	m5C_26312	18	10	19	11	0.585	0.01	0.015	6.73477e-07	NaN	2	Atl3	utr_3	- && sp|Q91YH5|ATLA3_MOUSE Atlastin-3 OS=Mus musculus OX=10090 GN=Atl3 PE=1 SV=1
19	7516420	+	m5C_28357	18	13	18	12	0.725	0.04	0.07	3.06422e-13	NaN	3	Atl3	utr_3	- && sp|Q91YH5|ATLA3_MOUSE Atlastin-3 OS=Mus musculus OX=10090 GN=Atl3 PE=1 SV=1
19	7516423	+	m5C_31749	19	11	20	12	0.605	0.003	0.005	9.61099e-08	NaN	2	Atl3	utr_3	- && sp|Q91YH5|ATLA3_MOUSE Atlastin-3 OS=Mus musculus OX=10090 GN=Atl3 PE=1 SV=1
19	7516414	+	m5C_33946	17	11	17	11	0.697	0.089	0.155	4.17428e-11	NaN	3	Atl3	utr_3	- && sp|Q91YH5|ATLA3_MOUSE Atlastin-3 OS=Mus musculus OX=10090 GN=Atl3 PE=1 SV=1
19	7516416	+	m5C_35164	18	12	18	12	0.693	0.054	0.094	3.52363e-12	NaN	3	Atl3	utr_3	- && sp|Q91YH5|ATLA3_MOUSE Atlastin-3 OS=Mus musculus OX=10090 GN=Atl3 PE=1 SV=1
19	7516419	+	m5C_36917	19	14	19	13	0.774	0.092	0.16	2.9976e-15	NaN	3	Atl3	utr_3	- && sp|Q91YH5|ATLA3_MOUSE Atlastin-3 OS=Mus musculus OX=10090 GN=Atl3 PE=1 SV=1
19	7516417	+	m5C_41703	17	12	17	11	0.701	0.048	0.083	8.52207e-12	NaN	3	Atl3	utr_3	- && sp|Q91YH5|ATLA3_MOUSE Atlastin-3 OS=Mus musculus OX=10090 GN=Atl3 PE=1 SV=1
8	117670347	+	m5C_33372	51	11	41	9	0.228	0.006	0.009	2.12692e-06	NaN	2	Atmin	CDS	- && sp|Q6P9S1|ATMIN_MOUSE ATM interactor OS=Mus musculus OX=10090 GN=Atmin PE=2 SV=2
8	117670260	+	m5C_42892	48	20	40	17	0.448	0.043	0.074	0	NaN	3	Atmin	CDS	- && sp|Q6P9S1|ATMIN_MOUSE ATM interactor OS=Mus musculus OX=10090 GN=Atmin PE=2 SV=2
8	117670348	+	m5C_44584	47	11	37	9	0.252	0.021	0.03	1.88086e-06	NaN	2	Atmin	CDS	- && sp|Q6P9S1|ATMIN_MOUSE ATM interactor OS=Mus musculus OX=10090 GN=Atmin PE=2 SV=2
6	124722019	-	m5C_22633	74	18	60	15	0.248	0.001	0.002	6.76199e-11	NaN	2	Atn1","Gm45234	CDS	- && sp|O35126|ATN1_MOUSE Atrophin-1 OS=Mus musculus OX=10090 GN=Atn1 PE=1 SV=1;- && sp|O35126|ATN1_MOUSE Atrophin-1 OS=Mus musculus OX=10090 GN=Atn1 PE=1 SV=1
8	12807227	+	m5C_5818	39	39	36	36	0.996	0.004	0.008	0	NaN	4	Atp11a	utr_5	- && sp|P98197|AT11A_MOUSE Phospholipid-transporting ATPase IH OS=Mus musculus OX=10090 GN=Atp11a PE=1 SV=1
8	12807229	+	m5C_10802	39	38	35	35	0.986	0.012	0.024	0	NaN	4	Atp11a	utr_5	- && sp|P98197|AT11A_MOUSE Phospholipid-transporting ATPase IH OS=Mus musculus OX=10090 GN=Atp11a PE=1 SV=1
8	12807232	+	m5C_18217	40	29	36	27	0.718	0.02	0.04	0	NaN	4	Atp11a	utr_5	- && sp|P98197|AT11A_MOUSE Phospholipid-transporting ATPase IH OS=Mus musculus OX=10090 GN=Atp11a PE=1 SV=1
8	12807222	+	m5C_40974	40	36	37	33	0.894	0.006	0.011	0	NaN	4	Atp11a	utr_5	- && sp|P98197|AT11A_MOUSE Phospholipid-transporting ATPase IH OS=Mus musculus OX=10090 GN=Atp11a PE=1 SV=1
8	12807223	+	m5C_44717	48	43	43	38	0.885	0.046	0.079	0	NaN	3	Atp11a	utr_5	- && sp|P98197|AT11A_MOUSE Phospholipid-transporting ATPase IH OS=Mus musculus OX=10090 GN=Atp11a PE=1 SV=1
X	59277539	-	m5C_43021	12	9	10	7	0.75	0.035	0.05	3.0835e-07	NaN	2	Atp11c	-	- && sp|Q9QZW0|AT11C_MOUSE Phospholipid-transporting ATPase 11C OS=Mus musculus OX=10090 GN=Atp11c PE=1 SV=2
8	70243954	+	m5C_32117	129	33	100	26	0.264	0.009	0.013	0	NaN	2	Atp13a1	-	- && sp|Q9EPE9|AT131_MOUSE Endoplasmic reticulum transmembrane helix translocase OS=Mus musculus OX=10090 GN=Atp13a1 PE=1 SV=2
9	105372186	-	m5C_13831	32	11	28	9	0.338	0.011	0.015	2.09996e-06	NaN	2	Atp2c1	utr_5	- && sp|Q80XR2|AT2C1_MOUSE Calcium-transporting ATPase type 2C member 1 OS=Mus musculus OX=10090 GN=Atp2c1 PE=1 SV=2
10	127922665	+	m5C_27230	14	12	11	9	0.851	0.058	0.082	5.67158e-10	NaN	2	Atp5f1b	-	- && sp|P56480|ATPB_MOUSE ATP synthase subunit beta, mitochondrial OS=Mus musculus OX=10090 GN=Atp5f1b PE=1 SV=2
10	127922668	+	m5C_42533	12	9	10	8	0.8	0.077	0.109	1.53145e-07	NaN	2	Atp5f1b	-	- && sp|P56480|ATPB_MOUSE ATP synthase subunit beta, mitochondrial OS=Mus musculus OX=10090 GN=Atp5f1b PE=1 SV=2
10	127922662	+	m5C_46355	13	11	11	9	0.819	0.074	0.105	9.28727e-09	NaN	2	Atp5f1b	-	- && sp|P56480|ATPB_MOUSE ATP synthase subunit beta, mitochondrial OS=Mus musculus OX=10090 GN=Atp5f1b PE=1 SV=2
2	73741477	-	m5C_4005	12	11	11	10	0.947	0.022	0.038	1.4877e-14	NaN	3	Atp5mc3	-	- && sp|P56384|AT5G3_MOUSE ATP synthase F(0) complex subunit C3, mitochondrial OS=Mus musculus OX=10090 GN=Atp5mc3 PE=1 SV=1
2	73741478	-	m5C_26450	13	10	12	10	0.777	0.038	0.065	4.34084e-11	NaN	3	Atp5mc3	-	- && sp|P56384|AT5G3_MOUSE ATP synthase F(0) complex subunit C3, mitochondrial OS=Mus musculus OX=10090 GN=Atp5mc3 PE=1 SV=1
2	130748673	+	m5C_44680	106	28	85	22	0.262	0.017	0.03	0	NaN	3	Atrn	CDS	- && sp|Q9WU60|ATRN_MOUSE Attractin OS=Mus musculus OX=10090 GN=Atrn PE=1 SV=3
8	110453927	-	m5C_4075	52	13	41	10	0.261	0.003	0.004	9.36364e-08	NaN	2	Atxn1l	utr_3	- && sp|P0C7T6|ATX1L_MOUSE Ataxin-1-like OS=Mus musculus OX=10090 GN=Atxn1l PE=1 SV=1
8	110453929	-	m5C_5327	52	17	41	15	0.377	0.097	0.138	5.11309e-11	NaN	2	Atxn1l	utr_3	- && sp|P0C7T6|ATX1L_MOUSE Ataxin-1-like OS=Mus musculus OX=10090 GN=Atxn1l PE=1 SV=1
8	110453926	-	m5C_34169	51	13	40	10	0.261	0.003	0.004	9.16342e-08	NaN	2	Atxn1l	utr_3	- && sp|P0C7T6|ATX1L_MOUSE Ataxin-1-like OS=Mus musculus OX=10090 GN=Atxn1l PE=1 SV=1
8	110453930	-	m5C_40993	52	14	42	11	0.277	0.027	0.039	4.06454e-08	NaN	2	Atxn1l	utr_3	- && sp|P0C7T6|ATX1L_MOUSE Ataxin-1-like OS=Mus musculus OX=10090 GN=Atxn1l PE=1 SV=1
8	110453924	-	m5C_42993	50	12	40	10	0.256	0.016	0.022	4.2551e-07	NaN	2	Atxn1l	utr_3	- && sp|P0C7T6|ATX1L_MOUSE Ataxin-1-like OS=Mus musculus OX=10090 GN=Atxn1l PE=1 SV=1
8	110453928	-	m5C_45658	52	16	41	13	0.334	0.059	0.083	1.16357e-09	NaN	2	Atxn1l	utr_3	- && sp|P0C7T6|ATX1L_MOUSE Ataxin-1-like OS=Mus musculus OX=10090 GN=Atxn1l PE=1 SV=1
7	126092112	-	m5C_35794	49	11	39	8	0.227	0.011	0.015	2.29707e-06	NaN	2	Atxn2l	CDS	- && sp|Q7TQH0|ATX2L_MOUSE Ataxin-2-like protein OS=Mus musculus OX=10090 GN=Atxn2l PE=1 SV=1
14	8456916	-	m5C_14036	15	10	12	8	0.679	0.034	0.047	6.94296e-07	NaN	2	Atxn7	-	- && sp|Q8R4I1|ATX7_MOUSE Ataxin-7 OS=Mus musculus OX=10090 GN=Atxn7 PE=1 SV=2
14	8456920	-	m5C_18123	15	11	12	8	0.732	0.004	0.005	5.16612e-08	NaN	2	Atxn7	-	- && sp|Q8R4I1|ATX7_MOUSE Ataxin-7 OS=Mus musculus OX=10090 GN=Atxn7 PE=1 SV=2
14	8456913	-	m5C_18234	15	11	12	8	0.732	0.004	0.005	5.16612e-08	NaN	2	Atxn7	-	- && sp|Q8R4I1|ATX7_MOUSE Ataxin-7 OS=Mus musculus OX=10090 GN=Atxn7 PE=1 SV=2
14	8456919	-	m5C_19666	14	12	11	9	0.821	0.015	0.021	1.5253e-09	NaN	2	Atxn7	-	- && sp|Q8R4I1|ATX7_MOUSE Ataxin-7 OS=Mus musculus OX=10090 GN=Atxn7 PE=1 SV=2
14	8456951	-	m5C_30104	14	10	11	8	0.734	0.047	0.067	3.95658e-07	NaN	2	Atxn7	-	- && sp|Q8R4I1|ATX7_MOUSE Ataxin-7 OS=Mus musculus OX=10090 GN=Atxn7 PE=1 SV=2
14	8456947	-	m5C_40729	15	10	12	8	0.706	0.015	0.021	2.00496e-07	NaN	2	Atxn7	-	- && sp|Q8R4I1|ATX7_MOUSE Ataxin-7 OS=Mus musculus OX=10090 GN=Atxn7 PE=1 SV=2
14	8456914	-	m5C_43867	14	10	12	9	0.72	0.061	0.105	2.9122e-10	NaN	3	Atxn7	-	- && sp|Q8R4I1|ATX7_MOUSE Ataxin-7 OS=Mus musculus OX=10090 GN=Atxn7 PE=1 SV=2
11	102181627	-	m5C_41720	41	12	33	10	0.299	0.024	0.034	6.39654e-07	NaN	2	Atxn7l3	utr_3	- && sp|A2AWT3|AT7L3_MOUSE Ataxin-7-like protein 3 OS=Mus musculus OX=10090 GN=Atxn7l3 PE=1 SV=1
17	26357971	+	m5C_18531	74	15	59	12	0.211	0.008	0.011	7.87407e-09	NaN	2	Axin1	utr_5	- && sp|O35625|AXIN1_MOUSE Axin-1 OS=Mus musculus OX=10090 GN=Axin1 PE=1 SV=3
13	55841124	+	m5C_41875	56	14	45	12	0.27	0.04	0.056	1.9885e-08	NaN	2	B230219D22Rik	utr_5	- && sp|Q80X32|CE024_MOUSE UPF0461 protein C5orf24 homolog OS=Mus musculus OX=10090 PE=2 SV=1
4	40853574	-	m5C_19304	73	24	65	23	0.32	0.057	0.099	0	NaN	3	B4galt1	CDS	- && sp|P15535|B4GT1_MOUSE Beta-1,4-galactosyltransferase 1 OS=Mus musculus OX=10090 GN=B4galt1 PE=1 SV=1
11	120127853	+	m5C_14340	20	18	19	17	0.862	0.056	0.098	0	NaN	3	Bahcc1	utr_5	- && sp|Q3UHR0|BAHC1_MOUSE BAH and coiled-coil domain-containing protein 1 OS=Mus musculus OX=10090 GN=Bahcc1 PE=1 SV=2
11	120127850	+	m5C_16830	19	16	18	15	0.816	0.049	0.085	0	NaN	3	Bahcc1	utr_5	- && sp|Q3UHR0|BAHC1_MOUSE BAH and coiled-coil domain-containing protein 1 OS=Mus musculus OX=10090 GN=Bahcc1 PE=1 SV=2
11	120163683	+	m5C_20419	17	13	15	12	0.774	0.058	0.083	9.42909e-11	NaN	2	Bahcc1	CDS	- && sp|Q3UHR0|BAHC1_MOUSE BAH and coiled-coil domain-containing protein 1 OS=Mus musculus OX=10090 GN=Bahcc1 PE=1 SV=2
11	120163677	+	m5C_23307	16	13	14	12	0.784	0.082	0.116	3.21561e-11	NaN	2	Bahcc1	CDS	- && sp|Q3UHR0|BAHC1_MOUSE BAH and coiled-coil domain-containing protein 1 OS=Mus musculus OX=10090 GN=Bahcc1 PE=1 SV=2
11	120182614	+	m5C_24419	17	8	18	9	0.522	0.086	0.121	2.69185e-05	NaN	2	Bahcc1	utr_3	- && sp|Q3UHR0|BAHC1_MOUSE BAH and coiled-coil domain-containing protein 1 OS=Mus musculus OX=10090 GN=Bahcc1 PE=1 SV=2
11	120163678	+	m5C_26850	15	12	14	11	0.781	0.081	0.114	2.1235e-10	NaN	2	Bahcc1	CDS	- && sp|Q3UHR0|BAHC1_MOUSE BAH and coiled-coil domain-containing protein 1 OS=Mus musculus OX=10090 GN=Bahcc1 PE=1 SV=2
11	120127884	+	m5C_27780	21	9	22	9	0.556	0.173	0.244	9.31854e-06	NaN	2	Bahcc1	utr_5	- && sp|Q3UHR0|BAHC1_MOUSE BAH and coiled-coil domain-containing protein 1 OS=Mus musculus OX=10090 GN=Bahcc1 PE=1 SV=2
11	120127851	+	m5C_38210	20	16	19	15	0.783	0.034	0.058	0	NaN	3	Bahcc1	utr_5	- && sp|Q3UHR0|BAHC1_MOUSE BAH and coiled-coil domain-containing protein 1 OS=Mus musculus OX=10090 GN=Bahcc1 PE=1 SV=2
11	120127852	+	m5C_42122	20	18	19	17	0.846	0.066	0.114	0	NaN	3	Bahcc1	utr_5	- && sp|Q3UHR0|BAHC1_MOUSE BAH and coiled-coil domain-containing protein 1 OS=Mus musculus OX=10090 GN=Bahcc1 PE=1 SV=2
2	118747584	+	m5C_4016	32	9	26	8	0.302	0.069	0.098	2.38848e-05	NaN	2	Bahd1	CDS	- && sp|Q497V6|BAHD1_MOUSE Bromo adjacent homology domain-containing 1 protein OS=Mus musculus OX=10090 GN=Bahd1 PE=1 SV=1
2	118747588	+	m5C_10331	31	11	25	9	0.376	0.017	0.025	7.77919e-07	NaN	2	Bahd1	CDS	- && sp|Q497V6|BAHD1_MOUSE Bromo adjacent homology domain-containing 1 protein OS=Mus musculus OX=10090 GN=Bahd1 PE=1 SV=1
2	118747604	+	m5C_22959	25	9	21	8	0.388	0.062	0.088	1.38175e-05	NaN	2	Bahd1	CDS	- && sp|Q497V6|BAHD1_MOUSE Bromo adjacent homology domain-containing 1 protein OS=Mus musculus OX=10090 GN=Bahd1 PE=1 SV=1
2	118747601	+	m5C_23738	25	12	20	10	0.51	0.087	0.122	9.79538e-08	NaN	2	Bahd1	CDS	- && sp|Q497V6|BAHD1_MOUSE Bromo adjacent homology domain-containing 1 protein OS=Mus musculus OX=10090 GN=Bahd1 PE=1 SV=1
2	118747590	+	m5C_30212	26	12	21	10	0.489	0.04	0.056	5.87814e-08	NaN	2	Bahd1	CDS	- && sp|Q497V6|BAHD1_MOUSE Bromo adjacent homology domain-containing 1 protein OS=Mus musculus OX=10090 GN=Bahd1 PE=1 SV=1
2	118746814	+	m5C_36633	18	9	19	9	0.5	0.04	0.056	1.47567e-05	NaN	2	Bahd1	CDS	- && sp|Q497V6|BAHD1_MOUSE Bromo adjacent homology domain-containing 1 protein OS=Mus musculus OX=10090 GN=Bahd1 PE=1 SV=1
2	118747589	+	m5C_44160	28	10	23	8	0.378	0.01	0.014	3.49808e-06	NaN	2	Bahd1	CDS	- && sp|Q497V6|BAHD1_MOUSE Bromo adjacent homology domain-containing 1 protein OS=Mus musculus OX=10090 GN=Bahd1 PE=1 SV=1
17	27241761	-	m5C_1165	32	13	26	10	0.392	0.023	0.033	3.0468e-08	NaN	2	Bak1	CDS	- && sp|O08734|BAK_MOUSE Bcl-2 homologous antagonist/killer OS=Mus musculus OX=10090 GN=Bak1 PE=1 SV=3
17	27241758	-	m5C_26137	39	12	31	9	0.306	0.004	0.006	3.06376e-07	NaN	2	Bak1	CDS	- && sp|O08734|BAK_MOUSE Bcl-2 homologous antagonist/killer OS=Mus musculus OX=10090 GN=Bak1 PE=1 SV=3
15	25364709	-	m5C_33695	21	11	18	10	0.524	0.124	0.176	2.40946e-07	NaN	2	Basp1	CDS	- && sp|Q91XV3|BASP1_MOUSE Brain acid soluble protein 1 OS=Mus musculus OX=10090 GN=Basp1 PE=1 SV=3
15	25364679	-	m5C_35777	25	13	20	11	0.546	0.118	0.167	7.62727e-09	NaN	2	Basp1	CDS	- && sp|Q91XV3|BASP1_MOUSE Brain acid soluble protein 1 OS=Mus musculus OX=10090 GN=Basp1 PE=1 SV=3
5	135216424	+	m5C_5901	60	18	48	14	0.301	0.02	0.028	3.2687e-11	NaN	2	Baz1b	utr_5	- && sp|Q9Z277|BAZ1B_MOUSE Tyrosine-protein kinase BAZ1B OS=Mus musculus OX=10090 GN=Baz1b PE=1 SV=2
17	29487964	+	m5C_6059	37	12	43	14	0.328	0.051	0.072	4.4966e-07	NaN	2	BC004004	utr_5	- && sp|Q99KU6|CF089_MOUSE Bombesin receptor-activated protein C6orf89 homolog OS=Mus musculus OX=10090 PE=2 SV=2
13	24986184	+	m5C_40423	30	9	23	7	0.354	0.103	0.146	1.84665e-05	NaN	2	BC005537	utr_5	- && sp|Q9GZU0|CF062_HUMAN Uncharacterized protein C6orf62 OS=Homo sapiens OX=9606 GN=C6orf62 PE=2 SV=1
7	19492352	-	m5C_5507	28	9	24	8	0.357	0.051	0.072	4.88165e-06	NaN	2	Bcam	CDS	- && sp|Q9R069|BCAM_MOUSE Basal cell adhesion molecule OS=Mus musculus OX=10090 GN=Bcam PE=1 SV=1
7	19492349	-	m5C_40260	22	11	25	12	0.509	0.049	0.069	5.4933e-07	NaN	2	Bcam	CDS	- && sp|Q9R069|BCAM_MOUSE Basal cell adhesion molecule OS=Mus musculus OX=10090 GN=Bcam PE=1 SV=1
7	45235830	+	m5C_28817	21	9	16	7	0.495	0.122	0.172	8.55319e-06	NaN	2	Bcat2	-	- && sp|O35855|BCAT2_MOUSE Branched-chain-amino-acid aminotransferase, mitochondrial OS=Mus musculus OX=10090 GN=Bcat2 PE=1 SV=2
3	145630203	+	m5C_37590	39	11	33	9	0.316	0.044	0.076	1.97122e-08	NaN	3	Bcl10	-	- && -
5	123509826	+	m5C_17712	41	12	32	10	0.312	0.047	0.067	5.86586e-07	NaN	2	Bcl7a	utr_3	- && sp|Q9CXE2|BCL7A_MOUSE B-cell CLL/lymphoma 7 protein family member A OS=Mus musculus OX=10090 GN=Bcl7a PE=2 SV=1
5	123509828	+	m5C_24376	39	12	31	10	0.356	0.088	0.125	8.75623e-08	NaN	2	Bcl7a	utr_3	- && sp|Q9CXE2|BCL7A_MOUSE B-cell CLL/lymphoma 7 protein family member A OS=Mus musculus OX=10090 GN=Bcl7a PE=2 SV=1
9	44420973	+	m5C_9883	44	18	37	16	0.418	0.075	0.107	6.55143e-12	NaN	2	Bcl9l	CDS	- && sp|Q67FY2|BCL9L_MOUSE B-cell CLL/lymphoma 9-like protein OS=Mus musculus OX=10090 GN=Bcl9l PE=1 SV=1
9	44420972	+	m5C_27214	45	16	38	14	0.356	0.035	0.05	8.6277e-10	NaN	2	Bcl9l	CDS	- && sp|Q67FY2|BCL9L_MOUSE B-cell CLL/lymphoma 9-like protein OS=Mus musculus OX=10090 GN=Bcl9l PE=1 SV=1
9	44394358	+	m5C_29035	42	11	33	9	0.29	0.046	0.064	1.39999e-06	NaN	2	Bcl9l	-	- && sp|Q67FY2|BCL9L_MOUSE B-cell CLL/lymphoma 9-like protein OS=Mus musculus OX=10090 GN=Bcl9l PE=1 SV=1
9	44420970	+	m5C_29644	36	18	32	16	0.484	0.029	0.049	0	NaN	3	Bcl9l	CDS	- && sp|Q67FY2|BCL9L_MOUSE B-cell CLL/lymphoma 9-like protein OS=Mus musculus OX=10090 GN=Bcl9l PE=1 SV=1
9	44394360	+	m5C_30635	41	10	33	8	0.257	0.037	0.053	1.54199e-05	NaN	2	Bcl9l	-	- && sp|Q67FY2|BCL9L_MOUSE B-cell CLL/lymphoma 9-like protein OS=Mus musculus OX=10090 GN=Bcl9l PE=1 SV=1
6	145808582	-	m5C_40449	32	9	24	7	0.393	0.126	0.177	1.52732e-05	NaN	2	Bhlhe41	CDS	- && sp|Q99PV5|BHE41_MOUSE Class E basic helix-loop-helix protein 41 OS=Mus musculus OX=10090 GN=Bhlhe41 PE=1 SV=1
15	83428440	+	m5C_20403	23	21	23	21	0.891	0.066	0.114	0	NaN	3	Bik	utr_3	- && sp|O70337|BIK_MOUSE Bcl-2-interacting killer OS=Mus musculus OX=10090 GN=Bik PE=1 SV=1
15	83428458	+	m5C_26890	23	17	23	16	0.769	0.089	0.126	2.63123e-14	NaN	2	Bik	utr_3	- && sp|O70337|BIK_MOUSE Bcl-2-interacting killer OS=Mus musculus OX=10090 GN=Bik PE=1 SV=1
9	7868175	-	m5C_16286	12	8	13	8	0.649	0.055	0.078	2.81684e-05	NaN	2	Birc3	-	- && sp|O08863|BIRC3_MOUSE Baculoviral IAP repeat-containing protein 3 OS=Mus musculus OX=10090 GN=Birc3 PE=1 SV=2
9	7868172	-	m5C_40554	12	8	13	8	0.641	0.018	0.026	1.63142e-05	NaN	2	Birc3	-	- && sp|O08863|BIRC3_MOUSE Baculoviral IAP repeat-containing protein 3 OS=Mus musculus OX=10090 GN=Birc3 PE=1 SV=2
9	7868173	-	m5C_42879	14	10	15	10	0.709	0.029	0.041	2.0983e-07	NaN	2	Birc3	-	- && sp|O08863|BIRC3_MOUSE Baculoviral IAP repeat-containing protein 3 OS=Mus musculus OX=10090 GN=Birc3 PE=1 SV=2
2	157400553	-	m5C_4033	14	9	16	10	0.676	0.056	0.097	5.75374e-09	NaN	3	Blcap	-	- && sp|P62954|BLCAP_BOVIN Bladder cancer-associated protein OS=Bos taurus OX=9913 GN=BLCAP PE=3 SV=1
2	157400548	-	m5C_12698	17	13	17	12	0.717	0.09	0.155	2.79776e-14	NaN	3	Blcap	-	- && sp|P62954|BLCAP_BOVIN Bladder cancer-associated protein OS=Bos taurus OX=9913 GN=BLCAP PE=3 SV=1
2	157398472	-	m5C_19751	15	11	11	9	0.775	0.088	0.125	3.26715e-08	NaN	2	Blcap	utr_3	- && sp|P62954|BLCAP_BOVIN Bladder cancer-associated protein OS=Bos taurus OX=9913 GN=BLCAP PE=3 SV=1
2	157400556	-	m5C_25742	19	15	21	16	0.801	0.062	0.088	1.46039e-12	NaN	2	Blcap	-	- && sp|P62954|BLCAP_BOVIN Bladder cancer-associated protein OS=Bos taurus OX=9913 GN=BLCAP PE=3 SV=1
2	157400558	-	m5C_26345	19	9	20	10	0.5	0	0	3.67109e-06	NaN	2	Blcap	-	- && sp|P62954|BLCAP_BOVIN Bladder cancer-associated protein OS=Bos taurus OX=9913 GN=BLCAP PE=3 SV=1
2	157398471	-	m5C_34356	14	10	11	8	0.784	0.082	0.116	7.22717e-08	NaN	2	Blcap	utr_3	- && sp|P62954|BLCAP_BOVIN Bladder cancer-associated protein OS=Bos taurus OX=9913 GN=BLCAP PE=3 SV=1
10	128755839	-	m5C_34995	50	10	40	8	0.209	0.003	0.004	5.0119e-06	NaN	2	Bloc1s1","Rdh5	-	- && sp|P78537|BL1S1_HUMAN Biogenesis of lysosome-related organelles complex 1 subunit 1 OS=Homo sapiens OX=9606 GN=BLOC1S1 PE=1 SV=2;- && sp|O55240|RDH5_MOUSE Retinol dehydrogenase 5 OS=Mus musculus OX=10090 GN=Rdh5 PE=1 SV=1
11	78152638	+	m5C_17640	65	15	50	12	0.251	0.018	0.026	3.13428e-09	NaN	2	Bltp2	utr_5	- && sp|Q5SYL3|K0100_MOUSE Protein KIAA0100 OS=Mus musculus OX=10090 GN=Kiaa0100 PE=1 SV=1
14	34224409	-	m5C_94	106	30	89	25	0.292	0.029	0.05	0	NaN	3	Bmpr1a	utr_5	- && sp|P36895|BMR1A_MOUSE Bone morphogenetic protein receptor type-1A OS=Mus musculus OX=10090 GN=Bmpr1a PE=1 SV=1
14	34224412	-	m5C_9504	105	26	88	22	0.256	0.009	0.016	0	NaN	3	Bmpr1a	utr_5	- && sp|P36895|BMR1A_MOUSE Bone morphogenetic protein receptor type-1A OS=Mus musculus OX=10090 GN=Bmpr1a PE=1 SV=1
11	106928737	-	m5C_4657	18	10	14	8	0.552	0.013	0.019	1.98278e-06	NaN	2	Bptf	-	- && sp|Q12830|BPTF_HUMAN Nucleosome-remodeling factor subunit BPTF OS=Homo sapiens OX=9606 GN=BPTF PE=1 SV=3
11	106928736	-	m5C_26495	19	10	16	8	0.545	0.052	0.074	7.67406e-07	NaN	2	Bptf	-	- && sp|Q12830|BPTF_HUMAN Nucleosome-remodeling factor subunit BPTF OS=Homo sapiens OX=9606 GN=BPTF PE=1 SV=3
2	27365631	-	m5C_10008	35	13	33	12	0.421	0.048	0.084	1.30369e-11	NaN	3	Brd3	-	- && sp|Q8K2F0|BRD3_MOUSE Bromodomain-containing protein 3 OS=Mus musculus OX=10090 GN=Brd3 PE=1 SV=2
2	27365622	-	m5C_17289	52	19	46	16	0.373	0.024	0.034	3.09464e-12	NaN	2	Brd3	-	- && sp|Q8K2F0|BRD3_MOUSE Bromodomain-containing protein 3 OS=Mus musculus OX=10090 GN=Brd3 PE=1 SV=2
2	27365623	-	m5C_28035	51	15	45	12	0.301	0.064	0.09	5.68584e-09	NaN	2	Brd3	-	- && sp|Q8K2F0|BRD3_MOUSE Bromodomain-containing protein 3 OS=Mus musculus OX=10090 GN=Brd3 PE=1 SV=2
2	27365632	-	m5C_45038	35	15	33	14	0.464	0.035	0.06	1.54765e-13	NaN	3	Brd3	-	- && sp|Q8K2F0|BRD3_MOUSE Bromodomain-containing protein 3 OS=Mus musculus OX=10090 GN=Brd3 PE=1 SV=2
2	27365635	-	m5C_45062	28	12	28	13	0.481	0.053	0.106	5.81757e-14	NaN	4	Brd3	-	- && sp|Q8K2F0|BRD3_MOUSE Bromodomain-containing protein 3 OS=Mus musculus OX=10090 GN=Brd3 PE=1 SV=2
19	36903667	+	m5C_4027	95	25	76	19	0.26	0.018	0.025	1.55431e-15	NaN	2	Btaf1	utr_5	- && sp|O14981|BTAF1_HUMAN TATA-binding protein-associated factor 172 OS=Homo sapiens OX=9606 GN=BTAF1 PE=1 SV=2
19	36903674	+	m5C_19155	97	44	78	38	0.485	0.092	0.131	0	NaN	2	Btaf1	utr_5	- && sp|O14981|BTAF1_HUMAN TATA-binding protein-associated factor 172 OS=Homo sapiens OX=9606 GN=BTAF1 PE=1 SV=2
4	136623403	-	m5C_14338	52	18	44	14	0.348	0.088	0.124	9.28702e-12	NaN	2	C1qa	utr_3	- && sp|P98086|C1QA_MOUSE Complement C1q subcomponent subunit A OS=Mus musculus OX=10090 GN=C1qa PE=1 SV=2
4	136623311	-	m5C_20113	19	11	22	13	0.625	0.105	0.181	8.40895e-11	NaN	3	C1qa	utr_3	- && sp|P98086|C1QA_MOUSE Complement C1q subcomponent subunit A OS=Mus musculus OX=10090 GN=C1qa PE=1 SV=2
3	94271345	+	m5C_92	33	17	29	15	0.524	0.071	0.123	0	NaN	3	C2cd4d	CDS	- && sp|P0CG09|C2C4D_MOUSE C2 calcium-dependent domain-containing protein 4D OS=Mus musculus OX=10090 GN=C2cd4d PE=4 SV=1
3	94271350	+	m5C_14552	36	16	29	13	0.46	0.003	0.005	6.31275e-11	NaN	2	C2cd4d	CDS	- && sp|P0CG09|C2C4D_MOUSE C2 calcium-dependent domain-containing protein 4D OS=Mus musculus OX=10090 GN=C2cd4d PE=4 SV=1
3	94271347	+	m5C_22379	33	18	29	16	0.564	0.057	0.099	0	NaN	3	C2cd4d	CDS	- && sp|P0CG09|C2C4D_MOUSE C2 calcium-dependent domain-containing protein 4D OS=Mus musculus OX=10090 GN=C2cd4d PE=4 SV=1
17	35036270	-	m5C_573	27	13	25	12	0.46	0.032	0.056	2.47893e-11	NaN	3	C4a	-	- && sp|P01029|CO4B_MOUSE Complement C4-B OS=Mus musculus OX=10090 GN=C4b PE=1 SV=3
17	35036272	-	m5C_18956	29	12	27	11	0.427	0.011	0.019	1.03964e-10	NaN	3	C4a	-	- && sp|P01029|CO4B_MOUSE Complement C4-B OS=Mus musculus OX=10090 GN=C4b PE=1 SV=3
17	35029864	-	m5C_22344	78	20	65	17	0.287	0.043	0.075	1.11022e-16	NaN	3	C4a	-	- && sp|P01029|CO4B_MOUSE Complement C4-B OS=Mus musculus OX=10090 GN=C4b PE=1 SV=3
17	35029865	-	m5C_27530	46	11	52	13	0.273	0.043	0.061	1.70643e-06	NaN	2	C4a	-	- && sp|P01029|CO4B_MOUSE Complement C4-B OS=Mus musculus OX=10090 GN=C4b PE=1 SV=3
17	35029870	-	m5C_31793	44	12	50	13	0.294	0.037	0.052	7.15028e-07	NaN	2	C4a	-	- && sp|P01029|CO4B_MOUSE Complement C4-B OS=Mus musculus OX=10090 GN=C4b PE=1 SV=3
17	35036271	-	m5C_32956	26	13	24	12	0.5	0	0	8.00382e-12	NaN	3	C4a	-	- && sp|P01029|CO4B_MOUSE Complement C4-B OS=Mus musculus OX=10090 GN=C4b PE=1 SV=3
17	35029848	-	m5C_36465	77	22	69	20	0.303	0.02	0.04	0	NaN	4	C4a	-	- && sp|P01029|CO4B_MOUSE Complement C4-B OS=Mus musculus OX=10090 GN=C4b PE=1 SV=3
17	35029867	-	m5C_37620	76	17	64	15	0.254	0.029	0.05	5.10703e-14	NaN	3	C4a	-	- && sp|P01029|CO4B_MOUSE Complement C4-B OS=Mus musculus OX=10090 GN=C4b PE=1 SV=3
17	35029871	-	m5C_45780	43	12	49	14	0.34	0.083	0.118	1.19478e-07	NaN	2	C4a	-	- && sp|P01029|CO4B_MOUSE Complement C4-B OS=Mus musculus OX=10090 GN=C4b PE=1 SV=3
17	34955621	-	m5C_10559	31	17	28	16	0.566	0.016	0.028	0	NaN	3	C4b	-	- && sp|P01029|CO4B_MOUSE Complement C4-B OS=Mus musculus OX=10090 GN=C4b PE=1 SV=3
17	34955622	-	m5C_25285	30	15	27	14	0.504	0.015	0.026	1.25455e-14	NaN	3	C4b	-	- && sp|P01029|CO4B_MOUSE Complement C4-B OS=Mus musculus OX=10090 GN=C4b PE=1 SV=3
17	34949167	-	m5C_34088	72	18	56	15	0.29	0.045	0.063	5.3914e-11	NaN	2	C4b	-	- && sp|P01029|CO4B_MOUSE Complement C4-B OS=Mus musculus OX=10090 GN=C4b PE=1 SV=3
17	34955623	-	m5C_45932	32	15	29	13	0.471	0.008	0.014	1.22791e-13	NaN	3	C4b	-	- && sp|P01029|CO4B_MOUSE Complement C4-B OS=Mus musculus OX=10090 GN=C4b PE=1 SV=3
3	113423652	+	m5C_28951	21	8	17	6	0.389	0.039	0.055	0.000139715	NaN	2	C530020B09Rik	-	- && sp|Q3UZ01|RNPC3_MOUSE RNA-binding region-containing protein 3 OS=Mus musculus OX=10090 GN=Rnpc3 PE=2 SV=2
7	15970329	-	m5C_616	26	15	21	12	0.6	0.071	0.1	2.1803e-10	NaN	2	C5ar2	utr_3	- && sp|Q8BW93|C5AR2_MOUSE C5a anaphylatoxin chemotactic receptor 2 OS=Mus musculus OX=10090 GN=C5ar2 PE=1 SV=1
7	15970306	-	m5C_10416	20	12	17	11	0.651	0.055	0.095	3.36486e-12	NaN	3	C5ar2	utr_3	- && sp|Q8BW93|C5AR2_MOUSE C5a anaphylatoxin chemotactic receptor 2 OS=Mus musculus OX=10090 GN=C5ar2 PE=1 SV=1
7	15970301	-	m5C_12521	20	12	17	11	0.631	0.069	0.12	2.20233e-11	NaN	3	C5ar2	utr_3	- && sp|Q8BW93|C5AR2_MOUSE C5a anaphylatoxin chemotactic receptor 2 OS=Mus musculus OX=10090 GN=C5ar2 PE=1 SV=1
7	15970310	-	m5C_23401	18	11	15	10	0.665	0.055	0.096	4.46962e-11	NaN	3	C5ar2	utr_3	- && sp|Q8BW93|C5AR2_MOUSE C5a anaphylatoxin chemotactic receptor 2 OS=Mus musculus OX=10090 GN=C5ar2 PE=1 SV=1
7	15970324	-	m5C_36103	25	8	20	7	0.359	0.06	0.085	7.84657e-05	NaN	2	C5ar2	utr_3	- && sp|Q8BW93|C5AR2_MOUSE C5a anaphylatoxin chemotactic receptor 2 OS=Mus musculus OX=10090 GN=C5ar2 PE=1 SV=1
7	15970334	-	m5C_37415	24	13	19	10	0.562	0.044	0.062	6.99787e-09	NaN	2	C5ar2	utr_3	- && sp|Q8BW93|C5AR2_MOUSE C5a anaphylatoxin chemotactic receptor 2 OS=Mus musculus OX=10090 GN=C5ar2 PE=1 SV=1
7	15970302	-	m5C_44784	19	12	17	11	0.651	0.081	0.141	3.74234e-12	NaN	3	C5ar2	utr_3	- && sp|Q8BW93|C5AR2_MOUSE C5a anaphylatoxin chemotactic receptor 2 OS=Mus musculus OX=10090 GN=C5ar2 PE=1 SV=1
7	15970330	-	m5C_45126	26	15	21	12	0.592	0.065	0.092	2.73527e-10	NaN	2	C5ar2	utr_3	- && sp|Q8BW93|C5AR2_MOUSE C5a anaphylatoxin chemotactic receptor 2 OS=Mus musculus OX=10090 GN=C5ar2 PE=1 SV=1
10	75535767	-	m5C_6753	30	8	33	9	0.367	0.118	0.167	7.23284e-05	NaN	2	Cabin1	CDS	- && sp|O88480|CABIN_RAT Calcineurin-binding protein cabin-1 OS=Rattus norvegicus OX=10116 GN=Cabin1 PE=1 SV=1
10	75492866	-	m5C_10535	25	15	20	12	0.623	0.043	0.074	8.54872e-15	NaN	3	Cabin1	CDS	- && sp|O88480|CABIN_RAT Calcineurin-binding protein cabin-1 OS=Rattus norvegicus OX=10116 GN=Cabin1 PE=1 SV=1
10	81161429	+	m5C_2596	53	16	41	12	0.305	0.006	0.009	1.58422e-09	NaN	2	Cactin	CDS	- && sp|Q9CS00|CATIN_MOUSE Cactin OS=Mus musculus OX=10090 GN=Cactin PE=1 SV=2
10	81158404	+	m5C_10969	25	18	19	13	0.669	0.097	0.137	1.17684e-14	NaN	2	Cactin	CDS	- && sp|Q9CS00|CATIN_MOUSE Cactin OS=Mus musculus OX=10090 GN=Cactin PE=1 SV=2
10	81161398	+	m5C_38127	47	13	41	11	0.285	0.01	0.016	6.77705e-11	NaN	3	Cactin	CDS	- && sp|Q9CS00|CATIN_MOUSE Cactin OS=Mus musculus OX=10090 GN=Cactin PE=1 SV=2
10	81158403	+	m5C_40916	27	18	20	13	0.631	0.093	0.132	3.44169e-14	NaN	2	Cactin	CDS	- && sp|Q9CS00|CATIN_MOUSE Cactin OS=Mus musculus OX=10090 GN=Cactin PE=1 SV=2
12	100174982	+	m5C_77	27	12	24	11	0.429	0.039	0.054	1.95533e-07	NaN	2	Calm1	utr_3	- && sp|P0DP23|CALM1_HUMAN Calmodulin-1 OS=Homo sapiens OX=9606 GN=CALM1 PE=1 SV=1
4	138186209	+	m5C_8784	17	9	15	7	0.514	0.01	0.015	7.44518e-06	NaN	2	Camk2n1	utr_3	- && sp|Q6QWF9|CK2N1_MOUSE Calcium/calmodulin-dependent protein kinase II inhibitor 1 OS=Mus musculus OX=10090 GN=Camk2n1 PE=1 SV=1
4	138186207	+	m5C_12454	17	9	14	8	0.528	0.02	0.028	1.26272e-05	NaN	2	Camk2n1	utr_3	- && sp|Q6QWF9|CK2N1_MOUSE Calcium/calmodulin-dependent protein kinase II inhibitor 1 OS=Mus musculus OX=10090 GN=Camk2n1 PE=1 SV=1
4	138186214	+	m5C_32510	17	8	14	7	0.5	0.021	0.029	3.45193e-05	NaN	2	Camk2n1	utr_3	- && sp|Q6QWF9|CK2N1_MOUSE Calcium/calmodulin-dependent protein kinase II inhibitor 1 OS=Mus musculus OX=10090 GN=Camk2n1 PE=1 SV=1
4	138186210	+	m5C_33125	17	9	14	7	0.529	0	0	1.28605e-05	NaN	2	Camk2n1	utr_3	- && sp|Q6QWF9|CK2N1_MOUSE Calcium/calmodulin-dependent protein kinase II inhibitor 1 OS=Mus musculus OX=10090 GN=Camk2n1 PE=1 SV=1
4	138186215	+	m5C_33678	16	9	14	8	0.577	0.034	0.048	1.95354e-06	NaN	2	Camk2n1	utr_3	- && sp|Q6QWF9|CK2N1_MOUSE Calcium/calmodulin-dependent protein kinase II inhibitor 1 OS=Mus musculus OX=10090 GN=Camk2n1 PE=1 SV=1
4	138186216	+	m5C_43539	15	9	13	8	0.598	0.019	0.027	3.89621e-06	NaN	2	Camk2n1	utr_3	- && sp|Q6QWF9|CK2N1_MOUSE Calcium/calmodulin-dependent protein kinase II inhibitor 1 OS=Mus musculus OX=10090 GN=Camk2n1 PE=1 SV=1
4	138186213	+	m5C_44715	18	9	15	8	0.528	0.001	0.002	5.73516e-06	NaN	2	Camk2n1	utr_3	- && sp|Q6QWF9|CK2N1_MOUSE Calcium/calmodulin-dependent protein kinase II inhibitor 1 OS=Mus musculus OX=10090 GN=Camk2n1 PE=1 SV=1
16	20438770	-	m5C_5394	13	8	10	6	0.63	0.069	0.097	3.17605e-05	NaN	2	Camk2n2	utr_3	- && sp|Q78WH7|CK2N2_MOUSE Calcium/calmodulin-dependent protein kinase II inhibitor 2 OS=Mus musculus OX=10090 GN=Camk2n2 PE=1 SV=1
5	122902338	-	m5C_7843	27	11	29	11	0.396	0.011	0.015	1.35287e-06	NaN	2	Camkk2	utr_5	- && sp|Q8C078|KKCC2_MOUSE Calcium/calmodulin-dependent protein kinase kinase 2 OS=Mus musculus OX=10090 GN=Camkk2 PE=1 SV=2
5	122870243	-	m5C_9638	32	12	26	10	0.406	0.052	0.073	1.25485e-07	NaN	2	Camkk2	utr_3	- && sp|Q8C078|KKCC2_MOUSE Calcium/calmodulin-dependent protein kinase kinase 2 OS=Mus musculus OX=10090 GN=Camkk2 PE=1 SV=2
5	122870225	-	m5C_15631	34	12	28	12	0.516	0.139	0.24	3.33424e-11	NaN	3	Camkk2	utr_3	- && sp|Q8C078|KKCC2_MOUSE Calcium/calmodulin-dependent protein kinase kinase 2 OS=Mus musculus OX=10090 GN=Camkk2 PE=1 SV=2
5	122870238	-	m5C_18623	27	12	23	11	0.519	0.074	0.129	5.0415e-11	NaN	3	Camkk2	utr_3	- && sp|Q8C078|KKCC2_MOUSE Calcium/calmodulin-dependent protein kinase kinase 2 OS=Mus musculus OX=10090 GN=Camkk2 PE=1 SV=2
5	122870244	-	m5C_19186	29	10	23	8	0.357	0.036	0.051	8.59155e-06	NaN	2	Camkk2	utr_3	- && sp|Q8C078|KKCC2_MOUSE Calcium/calmodulin-dependent protein kinase kinase 2 OS=Mus musculus OX=10090 GN=Camkk2 PE=1 SV=2
5	122902339	-	m5C_20565	45	14	36	11	0.315	0.013	0.019	2.89339e-08	NaN	2	Camkk2	utr_5	- && sp|Q8C078|KKCC2_MOUSE Calcium/calmodulin-dependent protein kinase kinase 2 OS=Mus musculus OX=10090 GN=Camkk2 PE=1 SV=2
5	122902337	-	m5C_22696	44	12	36	11	0.298	0.064	0.091	2.65975e-07	NaN	2	Camkk2	utr_5	- && sp|Q8C078|KKCC2_MOUSE Calcium/calmodulin-dependent protein kinase kinase 2 OS=Mus musculus OX=10090 GN=Camkk2 PE=1 SV=2
5	122870240	-	m5C_24152	27	10	25	9	0.435	0.08	0.161	1.40217e-10	NaN	4	Camkk2	utr_3	- && sp|Q8C078|KKCC2_MOUSE Calcium/calmodulin-dependent protein kinase kinase 2 OS=Mus musculus OX=10090 GN=Camkk2 PE=1 SV=2
5	122902343	-	m5C_28745	42	11	33	9	0.27	0.021	0.029	3.41319e-06	NaN	2	Camkk2	utr_5	- && sp|Q8C078|KKCC2_MOUSE Calcium/calmodulin-dependent protein kinase kinase 2 OS=Mus musculus OX=10090 GN=Camkk2 PE=1 SV=2
5	122870239	-	m5C_31584	26	13	24	12	0.541	0.075	0.15	1.9984e-15	NaN	4	Camkk2	utr_3	- && sp|Q8C078|KKCC2_MOUSE Calcium/calmodulin-dependent protein kinase kinase 2 OS=Mus musculus OX=10090 GN=Camkk2 PE=1 SV=2
5	122902340	-	m5C_41782	46	17	38	14	0.383	0.027	0.038	3.39537e-11	NaN	2	Camkk2	utr_5	- && sp|Q8C078|KKCC2_MOUSE Calcium/calmodulin-dependent protein kinase kinase 2 OS=Mus musculus OX=10090 GN=Camkk2 PE=1 SV=2
5	122902341	-	m5C_43721	42	14	34	11	0.334	0.014	0.019	2.46018e-08	NaN	2	Camkk2	utr_5	- && sp|Q8C078|KKCC2_MOUSE Calcium/calmodulin-dependent protein kinase kinase 2 OS=Mus musculus OX=10090 GN=Camkk2 PE=1 SV=2
2	25873118	-	m5C_9242	13	11	11	9	0.816	0.021	0.03	1.51291e-08	NaN	2	Camsap1	utr_5	- && sp|A2AHC3|CAMP1_MOUSE Calmodulin-regulated spectrin-associated protein 1 OS=Mus musculus OX=10090 GN=Camsap1 PE=1 SV=1
2	25873126	-	m5C_18081	13	8	12	7	0.633	0.024	0.034	7.33114e-06	NaN	2	Camsap1	utr_5	- && sp|A2AHC3|CAMP1_MOUSE Calmodulin-regulated spectrin-associated protein 1 OS=Mus musculus OX=10090 GN=Camsap1 PE=1 SV=1
2	25873120	-	m5C_26138	13	11	11	9	0.816	0.021	0.03	1.51291e-08	NaN	2	Camsap1	utr_5	- && sp|A2AHC3|CAMP1_MOUSE Calmodulin-regulated spectrin-associated protein 1 OS=Mus musculus OX=10090 GN=Camsap1 PE=1 SV=1
2	25873123	-	m5C_29299	15	11	13	10	0.742	0.006	0.009	1.76754e-08	NaN	2	Camsap1	utr_5	- && sp|A2AHC3|CAMP1_MOUSE Calmodulin-regulated spectrin-associated protein 1 OS=Mus musculus OX=10090 GN=Camsap1 PE=1 SV=1
2	25873117	-	m5C_31120	13	11	11	9	0.846	0	0	9.22199e-09	NaN	2	Camsap1	utr_5	- && sp|A2AHC3|CAMP1_MOUSE Calmodulin-regulated spectrin-associated protein 1 OS=Mus musculus OX=10090 GN=Camsap1 PE=1 SV=1
2	25873121	-	m5C_44445	13	11	12	11	0.887	0.051	0.088	1.29452e-13	NaN	3	Camsap1	utr_5	- && sp|A2AHC3|CAMP1_MOUSE Calmodulin-regulated spectrin-associated protein 1 OS=Mus musculus OX=10090 GN=Camsap1 PE=1 SV=1
1	136273526	-	m5C_4278	34	10	25	8	0.363	0.076	0.108	4.39479e-06	NaN	2	Camsap2	utr_5	- && sp|Q8C1B1|CAMP2_MOUSE Calmodulin-regulated spectrin-associated protein 2 OS=Mus musculus OX=10090 GN=Camsap2 PE=1 SV=3
1	136273539	-	m5C_40721	31	18	23	14	0.602	0.032	0.045	1.49636e-12	NaN	2	Camsap2	utr_5	- && sp|Q8C1B1|CAMP2_MOUSE Calmodulin-regulated spectrin-associated protein 2 OS=Mus musculus OX=10090 GN=Camsap2 PE=1 SV=3
11	70577250	-	m5C_5160	20	16	16	13	0.799	0.048	0.068	9.70668e-13	NaN	2	Camta2	utr_5	- && sp|Q80Y50|CMTA2_MOUSE Calmodulin-binding transcription activator 2 OS=Mus musculus OX=10090 GN=Camta2 PE=2 SV=1
11	70577245	-	m5C_18579	21	20	16	16	0.963	0.026	0.037	0	NaN	2	Camta2	utr_5	- && sp|Q80Y50|CMTA2_MOUSE Calmodulin-binding transcription activator 2 OS=Mus musculus OX=10090 GN=Camta2 PE=2 SV=1
11	70577251	-	m5C_20157	18	14	14	11	0.78	0.005	0.007	7.19946e-11	NaN	2	Camta2	utr_5	- && sp|Q80Y50|CMTA2_MOUSE Calmodulin-binding transcription activator 2 OS=Mus musculus OX=10090 GN=Camta2 PE=2 SV=1
11	70577244	-	m5C_27131	21	14	16	11	0.697	0.012	0.017	1.34133e-10	NaN	2	Camta2	utr_5	- && sp|Q80Y50|CMTA2_MOUSE Calmodulin-binding transcription activator 2 OS=Mus musculus OX=10090 GN=Camta2 PE=2 SV=1
11	70577249	-	m5C_30401	21	20	16	16	0.963	0.026	0.037	0	NaN	2	Camta2	utr_5	- && sp|Q80Y50|CMTA2_MOUSE Calmodulin-binding transcription activator 2 OS=Mus musculus OX=10090 GN=Camta2 PE=2 SV=1
11	70577248	-	m5C_33961	19	19	15	15	0.979	0.015	0.021	0	NaN	2	Camta2	utr_5	- && sp|Q80Y50|CMTA2_MOUSE Calmodulin-binding transcription activator 2 OS=Mus musculus OX=10090 GN=Camta2 PE=2 SV=1
11	118302031	-	m5C_4817	20	13	18	11	0.688	0.133	0.188	9.86184e-10	NaN	2	Cant1	CDS	- && sp|Q8VCF1|CANT1_MOUSE Soluble calcium-activated nucleotidase 1 OS=Mus musculus OX=10090 GN=Cant1 PE=2 SV=1
11	118302033	-	m5C_10077	18	16	17	14	0.891	0.077	0.108	2.15383e-14	NaN	2	Cant1	CDS	- && sp|Q8VCF1|CANT1_MOUSE Soluble calcium-activated nucleotidase 1 OS=Mus musculus OX=10090 GN=Cant1 PE=2 SV=1
11	118302034	-	m5C_16690	16	13	15	12	0.857	0.101	0.143	2.34586e-11	NaN	2	Cant1	CDS	- && sp|Q8VCF1|CANT1_MOUSE Soluble calcium-activated nucleotidase 1 OS=Mus musculus OX=10090 GN=Cant1 PE=2 SV=1
11	118302036	-	m5C_33672	17	14	15	12	0.817	0.082	0.117	1.99863e-11	NaN	2	Cant1	CDS	- && sp|Q8VCF1|CANT1_MOUSE Soluble calcium-activated nucleotidase 1 OS=Mus musculus OX=10090 GN=Cant1 PE=2 SV=1
11	118301887	-	m5C_38002	40	13	33	10	0.33	0.056	0.079	2.0513e-08	NaN	2	Cant1	CDS	- && sp|Q8VCF1|CANT1_MOUSE Soluble calcium-activated nucleotidase 1 OS=Mus musculus OX=10090 GN=Cant1 PE=2 SV=1
17	26192078	-	m5C_9733	16	12	14	11	0.723	0.062	0.087	4.26152e-09	NaN	2	Capn15	CDS	- && sp|Q9JLG8|CAN15_MOUSE Calpain-15 OS=Mus musculus OX=10090 GN=Capn15 PE=1 SV=1
17	26183099	-	m5C_18466	52	16	40	12	0.312	0.008	0.011	1.49462e-09	NaN	2	Capn15	CDS	- && sp|Q9JLG8|CAN15_MOUSE Calpain-15 OS=Mus musculus OX=10090 GN=Capn15 PE=1 SV=1
17	26183605	-	m5C_21055	52	15	41	12	0.31	0.03	0.042	3.38735e-09	NaN	2	Capn15	CDS	- && sp|Q9JLG8|CAN15_MOUSE Calpain-15 OS=Mus musculus OX=10090 GN=Capn15 PE=1 SV=1
17	26192162	-	m5C_26083	12	9	11	8	0.709	0.068	0.117	1.12504e-08	NaN	3	Capn15	CDS	- && sp|Q9JLG8|CAN15_MOUSE Calpain-15 OS=Mus musculus OX=10090 GN=Capn15 PE=1 SV=1
17	26192158	-	m5C_26841	13	10	11	8	0.762	0.067	0.095	8.18601e-08	NaN	2	Capn15	CDS	- && sp|Q9JLG8|CAN15_MOUSE Calpain-15 OS=Mus musculus OX=10090 GN=Capn15 PE=1 SV=1
17	26183100	-	m5C_29540	54	16	42	13	0.331	0.045	0.064	6.30351e-10	NaN	2	Capn15	CDS	- && sp|Q9JLG8|CAN15_MOUSE Calpain-15 OS=Mus musculus OX=10090 GN=Capn15 PE=1 SV=1
3	14933799	+	m5C_46252	47	11	40	9	0.24	0.025	0.035	1.83894e-06	NaN	2	Car3	-	- && sp|P16015|CAH3_MOUSE Carbonic anhydrase 3 OS=Mus musculus OX=10090 GN=Ca3 PE=1 SV=3
8	122645307	-	m5C_15337	31	9	25	7	0.311	0.057	0.08	2.46013e-05	NaN	2	Car5a	-	- && sp|P23589|CAH5A_MOUSE Carbonic anhydrase 5A, mitochondrial OS=Mus musculus OX=10090 GN=Ca5a PE=1 SV=2
8	122645309	-	m5C_34617	31	9	24	7	0.317	0.065	0.092	4.50688e-05	NaN	2	Car5a	-	- && sp|P23589|CAH5A_MOUSE Carbonic anhydrase 5A, mitochondrial OS=Mus musculus OX=10090 GN=Ca5a PE=1 SV=2
15	78662210	-	m5C_34727	38	12	32	10	0.322	0.042	0.06	5.02255e-07	NaN	2	Card10	CDS	- && sp|P58660|CAR10_MOUSE Caspase recruitment domain-containing protein 10 OS=Mus musculus OX=10090 GN=Card10 PE=1 SV=1
11	115704359	-	m5C_45641	27	12	22	10	0.481	0.132	0.187	8.07355e-08	NaN	2	Caskin2	utr_5	- && sp|Q8VHK1|CSKI2_MOUSE Caskin-2 OS=Mus musculus OX=10090 GN=Caskin2 PE=1 SV=3
17	31833976	-	m5C_4753	42	11	31	9	0.35	0.106	0.15	9.69827e-07	NaN	2	Cbs	-	- && sp|Q91WT9|CBS_MOUSE Cystathionine beta-synthase OS=Mus musculus OX=10090 GN=Cbs PE=1 SV=3
17	31833919	-	m5C_10178	26	10	20	8	0.452	0.123	0.173	1.99541e-06	NaN	2	Cbs	-	- && sp|Q91WT9|CBS_MOUSE Cystathionine beta-synthase OS=Mus musculus OX=10090 GN=Cbs PE=1 SV=3
17	31833964	-	m5C_29211	38	12	29	9	0.373	0.09	0.127	4.00351e-07	NaN	2	Cbs	-	- && sp|Q91WT9|CBS_MOUSE Cystathionine beta-synthase OS=Mus musculus OX=10090 GN=Cbs PE=1 SV=3
17	31833962	-	m5C_34766	41	15	31	12	0.433	0.098	0.138	2.24489e-09	NaN	2	Cbs	-	- && sp|Q91WT9|CBS_MOUSE Cystathionine beta-synthase OS=Mus musculus OX=10090 GN=Cbs PE=1 SV=3
17	31833912	-	m5C_35938	23	13	18	10	0.601	0.093	0.132	8.06778e-09	NaN	2	Cbs	-	- && sp|Q91WT9|CBS_MOUSE Cystathionine beta-synthase OS=Mus musculus OX=10090 GN=Cbs PE=1 SV=3
17	31833949	-	m5C_42189	36	11	27	9	0.384	0.101	0.143	7.56468e-07	NaN	2	Cbs	-	- && sp|Q91WT9|CBS_MOUSE Cystathionine beta-synthase OS=Mus musculus OX=10090 GN=Cbs PE=1 SV=3
6	51447629	+	m5C_15623	48	12	40	10	0.256	0.012	0.018	2.08683e-07	NaN	2	Cbx3	-	- && sp|Q13185|CBX3_HUMAN Chromobox protein homolog 3 OS=Homo sapiens OX=9606 GN=CBX3 PE=1 SV=4
6	51447630	+	m5C_19749	41	11	35	9	0.276	0.009	0.013	7.89364e-07	NaN	2	Cbx3	-	- && sp|Q13185|CBX3_HUMAN Chromobox protein homolog 3 OS=Homo sapiens OX=9606 GN=CBX3 PE=1 SV=4
15	79551459	+	m5C_29808	45	15	37	12	0.333	0.005	0.008	5.24933e-09	NaN	2	Cby1	utr_3	- && sp|Q9D1C2|CBY1_MOUSE Protein chibby homolog 1 OS=Mus musculus OX=10090 GN=Cby1 PE=1 SV=1
15	79551453	+	m5C_31566	50	15	41	12	0.3	0.027	0.039	3.00093e-09	NaN	2	Cby1	utr_3	- && sp|Q9D1C2|CBY1_MOUSE Protein chibby homolog 1 OS=Mus musculus OX=10090 GN=Cby1 PE=1 SV=1
15	79551452	+	m5C_33839	48	13	39	11	0.279	0.002	0.003	8.06884e-08	NaN	2	Cby1	utr_3	- && sp|Q9D1C2|CBY1_MOUSE Protein chibby homolog 1 OS=Mus musculus OX=10090 GN=Cby1 PE=1 SV=1
1	34476917	-	m5C_15924	47	14	37	11	0.309	0.025	0.036	1.68387e-08	NaN	2	Ccdc115	-	- && sp|Q8VE99|CC115_MOUSE Coiled-coil domain-containing protein 115 OS=Mus musculus OX=10090 GN=Ccdc115 PE=1 SV=1
1	34477943	-	m5C_33174	60	15	50	12	0.256	0.031	0.044	1.06753e-08	NaN	2	Ccdc115	-	- && sp|Q8VE99|CC115_MOUSE Coiled-coil domain-containing protein 115 OS=Mus musculus OX=10090 GN=Ccdc115 PE=1 SV=1
11	5491984	-	m5C_12471	90	23	98	25	0.258	0.027	0.038	7.30527e-14	NaN	2	Ccdc117	CDS	- && sp|Q6PB51|CC117_MOUSE Coiled-coil domain-containing protein 117 OS=Mus musculus OX=10090 GN=Ccdc117 PE=1 SV=1
11	5491988	-	m5C_23674	99	24	107	26	0.251	0.027	0.038	4.44089e-15	NaN	2	Ccdc117	CDS	- && sp|Q6PB51|CC117_MOUSE Coiled-coil domain-containing protein 117 OS=Mus musculus OX=10090 GN=Ccdc117 PE=1 SV=1
11	4098610	-	m5C_17879	61	22	48	18	0.384	0.056	0.079	5.9619e-14	NaN	2	Ccdc157	CDS	- && sp|Q5SPX1|CC157_MOUSE Coiled-coil domain-containing protein 157 OS=Mus musculus OX=10090 GN=Ccdc157 PE=1 SV=1
11	4098609	-	m5C_27259	61	19	48	15	0.319	0.016	0.023	1.51126e-11	NaN	2	Ccdc157	CDS	- && sp|Q5SPX1|CC157_MOUSE Coiled-coil domain-containing protein 157 OS=Mus musculus OX=10090 GN=Ccdc157 PE=1 SV=1
16	27207774	+	m5C_17128	25	12	20	9	0.469	0.034	0.048	1.34632e-07	NaN	2	Ccdc50	utr_5	- && sp|Q810U5|CCD50_MOUSE Coiled-coil domain-containing protein 50 OS=Mus musculus OX=10090 GN=Ccdc50 PE=1 SV=1
10	69933035	+	m5C_18730	25	8	22	7	0.343	0.047	0.066	4.2957e-05	NaN	2	Ccdc6	utr_5	- && sp|D3YZP9|CCDC6_MOUSE Coiled-coil domain-containing protein 6 OS=Mus musculus OX=10090 GN=Ccdc6 PE=1 SV=1
12	108171830	-	m5C_19857	24	14	19	10	0.544	0.071	0.101	1.31169e-09	NaN	2	Ccdc85c	utr_3	- && sp|E9Q6B2|CC85C_MOUSE Coiled-coil domain-containing protein 85C OS=Mus musculus OX=10090 GN=Ccdc85c PE=1 SV=1
12	108171832	-	m5C_22061	27	18	21	14	0.667	0.048	0.068	6.25056e-14	NaN	2	Ccdc85c	utr_3	- && sp|E9Q6B2|CC85C_MOUSE Coiled-coil domain-containing protein 85C OS=Mus musculus OX=10090 GN=Ccdc85c PE=1 SV=1
12	108171842	-	m5C_24970	29	13	23	10	0.425	0.043	0.061	3.71403e-08	NaN	2	Ccdc85c	utr_3	- && sp|E9Q6B2|CC85C_MOUSE Coiled-coil domain-containing protein 85C OS=Mus musculus OX=10090 GN=Ccdc85c PE=1 SV=1
12	108171828	-	m5C_26253	26	15	20	11	0.555	0.057	0.081	1.22465e-10	NaN	2	Ccdc85c	utr_3	- && sp|E9Q6B2|CC85C_MOUSE Coiled-coil domain-containing protein 85C OS=Mus musculus OX=10090 GN=Ccdc85c PE=1 SV=1
12	108171836	-	m5C_26359	26	14	21	11	0.528	0.091	0.128	5.26607e-10	NaN	2	Ccdc85c	utr_3	- && sp|E9Q6B2|CC85C_MOUSE Coiled-coil domain-containing protein 85C OS=Mus musculus OX=10090 GN=Ccdc85c PE=1 SV=1
12	108171841	-	m5C_44681	28	12	23	9	0.412	0.022	0.032	2.35293e-07	NaN	2	Ccdc85c	utr_3	- && sp|E9Q6B2|CC85C_MOUSE Coiled-coil domain-containing protein 85C OS=Mus musculus OX=10090 GN=Ccdc85c PE=1 SV=1
11	6546618	+	m5C_29440	10	7	8	6	0.75	0.035	0.05	3.1015e-05	NaN	2	Ccm2	utr_3	- && sp|Q8K2Y9|CCM2_MOUSE Cerebral cavernous malformations protein 2 homolog OS=Mus musculus OX=10090 GN=Ccm2 PE=1 SV=1
14	51045053	-	m5C_11061	57	20	49	19	0.355	0.084	0.119	3.87357e-13	NaN	2	Ccnb1ip1","Rpph1	-	- && sp|D3Z3K2|CIP1_MOUSE E3 ubiquitin-protein ligase CCNB1IP1 OS=Mus musculus OX=10090 GN=Ccnb1ip1 PE=1 SV=1;- && -
14	51045064	-	m5C_24748	39	11	35	10	0.315	0.055	0.095	9.89256e-09	NaN	3	Ccnb1ip1","Rpph1	-	- && sp|D3Z3K2|CIP1_MOUSE E3 ubiquitin-protein ligase CCNB1IP1 OS=Mus musculus OX=10090 GN=Ccnb1ip1 PE=1 SV=1;- && -
14	51045091	-	m5C_37563	33	12	28	11	0.399	0.031	0.053	1.85429e-10	NaN	3	Ccnb1ip1","Rpph1	-	- && sp|D3Z3K2|CIP1_MOUSE E3 ubiquitin-protein ligase CCNB1IP1 OS=Mus musculus OX=10090 GN=Ccnb1ip1 PE=1 SV=1;- && -
14	51045047	-	m5C_40846	41	17	32	13	0.404	0.031	0.044	3.62164e-11	NaN	2	Ccnb1ip1","Rpph1	-	- && sp|D3Z3K2|CIP1_MOUSE E3 ubiquitin-protein ligase CCNB1IP1 OS=Mus musculus OX=10090 GN=Ccnb1ip1 PE=1 SV=1;- && -
7	144485684	-	m5C_3389	25	11	18	8	0.545	0.11	0.155	2.90482e-07	NaN	2	Ccnd1	utr_3	- && sp|P25322|CCND1_MOUSE G1/S-specific cyclin-D1 OS=Mus musculus OX=10090 GN=Ccnd1 PE=1 SV=1
7	144485685	-	m5C_17716	27	12	19	9	0.55	0.106	0.15	5.80132e-08	NaN	2	Ccnd1	utr_3	- && sp|P25322|CCND1_MOUSE G1/S-specific cyclin-D1 OS=Mus musculus OX=10090 GN=Ccnd1 PE=1 SV=1
7	144485687	-	m5C_21077	28	11	20	8	0.524	0.124	0.176	3.65173e-07	NaN	2	Ccnd1	utr_3	- && sp|P25322|CCND1_MOUSE G1/S-specific cyclin-D1 OS=Mus musculus OX=10090 GN=Ccnd1 PE=1 SV=1
7	144485683	-	m5C_29629	26	12	18	9	0.565	0.096	0.135	4.81071e-08	NaN	2	Ccnd1	utr_3	- && sp|P25322|CCND1_MOUSE G1/S-specific cyclin-D1 OS=Mus musculus OX=10090 GN=Ccnd1 PE=1 SV=1
19	4876478	-	m5C_4073	36	14	29	12	0.422	0.105	0.149	6.87921e-09	NaN	2	Ccs	-	- && sp|Q9WU84|CCS_MOUSE Copper chaperone for superoxide dismutase OS=Mus musculus OX=10090 GN=Ccs PE=1 SV=1
19	4881363	-	m5C_16838	25	17	19	14	0.739	0.091	0.128	2.49245e-13	NaN	2	Ccs	-	- && sp|Q9WU84|CCS_MOUSE Copper chaperone for superoxide dismutase OS=Mus musculus OX=10090 GN=Ccs PE=1 SV=1
19	4876467	-	m5C_17487	37	9	30	8	0.264	0.033	0.046	2.99032e-05	NaN	2	Ccs	-	- && sp|Q9WU84|CCS_MOUSE Copper chaperone for superoxide dismutase OS=Mus musculus OX=10090 GN=Ccs PE=1 SV=1
19	4881360	-	m5C_23176	25	15	19	12	0.678	0.126	0.178	7.2511e-11	NaN	2	Ccs	-	- && sp|Q9WU84|CCS_MOUSE Copper chaperone for superoxide dismutase OS=Mus musculus OX=10090 GN=Ccs PE=1 SV=1
19	4876482	-	m5C_25804	36	15	29	13	0.463	0.092	0.13	4.78594e-10	NaN	2	Ccs	-	- && sp|Q9WU84|CCS_MOUSE Copper chaperone for superoxide dismutase OS=Mus musculus OX=10090 GN=Ccs PE=1 SV=1
19	4876480	-	m5C_29563	35	13	28	12	0.418	0.098	0.139	9.12097e-09	NaN	2	Ccs	-	- && sp|Q9WU84|CCS_MOUSE Copper chaperone for superoxide dismutase OS=Mus musculus OX=10090 GN=Ccs PE=1 SV=1
19	4881385	-	m5C_35859	14	10	11	8	0.733	0.125	0.176	1.16876e-07	NaN	2	Ccs	-	- && sp|Q9WU84|CCS_MOUSE Copper chaperone for superoxide dismutase OS=Mus musculus OX=10090 GN=Ccs PE=1 SV=1
19	4881362	-	m5C_37908	26	18	20	14	0.744	0.087	0.122	8.9817e-14	NaN	2	Ccs	-	- && sp|Q9WU84|CCS_MOUSE Copper chaperone for superoxide dismutase OS=Mus musculus OX=10090 GN=Ccs PE=1 SV=1
19	4876446	-	m5C_42319	28	11	22	9	0.428	0.086	0.122	1.02064e-06	NaN	2	Ccs	-	- && sp|Q9WU84|CCS_MOUSE Copper chaperone for superoxide dismutase OS=Mus musculus OX=10090 GN=Ccs PE=1 SV=1
12	111343895	-	m5C_41009	22	9	25	11	0.451	0.074	0.105	8.97796e-06	NaN	2	Cdc42bpb	utr_5	- && sp|Q7TT50|MRCKB_MOUSE Serine/threonine-protein kinase MRCK beta OS=Mus musculus OX=10090 GN=Cdc42bpb PE=1 SV=2
13	17979040	-	m5C_3030	58	20	52	19	0.36	0.04	0.069	0	NaN	3	Cdk13	CDS	- && sp|Q69ZA1|CDK13_MOUSE Cyclin-dependent kinase 13 OS=Mus musculus OX=10090 GN=Cdk13 PE=1 SV=3
13	17979034	-	m5C_10908	63	18	53	15	0.286	0.021	0.029	9.25365e-11	NaN	2	Cdk13	CDS	- && sp|Q69ZA1|CDK13_MOUSE Cyclin-dependent kinase 13 OS=Mus musculus OX=10090 GN=Cdk13 PE=1 SV=3
13	17979021	-	m5C_15910	63	16	58	14	0.258	0.019	0.034	2.89102e-13	NaN	3	Cdk13	CDS	- && sp|Q69ZA1|CDK13_MOUSE Cyclin-dependent kinase 13 OS=Mus musculus OX=10090 GN=Cdk13 PE=1 SV=3
13	17979042	-	m5C_22036	58	22	53	21	0.386	0.034	0.059	0	NaN	3	Cdk13	CDS	- && sp|Q69ZA1|CDK13_MOUSE Cyclin-dependent kinase 13 OS=Mus musculus OX=10090 GN=Cdk13 PE=1 SV=3
13	17979030	-	m5C_29063	63	17	58	16	0.285	0.029	0.049	1.04361e-14	NaN	3	Cdk13	CDS	- && sp|Q69ZA1|CDK13_MOUSE Cyclin-dependent kinase 13 OS=Mus musculus OX=10090 GN=Cdk13 PE=1 SV=3
13	17979045	-	m5C_40599	61	19	55	17	0.315	0.025	0.043	1.11022e-16	NaN	3	Cdk13	CDS	- && sp|Q69ZA1|CDK13_MOUSE Cyclin-dependent kinase 13 OS=Mus musculus OX=10090 GN=Cdk13 PE=1 SV=3
13	17979036	-	m5C_43489	64	17	58	16	0.279	0.022	0.038	1.19904e-14	NaN	3	Cdk13	CDS	- && sp|Q69ZA1|CDK13_MOUSE Cyclin-dependent kinase 13 OS=Mus musculus OX=10090 GN=Cdk13 PE=1 SV=3
13	17979046	-	m5C_43990	69	18	58	16	0.272	0.043	0.061	4.5788e-11	NaN	2	Cdk13	CDS	- && sp|Q69ZA1|CDK13_MOUSE Cyclin-dependent kinase 13 OS=Mus musculus OX=10090 GN=Cdk13 PE=1 SV=3
10	128540720	-	m5C_4387	50	16	40	14	0.364	0.086	0.122	3.26619e-10	NaN	2	Cdk2	-	- && sp|O55076|CDK2_CRIGR Cyclin-dependent kinase 2 OS=Cricetulus griseus OX=10029 GN=CDK2 PE=1 SV=1
10	128540732	-	m5C_4448	40	11	35	10	0.306	0.031	0.053	4.82018e-09	NaN	3	Cdk2	-	- && sp|O55076|CDK2_CRIGR Cyclin-dependent kinase 2 OS=Cricetulus griseus OX=10029 GN=CDK2 PE=1 SV=1
10	128540734	-	m5C_12957	41	13	36	12	0.341	0.037	0.064	8.14473e-11	NaN	3	Cdk2	-	- && sp|O55076|CDK2_CRIGR Cyclin-dependent kinase 2 OS=Cricetulus griseus OX=10029 GN=CDK2 PE=1 SV=1
10	128540733	-	m5C_14302	38	13	33	12	0.376	0.043	0.075	2.16265e-11	NaN	3	Cdk2	-	- && sp|O55076|CDK2_CRIGR Cyclin-dependent kinase 2 OS=Cricetulus griseus OX=10029 GN=CDK2 PE=1 SV=1
10	128540741	-	m5C_28053	45	10	37	8	0.232	0.005	0.007	8.40663e-06	NaN	2	Cdk2	-	- && sp|O55076|CDK2_CRIGR Cyclin-dependent kinase 2 OS=Cricetulus griseus OX=10029 GN=CDK2 PE=1 SV=1
10	128540735	-	m5C_34770	40	16	35	15	0.436	0.051	0.088	1.9873e-14	NaN	3	Cdk2	-	- && sp|O55076|CDK2_CRIGR Cyclin-dependent kinase 2 OS=Cricetulus griseus OX=10029 GN=CDK2 PE=1 SV=1
10	128540740	-	m5C_41177	41	12	32	10	0.322	0.034	0.048	2.72088e-07	NaN	2	Cdk2	-	- && sp|O55076|CDK2_CRIGR Cyclin-dependent kinase 2 OS=Cricetulus griseus OX=10029 GN=CDK2 PE=1 SV=1
5	124492583	-	m5C_451	65	20	71	21	0.304	0.017	0.023	3.53395e-12	NaN	2	Cdk2ap1	utr_5	- && sp|P49119|CDKA1_MESAU Cyclin-dependent kinase 2-associated protein 1 OS=Mesocricetus auratus OX=10036 GN=CDK2AP1 PE=2 SV=1
5	124492598	-	m5C_5406	57	14	62	15	0.253	0.012	0.018	2.23612e-08	NaN	2	Cdk2ap1	utr_5	- && sp|P49119|CDKA1_MESAU Cyclin-dependent kinase 2-associated protein 1 OS=Mesocricetus auratus OX=10036 GN=CDK2AP1 PE=2 SV=1
5	124492551	-	m5C_6576	78	17	66	14	0.221	0.006	0.01	6.08402e-14	NaN	3	Cdk2ap1	utr_5	- && sp|P49119|CDKA1_MESAU Cyclin-dependent kinase 2-associated protein 1 OS=Mesocricetus auratus OX=10036 GN=CDK2AP1 PE=2 SV=1
5	124492450	-	m5C_28472	114	26	94	22	0.236	0.019	0.027	6.66134e-16	NaN	2	Cdk2ap1	utr_5	- && sp|P49119|CDKA1_MESAU Cyclin-dependent kinase 2-associated protein 1 OS=Mesocricetus auratus OX=10036 GN=CDK2AP1 PE=2 SV=1
5	124492446	-	m5C_29896	107	32	88	27	0.31	0.046	0.065	0	NaN	2	Cdk2ap1	utr_5	- && sp|P49119|CDKA1_MESAU Cyclin-dependent kinase 2-associated protein 1 OS=Mesocricetus auratus OX=10036 GN=CDK2AP1 PE=2 SV=1
5	124492547	-	m5C_34982	88	29	67	21	0.32	0.015	0.022	0	NaN	2	Cdk2ap1	utr_5	- && sp|P49119|CDKA1_MESAU Cyclin-dependent kinase 2-associated protein 1 OS=Mesocricetus auratus OX=10036 GN=CDK2AP1 PE=2 SV=1
5	124492449	-	m5C_36128	117	31	97	26	0.272	0.019	0.026	0	NaN	2	Cdk2ap1	utr_5	- && sp|P49119|CDKA1_MESAU Cyclin-dependent kinase 2-associated protein 1 OS=Mesocricetus auratus OX=10036 GN=CDK2AP1 PE=2 SV=1
5	124492448	-	m5C_38584	112	29	92	24	0.262	0.013	0.018	0	NaN	2	Cdk2ap1	utr_5	- && sp|P49119|CDKA1_MESAU Cyclin-dependent kinase 2-associated protein 1 OS=Mesocricetus auratus OX=10036 GN=CDK2AP1 PE=2 SV=1
5	24624343	-	m5C_210	82	21	63	15	0.242	0.024	0.034	1.42919e-12	NaN	2	Cdk5	utr_3	- && sp|Q02399|CDK5_BOVIN Cyclin-dependent-like kinase 5 OS=Bos taurus OX=9913 GN=CDK5 PE=1 SV=2
5	24624353	-	m5C_9334	92	39	75	31	0.42	0.014	0.02	0	NaN	2	Cdk5	utr_3	- && sp|Q02399|CDK5_BOVIN Cyclin-dependent-like kinase 5 OS=Bos taurus OX=9913 GN=CDK5 PE=1 SV=2
5	24624342	-	m5C_44218	93	23	76	18	0.245	0.021	0.029	3.73035e-14	NaN	2	Cdk5	utr_3	- && sp|Q02399|CDK5_BOVIN Cyclin-dependent-like kinase 5 OS=Bos taurus OX=9913 GN=CDK5 PE=1 SV=2
6	120643422	+	m5C_1049	37	23	28	18	0.635	0	0.001	0	NaN	2	Cecr2	utr_5	- && sp|E9Q2Z1|CECR2_MOUSE Cat eye syndrome critical region protein 2 homolog OS=Mus musculus OX=10090 GN=Cecr2 PE=1 SV=1
6	120643425	+	m5C_4860	37	23	29	18	0.656	0.05	0.071	0	NaN	2	Cecr2	utr_5	- && sp|E9Q2Z1|CECR2_MOUSE Cat eye syndrome critical region protein 2 homolog OS=Mus musculus OX=10090 GN=Cecr2 PE=1 SV=1
6	120643427	+	m5C_10461	36	19	28	15	0.584	0.101	0.143	2.89324e-13	NaN	2	Cecr2	utr_5	- && sp|E9Q2Z1|CECR2_MOUSE Cat eye syndrome critical region protein 2 homolog OS=Mus musculus OX=10090 GN=Cecr2 PE=1 SV=1
6	120643428	+	m5C_20168	37	18	29	15	0.537	0.081	0.115	1.69731e-12	NaN	2	Cecr2	utr_5	- && sp|E9Q2Z1|CECR2_MOUSE Cat eye syndrome critical region protein 2 homolog OS=Mus musculus OX=10090 GN=Cecr2 PE=1 SV=1
6	120643419	+	m5C_20521	34	15	26	11	0.445	0.017	0.024	6.2406e-10	NaN	2	Cecr2	utr_5	- && sp|E9Q2Z1|CECR2_MOUSE Cat eye syndrome critical region protein 2 homolog OS=Mus musculus OX=10090 GN=Cecr2 PE=1 SV=1
6	120643423	+	m5C_37915	32	16	27	13	0.503	0.064	0.111	2.88658e-15	NaN	3	Cecr2	utr_5	- && sp|E9Q2Z1|CECR2_MOUSE Cat eye syndrome critical region protein 2 homolog OS=Mus musculus OX=10090 GN=Cecr2 PE=1 SV=1
6	120643418	+	m5C_43445	32	14	25	11	0.433	0.024	0.034	3.44111e-09	NaN	2	Cecr2	utr_5	- && sp|E9Q2Z1|CECR2_MOUSE Cat eye syndrome critical region protein 2 homolog OS=Mus musculus OX=10090 GN=Cecr2 PE=1 SV=1
2	90848165	+	m5C_43239	60	13	69	14	0.215	0.001	0.002	2.69179e-07	NaN	2	Celf1	utr_3	- && sp|P28659|CELF1_MOUSE CUGBP Elav-like family member 1 OS=Mus musculus OX=10090 GN=Celf1 PE=1 SV=2
9	44322814	-	m5C_15762	20	10	17	8	0.499	0.018	0.025	1.60506e-06	NaN	2	Cenatac	utr_3	- && sp|Q4VA36|CATAC_MOUSE Centrosomal AT-AC splicing factor OS=Mus musculus OX=10090 GN=Cenatac PE=2 SV=1
9	44322812	-	m5C_31508	19	9	16	8	0.489	0.063	0.089	6.46254e-06	NaN	2	Cenatac	utr_3	- && sp|Q4VA36|CATAC_MOUSE Centrosomal AT-AC splicing factor OS=Mus musculus OX=10090 GN=Cenatac PE=2 SV=1
11	120603005	-	m5C_12033	13	11	11	9	0.819	0.074	0.105	9.28727e-09	NaN	2	Cenpx	-	- && sp|Q8C4X1|CENPX_MOUSE Centromere protein X OS=Mus musculus OX=10090 GN=Cenpx PE=2 SV=1
11	120603010	-	m5C_14416	12	9	10	7	0.792	0.088	0.125	1.2849e-07	NaN	2	Cenpx	-	- && sp|Q8C4X1|CENPX_MOUSE Centromere protein X OS=Mus musculus OX=10090 GN=Cenpx PE=2 SV=1
11	120603000	-	m5C_14999	13	10	11	9	0.821	0.062	0.088	1.86054e-08	NaN	2	Cenpx	-	- && sp|Q8C4X1|CENPX_MOUSE Centromere protein X OS=Mus musculus OX=10090 GN=Cenpx PE=2 SV=1
11	120603001	-	m5C_17394	13	9	12	7	0.705	0.145	0.205	7.49081e-07	NaN	2	Cenpx	-	- && sp|Q8C4X1|CENPX_MOUSE Centromere protein X OS=Mus musculus OX=10090 GN=Cenpx PE=2 SV=1
11	120603004	-	m5C_28529	13	11	12	9	0.825	0.065	0.092	1.07902e-08	NaN	2	Cenpx	-	- && sp|Q8C4X1|CENPX_MOUSE Centromere protein X OS=Mus musculus OX=10090 GN=Cenpx PE=2 SV=1
11	120603006	-	m5C_38430	13	10	11	9	0.821	0.062	0.088	1.86054e-08	NaN	2	Cenpx	-	- && sp|Q8C4X1|CENPX_MOUSE Centromere protein X OS=Mus musculus OX=10090 GN=Cenpx PE=2 SV=1
11	120603011	-	m5C_38615	14	9	12	7	0.709	0.147	0.209	4.36818e-07	NaN	2	Cenpx	-	- && sp|Q8C4X1|CENPX_MOUSE Centromere protein X OS=Mus musculus OX=10090 GN=Cenpx PE=2 SV=1
11	120603008	-	m5C_43685	12	10	10	8	0.804	0.08	0.113	8.90706e-08	NaN	2	Cenpx	-	- && sp|Q8C4X1|CENPX_MOUSE Centromere protein X OS=Mus musculus OX=10090 GN=Cenpx PE=2 SV=1
11	120603002	-	m5C_44428	14	10	12	8	0.728	0.138	0.195	1.1807e-07	NaN	2	Cenpx	-	- && sp|Q8C4X1|CENPX_MOUSE Centromere protein X OS=Mus musculus OX=10090 GN=Cenpx PE=2 SV=1
9	45714595	-	m5C_3154	15	13	13	11	0.883	0.083	0.117	3.92375e-12	NaN	2	Cep164	CDS	- && sp|Q5DU05|CE164_MOUSE Centrosomal protein of 164 kDa OS=Mus musculus OX=10090 GN=Cep164 PE=1 SV=2
9	45714582	-	m5C_7239	16	13	13	11	0.854	0.053	0.076	1.75633e-11	NaN	2	Cep164	CDS	- && sp|Q5DU05|CE164_MOUSE Centrosomal protein of 164 kDa OS=Mus musculus OX=10090 GN=Cep164 PE=1 SV=2
9	45714592	-	m5C_11100	14	12	12	11	0.867	0.094	0.134	3.53932e-11	NaN	2	Cep164	CDS	- && sp|Q5DU05|CE164_MOUSE Centrosomal protein of 164 kDa OS=Mus musculus OX=10090 GN=Cep164 PE=1 SV=2
9	45714593	-	m5C_15175	14	13	12	11	0.893	0.076	0.107	1.28765e-11	NaN	2	Cep164	CDS	- && sp|Q5DU05|CE164_MOUSE Centrosomal protein of 164 kDa OS=Mus musculus OX=10090 GN=Cep164 PE=1 SV=2
9	45714594	-	m5C_19787	16	13	13	11	0.824	0.125	0.176	3.18157e-11	NaN	2	Cep164	CDS	- && sp|Q5DU05|CE164_MOUSE Centrosomal protein of 164 kDa OS=Mus musculus OX=10090 GN=Cep164 PE=1 SV=2
9	45714581	-	m5C_28389	18	12	15	10	0.662	0.071	0.1	4.65263e-09	NaN	2	Cep164	CDS	- && sp|Q5DU05|CE164_MOUSE Centrosomal protein of 164 kDa OS=Mus musculus OX=10090 GN=Cep164 PE=1 SV=2
18	67774356	-	m5C_2916	31	16	25	14	0.554	0.138	0.196	3.0983e-11	NaN	2	Cep76	utr_5	- && sp|Q0VEJ0|CEP76_MOUSE Centrosomal protein of 76 kDa OS=Mus musculus OX=10090 GN=Cep76 PE=1 SV=1
18	67774353	-	m5C_9891	33	19	26	16	0.617	0.124	0.175	7.50511e-14	NaN	2	Cep76	utr_5	- && sp|Q0VEJ0|CEP76_MOUSE Centrosomal protein of 76 kDa OS=Mus musculus OX=10090 GN=Cep76 PE=1 SV=1
18	67774355	-	m5C_12840	26	10	23	9	0.427	0.049	0.085	1.10455e-08	NaN	3	Cep76	utr_5	- && sp|Q0VEJ0|CEP76_MOUSE Centrosomal protein of 76 kDa OS=Mus musculus OX=10090 GN=Cep76 PE=1 SV=1
18	67774350	-	m5C_28098	33	11	26	10	0.407	0.143	0.202	3.19486e-07	NaN	2	Cep76	utr_5	- && sp|Q0VEJ0|CEP76_MOUSE Centrosomal protein of 76 kDa OS=Mus musculus OX=10090 GN=Cep76 PE=1 SV=1
4	133866645	-	m5C_3601	19	15	17	13	0.791	0.019	0.026	1.16418e-12	NaN	2	Cep85	-	- && sp|Q8BMK0|CEP85_MOUSE Centrosomal protein of 85 kDa OS=Mus musculus OX=10090 GN=Cep85 PE=1 SV=2
4	133875081	-	m5C_8037	36	16	31	13	0.437	0.018	0.025	1.77212e-10	NaN	2	Cep85	-	- && sp|Q8BMK0|CEP85_MOUSE Centrosomal protein of 85 kDa OS=Mus musculus OX=10090 GN=Cep85 PE=1 SV=2
4	133866631	-	m5C_8857	19	15	17	14	0.794	0.067	0.117	0	NaN	3	Cep85	-	- && sp|Q8BMK0|CEP85_MOUSE Centrosomal protein of 85 kDa OS=Mus musculus OX=10090 GN=Cep85 PE=1 SV=2
4	133875083	-	m5C_24656	32	17	29	15	0.524	0.033	0.058	2.22045e-16	NaN	3	Cep85	-	- && sp|Q8BMK0|CEP85_MOUSE Centrosomal protein of 85 kDa OS=Mus musculus OX=10090 GN=Cep85 PE=1 SV=2
4	133866632	-	m5C_24762	18	14	16	13	0.775	0.095	0.165	0	NaN	3	Cep85	-	- && sp|Q8BMK0|CEP85_MOUSE Centrosomal protein of 85 kDa OS=Mus musculus OX=10090 GN=Cep85 PE=1 SV=2
4	133875089	-	m5C_25406	31	17	28	16	0.563	0.082	0.142	0	NaN	3	Cep85	-	- && sp|Q8BMK0|CEP85_MOUSE Centrosomal protein of 85 kDa OS=Mus musculus OX=10090 GN=Cep85 PE=1 SV=2
4	133875116	-	m5C_27925	26	9	28	9	0.356	0.056	0.079	1.83345e-05	NaN	2	Cep85	-	- && sp|Q8BMK0|CEP85_MOUSE Centrosomal protein of 85 kDa OS=Mus musculus OX=10090 GN=Cep85 PE=1 SV=2
4	133875097	-	m5C_28979	32	15	27	13	0.481	0.026	0.037	4.75987e-10	NaN	2	Cep85	-	- && sp|Q8BMK0|CEP85_MOUSE Centrosomal protein of 85 kDa OS=Mus musculus OX=10090 GN=Cep85 PE=1 SV=2
4	133866626	-	m5C_30876	25	10	21	9	0.417	0.043	0.06	2.49763e-06	NaN	2	Cep85	-	- && sp|Q8BMK0|CEP85_MOUSE Centrosomal protein of 85 kDa OS=Mus musculus OX=10090 GN=Cep85 PE=1 SV=2
4	133875102	-	m5C_31239	26	14	21	11	0.552	0.02	0.028	9.20087e-10	NaN	2	Cep85	-	- && sp|Q8BMK0|CEP85_MOUSE Centrosomal protein of 85 kDa OS=Mus musculus OX=10090 GN=Cep85 PE=1 SV=2
4	133875088	-	m5C_40154	32	17	29	16	0.556	0.1	0.174	0	NaN	3	Cep85	-	- && sp|Q8BMK0|CEP85_MOUSE Centrosomal protein of 85 kDa OS=Mus musculus OX=10090 GN=Cep85 PE=1 SV=2
4	133875087	-	m5C_40318	32	18	29	16	0.549	0.064	0.111	0	NaN	3	Cep85	-	- && sp|Q8BMK0|CEP85_MOUSE Centrosomal protein of 85 kDa OS=Mus musculus OX=10090 GN=Cep85 PE=1 SV=2
4	133866640	-	m5C_45538	19	16	16	14	0.839	0.043	0.061	4.75176e-14	NaN	2	Cep85	-	- && sp|Q8BMK0|CEP85_MOUSE Centrosomal protein of 85 kDa OS=Mus musculus OX=10090 GN=Cep85 PE=1 SV=2
3	95228480	+	m5C_88	41	17	35	15	0.428	0.024	0.041	1.9984e-15	NaN	3	Cers2	-	- && sp|Q924Z4|CERS2_MOUSE Ceramide synthase 2 OS=Mus musculus OX=10090 GN=Cers2 PE=1 SV=1
3	95228484	+	m5C_9321	41	16	35	14	0.414	0.017	0.03	1.31006e-14	NaN	3	Cers2	-	- && sp|Q924Z4|CERS2_MOUSE Ceramide synthase 2 OS=Mus musculus OX=10090 GN=Cers2 PE=1 SV=1
3	95228483	+	m5C_10650	40	15	35	14	0.41	0.038	0.067	1.53211e-13	NaN	3	Cers2	-	- && sp|Q924Z4|CERS2_MOUSE Ceramide synthase 2 OS=Mus musculus OX=10090 GN=Cers2 PE=1 SV=1
3	95228479	+	m5C_15021	41	16	35	14	0.413	0.039	0.067	2.74225e-14	NaN	3	Cers2	-	- && sp|Q924Z4|CERS2_MOUSE Ceramide synthase 2 OS=Mus musculus OX=10090 GN=Cers2 PE=1 SV=1
3	95228477	+	m5C_44377	39	14	33	13	0.411	0.062	0.108	1.23013e-12	NaN	3	Cers2	-	- && sp|Q924Z4|CERS2_MOUSE Ceramide synthase 2 OS=Mus musculus OX=10090 GN=Cers2 PE=1 SV=1
11	29197192	-	m5C_39148	58	14	63	15	0.249	0.023	0.032	2.2954e-08	NaN	2	Cfap36	utr_5	- && sp|Q8C6E0|CFA36_MOUSE Cilia- and flagella-associated protein 36 OS=Mus musculus OX=10090 GN=Cfap36 PE=1 SV=1
1	139577893	-	m5C_942	46	11	41	10	0.249	0.024	0.042	3.25119e-08	NaN	3	Cfhr3	-	- && sp|Q02985|FHR3_HUMAN Complement factor H-related protein 3 OS=Homo sapiens OX=9606 GN=CFHR3 PE=1 SV=2
1	139577894	-	m5C_17242	53	14	43	11	0.264	0.042	0.059	1.67218e-08	NaN	2	Cfhr3	-	- && sp|Q02985|FHR3_HUMAN Complement factor H-related protein 3 OS=Homo sapiens OX=9606 GN=CFHR3 PE=1 SV=2
X	20794264	-	m5C_26156	131	29	114	25	0.219	0.007	0.012	0	NaN	3	Cfp	CDS	- && sp|P11680|PROP_MOUSE Properdin OS=Mus musculus OX=10090 GN=Cfp PE=1 SV=2
X	20794617	-	m5C_28640	52	13	39	10	0.276	0.041	0.058	1.96468e-07	NaN	2	Cfp	CDS	- && sp|P11680|PROP_MOUSE Properdin OS=Mus musculus OX=10090 GN=Cfp PE=1 SV=2
2	119181977	+	m5C_30244	18	11	20	11	0.683	0.13	0.224	4.73166e-12	NaN	3	Chac1	CDS	- && sp|Q8R3J5|CHAC1_MOUSE Glutathione-specific gamma-glutamylcyclotransferase 1 OS=Mus musculus OX=10090 GN=Chac1 PE=1 SV=2
2	119181974	+	m5C_38942	20	10	23	12	0.531	0.022	0.031	1.11292e-06	NaN	2	Chac1	CDS	- && sp|Q8R3J5|CHAC1_MOUSE Glutathione-specific gamma-glutamylcyclotransferase 1 OS=Mus musculus OX=10090 GN=Chac1 PE=1 SV=2
2	119181976	+	m5C_43796	18	11	19	11	0.699	0.123	0.213	3.73457e-12	NaN	3	Chac1	CDS	- && sp|Q8R3J5|CHAC1_MOUSE Glutathione-specific gamma-glutamylcyclotransferase 1 OS=Mus musculus OX=10090 GN=Chac1 PE=1 SV=2
6	71520898	+	m5C_31126	11	8	10	6	0.697	0.021	0.03	1.05436e-05	NaN	2	Chmp3	utr_5	- && sp|Q9CQ10|CHMP3_MOUSE Charged multivesicular body protein 3 OS=Mus musculus OX=10090 GN=Chmp3 PE=1 SV=3
2	73427457	+	m5C_3611	19	19	14	14	1	0	0	0	NaN	2	Chn1os3	-	- && sp|Q91V57|CHIN_MOUSE N-chimaerin OS=Mus musculus OX=10090 GN=Chn1 PE=1 SV=2
2	73427462	+	m5C_24238	21	21	16	16	1	0	0	0	NaN	2	Chn1os3	-	- && sp|Q91V57|CHIN_MOUSE N-chimaerin OS=Mus musculus OX=10090 GN=Chn1 PE=1 SV=2
2	73427458	+	m5C_27829	20	20	15	15	1	0	0	0	NaN	2	Chn1os3	-	- && sp|Q91V57|CHIN_MOUSE N-chimaerin OS=Mus musculus OX=10090 GN=Chn1 PE=1 SV=2
2	73427456	+	m5C_38490	19	12	14	9	0.704	0.068	0.097	7.16551e-09	NaN	2	Chn1os3	-	- && sp|Q91V57|CHIN_MOUSE N-chimaerin OS=Mus musculus OX=10090 GN=Chn1 PE=1 SV=2
2	73427464	+	m5C_38578	21	21	16	15	0.959	0.029	0.041	0	NaN	2	Chn1os3	-	- && sp|Q91V57|CHIN_MOUSE N-chimaerin OS=Mus musculus OX=10090 GN=Chn1 PE=1 SV=2
2	73427463	+	m5C_41878	21	21	16	16	1	0	0	0	NaN	2	Chn1os3	-	- && sp|Q91V57|CHIN_MOUSE N-chimaerin OS=Mus musculus OX=10090 GN=Chn1 PE=1 SV=2
2	73427461	+	m5C_42289	21	21	16	16	1	0	0	0	NaN	2	Chn1os3	-	- && sp|Q91V57|CHIN_MOUSE N-chimaerin OS=Mus musculus OX=10090 GN=Chn1 PE=1 SV=2
2	73427460	+	m5C_42640	21	20	16	15	0.923	0.054	0.077	0	NaN	2	Chn1os3	-	- && sp|Q91V57|CHIN_MOUSE N-chimaerin OS=Mus musculus OX=10090 GN=Chn1 PE=1 SV=2
5	24798206	+	m5C_1800	57	19	46	17	0.371	0.106	0.151	1.58462e-12	NaN	2	Chpf2	utr_3	- && sp|Q9P2E5|CHPF2_HUMAN Chondroitin sulfate glucuronyltransferase OS=Homo sapiens OX=9606 GN=CHPF2 PE=2 SV=2
5	24798207	+	m5C_17548	48	19	41	18	0.422	0.057	0.098	0	NaN	3	Chpf2	utr_3	- && sp|Q9P2E5|CHPF2_HUMAN Chondroitin sulfate glucuronyltransferase OS=Homo sapiens OX=9606 GN=CHPF2 PE=2 SV=2
5	24798203	+	m5C_18702	54	20	44	18	0.406	0.099	0.14	1.1513e-13	NaN	2	Chpf2	utr_3	- && sp|Q9P2E5|CHPF2_HUMAN Chondroitin sulfate glucuronyltransferase OS=Homo sapiens OX=9606 GN=CHPF2 PE=2 SV=2
5	24798213	+	m5C_24012	58	18	47	15	0.326	0.062	0.087	2.68247e-11	NaN	2	Chpf2	utr_3	- && sp|Q9P2E5|CHPF2_HUMAN Chondroitin sulfate glucuronyltransferase OS=Homo sapiens OX=9606 GN=CHPF2 PE=2 SV=2
5	24798205	+	m5C_24629	55	18	45	16	0.355	0.08	0.113	1.41629e-11	NaN	2	Chpf2	utr_3	- && sp|Q9P2E5|CHPF2_HUMAN Chondroitin sulfate glucuronyltransferase OS=Homo sapiens OX=9606 GN=CHPF2 PE=2 SV=2
5	24798212	+	m5C_37767	59	23	48	19	0.405	0.051	0.072	3.77476e-15	NaN	2	Chpf2	utr_3	- && sp|Q9P2E5|CHPF2_HUMAN Chondroitin sulfate glucuronyltransferase OS=Homo sapiens OX=9606 GN=CHPF2 PE=2 SV=2
9	95287099	-	m5C_239	20	11	18	9	0.526	0.043	0.074	1.18713e-09	NaN	3	Chst2	CDS	- && sp|Q80WV3|CHST2_MOUSE Carbohydrate sulfotransferase 2 OS=Mus musculus OX=10090 GN=Chst2 PE=2 SV=3
9	95288422	-	m5C_4591	17	12	14	10	0.733	0.032	0.045	1.34428e-09	NaN	2	Chst2	utr_5	- && sp|Q80WV3|CHST2_MOUSE Carbohydrate sulfotransferase 2 OS=Mus musculus OX=10090 GN=Chst2 PE=2 SV=3
9	95288428	-	m5C_5048	15	10	13	9	0.708	0.012	0.021	2.16894e-10	NaN	3	Chst2	utr_5	- && sp|Q80WV3|CHST2_MOUSE Carbohydrate sulfotransferase 2 OS=Mus musculus OX=10090 GN=Chst2 PE=2 SV=3
9	95288429	-	m5C_8245	18	12	15	10	0.662	0.071	0.1	4.65263e-09	NaN	2	Chst2	utr_5	- && sp|Q80WV3|CHST2_MOUSE Carbohydrate sulfotransferase 2 OS=Mus musculus OX=10090 GN=Chst2 PE=2 SV=3
9	95288421	-	m5C_19834	18	12	15	10	0.688	0.044	0.062	2.3032e-09	NaN	2	Chst2	utr_5	- && sp|Q80WV3|CHST2_MOUSE Carbohydrate sulfotransferase 2 OS=Mus musculus OX=10090 GN=Chst2 PE=2 SV=3
9	95288482	-	m5C_21519	23	17	18	14	0.762	0.044	0.062	1.20126e-13	NaN	2	Chst2	utr_5	- && sp|Q80WV3|CHST2_MOUSE Carbohydrate sulfotransferase 2 OS=Mus musculus OX=10090 GN=Chst2 PE=2 SV=3
9	95287111	-	m5C_23164	24	9	19	7	0.379	0.015	0.022	3.36471e-05	NaN	2	Chst2	CDS	- && sp|Q80WV3|CHST2_MOUSE Carbohydrate sulfotransferase 2 OS=Mus musculus OX=10090 GN=Chst2 PE=2 SV=3
9	95288483	-	m5C_27283	22	17	17	13	0.799	0.041	0.057	5.55112e-14	NaN	2	Chst2	utr_5	- && sp|Q80WV3|CHST2_MOUSE Carbohydrate sulfotransferase 2 OS=Mus musculus OX=10090 GN=Chst2 PE=2 SV=3
9	95288425	-	m5C_30023	18	13	15	10	0.694	0.048	0.069	7.65131e-10	NaN	2	Chst2	utr_5	- && sp|Q80WV3|CHST2_MOUSE Carbohydrate sulfotransferase 2 OS=Mus musculus OX=10090 GN=Chst2 PE=2 SV=3
9	95288485	-	m5C_33844	23	17	18	13	0.777	0.057	0.08	5.57332e-14	NaN	2	Chst2	utr_5	- && sp|Q80WV3|CHST2_MOUSE Carbohydrate sulfotransferase 2 OS=Mus musculus OX=10090 GN=Chst2 PE=2 SV=3
9	95288423	-	m5C_35077	19	13	16	10	0.699	0.078	0.111	3.62449e-10	NaN	2	Chst2	utr_5	- && sp|Q80WV3|CHST2_MOUSE Carbohydrate sulfotransferase 2 OS=Mus musculus OX=10090 GN=Chst2 PE=2 SV=3
7	65759860	+	m5C_38643	13	8	11	6	0.6	0.047	0.067	2.1346e-05	NaN	2	Chsy1	CDS	- && sp|Q6ZQ11|CHSS1_MOUSE Chondroitin sulfate synthase 1 OS=Mus musculus OX=10090 GN=Chsy1 PE=2 SV=2
7	65759858	+	m5C_40941	14	8	11	7	0.615	0.037	0.052	8.46309e-06	NaN	2	Chsy1	CDS	- && sp|Q6ZQ11|CHSS1_MOUSE Chondroitin sulfate synthase 1 OS=Mus musculus OX=10090 GN=Chsy1 PE=2 SV=2
18	59308646	+	m5C_16204	14	8	13	7	0.611	0.099	0.14	1.34449e-05	NaN	2	Chsy3	utr_5	- && sp|Q5DTK1|CHSS3_MOUSE Chondroitin sulfate synthase 3 OS=Mus musculus OX=10090 GN=Chsy3 PE=2 SV=3
19	44069796	-	m5C_26195	12	9	10	8	0.78	0.101	0.144	2.01908e-07	NaN	2	Chuk	-	- && sp|Q60680|IKKA_MOUSE Inhibitor of nuclear factor kappa-B kinase subunit alpha OS=Mus musculus OX=10090 GN=Chuk PE=1 SV=1
8	105368292	-	m5C_46255	93	21	75	17	0.234	0.011	0.016	1.00586e-12	NaN	2	Ciao2b	CDS	- && sp|Q9D187|CIA2B_MOUSE Cytosolic iron-sulfur assembly component 2B OS=Mus musculus OX=10090 GN=Ciao2b PE=1 SV=1
4	12171789	-	m5C_2510	30	11	34	12	0.396	0.073	0.104	1.43822e-06	NaN	2	Cibar1	-	- && sp|Q8BP22|FA92A_MOUSE Protein FAM92A OS=Mus musculus OX=10090 GN=Fam92a PE=1 SV=1
7	24988346	+	m5C_4403	65	14	54	11	0.215	0.003	0.004	6.40231e-08	NaN	2	Cic	CDS	- && sp|Q924A2|CIC_MOUSE Protein capicua homolog OS=Mus musculus OX=10090 GN=Cic PE=1 SV=2
7	24988343	+	m5C_27964	66	17	55	14	0.267	0.01	0.014	2.45329e-10	NaN	2	Cic	CDS	- && sp|Q924A2|CIC_MOUSE Protein capicua homolog OS=Mus musculus OX=10090 GN=Cic PE=1 SV=2
7	24967946	+	m5C_28040	19	9	16	7	0.468	0.023	0.033	1.99151e-05	NaN	2	Cic	-	- && sp|Q924A2|CIC_MOUSE Protein capicua homolog OS=Mus musculus OX=10090 GN=Cic PE=1 SV=2
7	24967943	+	m5C_39949	18	9	14	8	0.575	0.149	0.211	2.06943e-06	NaN	2	Cic	-	- && sp|Q924A2|CIC_MOUSE Protein capicua homolog OS=Mus musculus OX=10090 GN=Cic PE=1 SV=2
15	89263305	-	m5C_5749	19	10	17	8	0.512	0.027	0.038	1.42558e-06	NaN	2	Cimap1b	-	- && sp|Q5M8M2|ODF3B_MOUSE Outer dense fiber protein 3B OS=Mus musculus OX=10090 GN=Odf3b PE=2 SV=1
15	89263300	-	m5C_17607	17	9	14	8	0.529	0.041	0.058	1.19513e-05	NaN	2	Cimap1b	-	- && sp|Q5M8M2|ODF3B_MOUSE Outer dense fiber protein 3B OS=Mus musculus OX=10090 GN=Odf3b PE=2 SV=1
2	32264981	+	m5C_6774	37	12	31	11	0.345	0.089	0.126	1.41664e-07	NaN	2	Ciz1	-	- && sp|Q9ULV3|CIZ1_HUMAN Cip1-interacting zinc finger protein OS=Homo sapiens OX=9606 GN=CIZ1 PE=1 SV=2
2	32265004	+	m5C_7433	29	15	23	13	0.571	0.175	0.247	3.41278e-11	NaN	2	Ciz1	-	- && sp|Q9ULV3|CIZ1_HUMAN Cip1-interacting zinc finger protein OS=Homo sapiens OX=9606 GN=CIZ1 PE=1 SV=2
2	32265005	+	m5C_21247	30	16	23	14	0.608	0.176	0.249	6.67932e-12	NaN	2	Ciz1	-	- && sp|Q9ULV3|CIZ1_HUMAN Cip1-interacting zinc finger protein OS=Homo sapiens OX=9606 GN=CIZ1 PE=1 SV=2
2	32264990	+	m5C_25864	35	16	29	14	0.465	0.082	0.115	1.83342e-10	NaN	2	Ciz1	-	- && sp|Q9ULV3|CIZ1_HUMAN Cip1-interacting zinc finger protein OS=Homo sapiens OX=9606 GN=CIZ1 PE=1 SV=2
2	32265002	+	m5C_43648	29	14	24	12	0.514	0.128	0.181	1.95338e-09	NaN	2	Ciz1	-	- && sp|Q9ULV3|CIZ1_HUMAN Cip1-interacting zinc finger protein OS=Homo sapiens OX=9606 GN=CIZ1 PE=1 SV=2
16	20534973	-	m5C_43631	27	10	31	11	0.377	0.031	0.044	7.80758e-06	NaN	2	Clcn2	utr_5	- && sp|Q9R0A1|CLCN2_MOUSE Chloride channel protein 2 OS=Mus musculus OX=10090 GN=Clcn2 PE=1 SV=2
16	18596297	+	m5C_9096	86	27	76	26	0.339	0.05	0.087	0	NaN	3	Cldn5	CDS	- && sp|O54942|CLD5_MOUSE Claudin-5 OS=Mus musculus OX=10090 GN=Cldn5 PE=1 SV=2
16	18596300	+	m5C_27163	85	25	76	24	0.313	0.049	0.085	0	NaN	3	Cldn5	CDS	- && sp|O54942|CLD5_MOUSE Claudin-5 OS=Mus musculus OX=10090 GN=Cldn5 PE=1 SV=2
16	18596299	+	m5C_32005	86	25	77	24	0.314	0.047	0.081	0	NaN	3	Cldn5	CDS	- && sp|O54942|CLD5_MOUSE Claudin-5 OS=Mus musculus OX=10090 GN=Cldn5 PE=1 SV=2
16	10560089	+	m5C_11588	21	19	18	17	0.935	0.027	0.047	0	NaN	3	Clec16a	utr_3	- && sp|Q80U30|CL16A_MOUSE Protein CLEC16A OS=Mus musculus OX=10090 GN=Clec16a PE=1 SV=2
7	97367112	+	m5C_20443	10	9	8	8	0.9	0.071	0.1	1.52188e-07	NaN	2	Clns1a	-	- && -
7	19398880	-	m5C_34710	69	18	80	21	0.271	0.037	0.052	4.72857e-11	NaN	2	Clptm1	-	- && sp|Q8VBZ3|CLPT1_MOUSE Cleft lip and palate transmembrane protein 1 homolog OS=Mus musculus OX=10090 GN=Clptm1 PE=1 SV=1
13	24658202	+	m5C_19780	20	8	17	6	0.404	0.028	0.04	0.000130141	NaN	2	Cmah	utr_3	- && sp|Q61419|CMAH_MOUSE Cytidine monophosphate-N-acetylneuraminic acid hydroxylase OS=Mus musculus OX=10090 GN=Cmah PE=1 SV=1
6	87827714	-	m5C_20105	28	11	21	9	0.444	0.06	0.085	5.03065e-07	NaN	2	Cnbp	-	- && sp|P53996|CNBP_MOUSE Cellular nucleic acid-binding protein OS=Mus musculus OX=10090 GN=Cnbp PE=1 SV=2
6	87827717	-	m5C_46130	28	14	22	11	0.544	0.087	0.123	2.90294e-09	NaN	2	Cnbp	-	- && sp|P53996|CNBP_MOUSE Cellular nucleic acid-binding protein OS=Mus musculus OX=10090 GN=Cnbp PE=1 SV=2
1	36551079	+	m5C_3215	46	16	42	15	0.364	0.057	0.099	1.02029e-13	NaN	3	Cnnm3	CDS	- && sp|Q32NY4|CNNM3_MOUSE Metal transporter CNNM3 OS=Mus musculus OX=10090 GN=Cnnm3 PE=1 SV=2
1	36551376	+	m5C_3321	12	10	10	9	0.857	0.101	0.143	9.75817e-09	NaN	2	Cnnm3	CDS	- && sp|Q32NY4|CNNM3_MOUSE Metal transporter CNNM3 OS=Mus musculus OX=10090 GN=Cnnm3 PE=1 SV=2
1	36551659	+	m5C_9807	46	20	41	18	0.439	0.01	0.017	0	NaN	3	Cnnm3	CDS	- && sp|Q32NY4|CNNM3_MOUSE Metal transporter CNNM3 OS=Mus musculus OX=10090 GN=Cnnm3 PE=1 SV=2
1	36551677	+	m5C_13318	52	25	48	22	0.472	0.03	0.053	0	NaN	3	Cnnm3	CDS	- && sp|Q32NY4|CNNM3_MOUSE Metal transporter CNNM3 OS=Mus musculus OX=10090 GN=Cnnm3 PE=1 SV=2
1	36551086	+	m5C_16296	49	18	44	16	0.374	0.021	0.036	1.11022e-15	NaN	3	Cnnm3	CDS	- && sp|Q32NY4|CNNM3_MOUSE Metal transporter CNNM3 OS=Mus musculus OX=10090 GN=Cnnm3 PE=1 SV=2
1	36551287	+	m5C_17049	32	19	37	21	0.575	0.021	0.03	2.40252e-13	NaN	2	Cnnm3	CDS	- && sp|Q32NY4|CNNM3_MOUSE Metal transporter CNNM3 OS=Mus musculus OX=10090 GN=Cnnm3 PE=1 SV=2
1	36551664	+	m5C_18187	43	17	38	15	0.408	0.066	0.115	3.9968e-15	NaN	3	Cnnm3	CDS	- && sp|Q32NY4|CNNM3_MOUSE Metal transporter CNNM3 OS=Mus musculus OX=10090 GN=Cnnm3 PE=1 SV=2
1	36551678	+	m5C_20648	52	23	47	20	0.443	0.046	0.081	0	NaN	3	Cnnm3	CDS	- && sp|Q32NY4|CNNM3_MOUSE Metal transporter CNNM3 OS=Mus musculus OX=10090 GN=Cnnm3 PE=1 SV=2
1	36551680	+	m5C_23617	53	27	48	24	0.505	0.042	0.072	0	NaN	3	Cnnm3	CDS	- && sp|Q32NY4|CNNM3_MOUSE Metal transporter CNNM3 OS=Mus musculus OX=10090 GN=Cnnm3 PE=1 SV=2
1	36551350	+	m5C_29814	20	15	16	12	0.78	0.106	0.15	4.09983e-12	NaN	2	Cnnm3	CDS	- && sp|Q32NY4|CNNM3_MOUSE Metal transporter CNNM3 OS=Mus musculus OX=10090 GN=Cnnm3 PE=1 SV=2
1	36551681	+	m5C_34283	52	27	48	24	0.509	0.038	0.065	0	NaN	3	Cnnm3	CDS	- && sp|Q32NY4|CNNM3_MOUSE Metal transporter CNNM3 OS=Mus musculus OX=10090 GN=Cnnm3 PE=1 SV=2
1	36551663	+	m5C_39365	46	21	41	18	0.456	0.015	0.026	0	NaN	3	Cnnm3	CDS	- && sp|Q32NY4|CNNM3_MOUSE Metal transporter CNNM3 OS=Mus musculus OX=10090 GN=Cnnm3 PE=1 SV=2
1	36551351	+	m5C_43477	22	12	17	10	0.627	0.113	0.16	1.26693e-08	NaN	2	Cnnm3	CDS	- && sp|Q32NY4|CNNM3_MOUSE Metal transporter CNNM3 OS=Mus musculus OX=10090 GN=Cnnm3 PE=1 SV=2
1	36551077	+	m5C_44411	39	13	43	14	0.347	0.02	0.028	4.6531e-08	NaN	2	Cnnm3	CDS	- && sp|Q32NY4|CNNM3_MOUSE Metal transporter CNNM3 OS=Mus musculus OX=10090 GN=Cnnm3 PE=1 SV=2
8	107775250	-	m5C_16464	27	10	24	9	0.416	0.082	0.141	1.11955e-08	NaN	3	Cog8	utr_3	- && sp|Q9JJA2|COG8_MOUSE Conserved oligomeric Golgi complex subunit 8 OS=Mus musculus OX=10090 GN=Cog8 PE=1 SV=3
8	107775249	-	m5C_19937	26	11	24	9	0.461	0.088	0.153	1.3918e-09	NaN	3	Cog8	utr_3	- && sp|Q9JJA2|COG8_MOUSE Conserved oligomeric Golgi complex subunit 8 OS=Mus musculus OX=10090 GN=Cog8 PE=1 SV=3
8	107775296	-	m5C_32863	46	12	39	10	0.262	0.023	0.033	7.94653e-07	NaN	2	Cog8	utr_3	- && sp|Q9JJA2|COG8_MOUSE Conserved oligomeric Golgi complex subunit 8 OS=Mus musculus OX=10090 GN=Cog8 PE=1 SV=3
8	107775247	-	m5C_36394	26	13	21	11	0.528	0.086	0.122	1.50635e-08	NaN	2	Cog8","Pdf	utr_3	- && sp|Q9JJA2|COG8_MOUSE Conserved oligomeric Golgi complex subunit 8 OS=Mus musculus OX=10090 GN=Cog8 PE=1 SV=3;- && sp|Q9HBH1|DEFM_HUMAN Peptide deformylase, mitochondrial OS=Homo sapiens OX=9606 GN=PDF PE=1 SV=1
8	107775244	-	m5C_40617	29	11	27	10	0.462	0.126	0.219	3.12872e-10	NaN	3	Cog8","Pdf	utr_3;utr_5	- && sp|Q9JJA2|COG8_MOUSE Conserved oligomeric Golgi complex subunit 8 OS=Mus musculus OX=10090 GN=Cog8 PE=1 SV=3;- && sp|Q9HBH1|DEFM_HUMAN Peptide deformylase, mitochondrial OS=Homo sapiens OX=9606 GN=PDF PE=1 SV=1
17	34280222	+	m5C_13753	13	10	11	8	0.742	0.019	0.028	3.1089e-07	NaN	2	Col11a2	CDS	- && sp|Q64739|COBA2_MOUSE Collagen alpha-2(XI) chain OS=Mus musculus OX=10090 GN=Col11a2 PE=2 SV=3
10	61814343	-	m5C_954	23	13	19	10	0.546	0.033	0.046	1.20387e-08	NaN	2	Col13a1	CDS	- && sp|Q9R1N9|CODA1_MOUSE Collagen alpha-1(XIII) chain OS=Mus musculus OX=10090 GN=Col13a1 PE=2 SV=1
10	61705972	-	m5C_2232	29	12	21	10	0.573	0.208	0.294	8.01005e-09	NaN	2	Col13a1	CDS	- && sp|Q9R1N9|CODA1_MOUSE Collagen alpha-1(XIII) chain OS=Mus musculus OX=10090 GN=Col13a1 PE=2 SV=1
10	61705969	-	m5C_39807	31	13	23	11	0.538	0.15	0.212	5.81801e-09	NaN	2	Col13a1	CDS	- && sp|Q9R1N9|CODA1_MOUSE Collagen alpha-1(XIII) chain OS=Mus musculus OX=10090 GN=Col13a1 PE=2 SV=1
15	55381641	+	m5C_25896	55	12	45	10	0.228	0.011	0.016	5.07828e-07	NaN	2	Col14a1	CDS	- && sp|Q80X19|COEA1_MOUSE Collagen alpha-1(XIV) chain OS=Mus musculus OX=10090 GN=Col14a1 PE=1 SV=2
4	47270337	+	m5C_7874	44	16	36	14	0.388	0.108	0.153	3.31161e-10	NaN	2	Col15a1	CDS	- && sp|O35206|COFA1_MOUSE Collagen alpha-1(XV) chain OS=Mus musculus OX=10090 GN=Col15a1 PE=1 SV=2
4	47270328	+	m5C_36298	42	21	36	17	0.503	0.029	0.041	3.55271e-15	NaN	2	Col15a1	CDS	- && sp|O35206|COFA1_MOUSE Collagen alpha-1(XV) chain OS=Mus musculus OX=10090 GN=Col15a1 PE=1 SV=2
4	63237207	+	m5C_29148	25	11	22	10	0.449	0.063	0.089	3.35552e-07	NaN	2	Col27a1	CDS	- && sp|Q5QNQ9|CORA1_MOUSE Collagen alpha-1(XXVII) chain OS=Mus musculus OX=10090 GN=Col27a1 PE=2 SV=1
9	105696598	-	m5C_14780	32	24	27	19	0.733	0.085	0.12	0	NaN	2	Col6a6	-	- && sp|Q8C6K9|CO6A6_MOUSE Collagen alpha-6(VI) chain OS=Mus musculus OX=10090 GN=Col6a6 PE=1 SV=2
9	105696593	-	m5C_20699	25	21	22	18	0.873	0.081	0.14	0	NaN	3	Col6a6	-	- && sp|Q8C6K9|CO6A6_MOUSE Collagen alpha-6(VI) chain OS=Mus musculus OX=10090 GN=Col6a6 PE=1 SV=2
9	105696596	-	m5C_28132	25	21	22	18	0.82	0.053	0.092	0	NaN	3	Col6a6	-	- && sp|Q8C6K9|CO6A6_MOUSE Collagen alpha-6(VI) chain OS=Mus musculus OX=10090 GN=Col6a6 PE=1 SV=2
11	90529314	+	m5C_42771	97	21	110	24	0.224	0.016	0.022	2.44227e-12	NaN	2	Cox11	CDS	- && sp|Q6P8I6|COX11_MOUSE Cytochrome c oxidase assembly protein COX11, mitochondrial OS=Mus musculus OX=10090 GN=Cox11 PE=1 SV=1
15	35938090	-	m5C_18192	45	18	41	16	0.388	0.033	0.046	2.27136e-11	NaN	2	Cox6c	-	- && sp|Q9CPQ1|COX6C_MOUSE Cytochrome c oxidase subunit 6C OS=Mus musculus OX=10090 GN=Cox6c PE=1 SV=3
15	35938089	-	m5C_21752	36	18	39	19	0.506	0.017	0.024	3.28315e-12	NaN	2	Cox6c	-	- && sp|Q9CPQ1|COX6C_MOUSE Cytochrome c oxidase subunit 6C OS=Mus musculus OX=10090 GN=Cox6c PE=1 SV=3
15	35938093	-	m5C_32900	35	15	32	15	0.496	0.119	0.207	3.64153e-14	NaN	3	Cox6c	-	- && sp|Q9CPQ1|COX6C_MOUSE Cytochrome c oxidase subunit 6C OS=Mus musculus OX=10090 GN=Cox6c PE=1 SV=3
15	35938099	-	m5C_35550	44	18	39	16	0.398	0.08	0.113	1.27145e-11	NaN	2	Cox6c	-	- && sp|Q9CPQ1|COX6C_MOUSE Cytochrome c oxidase subunit 6C OS=Mus musculus OX=10090 GN=Cox6c PE=1 SV=3
15	35938094	-	m5C_36749	48	21	42	21	0.424	0.132	0.186	3.44169e-15	NaN	2	Cox6c	-	- && sp|Q9CPQ1|COX6C_MOUSE Cytochrome c oxidase subunit 6C OS=Mus musculus OX=10090 GN=Cox6c PE=1 SV=3
15	35938002	-	m5C_42445	31	13	26	12	0.433	0.071	0.1	1.54683e-08	NaN	2	Cox6c	-	- && sp|Q9CPQ1|COX6C_MOUSE Cytochrome c oxidase subunit 6C OS=Mus musculus OX=10090 GN=Cox6c PE=1 SV=3
15	35938098	-	m5C_45657	47	16	41	15	0.345	0.103	0.145	1.84392e-10	NaN	2	Cox6c	-	- && sp|Q9CPQ1|COX6C_MOUSE Cytochrome c oxidase subunit 6C OS=Mus musculus OX=10090 GN=Cox6c PE=1 SV=3
11	76737458	-	m5C_40821	31	14	28	13	0.452	0.069	0.12	9.31921e-13	NaN	3	Cpd	CDS	- && sp|O89001|CBPD_MOUSE Carboxypeptidase D OS=Mus musculus OX=10090 GN=Cpd PE=1 SV=2
11	76737174	-	m5C_41354	96	26	74	20	0.27	0.001	0.002	3.33067e-16	NaN	2	Cpd	CDS	- && sp|O89001|CBPD_MOUSE Carboxypeptidase D OS=Mus musculus OX=10090 GN=Cpd PE=1 SV=2
19	37151698	-	m5C_10885	25	10	21	8	0.4	0.039	0.055	3.28624e-06	NaN	2	Cpeb3	CDS	- && sp|Q7TN99|CPEB3_MOUSE Cytoplasmic polyadenylation element-binding protein 3 OS=Mus musculus OX=10090 GN=Cpeb3 PE=1 SV=1
19	10502923	+	m5C_14775	19	13	15	10	0.712	0.041	0.057	7.72978e-10	NaN	2	Cpsf7	-	- && sp|Q8BTV2|CPSF7_MOUSE Cleavage and polyadenylation specificity factor subunit 7 OS=Mus musculus OX=10090 GN=Cpsf7 PE=1 SV=2
19	10502957	+	m5C_29627	23	13	18	11	0.657	0.101	0.143	2.81334e-09	NaN	2	Cpsf7	-	- && sp|Q8BTV2|CPSF7_MOUSE Cleavage and polyadenylation specificity factor subunit 7 OS=Mus musculus OX=10090 GN=Cpsf7 PE=1 SV=2
19	10502925	+	m5C_31572	22	14	17	11	0.666	0.047	0.067	2.46689e-10	NaN	2	Cpsf7	-	- && sp|Q8BTV2|CPSF7_MOUSE Cleavage and polyadenylation specificity factor subunit 7 OS=Mus musculus OX=10090 GN=Cpsf7 PE=1 SV=2
19	10502933	+	m5C_40274	24	14	19	11	0.578	0.055	0.078	3.97855e-10	NaN	2	Cpsf7	-	- && sp|Q8BTV2|CPSF7_MOUSE Cleavage and polyadenylation specificity factor subunit 7 OS=Mus musculus OX=10090 GN=Cpsf7 PE=1 SV=2
19	10502924	+	m5C_40471	20	14	16	11	0.691	0.017	0.023	3.82698e-10	NaN	2	Cpsf7	-	- && sp|Q8BTV2|CPSF7_MOUSE Cleavage and polyadenylation specificity factor subunit 7 OS=Mus musculus OX=10090 GN=Cpsf7 PE=1 SV=2
17	57369708	+	m5C_19899	51	12	55	13	0.232	0.022	0.032	9.42882e-07	NaN	2	Crb3	CDS	- && sp|Q8QZT4|CRUM3_MOUSE Protein crumbs homolog 3 OS=Mus musculus OX=10090 GN=Crb3 PE=1 SV=1
17	57369709	+	m5C_28351	49	11	53	11	0.224	0.001	0.002	4.3598e-06	NaN	2	Crb3	CDS	- && sp|Q8QZT4|CRUM3_MOUSE Protein crumbs homolog 3 OS=Mus musculus OX=10090 GN=Crb3 PE=1 SV=1
17	57369704	+	m5C_31814	53	14	57	15	0.261	0.019	0.027	4.2143e-08	NaN	2	Crb3	CDS	- && sp|Q8QZT4|CRUM3_MOUSE Protein crumbs homolog 3 OS=Mus musculus OX=10090 GN=Crb3 PE=1 SV=1
10	80925463	-	m5C_19305	46	13	40	11	0.295	0.039	0.067	2.58972e-10	NaN	3	Creb3l3	-	- && sp|Q91XE9|CR3L3_MOUSE Cyclic AMP-responsive element-binding protein 3-like protein 3 OS=Mus musculus OX=10090 GN=Creb3l3 PE=1 SV=1
10	80925460	-	m5C_20687	53	15	42	12	0.295	0.027	0.038	8.07987e-09	NaN	2	Creb3l3	-	- && sp|Q91XE9|CR3L3_MOUSE Cyclic AMP-responsive element-binding protein 3-like protein 3 OS=Mus musculus OX=10090 GN=Creb3l3 PE=1 SV=1
10	80925461	-	m5C_27863	53	15	42	12	0.302	0.022	0.031	3.57292e-09	NaN	2	Creb3l3	-	- && sp|Q91XE9|CR3L3_MOUSE Cyclic AMP-responsive element-binding protein 3-like protein 3 OS=Mus musculus OX=10090 GN=Creb3l3 PE=1 SV=1
10	80925462	-	m5C_27958	52	14	41	12	0.298	0.045	0.063	1.61459e-08	NaN	2	Creb3l3	-	- && sp|Q91XE9|CR3L3_MOUSE Cyclic AMP-responsive element-binding protein 3-like protein 3 OS=Mus musculus OX=10090 GN=Creb3l3 PE=1 SV=1
10	80925464	-	m5C_31705	50	16	40	13	0.327	0.024	0.035	1.31327e-09	NaN	2	Creb3l3	-	- && sp|Q91XE9|CR3L3_MOUSE Cyclic AMP-responsive element-binding protein 3-like protein 3 OS=Mus musculus OX=10090 GN=Creb3l3 PE=1 SV=1
10	80925458	-	m5C_37119	52	12	41	10	0.259	0.039	0.055	4.2105e-07	NaN	2	Creb3l3	-	- && sp|Q91XE9|CR3L3_MOUSE Cyclic AMP-responsive element-binding protein 3-like protein 3 OS=Mus musculus OX=10090 GN=Creb3l3 PE=1 SV=1
16	4031206	-	m5C_3593	22	13	19	12	0.685	0.119	0.205	1.44551e-13	NaN	3	Crebbp	utr_5	- && sp|P45481|CBP_MOUSE Histone lysine acetyltransferase CREBBP OS=Mus musculus OX=10090 GN=Crebbp PE=1 SV=3
16	4031207	-	m5C_37505	29	11	23	9	0.409	0.029	0.041	3.26222e-07	NaN	2	Crebbp	utr_5	- && sp|P45481|CBP_MOUSE Histone lysine acetyltransferase CREBBP OS=Mus musculus OX=10090 GN=Crebbp PE=1 SV=3
16	4031208	-	m5C_43173	22	10	16	8	0.572	0.162	0.229	1.90574e-06	NaN	2	Crebbp	utr_5	- && sp|P45481|CBP_MOUSE Histone lysine acetyltransferase CREBBP OS=Mus musculus OX=10090 GN=Crebbp PE=1 SV=3
5	109703471	-	m5C_4616	119	32	94	25	0.264	0.016	0.023	0	NaN	2	Crlf2	CDS	- && sp|Q8CII9|CRLF2_MOUSE Cytokine receptor-like factor 2 OS=Mus musculus OX=10090 GN=Crlf2 PE=1 SV=2
5	109703444	-	m5C_4637	67	16	73	17	0.248	0.008	0.011	1.30002e-09	NaN	2	Crlf2	CDS	- && sp|Q8CII9|CRLF2_MOUSE Cytokine receptor-like factor 2 OS=Mus musculus OX=10090 GN=Crlf2 PE=1 SV=2
5	109703474	-	m5C_7148	118	38	94	29	0.312	0.027	0.037	0	NaN	2	Crlf2	CDS	- && sp|Q8CII9|CRLF2_MOUSE Cytokine receptor-like factor 2 OS=Mus musculus OX=10090 GN=Crlf2 PE=1 SV=2
5	109703476	-	m5C_20182	118	30	94	23	0.242	0.025	0.035	0	NaN	2	Crlf2	CDS	- && sp|Q8CII9|CRLF2_MOUSE Cytokine receptor-like factor 2 OS=Mus musculus OX=10090 GN=Crlf2 PE=1 SV=2
5	109704939	-	m5C_26090	37	19	29	15	0.514	0.01	0.015	3.32845e-13	NaN	2	Crlf2	CDS	- && sp|Q8CII9|CRLF2_MOUSE Cytokine receptor-like factor 2 OS=Mus musculus OX=10090 GN=Crlf2 PE=1 SV=2
5	109704944	-	m5C_30322	39	17	30	12	0.415	0.028	0.04	7.3225e-11	NaN	2	Crlf2	CDS	- && sp|Q8CII9|CRLF2_MOUSE Cytokine receptor-like factor 2 OS=Mus musculus OX=10090 GN=Crlf2 PE=1 SV=2
5	109704418	-	m5C_33879	135	33	113	28	0.248	0	0	0	NaN	2	Crlf2	CDS	- && sp|Q8CII9|CRLF2_MOUSE Cytokine receptor-like factor 2 OS=Mus musculus OX=10090 GN=Crlf2 PE=1 SV=2
5	109703448	-	m5C_42967	73	16	80	17	0.218	0.006	0.009	3.52067e-09	NaN	2	Crlf2	CDS	- && sp|Q8CII9|CRLF2_MOUSE Cytokine receptor-like factor 2 OS=Mus musculus OX=10090 GN=Crlf2 PE=1 SV=2
4	140758229	-	m5C_31175	15	9	12	8	0.659	0.112	0.159	1.65371e-06	NaN	2	Crocc	CDS	- && sp|Q8CJ40|CROCC_MOUSE Rootletin OS=Mus musculus OX=10090 GN=Crocc PE=1 SV=2
7	80238601	-	m5C_19444	17	10	13	8	0.671	0.091	0.129	3.4768e-07	NaN	2	Crtc3	utr_3	- && sp|Q91X84|CRTC3_MOUSE CREB-regulated transcription coactivator 3 OS=Mus musculus OX=10090 GN=Crtc3 PE=1 SV=2
15	78232796	+	m5C_21098	36	16	28	14	0.539	0.179	0.253	9.09062e-12	NaN	2	Csf2rb	CDS	- && sp|P26955|IL3RB_MOUSE Cytokine receptor common subunit beta OS=Mus musculus OX=10090 GN=Csf2rb PE=1 SV=2
11	120881891	-	m5C_39124	53	11	44	9	0.22	0.014	0.019	2.21929e-06	NaN	2	Csnk1d	utr_5	- && sp|Q9DC28|KC1D_MOUSE Casein kinase I isoform delta OS=Mus musculus OX=10090 GN=Csnk1d PE=1 SV=2
9	110074690	+	m5C_2924	15	15	13	13	1	0	0	3.10862e-15	NaN	2	Cspg5	CDS	- && sp|Q71M36|CSPG5_MOUSE Chondroitin sulfate proteoglycan 5 OS=Mus musculus OX=10090 GN=Cspg5 PE=1 SV=2
9	110074689	+	m5C_3787	15	15	13	13	1	0	0	3.10862e-15	NaN	2	Cspg5	CDS	- && sp|Q71M36|CSPG5_MOUSE Chondroitin sulfate proteoglycan 5 OS=Mus musculus OX=10090 GN=Cspg5 PE=1 SV=2
9	110074691	+	m5C_3860	14	12	12	10	0.875	0.088	0.125	8.5249e-11	NaN	2	Cspg5	CDS	- && sp|Q71M36|CSPG5_MOUSE Chondroitin sulfate proteoglycan 5 OS=Mus musculus OX=10090 GN=Cspg5 PE=1 SV=2
9	110074703	+	m5C_11329	16	14	14	12	0.883	0.083	0.117	5.58109e-13	NaN	2	Cspg5	CDS	- && sp|Q71M36|CSPG5_MOUSE Chondroitin sulfate proteoglycan 5 OS=Mus musculus OX=10090 GN=Cspg5 PE=1 SV=2
9	110074702	+	m5C_14206	17	15	14	13	0.895	0.075	0.105	5.83977e-14	NaN	2	Cspg5	CDS	- && sp|Q71M36|CSPG5_MOUSE Chondroitin sulfate proteoglycan 5 OS=Mus musculus OX=10090 GN=Cspg5 PE=1 SV=2
9	110074708	+	m5C_14702	16	10	13	8	0.617	0.082	0.116	4.76765e-07	NaN	2	Cspg5	CDS	- && sp|Q71M36|CSPG5_MOUSE Chondroitin sulfate proteoglycan 5 OS=Mus musculus OX=10090 GN=Cspg5 PE=1 SV=2
9	110074683	+	m5C_23701	12	11	10	9	0.885	0.082	0.115	1.93166e-09	NaN	2	Cspg5	CDS	- && sp|Q71M36|CSPG5_MOUSE Chondroitin sulfate proteoglycan 5 OS=Mus musculus OX=10090 GN=Cspg5 PE=1 SV=2
9	110074706	+	m5C_25999	17	15	14	13	0.895	0.075	0.105	5.83977e-14	NaN	2	Cspg5	CDS	- && sp|Q71M36|CSPG5_MOUSE Chondroitin sulfate proteoglycan 5 OS=Mus musculus OX=10090 GN=Cspg5 PE=1 SV=2
9	110074709	+	m5C_26375	13	9	12	8	0.7	0.023	0.033	6.12417e-07	NaN	2	Cspg5	CDS	- && sp|Q71M36|CSPG5_MOUSE Chondroitin sulfate proteoglycan 5 OS=Mus musculus OX=10090 GN=Cspg5 PE=1 SV=2
9	110074705	+	m5C_45824	16	12	14	11	0.764	0.167	0.235	8.48327e-11	NaN	2	Cspg5	CDS	- && sp|Q71M36|CSPG5_MOUSE Chondroitin sulfate proteoglycan 5 OS=Mus musculus OX=10090 GN=Cspg5 PE=1 SV=2
11	69872158	+	m5C_11840	33	11	27	9	0.352	0.013	0.018	9.23218e-07	NaN	2	Ctdnep1	utr_5	- && sp|Q3TP92|CNEP1_MOUSE CTD nuclear envelope phosphatase 1 OS=Mus musculus OX=10090 GN=Ctdnep1 PE=1 SV=2
18	80492987	-	m5C_3522	32	12	35	13	0.398	0.072	0.102	1.13041e-07	NaN	2	Ctdp1	CDS	- && sp|Q7TSG2|CTDP1_MOUSE RNA polymerase II subunit A C-terminal domain phosphatase OS=Mus musculus OX=10090 GN=Ctdp1 PE=1 SV=1
18	80492986	-	m5C_11237	33	11	36	12	0.355	0.052	0.074	8.393e-07	NaN	2	Ctdp1	CDS	- && sp|Q7TSG2|CTDP1_MOUSE RNA polymerase II subunit A C-terminal domain phosphatase OS=Mus musculus OX=10090 GN=Ctdp1 PE=1 SV=1
18	80512693	-	m5C_38730	42	13	34	11	0.326	0.061	0.086	1.04802e-07	NaN	2	Ctdp1	CDS	- && sp|Q7TSG2|CTDP1_MOUSE RNA polymerase II subunit A C-terminal domain phosphatase OS=Mus musculus OX=10090 GN=Ctdp1 PE=1 SV=1
1	74430967	+	m5C_16468	21	11	19	9	0.517	0.029	0.05	3.45741e-10	NaN	3	Ctdsp1	-	- && sp|P58466|CTDS1_MOUSE Carboxy-terminal domain RNA polymerase II polypeptide A small phosphatase 1 OS=Mus musculus OX=10090 GN=Ctdsp1 PE=1 SV=1
10	126833639	+	m5C_16910	27	18	20	13	0.659	0.011	0.016	3.02425e-13	NaN	2	Ctdsp2	utr_3	- && sp|Q8BX07|CTDS2_MOUSE Carboxy-terminal domain RNA polymerase II polypeptide A small phosphatase 2 OS=Mus musculus OX=10090 GN=Ctdsp2 PE=2 SV=1
10	126833641	+	m5C_26880	28	17	21	12	0.605	0.004	0.005	5.77705e-12	NaN	2	Ctdsp2	utr_3	- && sp|Q8BX07|CTDS2_MOUSE Carboxy-terminal domain RNA polymerase II polypeptide A small phosphatase 2 OS=Mus musculus OX=10090 GN=Ctdsp2 PE=2 SV=1
10	126833643	+	m5C_30172	26	18	20	14	0.718	0.011	0.015	2.33147e-14	NaN	2	Ctdsp2	utr_3	- && sp|Q8BX07|CTDS2_MOUSE Carboxy-terminal domain RNA polymerase II polypeptide A small phosphatase 2 OS=Mus musculus OX=10090 GN=Ctdsp2 PE=2 SV=1
10	126833642	+	m5C_34614	27	20	20	15	0.723	0.006	0.009	1.66534e-15	NaN	2	Ctdsp2	utr_3	- && sp|Q8BX07|CTDS2_MOUSE Carboxy-terminal domain RNA polymerase II polypeptide A small phosphatase 2 OS=Mus musculus OX=10090 GN=Ctdsp2 PE=2 SV=1
9	118755875	+	m5C_5700	15	14	12	11	0.945	0.039	0.055	9.94316e-13	NaN	2	Ctdspl	utr_5	- && sp|P58465|CTDSL_MOUSE CTD small phosphatase-like protein OS=Mus musculus OX=10090 GN=Ctdspl PE=2 SV=3
9	118755871	+	m5C_10590	14	13	11	11	0.97	0.021	0.03	1.38911e-12	NaN	2	Ctdspl	utr_5	- && sp|P58465|CTDSL_MOUSE CTD small phosphatase-like protein OS=Mus musculus OX=10090 GN=Ctdspl PE=2 SV=3
9	118755872	+	m5C_12123	15	14	12	11	0.925	0.053	0.075	1.16351e-12	NaN	2	Ctdspl	utr_5	- && sp|P58465|CTDSL_MOUSE CTD small phosphatase-like protein OS=Mus musculus OX=10090 GN=Ctdspl PE=2 SV=3
9	118755878	+	m5C_12544	15	11	12	9	0.758	0.022	0.031	1.15739e-08	NaN	2	Ctdspl	utr_5	- && sp|P58465|CTDSL_MOUSE CTD small phosphatase-like protein OS=Mus musculus OX=10090 GN=Ctdspl PE=2 SV=3
9	118755873	+	m5C_34116	16	16	12	12	1	0	0	2.22045e-16	NaN	2	Ctdspl	utr_5	- && sp|P58465|CTDSL_MOUSE CTD small phosphatase-like protein OS=Mus musculus OX=10090 GN=Ctdspl PE=2 SV=3
9	118755874	+	m5C_41623	15	15	12	12	1	0	0	1.55431e-15	NaN	2	Ctdspl	utr_5	- && sp|P58465|CTDSL_MOUSE CTD small phosphatase-like protein OS=Mus musculus OX=10090 GN=Ctdspl PE=2 SV=3
8	123202997	+	m5C_9606	52	10	61	12	0.2	0	0	5.30105e-06	NaN	2	Ctu2	CDS	- && sp|Q3U308|CTU2_MOUSE Cytoplasmic tRNA 2-thiolation protein 2 OS=Mus musculus OX=10090 GN=Ctu2 PE=1 SV=1
17	46969576	+	m5C_12048	20	12	17	10	0.601	0.007	0.01	4.26619e-08	NaN	2	Cul7	CDS	- && sp|Q8VE73|CUL7_MOUSE Cullin-7 OS=Mus musculus OX=10090 GN=Cul7 PE=1 SV=2
17	46969578	+	m5C_20758	20	12	18	10	0.583	0.019	0.026	4.89591e-08	NaN	2	Cul7	CDS	- && sp|Q8VE73|CUL7_MOUSE Cullin-7 OS=Mus musculus OX=10090 GN=Cul7 PE=1 SV=2
17	46969577	+	m5C_21792	20	13	18	11	0.633	0.005	0.008	2.47188e-09	NaN	2	Cul7	CDS	- && sp|Q8VE73|CUL7_MOUSE Cullin-7 OS=Mus musculus OX=10090 GN=Cul7 PE=1 SV=2
17	46969575	+	m5C_23419	21	11	18	9	0.521	0.015	0.021	2.55659e-07	NaN	2	Cul7	CDS	- && sp|Q8VE73|CUL7_MOUSE Cullin-7 OS=Mus musculus OX=10090 GN=Cul7 PE=1 SV=2
17	46969561	+	m5C_26054	16	11	15	10	0.714	0.01	0.014	2.39696e-08	NaN	2	Cul7	CDS	- && sp|Q8VE73|CUL7_MOUSE Cullin-7 OS=Mus musculus OX=10090 GN=Cul7 PE=1 SV=2
6	117145999	+	m5C_8076	14	9	12	7	0.627	0.028	0.04	3.27945e-06	NaN	2	Cxcl12	-	- && sp|P40224|SDF1_MOUSE Stromal cell-derived factor 1 OS=Mus musculus OX=10090 GN=Cxcl12 PE=2 SV=2
6	117146010	+	m5C_12099	15	10	12	9	0.678	0.126	0.178	2.78744e-07	NaN	2	Cxcl12	-	- && sp|P40224|SDF1_MOUSE Stromal cell-derived factor 1 OS=Mus musculus OX=10090 GN=Cxcl12 PE=2 SV=2
6	117146013	+	m5C_38022	14	8	12	7	0.596	0.068	0.096	1.64662e-05	NaN	2	Cxcl12	-	- && sp|P40224|SDF1_MOUSE Stromal cell-derived factor 1 OS=Mus musculus OX=10090 GN=Cxcl12 PE=2 SV=2
6	117146012	+	m5C_39644	14	11	12	10	0.766	0.165	0.233	1.34988e-09	NaN	2	Cxcl12	-	- && sp|P40224|SDF1_MOUSE Stromal cell-derived factor 1 OS=Mus musculus OX=10090 GN=Cxcl12 PE=2 SV=2
13	56436764	-	m5C_236	15	10	13	8	0.644	0.031	0.044	8.46311e-07	NaN	2	Cxcl14	utr_3	- && sp|O95715|CXL14_HUMAN C-X-C motif chemokine 14 OS=Homo sapiens OX=9606 GN=CXCL14 PE=1 SV=2
13	56436763	-	m5C_27227	15	8	12	6	0.533	0	0	6.40156e-05	NaN	2	Cxcl14	utr_3	- && sp|O95715|CXL14_HUMAN C-X-C motif chemokine 14 OS=Homo sapiens OX=9606 GN=CXCL14 PE=1 SV=2
13	56436760	-	m5C_31209	12	8	10	6	0.649	0.055	0.078	2.81684e-05	NaN	2	Cxcl14	utr_3	- && sp|O95715|CXL14_HUMAN C-X-C motif chemokine 14 OS=Homo sapiens OX=9606 GN=CXCL14 PE=1 SV=2
11	105834945	-	m5C_263	44	16	40	14	0.388	0.059	0.102	1.19904e-14	NaN	3	Cyb561	utr_5	- && sp|Q60720|CY561_MOUSE Transmembrane ascorbate-dependent reductase CYB561 OS=Mus musculus OX=10090 GN=Cyb561 PE=1 SV=2
11	105825366	-	m5C_1687	41	18	34	15	0.507	0.093	0.161	1.11022e-16	NaN	3	Cyb561	utr_3	- && sp|Q60720|CY561_MOUSE Transmembrane ascorbate-dependent reductase CYB561 OS=Mus musculus OX=10090 GN=Cyb561 PE=1 SV=2
11	105825367	-	m5C_5379	42	16	38	15	0.451	0.088	0.176	0	NaN	4	Cyb561	utr_3	- && sp|Q60720|CY561_MOUSE Transmembrane ascorbate-dependent reductase CYB561 OS=Mus musculus OX=10090 GN=Cyb561 PE=1 SV=2
11	105835044	-	m5C_9310	29	19	25	15	0.637	0.058	0.081	2.75335e-14	NaN	2	Cyb561	utr_5	- && sp|Q60720|CY561_MOUSE Transmembrane ascorbate-dependent reductase CYB561 OS=Mus musculus OX=10090 GN=Cyb561 PE=1 SV=2
11	105835048	-	m5C_11751	28	12	23	10	0.434	0.024	0.034	9.12566e-08	NaN	2	Cyb561	utr_5	- && sp|Q60720|CY561_MOUSE Transmembrane ascorbate-dependent reductase CYB561 OS=Mus musculus OX=10090 GN=Cyb561 PE=1 SV=2
11	105825547	-	m5C_12219	48	14	52	15	0.287	0.014	0.02	3.48178e-08	NaN	2	Cyb561	utr_3	- && sp|Q60720|CY561_MOUSE Transmembrane ascorbate-dependent reductase CYB561 OS=Mus musculus OX=10090 GN=Cyb561 PE=1 SV=2
11	105835047	-	m5C_13612	27	14	22	11	0.508	0.065	0.091	2.68162e-09	NaN	2	Cyb561	utr_5	- && sp|Q60720|CY561_MOUSE Transmembrane ascorbate-dependent reductase CYB561 OS=Mus musculus OX=10090 GN=Cyb561 PE=1 SV=2
11	105825351	-	m5C_15761	46	21	39	18	0.504	0.078	0.135	0	NaN	3	Cyb561	utr_3	- && sp|Q60720|CY561_MOUSE Transmembrane ascorbate-dependent reductase CYB561 OS=Mus musculus OX=10090 GN=Cyb561 PE=1 SV=2
11	105825353	-	m5C_17039	46	21	39	18	0.49	0.068	0.118	0	NaN	3	Cyb561	utr_3	- && sp|Q60720|CY561_MOUSE Transmembrane ascorbate-dependent reductase CYB561 OS=Mus musculus OX=10090 GN=Cyb561 PE=1 SV=2
11	105834948	-	m5C_17058	44	18	41	16	0.411	0.049	0.084	4.44089e-16	NaN	3	Cyb561	utr_5	- && sp|Q60720|CY561_MOUSE Transmembrane ascorbate-dependent reductase CYB561 OS=Mus musculus OX=10090 GN=Cyb561 PE=1 SV=2
11	105835039	-	m5C_19240	29	16	24	13	0.538	0.027	0.038	8.52573e-11	NaN	2	Cyb561	utr_5	- && sp|Q60720|CY561_MOUSE Transmembrane ascorbate-dependent reductase CYB561 OS=Mus musculus OX=10090 GN=Cyb561 PE=1 SV=2
11	105825352	-	m5C_20950	44	18	38	15	0.456	0.107	0.185	0	NaN	3	Cyb561	utr_3	- && sp|Q60720|CY561_MOUSE Transmembrane ascorbate-dependent reductase CYB561 OS=Mus musculus OX=10090 GN=Cyb561 PE=1 SV=2
11	105835042	-	m5C_20999	23	15	20	13	0.738	0.112	0.194	1.11022e-16	NaN	3	Cyb561	utr_5	- && sp|Q60720|CY561_MOUSE Transmembrane ascorbate-dependent reductase CYB561 OS=Mus musculus OX=10090 GN=Cyb561 PE=1 SV=2
11	105834951	-	m5C_25647	41	13	38	12	0.326	0.039	0.068	3.1817e-11	NaN	3	Cyb561	utr_5	- && sp|Q60720|CY561_MOUSE Transmembrane ascorbate-dependent reductase CYB561 OS=Mus musculus OX=10090 GN=Cyb561 PE=1 SV=2
11	105835038	-	m5C_31415	29	12	24	9	0.407	0.043	0.061	2.31728e-07	NaN	2	Cyb561	utr_5	- && sp|Q60720|CY561_MOUSE Transmembrane ascorbate-dependent reductase CYB561 OS=Mus musculus OX=10090 GN=Cyb561 PE=1 SV=2
11	105835041	-	m5C_37344	30	18	25	14	0.579	0.069	0.098	4.25882e-13	NaN	2	Cyb561	utr_5	- && sp|Q60720|CY561_MOUSE Transmembrane ascorbate-dependent reductase CYB561 OS=Mus musculus OX=10090 GN=Cyb561 PE=1 SV=2
11	105835045	-	m5C_37662	29	16	24	12	0.543	0.045	0.063	6.70227e-11	NaN	2	Cyb561	utr_5	- && sp|Q60720|CY561_MOUSE Transmembrane ascorbate-dependent reductase CYB561 OS=Mus musculus OX=10090 GN=Cyb561 PE=1 SV=2
11	105825368	-	m5C_41184	39	17	32	15	0.514	0.073	0.127	4.44089e-16	NaN	3	Cyb561	utr_3	- && sp|Q60720|CY561_MOUSE Transmembrane ascorbate-dependent reductase CYB561 OS=Mus musculus OX=10090 GN=Cyb561 PE=1 SV=2
18	84889947	+	m5C_5059	19	11	15	9	0.603	0.104	0.147	1.64647e-07	NaN	2	Cyb5a	-	- && sp|P56395|CYB5_MOUSE Cytochrome b5 OS=Mus musculus OX=10090 GN=Cyb5a PE=1 SV=2
18	84889951	+	m5C_11171	18	10	14	8	0.585	0.092	0.129	1.37938e-06	NaN	2	Cyb5a	-	- && sp|P56395|CYB5_MOUSE Cytochrome b5 OS=Mus musculus OX=10090 GN=Cyb5a PE=1 SV=2
18	84889952	+	m5C_16114	18	10	14	8	0.581	0.107	0.152	6.00506e-07	NaN	2	Cyb5a	-	- && sp|P56395|CYB5_MOUSE Cytochrome b5 OS=Mus musculus OX=10090 GN=Cyb5a PE=1 SV=2
18	84889923	+	m5C_27191	12	8	10	6	0.649	0.055	0.078	2.81684e-05	NaN	2	Cyb5a	-	- && sp|P56395|CYB5_MOUSE Cytochrome b5 OS=Mus musculus OX=10090 GN=Cyb5a PE=1 SV=2
18	84889943	+	m5C_32583	17	10	14	8	0.603	0.092	0.13	5.20524e-07	NaN	2	Cyb5a	-	- && sp|P56395|CYB5_MOUSE Cytochrome b5 OS=Mus musculus OX=10090 GN=Cyb5a PE=1 SV=2
18	84889922	+	m5C_38226	14	9	11	8	0.679	0.009	0.012	1.57423e-06	NaN	2	Cyb5a	-	- && sp|P56395|CYB5_MOUSE Cytochrome b5 OS=Mus musculus OX=10090 GN=Cyb5a PE=1 SV=2
15	83056499	-	m5C_20815	43	21	35	17	0.489	0.051	0.072	1.25455e-14	NaN	2	Cyb5r3	-	- && sp|Q9DCN2|NB5R3_MOUSE NADH-cytochrome b5 reductase 3 OS=Mus musculus OX=10090 GN=Cyb5r3 PE=1 SV=3
4	106941813	+	m5C_1847	56	16	47	14	0.31	0.037	0.064	3.9091e-13	NaN	3	Cyb5rl	utr_3	- && sp|B1AS42|NB5R5_MOUSE NADH-cytochrome b5 reductase-like OS=Mus musculus OX=10090 GN=Cyb5rl PE=2 SV=1
4	106941814	+	m5C_34026	56	16	47	14	0.311	0.036	0.063	3.82805e-13	NaN	3	Cyb5rl	utr_3	- && sp|B1AS42|NB5R5_MOUSE NADH-cytochrome b5 reductase-like OS=Mus musculus OX=10090 GN=Cyb5rl PE=2 SV=1
15	82259901	-	m5C_43614	22	8	23	9	0.388	0.009	0.013	6.73483e-05	NaN	2	Cyp2d22	-	- && sp|Q64680|CP2D4_RAT Cytochrome P450 2D4 OS=Rattus norvegicus OX=10116 GN=Cyp2d4 PE=2 SV=1
17	33151522	-	m5C_40524	24	9	26	10	0.455	0.084	0.146	3.70467e-08	NaN	3	Cyp4f13	-	- && sp|P51871|CP4F6_RAT Cytochrome P450 4F6 OS=Rattus norvegicus OX=10116 GN=Cyp4f6 PE=2 SV=1
17	32913709	+	m5C_31745	26	9	22	8	0.365	0.014	0.02	1.67487e-05	NaN	2	Cyp4f15	-	- && sp|P51869|CP4F4_RAT Cytochrome P450 4F4 OS=Rattus norvegicus OX=10116 GN=Cyp4f4 PE=1 SV=1
5	4154441	-	m5C_8539	53	19	44	16	0.366	0.012	0.017	3.55504e-12	NaN	2	Cyp51	utr_5	- && sp|Q8K0C4|CP51A_MOUSE Lanosterol 14-alpha demethylase OS=Mus musculus OX=10090 GN=Cyp51a1 PE=1 SV=1
5	4154419	-	m5C_22325	63	15	52	13	0.249	0.014	0.02	2.86927e-09	NaN	2	Cyp51	utr_5	- && sp|Q8K0C4|CP51A_MOUSE Lanosterol 14-alpha demethylase OS=Mus musculus OX=10090 GN=Cyp51a1 PE=1 SV=1
5	4154437	-	m5C_26000	56	15	47	12	0.269	0.016	0.023	9.70318e-09	NaN	2	Cyp51	utr_5	- && sp|Q8K0C4|CP51A_MOUSE Lanosterol 14-alpha demethylase OS=Mus musculus OX=10090 GN=Cyp51a1 PE=1 SV=1
5	4154443	-	m5C_29778	51	15	42	12	0.29	0.003	0.005	7.81828e-09	NaN	2	Cyp51	utr_5	- && sp|Q8K0C4|CP51A_MOUSE Lanosterol 14-alpha demethylase OS=Mus musculus OX=10090 GN=Cyp51a1 PE=1 SV=1
5	4154412	-	m5C_30342	63	14	52	11	0.223	0.002	0.004	6.07657e-08	NaN	2	Cyp51	utr_5	- && sp|Q8K0C4|CP51A_MOUSE Lanosterol 14-alpha demethylase OS=Mus musculus OX=10090 GN=Cyp51a1 PE=1 SV=1
5	4154442	-	m5C_30420	45	12	40	11	0.281	0.031	0.054	3.14491e-10	NaN	3	Cyp51	utr_5	- && sp|Q8K0C4|CP51A_MOUSE Lanosterol 14-alpha demethylase OS=Mus musculus OX=10090 GN=Cyp51a1 PE=1 SV=1
5	4154418	-	m5C_33652	64	16	53	13	0.258	0.001	0.001	5.99854e-10	NaN	2	Cyp51	utr_5	- && sp|Q8K0C4|CP51A_MOUSE Lanosterol 14-alpha demethylase OS=Mus musculus OX=10090 GN=Cyp51a1 PE=1 SV=1
5	4154413	-	m5C_35597	60	15	50	13	0.259	0.011	0.016	5.10928e-09	NaN	2	Cyp51	utr_5	- && sp|Q8K0C4|CP51A_MOUSE Lanosterol 14-alpha demethylase OS=Mus musculus OX=10090 GN=Cyp51a1 PE=1 SV=1
5	4154436	-	m5C_46303	46	15	50	16	0.326	0.075	0.105	1.52977e-09	NaN	2	Cyp51	utr_5	- && sp|Q8K0C4|CP51A_MOUSE Lanosterol 14-alpha demethylase OS=Mus musculus OX=10090 GN=Cyp51a1 PE=1 SV=1
18	36499732	+	m5C_9247	24	21	20	17	0.858	0.076	0.108	0	NaN	2	Cystm1	-	- && sp|Q8K353|CYTM1_MOUSE Cysteine-rich and transmembrane domain-containing protein 1 OS=Mus musculus OX=10090 GN=Cystm1 PE=1 SV=1
18	36499708	+	m5C_18195	20	17	16	13	0.834	0.118	0.166	1.11022e-16	NaN	2	Cystm1	-	- && sp|Q8K353|CYTM1_MOUSE Cysteine-rich and transmembrane domain-containing protein 1 OS=Mus musculus OX=10090 GN=Cystm1 PE=1 SV=1
18	36499707	+	m5C_20166	21	18	17	14	0.844	0.11	0.156	0	NaN	2	Cystm1	-	- && sp|Q8K353|CYTM1_MOUSE Cysteine-rich and transmembrane domain-containing protein 1 OS=Mus musculus OX=10090 GN=Cystm1 PE=1 SV=1
18	36499709	+	m5C_31585	19	15	15	12	0.809	0.017	0.023	1.36802e-12	NaN	2	Cystm1	-	- && sp|Q8K353|CYTM1_MOUSE Cysteine-rich and transmembrane domain-containing protein 1 OS=Mus musculus OX=10090 GN=Cystm1 PE=1 SV=1
18	36499731	+	m5C_35447	25	22	21	18	0.869	0.068	0.096	0	NaN	2	Cystm1	-	- && sp|Q8K353|CYTM1_MOUSE Cysteine-rich and transmembrane domain-containing protein 1 OS=Mus musculus OX=10090 GN=Cystm1 PE=1 SV=1
18	36499706	+	m5C_41076	20	19	16	15	0.938	0.044	0.062	0	NaN	2	Cystm1	-	- && sp|Q8K353|CYTM1_MOUSE Cysteine-rich and transmembrane domain-containing protein 1 OS=Mus musculus OX=10090 GN=Cystm1 PE=1 SV=1
18	36499733	+	m5C_44816	26	18	21	13	0.644	0.119	0.168	2.59792e-14	NaN	2	Cystm1	-	- && sp|Q8K353|CYTM1_MOUSE Cysteine-rich and transmembrane domain-containing protein 1 OS=Mus musculus OX=10090 GN=Cystm1 PE=1 SV=1
18	36499730	+	m5C_45905	27	25	22	20	0.924	0.008	0.011	0	NaN	2	Cystm1	-	- && sp|Q8K353|CYTM1_MOUSE Cysteine-rich and transmembrane domain-containing protein 1 OS=Mus musculus OX=10090 GN=Cystm1 PE=1 SV=1
6	115653643	+	m5C_27556	52	16	41	12	0.291	0.029	0.042	7.34814e-10	NaN	2	D830050J10Rik	-	- && -
4	104224846	+	m5C_43781	14	9	12	7	0.657	0.007	0.01	1.02825e-06	NaN	2	Dab1	utr_5	- && sp|Q8CJH2|DAB1_RAT Disabled homolog 1 OS=Rattus norvegicus OX=10116 GN=Dab1 PE=1 SV=1
2	35512104	+	m5C_8749	10	9	9	9	0.95	0.035	0.05	2.76742e-08	NaN	2	Dab2ip	utr_5	- && sp|Q3UHC7|DAB2P_MOUSE Disabled homolog 2-interacting protein OS=Mus musculus OX=10090 GN=Dab2ip PE=1 SV=1
2	35512100	+	m5C_14053	10	10	9	9	1	0	0	2.79683e-09	NaN	2	Dab2ip	utr_5	- && sp|Q3UHC7|DAB2P_MOUSE Disabled homolog 2-interacting protein OS=Mus musculus OX=10090 GN=Dab2ip PE=1 SV=1
2	35512156	+	m5C_19461	16	16	13	13	1	0	0	2.22045e-16	NaN	2	Dab2ip	utr_5	- && sp|Q3UHC7|DAB2P_MOUSE Disabled homolog 2-interacting protein OS=Mus musculus OX=10090 GN=Dab2ip PE=1 SV=1
2	35512281	+	m5C_33442	17	10	13	8	0.631	0.043	0.06	4.50872e-07	NaN	2	Dab2ip	CDS	- && sp|Q3UHC7|DAB2P_MOUSE Disabled homolog 2-interacting protein OS=Mus musculus OX=10090 GN=Dab2ip PE=1 SV=1
2	35620401	+	m5C_36586	36	8	29	7	0.24	0.025	0.036	7.27975e-05	NaN	2	Dab2ip	utr_3	- && sp|Q3UHC7|DAB2P_MOUSE Disabled homolog 2-interacting protein OS=Mus musculus OX=10090 GN=Dab2ip PE=1 SV=1
2	35512282	+	m5C_41617	17	10	13	8	0.617	0.001	0.002	4.8492e-07	NaN	2	Dab2ip	CDS	- && sp|Q3UHC7|DAB2P_MOUSE Disabled homolog 2-interacting protein OS=Mus musculus OX=10090 GN=Dab2ip PE=1 SV=1
2	35620402	+	m5C_42141	37	10	30	8	0.291	0.029	0.042	6.0266e-06	NaN	2	Dab2ip	utr_3	- && sp|Q3UHC7|DAB2P_MOUSE Disabled homolog 2-interacting protein OS=Mus musculus OX=10090 GN=Dab2ip PE=1 SV=1
17	14417430	-	m5C_39535	45	14	37	11	0.31	0.039	0.054	1.14967e-08	NaN	2	Dact2	CDS	- && sp|Q7TN08|DACT2_MOUSE Dapper homolog 2 OS=Mus musculus OX=10090 GN=Dact2 PE=1 SV=2
5	74253929	+	m5C_14359	15	12	12	9	0.803	0.01	0.014	2.6508e-09	NaN	2	Dancr	-	- && -
5	74253925	+	m5C_16238	15	15	12	11	0.95	0.035	0.05	1.60982e-14	NaN	2	Dancr	-	- && -
5	74253861	+	m5C_19580	16	15	13	11	0.909	0.064	0.091	7.77156e-15	NaN	2	Dancr	-	- && -
5	74253862	+	m5C_36914	16	14	12	11	0.861	0.031	0.044	3.21132e-12	NaN	2	Dancr	-	- && -
10	80109477	+	m5C_11814	31	13	27	11	0.42	0.006	0.009	5.12559e-08	NaN	2	Dazap1	-	- && sp|Q9JII5|DAZP1_MOUSE DAZ-associated protein 1 OS=Mus musculus OX=10090 GN=Dazap1 PE=1 SV=2
10	80109478	+	m5C_14908	31	16	27	13	0.539	0.082	0.116	2.57121e-11	NaN	2	Dazap1	-	- && sp|Q9JII5|DAZP1_MOUSE DAZ-associated protein 1 OS=Mus musculus OX=10090 GN=Dazap1 PE=1 SV=2
10	80109476	+	m5C_27098	33	18	29	16	0.562	0.013	0.019	9.18376e-13	NaN	2	Dazap1	-	- && sp|Q9JII5|DAZP1_MOUSE DAZ-associated protein 1 OS=Mus musculus OX=10090 GN=Dazap1 PE=1 SV=2
10	80109494	+	m5C_32970	30	13	25	11	0.433	0.013	0.019	4.45148e-08	NaN	2	Dazap1	-	- && sp|Q9JII5|DAZP1_MOUSE DAZ-associated protein 1 OS=Mus musculus OX=10090 GN=Dazap1 PE=1 SV=2
10	80109479	+	m5C_37677	29	12	26	11	0.426	0.01	0.014	1.08037e-07	NaN	2	Dazap1	-	- && sp|Q9JII5|DAZP1_MOUSE DAZ-associated protein 1 OS=Mus musculus OX=10090 GN=Dazap1 PE=1 SV=2
14	55798121	+	m5C_31479	16	10	14	9	0.648	0.08	0.138	1.37679e-09	NaN	3	Dcaf11	-	- && sp|Q91VU6|DCA11_MOUSE DDB1- and CUL4-associated factor 11 OS=Mus musculus OX=10090 GN=Dcaf11 PE=1 SV=1
7	126859818	-	m5C_25843	34	10	26	8	0.343	0.055	0.078	4.83729e-06	NaN	2	Dctpp1	utr_5	- && sp|Q9QY93|DCTP1_MOUSE dCTP pyrophosphatase 1 OS=Mus musculus OX=10090 GN=Dctpp1 PE=1 SV=1
7	126859822	-	m5C_43527	28	8	21	6	0.338	0.094	0.133	9.04034e-05	NaN	2	Dctpp1	utr_5	- && sp|Q9QY93|DCTP1_MOUSE dCTP pyrophosphatase 1 OS=Mus musculus OX=10090 GN=Dctpp1 PE=1 SV=1
15	79414234	-	m5C_7529	19	11	14	8	0.618	0.058	0.082	2.71955e-07	NaN	2	Ddx17	CDS	- && sp|Q92841|DDX17_HUMAN Probable ATP-dependent RNA helicase DDX17 OS=Homo sapiens OX=9606 GN=DDX17 PE=1 SV=2
15	79414226	-	m5C_9534	18	11	14	9	0.71	0.135	0.191	3.14059e-08	NaN	2	Ddx17	CDS	- && sp|Q92841|DDX17_HUMAN Probable ATP-dependent RNA helicase DDX17 OS=Homo sapiens OX=9606 GN=DDX17 PE=1 SV=2
15	79414230	-	m5C_10022	19	9	14	7	0.539	0.113	0.16	1.39966e-05	NaN	2	Ddx17	CDS	- && sp|Q92841|DDX17_HUMAN Probable ATP-dependent RNA helicase DDX17 OS=Homo sapiens OX=9606 GN=DDX17 PE=1 SV=2
15	79414232	-	m5C_14225	18	10	14	7	0.591	0.077	0.109	9.91718e-07	NaN	2	Ddx17	CDS	- && sp|Q92841|DDX17_HUMAN Probable ATP-dependent RNA helicase DDX17 OS=Homo sapiens OX=9606 GN=DDX17 PE=1 SV=2
15	79414235	-	m5C_15391	20	11	15	8	0.6	0.071	0.1	3.39993e-07	NaN	2	Ddx17	CDS	- && sp|Q92841|DDX17_HUMAN Probable ATP-dependent RNA helicase DDX17 OS=Homo sapiens OX=9606 GN=DDX17 PE=1 SV=2
15	79414233	-	m5C_30951	21	12	15	9	0.621	0.075	0.105	4.7438e-08	NaN	2	Ddx17	CDS	- && sp|Q92841|DDX17_HUMAN Probable ATP-dependent RNA helicase DDX17 OS=Homo sapiens OX=9606 GN=DDX17 PE=1 SV=2
15	79414229	-	m5C_43280	19	11	14	9	0.674	0.16	0.226	1.02894e-07	NaN	2	Ddx17	CDS	- && sp|Q92841|DDX17_HUMAN Probable ATP-dependent RNA helicase DDX17 OS=Homo sapiens OX=9606 GN=DDX17 PE=1 SV=2
8	111731176	-	m5C_2079	28	10	31	10	0.409	0.087	0.124	6.73934e-06	NaN	2	Ddx19b	utr_3	- && sp|Q9UMR2|DD19B_HUMAN ATP-dependent RNA helicase DDX19B OS=Homo sapiens OX=9606 GN=DDX19B PE=1 SV=1
8	111731441	-	m5C_3248	47	26	35	19	0.556	0.011	0.015	0	NaN	2	Ddx19b	utr_3	- && sp|Q9UMR2|DD19B_HUMAN ATP-dependent RNA helicase DDX19B OS=Homo sapiens OX=9606 GN=DDX19B PE=1 SV=1
8	111731173	-	m5C_5419	28	9	31	10	0.413	0.111	0.157	1.35494e-05	NaN	2	Ddx19b	utr_3	- && sp|Q9UMR2|DD19B_HUMAN ATP-dependent RNA helicase DDX19B OS=Homo sapiens OX=9606 GN=DDX19B PE=1 SV=1
8	111731177	-	m5C_11138	28	10	31	10	0.425	0.103	0.146	6.1113e-06	NaN	2	Ddx19b	utr_3	- && sp|Q9UMR2|DD19B_HUMAN ATP-dependent RNA helicase DDX19B OS=Homo sapiens OX=9606 GN=DDX19B PE=1 SV=1
13	55782952	+	m5C_27	38	11	35	9	0.284	0.017	0.03	2.15884e-08	NaN	3	Ddx46	-	- && sp|Q569Z5|DDX46_MOUSE Probable ATP-dependent RNA helicase DDX46 OS=Mus musculus OX=10090 GN=Ddx46 PE=1 SV=2
13	55782946	+	m5C_10963	39	14	35	13	0.374	0.032	0.055	1.97953e-12	NaN	3	Ddx46	-	- && sp|Q569Z5|DDX46_MOUSE Probable ATP-dependent RNA helicase DDX46 OS=Mus musculus OX=10090 GN=Ddx46 PE=1 SV=2
13	55782947	+	m5C_22353	38	15	34	13	0.399	0.046	0.08	5.34017e-14	NaN	3	Ddx46	-	- && sp|Q569Z5|DDX46_MOUSE Probable ATP-dependent RNA helicase DDX46 OS=Mus musculus OX=10090 GN=Ddx46 PE=1 SV=2
13	55782950	+	m5C_32662	41	20	34	16	0.489	0.028	0.04	2.59015e-13	NaN	2	Ddx46	-	- && sp|Q569Z5|DDX46_MOUSE Probable ATP-dependent RNA helicase DDX46 OS=Mus musculus OX=10090 GN=Ddx46 PE=1 SV=2
1	171163901	+	m5C_1870	12	8	12	7	0.649	0.055	0.078	2.81684e-05	NaN	2	Dedd	-	- && sp|Q9Z1L3|DEDD_MOUSE Death effector domain-containing protein OS=Mus musculus OX=10090 GN=Dedd PE=2 SV=1
1	171163882	+	m5C_7406	18	12	16	10	0.653	0.024	0.034	2.33745e-08	NaN	2	Dedd	-	- && sp|Q9Z1L3|DEDD_MOUSE Death effector domain-containing protein OS=Mus musculus OX=10090 GN=Dedd PE=2 SV=1
1	171163899	+	m5C_25123	17	10	19	11	0.593	0.016	0.022	1.51094e-06	NaN	2	Dedd	-	- && sp|Q9Z1L3|DEDD_MOUSE Death effector domain-containing protein OS=Mus musculus OX=10090 GN=Dedd PE=2 SV=1
1	171163896	+	m5C_28841	14	10	14	10	0.749	0.08	0.138	1.77439e-10	NaN	3	Dedd	-	- && sp|Q9Z1L3|DEDD_MOUSE Death effector domain-containing protein OS=Mus musculus OX=10090 GN=Dedd PE=2 SV=1
1	171163881	+	m5C_33155	17	13	15	12	0.746	0.073	0.103	1.98286e-10	NaN	2	Dedd	-	- && sp|Q9Z1L3|DEDD_MOUSE Death effector domain-containing protein OS=Mus musculus OX=10090 GN=Dedd PE=2 SV=1
6	40412862	-	m5C_25360	31	10	26	9	0.328	0.061	0.086	4.52503e-06	NaN	2	Dennd11	CDS	- && sp|Q3UHG7|DEN11_MOUSE DENN domain-containing protein 11 OS=Mus musculus OX=10090 GN=Dennd11 PE=2 SV=1
3	106389848	+	m5C_13321	11	11	9	9	1	0	0	2.12573e-10	NaN	2	Dennd2d	utr_5	- && sp|Q91VV4|DEN2D_MOUSE DENN domain-containing protein 2D OS=Mus musculus OX=10090 GN=Dennd2d PE=1 SV=1
3	106389847	+	m5C_33321	11	11	9	9	1	0	0	2.12573e-10	NaN	2	Dennd2d	utr_5	- && sp|Q91VV4|DEN2D_MOUSE DENN domain-containing protein 2D OS=Mus musculus OX=10090 GN=Dennd2d PE=1 SV=1
14	26300925	+	m5C_25818	14	7	16	8	0.56	0.099	0.139	0.000120168	NaN	2	Dennd6a	CDS	- && sp|Q8BH65|DEN6A_MOUSE Protein DENND6A OS=Mus musculus OX=10090 GN=Dennd6a PE=1 SV=1
4	149203213	+	m5C_11203	24	10	19	8	0.458	0.053	0.076	2.19284e-06	NaN	2	Dffa	-	- && sp|O54786|DFFA_MOUSE DNA fragmentation factor subunit alpha OS=Mus musculus OX=10090 GN=Dffa PE=1 SV=2
4	149203235	+	m5C_39754	18	11	14	9	0.629	0.06	0.084	1.823e-07	NaN	2	Dffa	-	- && sp|O54786|DFFA_MOUSE DNA fragmentation factor subunit alpha OS=Mus musculus OX=10090 GN=Dffa PE=1 SV=2
4	149203214	+	m5C_40080	24	15	18	11	0.623	0.037	0.053	3.90319e-11	NaN	2	Dffa	-	- && sp|O54786|DFFA_MOUSE DNA fragmentation factor subunit alpha OS=Mus musculus OX=10090 GN=Dffa PE=1 SV=2
4	106442697	+	m5C_4180	11	8	10	7	0.746	0.038	0.054	5.20992e-06	NaN	2	Dhcr24	-	- && sp|Q8VCH6|DHC24_MOUSE Delta(24)-sterol reductase OS=Mus musculus OX=10090 GN=Dhcr24 PE=1 SV=1
4	106442699	+	m5C_22466	12	8	11	7	0.685	0.03	0.042	9.17082e-06	NaN	2	Dhcr24	-	- && sp|Q8VCH6|DHC24_MOUSE Delta(24)-sterol reductase OS=Mus musculus OX=10090 GN=Dhcr24 PE=1 SV=1
4	106442690	+	m5C_40681	10	9	9	8	0.9	0.071	0.1	4.25725e-08	NaN	2	Dhcr24	-	- && sp|Q8VCH6|DHC24_MOUSE Delta(24)-sterol reductase OS=Mus musculus OX=10090 GN=Dhcr24 PE=1 SV=1
11	77927778	+	m5C_17411	20	13	15	9	0.666	0.024	0.033	3.89108e-09	NaN	2	Dhrs13	CDS	- && sp|Q5SS80|DHR13_MOUSE Dehydrogenase/reductase SDR family member 13 OS=Mus musculus OX=10090 GN=Dhrs13 PE=1 SV=1
11	70895112	-	m5C_43430	38	11	29	9	0.35	0.091	0.128	8.88286e-07	NaN	2	Dhx33	CDS	- && sp|Q80VY9|DHX33_MOUSE ATP-dependent RNA helicase DHX33 OS=Mus musculus OX=10090 GN=Dhx33 PE=1 SV=1
3	62414229	-	m5C_38194	31	12	27	11	0.403	0.069	0.097	2.49488e-07	NaN	2	Dhx36	CDS	- && sp|Q8VHK9|DHX36_MOUSE ATP-dependent DNA/RNA helicase DHX36 OS=Mus musculus OX=10090 GN=Dhx36 PE=1 SV=2
17	80559703	-	m5C_5962	17	13	14	10	0.764	0.167	0.235	1.17395e-11	NaN	2	Dhx57	-	- && sp|Q6P5D3|DHX57_MOUSE Putative ATP-dependent RNA helicase DHX57 OS=Mus musculus OX=10090 GN=Dhx57 PE=1 SV=2
17	80559694	-	m5C_8713	15	15	12	12	1	0	0	6.21725e-15	NaN	2	Dhx57	-	- && sp|Q6P5D3|DHX57_MOUSE Putative ATP-dependent RNA helicase DHX57 OS=Mus musculus OX=10090 GN=Dhx57 PE=1 SV=2
17	80559701	-	m5C_21721	17	13	15	10	0.764	0.167	0.235	6.17328e-12	NaN	2	Dhx57	-	- && sp|Q6P5D3|DHX57_MOUSE Putative ATP-dependent RNA helicase DHX57 OS=Mus musculus OX=10090 GN=Dhx57 PE=1 SV=2
11	101623917	+	m5C_30351	52	15	41	11	0.289	0.017	0.024	3.38351e-09	NaN	2	Dhx8	CDS	- && sp|A2A4P0|DHX8_MOUSE ATP-dependent RNA helicase DHX8 OS=Mus musculus OX=10090 GN=Dhx8 PE=2 SV=1
2	180302085	-	m5C_4595	31	15	24	12	0.502	0.017	0.025	4.08857e-10	NaN	2	Dido1	CDS	- && sp|Q8C9B9|DIDO1_MOUSE Death-inducer obliterator 1 OS=Mus musculus OX=10090 GN=Dido1 PE=1 SV=4
2	180302084	-	m5C_11920	30	11	23	9	0.392	0.058	0.082	8.26813e-07	NaN	2	Dido1	CDS	- && sp|Q8C9B9|DIDO1_MOUSE Death-inducer obliterator 1 OS=Mus musculus OX=10090 GN=Dido1 PE=1 SV=4
2	180302094	-	m5C_18570	25	11	19	9	0.48	0.084	0.119	8.16419e-07	NaN	2	Dido1	CDS	- && sp|Q8C9B9|DIDO1_MOUSE Death-inducer obliterator 1 OS=Mus musculus OX=10090 GN=Dido1 PE=1 SV=4
2	180301992	-	m5C_28237	52	11	42	9	0.214	0.008	0.011	4.69558e-06	NaN	2	Dido1	CDS	- && sp|Q8C9B9|DIDO1_MOUSE Death-inducer obliterator 1 OS=Mus musculus OX=10090 GN=Dido1 PE=1 SV=4
2	180302093	-	m5C_45257	24	10	19	8	0.448	0.081	0.115	4.71516e-06	NaN	2	Dido1	CDS	- && sp|Q8C9B9|DIDO1_MOUSE Death-inducer obliterator 1 OS=Mus musculus OX=10090 GN=Dido1 PE=1 SV=4
13	9326993	+	m5C_9499	48	15	38	12	0.335	0.054	0.077	5.27351e-09	NaN	2	Dip2c	utr_5	- && sp|Q9Y2E4|DIP2C_HUMAN Disco-interacting protein 2 homolog C OS=Homo sapiens OX=9606 GN=DIP2C PE=1 SV=2
13	9326989	+	m5C_32001	49	16	39	13	0.358	0.08	0.112	8.05108e-10	NaN	2	Dip2c	utr_5	- && sp|Q9Y2E4|DIP2C_HUMAN Disco-interacting protein 2 homolog C OS=Homo sapiens OX=9606 GN=DIP2C PE=1 SV=2
13	9326998	+	m5C_43043	43	11	36	10	0.325	0.073	0.126	9.53671e-09	NaN	3	Dip2c	utr_5	- && sp|Q9Y2E4|DIP2C_HUMAN Disco-interacting protein 2 homolog C OS=Homo sapiens OX=9606 GN=DIP2C PE=1 SV=2
9	94419986	-	m5C_39527	78	24	60	19	0.332	0.042	0.059	6.66134e-15	NaN	2	Dipk2a	utr_5	- && sp|Q3USZ8|DIK2A_MOUSE Divergent protein kinase domain 2A OS=Mus musculus OX=10090 GN=Dipk2a PE=1 SV=2
9	64248438	-	m5C_27181	25	10	19	8	0.495	0.168	0.238	1.84873e-06	NaN	2	Dis3l	-	- && sp|Q8C0S1|DI3L1_MOUSE DIS3-like exonuclease 1 OS=Mus musculus OX=10090 GN=Dis3l PE=1 SV=2
7	25320330	+	m5C_1571	67	21	80	24	0.331	0.075	0.105	4.04565e-13	NaN	2	Dmac2	CDS	- && sp|Q9D7K5|DMAC2_MOUSE Distal membrane-arm assembly complex protein 2 OS=Mus musculus OX=10090 GN=Dmac2 PE=1 SV=1
7	18817838	+	m5C_12398	26	8	20	7	0.371	0.091	0.129	7.22176e-05	NaN	2	Dmpk	utr_5	- && sp|P54265|DMPK_MOUSE Myotonin-protein kinase OS=Mus musculus OX=10090 GN=Dmpk PE=1 SV=1
7	18817853	+	m5C_26220	28	10	25	9	0.37	0.004	0.008	4.40548e-08	NaN	3	Dmpk	utr_5	- && sp|P54265|DMPK_MOUSE Myotonin-protein kinase OS=Mus musculus OX=10090 GN=Dmpk PE=1 SV=1
7	18817839	+	m5C_40099	15	10	16	10	0.68	0.049	0.07	6.47032e-07	NaN	2	Dmpk	utr_5	- && sp|P54265|DMPK_MOUSE Myotonin-protein kinase OS=Mus musculus OX=10090 GN=Dmpk PE=1 SV=1
7	18810467	+	m5C_21007	142	35	118	28	0.245	0.004	0.005	0	NaN	2	Dmwd	CDS	- && sp|Q08274|DMWD_MOUSE Dystrophia myotonica WD repeat-containing protein OS=Mus musculus OX=10090 GN=Dmwd PE=1 SV=3
7	18816566	+	m5C_23616	31	11	23	9	0.451	0.123	0.174	2.23458e-07	NaN	2	Dmwd	utr_3	- && sp|Q08274|DMWD_MOUSE Dystrophia myotonica WD repeat-containing protein OS=Mus musculus OX=10090 GN=Dmwd PE=1 SV=3
7	18816583	+	m5C_36855	37	13	32	11	0.381	0.068	0.117	8.83083e-11	NaN	3	Dmwd	utr_3	- && sp|Q08274|DMWD_MOUSE Dystrophia myotonica WD repeat-containing protein OS=Mus musculus OX=10090 GN=Dmwd PE=1 SV=3
7	18816588	+	m5C_45484	37	16	32	14	0.491	0.096	0.167	3.9968e-15	NaN	3	Dmwd	utr_3	- && sp|Q08274|DMWD_MOUSE Dystrophia myotonica WD repeat-containing protein OS=Mus musculus OX=10090 GN=Dmwd PE=1 SV=3
5	139136038	+	m5C_38142	31	10	24	8	0.347	0.052	0.074	9.69444e-06	NaN	2	Dnaaf5	CDS	- && sp|B9EJR8|DAAF5_MOUSE Dynein axonemal assembly factor 5 OS=Mus musculus OX=10090 GN=Dnaaf5 PE=1 SV=1
5	139136037	+	m5C_42229	33	10	26	8	0.324	0.048	0.068	1.05863e-05	NaN	2	Dnaaf5	CDS	- && sp|B9EJR8|DAAF5_MOUSE Dynein axonemal assembly factor 5 OS=Mus musculus OX=10090 GN=Dnaaf5 PE=1 SV=1
9	54607067	+	m5C_4056	42	18	32	14	0.485	0.088	0.124	9.53992e-12	NaN	2	Dnaja4	CDS	- && sp|Q9JMC3|DNJA4_MOUSE DnaJ homolog subfamily A member 4 OS=Mus musculus OX=10090 GN=Dnaja4 PE=1 SV=1
9	54607065	+	m5C_21639	42	16	32	12	0.392	0.018	0.025	6.81384e-10	NaN	2	Dnaja4	CDS	- && sp|Q9JMC3|DNJA4_MOUSE DnaJ homolog subfamily A member 4 OS=Mus musculus OX=10090 GN=Dnaja4 PE=1 SV=1
9	54607066	+	m5C_24567	42	17	32	13	0.432	0.032	0.045	4.26501e-11	NaN	2	Dnaja4	CDS	- && sp|Q9JMC3|DNJA4_MOUSE DnaJ homolog subfamily A member 4 OS=Mus musculus OX=10090 GN=Dnaja4 PE=1 SV=1
9	54607068	+	m5C_39764	42	19	32	15	0.484	0.057	0.081	1.99951e-12	NaN	2	Dnaja4	CDS	- && sp|Q9JMC3|DNJA4_MOUSE DnaJ homolog subfamily A member 4 OS=Mus musculus OX=10090 GN=Dnaja4 PE=1 SV=1
16	22698028	+	m5C_39136	52	27	40	19	0.449	0.118	0.167	0	NaN	2	Dnajb11	utr_3	- && sp|Q99KV1|DJB11_MOUSE DnaJ homolog subfamily B member 11 OS=Mus musculus OX=10090 GN=Dnajb11 PE=1 SV=1
16	22698027	+	m5C_43903	55	28	43	20	0.473	0.056	0.079	0	NaN	2	Dnajb11	utr_3	- && sp|Q99KV1|DJB11_MOUSE DnaJ homolog subfamily B member 11 OS=Mus musculus OX=10090 GN=Dnajb11 PE=1 SV=1
1	75215111	+	m5C_1802	24	14	20	11	0.584	0.029	0.041	1.51677e-09	NaN	2	Dnajb2	-	- && sp|Q9QYI5|DNJB2_MOUSE DnaJ homolog subfamily B member 2 OS=Mus musculus OX=10090 GN=Dnajb2 PE=1 SV=3
1	75215104	+	m5C_1845	20	16	16	14	0.854	0.103	0.146	1.95399e-14	NaN	2	Dnajb2	-	- && sp|Q9QYI5|DNJB2_MOUSE DnaJ homolog subfamily B member 2 OS=Mus musculus OX=10090 GN=Dnajb2 PE=1 SV=3
1	75215112	+	m5C_6695	24	11	20	9	0.446	0.039	0.054	8.66917e-07	NaN	2	Dnajb2	-	- && sp|Q9QYI5|DNJB2_MOUSE DnaJ homolog subfamily B member 2 OS=Mus musculus OX=10090 GN=Dnajb2 PE=1 SV=3
1	75215107	+	m5C_26013	24	18	20	15	0.75	0.007	0.011	4.72955e-14	NaN	2	Dnajb2	-	- && sp|Q9QYI5|DNJB2_MOUSE DnaJ homolog subfamily B member 2 OS=Mus musculus OX=10090 GN=Dnajb2 PE=1 SV=3
1	75215101	+	m5C_36143	19	14	15	12	0.77	0.03	0.043	3.2891e-11	NaN	2	Dnajb2	-	- && sp|Q9QYI5|DNJB2_MOUSE DnaJ homolog subfamily B member 2 OS=Mus musculus OX=10090 GN=Dnajb2 PE=1 SV=3
1	75215103	+	m5C_36508	18	12	15	10	0.677	0.007	0.01	6.83176e-09	NaN	2	Dnajb2	-	- && sp|Q9QYI5|DNJB2_MOUSE DnaJ homolog subfamily B member 2 OS=Mus musculus OX=10090 GN=Dnajb2 PE=1 SV=3
1	75215109	+	m5C_39374	22	15	19	12	0.666	0.021	0.03	7.59852e-11	NaN	2	Dnajb2	-	- && sp|Q9QYI5|DNJB2_MOUSE DnaJ homolog subfamily B member 2 OS=Mus musculus OX=10090 GN=Dnajb2 PE=1 SV=3
1	75215106	+	m5C_44150	22	17	19	15	0.778	0.028	0.039	2.93099e-14	NaN	2	Dnajb2	-	- && sp|Q9QYI5|DNJB2_MOUSE DnaJ homolog subfamily B member 2 OS=Mus musculus OX=10090 GN=Dnajb2 PE=1 SV=3
5	29984208	+	m5C_27900	25	10	18	8	0.47	0.103	0.145	4.47723e-06	NaN	2	Dnajb6	-	- && sp|O54946|DNJB6_MOUSE DnaJ homolog subfamily B member 6 OS=Mus musculus OX=10090 GN=Dnajb6 PE=1 SV=4
5	29984207	+	m5C_30669	25	10	19	8	0.461	0.078	0.11	2.21588e-06	NaN	2	Dnajb6	-	- && sp|O54946|DNJB6_MOUSE DnaJ homolog subfamily B member 6 OS=Mus musculus OX=10090 GN=Dnajb6 PE=1 SV=4
5	29984183	+	m5C_39261	23	9	20	8	0.429	0.058	0.1	2.47194e-07	NaN	3	Dnajb6	-	- && sp|O54946|DNJB6_MOUSE DnaJ homolog subfamily B member 6 OS=Mus musculus OX=10090 GN=Dnajb6 PE=1 SV=4
15	10470077	-	m5C_18596	13	9	11	7	0.692	0	0	3.43066e-06	NaN	2	Dnajc21	-	- && sp|E9Q8D0|DJC21_MOUSE DnaJ homolog subfamily C member 21 OS=Mus musculus OX=10090 GN=Dnajc21 PE=1 SV=1
15	10470125	-	m5C_28266	10	9	9	8	0.9	0.071	0.1	4.25725e-08	NaN	2	Dnajc21	-	- && sp|E9Q8D0|DJC21_MOUSE DnaJ homolog subfamily C member 21 OS=Mus musculus OX=10090 GN=Dnajc21 PE=1 SV=1
15	10470076	-	m5C_44526	12	10	10	8	0.798	0.034	0.048	1.34583e-07	NaN	2	Dnajc21	-	- && sp|E9Q8D0|DJC21_MOUSE DnaJ homolog subfamily C member 21 OS=Mus musculus OX=10090 GN=Dnajc21 PE=1 SV=1
15	10470071	-	m5C_44635	10	9	8	8	0.863	0.097	0.137	2.15719e-07	NaN	2	Dnajc21	-	- && sp|E9Q8D0|DJC21_MOUSE DnaJ homolog subfamily C member 21 OS=Mus musculus OX=10090 GN=Dnajc21 PE=1 SV=1
8	85637828	+	m5C_22627	20	9	16	7	0.47	0.071	0.1	1.97638e-05	NaN	2	Dnase2a	-	- && sp|Q9R1L5|MAST1_MOUSE Microtubule-associated serine/threonine-protein kinase 1 OS=Mus musculus OX=10090 GN=Mast1 PE=1 SV=3
8	85637834	+	m5C_41736	19	12	16	11	0.676	0.056	0.097	5.88307e-13	NaN	3	Dnase2a	-	- && sp|Q9R1L5|MAST1_MOUSE Microtubule-associated serine/threonine-protein kinase 1 OS=Mus musculus OX=10090 GN=Mast1 PE=1 SV=3
12	3923288	+	m5C_13567	29	11	26	10	0.424	0.071	0.123	2.5533e-09	NaN	3	Dnmt3a	CDS	- && sp|O88508|DNM3A_MOUSE DNA (cytosine-5)-methyltransferase 3A OS=Mus musculus OX=10090 GN=Dnmt3a PE=1 SV=2
12	3923294	+	m5C_16684	36	12	31	10	0.334	0.007	0.01	4.88562e-07	NaN	2	Dnmt3a	CDS	- && sp|O88508|DNM3A_MOUSE DNA (cytosine-5)-methyltransferase 3A OS=Mus musculus OX=10090 GN=Dnmt3a PE=1 SV=2
12	3959448	+	m5C_19655	27	16	23	13	0.585	0.054	0.093	1.11022e-15	NaN	3	Dnmt3a	utr_3	- && sp|O88508|DNM3A_MOUSE DNA (cytosine-5)-methyltransferase 3A OS=Mus musculus OX=10090 GN=Dnmt3a PE=1 SV=2
12	3959447	+	m5C_30210	28	20	22	16	0.756	0.102	0.145	2.22045e-16	NaN	2	Dnmt3a	utr_3	- && sp|O88508|DNM3A_MOUSE DNA (cytosine-5)-methyltransferase 3A OS=Mus musculus OX=10090 GN=Dnmt3a PE=1 SV=2
12	3923293	+	m5C_33227	36	12	30	10	0.334	0.026	0.037	4.70463e-07	NaN	2	Dnmt3a	CDS	- && sp|O88508|DNM3A_MOUSE DNA (cytosine-5)-methyltransferase 3A OS=Mus musculus OX=10090 GN=Dnmt3a PE=1 SV=2
12	3959451	+	m5C_34129	27	13	22	11	0.514	0.06	0.085	9.18597e-09	NaN	2	Dnmt3a	utr_3	- && sp|O88508|DNM3A_MOUSE DNA (cytosine-5)-methyltransferase 3A OS=Mus musculus OX=10090 GN=Dnmt3a PE=1 SV=2
12	3959452	+	m5C_35443	28	13	22	10	0.496	0.042	0.06	1.24922e-08	NaN	2	Dnmt3a	utr_3	- && sp|O88508|DNM3A_MOUSE DNA (cytosine-5)-methyltransferase 3A OS=Mus musculus OX=10090 GN=Dnmt3a PE=1 SV=2
12	3959444	+	m5C_42149	25	12	22	11	0.507	0.014	0.025	3.9631e-11	NaN	3	Dnmt3a	utr_3	- && sp|O88508|DNM3A_MOUSE DNA (cytosine-5)-methyltransferase 3A OS=Mus musculus OX=10090 GN=Dnmt3a PE=1 SV=2
12	3959435	+	m5C_42914	23	12	18	9	0.508	0.006	0.008	1.07843e-07	NaN	2	Dnmt3a	utr_3	- && sp|O88508|DNM3A_MOUSE DNA (cytosine-5)-methyltransferase 3A OS=Mus musculus OX=10090 GN=Dnmt3a PE=1 SV=2
2	30175648	-	m5C_7045	33	13	28	11	0.4	0.015	0.021	2.68367e-08	NaN	2	Dolk	CDS	- && sp|Q8R2Y3|DOLK_MOUSE Dolichol kinase OS=Mus musculus OX=10090 GN=Dolk PE=1 SV=1
2	30175664	-	m5C_18099	30	11	26	8	0.381	0.098	0.139	5.47603e-07	NaN	2	Dolk	CDS	- && sp|Q8R2Y3|DOLK_MOUSE Dolichol kinase OS=Mus musculus OX=10090 GN=Dolk PE=1 SV=1
16	91485418	-	m5C_36342	27	10	22	8	0.384	0.051	0.072	6.93826e-06	NaN	2	Donson	-	- && sp|Q9QXP4|DONS_MOUSE Protein downstream neighbor of Son OS=Mus musculus OX=10090 GN=Donson PE=1 SV=2
16	93544412	+	m5C_30047	38	8	33	7	0.224	0.013	0.019	7.7023e-05	NaN	2	Dop1b	CDS	- && sp|Q3UHQ6|DOP2_MOUSE Protein dopey-2 OS=Mus musculus OX=10090 GN=Dop1b PE=1 SV=3
4	117747341	-	m5C_751	14	9	15	10	0.688	0.044	0.062	7.51532e-07	NaN	2	Dph2	-	- && sp|Q9CR25|DPH2_MOUSE 2-(3-amino-3-carboxypropyl)histidine synthase subunit 2 OS=Mus musculus OX=10090 GN=Dph2 PE=1 SV=1
4	117747339	-	m5C_31528	10	7	11	8	0.714	0.01	0.014	4.36246e-05	NaN	2	Dph2	-	- && sp|Q9CR25|DPH2_MOUSE 2-(3-amino-3-carboxypropyl)histidine synthase subunit 2 OS=Mus musculus OX=10090 GN=Dph2 PE=1 SV=1
1	132345573	+	m5C_24322	29	14	22	10	0.483	0.012	0.017	5.93186e-09	NaN	2	Dstyk	CDS	- && sp|Q6XUX1|DUSTY_MOUSE Dual serine/threonine and tyrosine protein kinase OS=Mus musculus OX=10090 GN=Dstyk PE=1 SV=1
1	132345572	+	m5C_33954	26	13	20	10	0.504	0.021	0.03	2.541e-08	NaN	2	Dstyk	CDS	- && sp|Q6XUX1|DUSTY_MOUSE Dual serine/threonine and tyrosine protein kinase OS=Mus musculus OX=10090 GN=Dstyk PE=1 SV=1
1	132345577	+	m5C_36496	30	14	22	11	0.488	0.008	0.012	2.37855e-09	NaN	2	Dstyk	CDS	- && sp|Q6XUX1|DUSTY_MOUSE Dual serine/threonine and tyrosine protein kinase OS=Mus musculus OX=10090 GN=Dstyk PE=1 SV=1
1	170708696	-	m5C_2778	20	11	17	9	0.536	0.007	0.01	4.44481e-07	NaN	2	Dusp12	-	- && sp|Q9D0T2|DUS12_MOUSE Dual specificity protein phosphatase 12 OS=Mus musculus OX=10090 GN=Dusp12 PE=2 SV=1
1	170708702	-	m5C_10266	19	12	16	10	0.662	0.031	0.043	8.18692e-09	NaN	2	Dusp12	-	- && sp|Q9D0T2|DUS12_MOUSE Dual specificity protein phosphatase 12 OS=Mus musculus OX=10090 GN=Dusp12 PE=2 SV=1
1	170708705	-	m5C_10952	17	13	14	10	0.75	0.025	0.036	9.32644e-10	NaN	2	Dusp12	-	- && sp|Q9D0T2|DUS12_MOUSE Dual specificity protein phosphatase 12 OS=Mus musculus OX=10090 GN=Dusp12 PE=2 SV=1
1	170708704	-	m5C_26047	19	12	15	10	0.662	0.018	0.026	8.55058e-09	NaN	2	Dusp12	-	- && sp|Q9D0T2|DUS12_MOUSE Dual specificity protein phosphatase 12 OS=Mus musculus OX=10090 GN=Dusp12 PE=2 SV=1
1	170708688	-	m5C_38404	20	12	17	10	0.611	0.014	0.021	1.57354e-08	NaN	2	Dusp12	-	- && sp|Q9D0T2|DUS12_MOUSE Dual specificity protein phosphatase 12 OS=Mus musculus OX=10090 GN=Dusp12 PE=2 SV=1
11	87877984	-	m5C_7203	12	10	10	9	0.834	0.118	0.166	3.07612e-09	NaN	2	Dynll2	-	- && sp|Q3MHR3|DYL2_BOVIN Dynein light chain 2, cytoplasmic OS=Bos taurus OX=9913 GN=DYNLL2 PE=3 SV=1
16	94371171	+	m5C_32557	17	13	13	10	0.736	0.086	0.121	3.23575e-10	NaN	2	Dyrk1a	utr_5	- && sp|Q61214|DYR1A_MOUSE Dual specificity tyrosine-phosphorylation-regulated kinase 1A OS=Mus musculus OX=10090 GN=Dyrk1a PE=1 SV=1
7	27879729	+	m5C_9464	15	13	13	11	0.857	0.067	0.117	3.9968e-15	NaN	3	Dyrk1b	-	- && sp|Q9Z188|DYR1B_MOUSE Dual specificity tyrosine-phosphorylation-regulated kinase 1B OS=Mus musculus OX=10090 GN=Dyrk1b PE=1 SV=3
7	27879733	+	m5C_32553	16	13	14	12	0.856	0.059	0.102	9.99201e-16	NaN	3	Dyrk1b	-	- && sp|Q9Z188|DYR1B_MOUSE Dual specificity tyrosine-phosphorylation-regulated kinase 1B OS=Mus musculus OX=10090 GN=Dyrk1b PE=1 SV=3
7	27879737	+	m5C_38498	16	13	14	12	0.873	0.104	0.18	2.22045e-16	NaN	3	Dyrk1b	-	- && sp|Q9Z188|DYR1B_MOUSE Dual specificity tyrosine-phosphorylation-regulated kinase 1B OS=Mus musculus OX=10090 GN=Dyrk1b PE=1 SV=3
7	27879736	+	m5C_42276	16	14	15	13	0.883	0.095	0.165	0	NaN	3	Dyrk1b	-	- && sp|Q9Z188|DYR1B_MOUSE Dual specificity tyrosine-phosphorylation-regulated kinase 1B OS=Mus musculus OX=10090 GN=Dyrk1b PE=1 SV=3
10	118704725	-	m5C_2749	36	17	29	14	0.545	0.063	0.109	3.33067e-16	NaN	3	Dyrk2	utr_5	- && sp|Q5U4C9|DYRK2_MOUSE Dual specificity tyrosine-phosphorylation-regulated kinase 2 OS=Mus musculus OX=10090 GN=Dyrk2 PE=2 SV=1
10	118704639	-	m5C_32708	26	15	19	11	0.665	0.108	0.153	1.73769e-10	NaN	2	Dyrk2	CDS	- && sp|Q5U4C9|DYRK2_MOUSE Dual specificity tyrosine-phosphorylation-regulated kinase 2 OS=Mus musculus OX=10090 GN=Dyrk2 PE=2 SV=1
10	118704713	-	m5C_40525	38	17	31	15	0.527	0.091	0.158	6.66134e-16	NaN	3	Dyrk2	utr_5	- && sp|Q5U4C9|DYRK2_MOUSE Dual specificity tyrosine-phosphorylation-regulated kinase 2 OS=Mus musculus OX=10090 GN=Dyrk2 PE=2 SV=1
10	118694920	-	m5C_40579	11	8	10	7	0.734	0.024	0.035	5.30561e-06	NaN	2	Dyrk2	utr_3	- && sp|Q5U4C9|DYRK2_MOUSE Dual specificity tyrosine-phosphorylation-regulated kinase 2 OS=Mus musculus OX=10090 GN=Dyrk2 PE=2 SV=1
4	59753928	+	m5C_540	28	25	21	18	0.85	0.071	0.1	0	NaN	2	E130308A19Rik	utr_3	- && sp|Q8C4P0|K1958_MOUSE Uncharacterized protein KIAA1958 homolog OS=Mus musculus OX=10090 PE=2 SV=1
4	59753926	+	m5C_4766	26	15	19	11	0.615	0.054	0.077	1.40783e-10	NaN	2	E130308A19Rik	utr_3	- && sp|Q8C4P0|K1958_MOUSE Uncharacterized protein KIAA1958 homolog OS=Mus musculus OX=10090 PE=2 SV=1
4	59753944	+	m5C_8168	29	25	22	19	0.878	0.002	0.003	0	NaN	2	E130308A19Rik	utr_3	- && sp|Q8C4P0|K1958_MOUSE Uncharacterized protein KIAA1958 homolog OS=Mus musculus OX=10090 PE=2 SV=1
4	59753945	+	m5C_27036	28	26	21	20	0.951	0.035	0.049	0	NaN	2	E130308A19Rik	utr_3	- && sp|Q8C4P0|K1958_MOUSE Uncharacterized protein KIAA1958 homolog OS=Mus musculus OX=10090 PE=2 SV=1
4	59753933	+	m5C_37016	26	23	20	17	0.852	0.028	0.04	0	NaN	2	E130308A19Rik	utr_3	- && sp|Q8C4P0|K1958_MOUSE Uncharacterized protein KIAA1958 homolog OS=Mus musculus OX=10090 PE=2 SV=1
4	59753927	+	m5C_37320	25	22	19	16	0.819	0.09	0.128	0	NaN	2	E130308A19Rik	utr_3	- && sp|Q8C4P0|K1958_MOUSE Uncharacterized protein KIAA1958 homolog OS=Mus musculus OX=10090 PE=2 SV=1
4	59753946	+	m5C_37366	22	19	18	16	0.857	0.025	0.043	0	NaN	3	E130308A19Rik	utr_3	- && sp|Q8C4P0|K1958_MOUSE Uncharacterized protein KIAA1958 homolog OS=Mus musculus OX=10090 PE=2 SV=1
3	14643887	+	m5C_18982	33	12	28	10	0.381	0.027	0.038	1.53205e-07	NaN	2	E2f5	CDS	- && sp|Q61502|E2F5_MOUSE Transcription factor E2F5 OS=Mus musculus OX=10090 GN=E2f5 PE=1 SV=2
3	14643890	+	m5C_30788	34	14	28	11	0.412	0.001	0.002	1.14307e-08	NaN	2	E2f5	CDS	- && sp|Q61502|E2F5_MOUSE Transcription factor E2F5 OS=Mus musculus OX=10090 GN=E2f5 PE=1 SV=2
7	121666162	-	m5C_14998	31	12	34	13	0.382	0.013	0.018	3.35775e-07	NaN	2	Ears2	-	- && sp|Q9CXJ1|SYEM_MOUSE Probable glutamate--tRNA ligase, mitochondrial OS=Mus musculus OX=10090 GN=Ears2 PE=1 SV=1
8	106617201	+	m5C_30937	39	10	33	9	0.299	0.046	0.081	9.48858e-08	NaN	3	Edc4	CDS	- && sp|Q3UJB9|EDC4_MOUSE Enhancer of mRNA-decapping protein 4 OS=Mus musculus OX=10090 GN=Edc4 PE=1 SV=2
2	119921664	-	m5C_25070	13	10	14	11	0.787	0.062	0.088	3.35212e-08	NaN	2	Ehd4	CDS	- && sp|Q9EQP2|EHD4_MOUSE EH domain-containing protein 4 OS=Mus musculus OX=10090 GN=Ehd4 PE=1 SV=1
17	35118664	+	m5C_21719	39	23	32	19	0.611	0.07	0.099	1.11022e-16	NaN	2	Ehmt2	CDS	- && sp|Q9Z148|EHMT2_MOUSE Histone-lysine N-methyltransferase EHMT2 OS=Mus musculus OX=10090 GN=Ehmt2 PE=1 SV=2
17	35118666	+	m5C_24812	32	21	27	18	0.647	0.057	0.099	0	NaN	3	Ehmt2	CDS	- && sp|Q9Z148|EHMT2_MOUSE Histone-lysine N-methyltransferase EHMT2 OS=Mus musculus OX=10090 GN=Ehmt2 PE=1 SV=2
17	35118667	+	m5C_36376	33	22	27	19	0.669	0.056	0.096	0	NaN	3	Ehmt2	CDS	- && sp|Q9Z148|EHMT2_MOUSE Histone-lysine N-methyltransferase EHMT2 OS=Mus musculus OX=10090 GN=Ehmt2 PE=1 SV=2
2	125515239	+	m5C_34876	110	25	120	27	0.231	0.006	0.008	2.77556e-15	NaN	2	Eid1	CDS	- && sp|Q9DCR4|EID1_MOUSE EP300-interacting inhibitor of differentiation 1 OS=Mus musculus OX=10090 GN=Eid1 PE=1 SV=2
5	143803657	+	m5C_46031	48	11	55	13	0.248	0.034	0.048	1.85009e-06	NaN	2	Eif2ak1	CDS	- && sp|Q9Z2R9|E2AK1_MOUSE Eukaryotic translation initiation factor 2-alpha kinase 1 OS=Mus musculus OX=10090 GN=Eif2ak1 PE=1 SV=2
6	70821802	+	m5C_7653	45	11	50	13	0.292	0.051	0.071	1.59256e-06	NaN	2	Eif2ak3	CDS	- && sp|Q9Z2B5|E2AK3_MOUSE Eukaryotic translation initiation factor 2-alpha kinase 3 OS=Mus musculus OX=10090 GN=Eif2ak3 PE=1 SV=1
6	70821800	+	m5C_9570	60	15	45	12	0.293	0.05	0.071	1.04215e-08	NaN	2	Eif2ak3	CDS	- && sp|Q9Z2B5|E2AK3_MOUSE Eukaryotic translation initiation factor 2-alpha kinase 3 OS=Mus musculus OX=10090 GN=Eif2ak3 PE=1 SV=1
6	70821801	+	m5C_15269	45	12	51	14	0.305	0.042	0.059	3.37482e-07	NaN	2	Eif2ak3	CDS	- && sp|Q9Z2B5|E2AK3_MOUSE Eukaryotic translation initiation factor 2-alpha kinase 3 OS=Mus musculus OX=10090 GN=Eif2ak3 PE=1 SV=1
6	70821804	+	m5C_34629	44	12	50	13	0.301	0.044	0.062	7.19447e-07	NaN	2	Eif2ak3	CDS	- && sp|Q9Z2B5|E2AK3_MOUSE Eukaryotic translation initiation factor 2-alpha kinase 3 OS=Mus musculus OX=10090 GN=Eif2ak3 PE=1 SV=1
1	87141763	+	m5C_6535	29	8	26	7	0.301	0.042	0.059	5.2999e-05	NaN	2	Eif4e2	-	- && sp|Q8BMB3|IF4E2_MOUSE Eukaryotic translation initiation factor 4E type 2 OS=Mus musculus OX=10090 GN=Eif4e2 PE=1 SV=1
1	87141952	+	m5C_11265	17	13	15	12	0.844	0.127	0.22	3.33067e-15	NaN	3	Eif4e2	-	- && sp|Q8BMB3|IF4E2_MOUSE Eukaryotic translation initiation factor 4E type 2 OS=Mus musculus OX=10090 GN=Eif4e2 PE=1 SV=1
1	87141935	+	m5C_12598	22	11	17	10	0.637	0.193	0.273	5.10686e-08	NaN	2	Eif4e2	-	- && sp|Q8BMB3|IF4E2_MOUSE Eukaryotic translation initiation factor 4E type 2 OS=Mus musculus OX=10090 GN=Eif4e2 PE=1 SV=1
1	87141951	+	m5C_13131	18	13	15	12	0.839	0.132	0.228	3.77476e-15	NaN	3	Eif4e2	-	- && sp|Q8BMB3|IF4E2_MOUSE Eukaryotic translation initiation factor 4E type 2 OS=Mus musculus OX=10090 GN=Eif4e2 PE=1 SV=1
1	87141934	+	m5C_15201	19	10	16	10	0.678	0.114	0.197	4.69036e-10	NaN	3	Eif4e2	-	- && sp|Q8BMB3|IF4E2_MOUSE Eukaryotic translation initiation factor 4E type 2 OS=Mus musculus OX=10090 GN=Eif4e2 PE=1 SV=1
1	87141936	+	m5C_21179	23	12	18	11	0.663	0.174	0.246	3.85784e-09	NaN	2	Eif4e2	-	- && sp|Q8BMB3|IF4E2_MOUSE Eukaryotic translation initiation factor 4E type 2 OS=Mus musculus OX=10090 GN=Eif4e2 PE=1 SV=1
1	87141937	+	m5C_29859	22	14	17	12	0.719	0.134	0.19	1.58123e-10	NaN	2	Eif4e2	-	- && sp|Q8BMB3|IF4E2_MOUSE Eukaryotic translation initiation factor 4E type 2 OS=Mus musculus OX=10090 GN=Eif4e2 PE=1 SV=1
1	87141940	+	m5C_36710	20	16	16	13	0.821	0.062	0.088	4.62741e-13	NaN	2	Eif4e2	-	- && sp|Q8BMB3|IF4E2_MOUSE Eukaryotic translation initiation factor 4E type 2 OS=Mus musculus OX=10090 GN=Eif4e2 PE=1 SV=1
16	20491649	+	m5C_2534	32	11	26	9	0.354	0.033	0.046	1.94636e-06	NaN	2	Eif4g1	-	- && sp|Q6NZJ6|IF4G1_MOUSE Eukaryotic translation initiation factor 4 gamma 1 OS=Mus musculus OX=10090 GN=Eif4g1 PE=1 SV=1
16	20491647	+	m5C_6252	31	10	25	8	0.345	0.039	0.056	4.31491e-06	NaN	2	Eif4g1	-	- && sp|Q6NZJ6|IF4G1_MOUSE Eukaryotic translation initiation factor 4 gamma 1 OS=Mus musculus OX=10090 GN=Eif4g1 PE=1 SV=1
16	20491648	+	m5C_12476	30	10	24	8	0.354	0.027	0.038	4.18626e-06	NaN	2	Eif4g1	-	- && sp|Q6NZJ6|IF4G1_MOUSE Eukaryotic translation initiation factor 4 gamma 1 OS=Mus musculus OX=10090 GN=Eif4g1 PE=1 SV=1
16	20510000	+	m5C_17624	72	18	60	15	0.253	0.029	0.05	2.22045e-15	NaN	3	Eif4g1	-	- && sp|Q6NZJ6|IF4G1_MOUSE Eukaryotic translation initiation factor 4 gamma 1 OS=Mus musculus OX=10090 GN=Eif4g1 PE=1 SV=1
16	20491700	+	m5C_18005	21	13	17	10	0.601	0.01	0.014	6.96751e-09	NaN	2	Eif4g1	-	- && sp|Q6NZJ6|IF4G1_MOUSE Eukaryotic translation initiation factor 4 gamma 1 OS=Mus musculus OX=10090 GN=Eif4g1 PE=1 SV=1
16	20491694	+	m5C_24511	26	14	20	12	0.592	0.14	0.198	7.10517e-10	NaN	2	Eif4g1	-	- && sp|Q6NZJ6|IF4G1_MOUSE Eukaryotic translation initiation factor 4 gamma 1 OS=Mus musculus OX=10090 GN=Eif4g1 PE=1 SV=1
16	20491695	+	m5C_40989	22	13	19	11	0.624	0.082	0.143	1.46016e-12	NaN	3	Eif4g1	-	- && sp|Q6NZJ6|IF4G1_MOUSE Eukaryotic translation initiation factor 4 gamma 1 OS=Mus musculus OX=10090 GN=Eif4g1 PE=1 SV=1
11	69811468	-	m5C_9996	14	11	12	10	0.771	0.074	0.104	7.81009e-09	NaN	2	Eif5a	-	- && sp|Q6EWQ7|IF5A1_BOVIN Eukaryotic translation initiation factor 5A-1 OS=Bos taurus OX=9913 GN=EIF5A PE=2 SV=3
11	69811460	-	m5C_12770	14	11	12	10	0.79	0.054	0.077	6.16386e-09	NaN	2	Eif5a	-	- && sp|Q6EWQ7|IF5A1_BOVIN Eukaryotic translation initiation factor 5A-1 OS=Bos taurus OX=9913 GN=EIF5A PE=2 SV=3
11	69811444	-	m5C_13752	13	12	11	10	0.887	0.029	0.042	3.9132e-10	NaN	2	Eif5a	-	- && sp|Q6EWQ7|IF5A1_BOVIN Eukaryotic translation initiation factor 5A-1 OS=Bos taurus OX=9913 GN=EIF5A PE=2 SV=3
11	69811461	-	m5C_14315	14	12	12	11	0.861	0.01	0.015	2.70346e-10	NaN	2	Eif5a	-	- && sp|Q6EWQ7|IF5A1_BOVIN Eukaryotic translation initiation factor 5A-1 OS=Bos taurus OX=9913 GN=EIF5A PE=2 SV=3
11	69811441	-	m5C_14745	13	12	11	10	0.916	0.059	0.084	4.71663e-11	NaN	2	Eif5a	-	- && sp|Q6EWQ7|IF5A1_BOVIN Eukaryotic translation initiation factor 5A-1 OS=Bos taurus OX=9913 GN=EIF5A PE=2 SV=3
11	69811469	-	m5C_16054	14	12	12	10	0.822	0.037	0.053	1.35008e-09	NaN	2	Eif5a	-	- && sp|Q6EWQ7|IF5A1_BOVIN Eukaryotic translation initiation factor 5A-1 OS=Bos taurus OX=9913 GN=EIF5A PE=2 SV=3
11	69807658	-	m5C_19679	140	30	169	36	0.216	0.001	0.002	0	NaN	2	Eif5a	utr_3	- && sp|Q6EWQ7|IF5A1_BOVIN Eukaryotic translation initiation factor 5A-1 OS=Bos taurus OX=9913 GN=EIF5A PE=2 SV=3
11	69807661	-	m5C_20953	141	29	170	35	0.214	0.008	0.011	0	NaN	2	Eif5a	utr_3	- && sp|Q6EWQ7|IF5A1_BOVIN Eukaryotic translation initiation factor 5A-1 OS=Bos taurus OX=9913 GN=EIF5A PE=2 SV=3
11	69807659	-	m5C_23520	141	30	170	36	0.217	0.008	0.011	0	NaN	2	Eif5a	utr_3	- && sp|Q6EWQ7|IF5A1_BOVIN Eukaryotic translation initiation factor 5A-1 OS=Bos taurus OX=9913 GN=EIF5A PE=2 SV=3
11	69811464	-	m5C_25689	13	12	12	10	0.883	0.035	0.05	3.60999e-10	NaN	2	Eif5a	-	- && sp|Q6EWQ7|IF5A1_BOVIN Eukaryotic translation initiation factor 5A-1 OS=Bos taurus OX=9913 GN=EIF5A PE=2 SV=3
11	69807662	-	m5C_27284	140	30	168	36	0.231	0.021	0.029	0	NaN	2	Eif5a	utr_3	- && sp|Q6EWQ7|IF5A1_BOVIN Eukaryotic translation initiation factor 5A-1 OS=Bos taurus OX=9913 GN=EIF5A PE=2 SV=3
11	69811443	-	m5C_31462	13	11	11	10	0.875	0.041	0.058	1.13187e-09	NaN	2	Eif5a	-	- && sp|Q6EWQ7|IF5A1_BOVIN Eukaryotic translation initiation factor 5A-1 OS=Bos taurus OX=9913 GN=EIF5A PE=2 SV=3
11	69811436	-	m5C_34915	12	9	10	8	0.756	0.063	0.089	2.59748e-07	NaN	2	Eif5a	-	- && sp|Q6EWQ7|IF5A1_BOVIN Eukaryotic translation initiation factor 5A-1 OS=Bos taurus OX=9913 GN=EIF5A PE=2 SV=3
13	75855839	+	m5C_33887	28	11	31	11	0.385	0.007	0.01	1.50803e-06	NaN	2	Ell2	-	- && sp|Q3UKU1|ELL2_MOUSE RNA polymerase II elongation factor ELL2 OS=Mus musculus OX=10090 GN=Ell2 PE=1 SV=2
7	44140651	-	m5C_32862	30	13	27	12	0.472	0.091	0.157	1.94398e-11	NaN	3	Emc10	-	- && sp|Q3TAS6|EMC10_MOUSE ER membrane protein complex subunit 10 OS=Mus musculus OX=10090 GN=Emc10 PE=2 SV=2
5	31076624	+	m5C_35816	28	9	21	7	0.372	0.091	0.128	3.55843e-05	NaN	2	Emilin1	CDS	- && sp|Q99K41|EMIL1_MOUSE EMILIN-1 OS=Mus musculus OX=10090 GN=Emilin1 PE=1 SV=1
19	8907241	+	m5C_9107	25	22	20	17	0.873	0.068	0.095	0	NaN	2	Eml3	utr_5	- && sp|Q8VC03|EMAL3_MOUSE Echinoderm microtubule-associated protein-like 3 OS=Mus musculus OX=10090 GN=Eml3 PE=1 SV=1
19	8907242	+	m5C_17786	26	24	20	18	0.897	0.052	0.074	0	NaN	2	Eml3	utr_5	- && sp|Q8VC03|EMAL3_MOUSE Echinoderm microtubule-associated protein-like 3 OS=Mus musculus OX=10090 GN=Eml3 PE=1 SV=1
19	8907243	+	m5C_42872	25	22	19	17	0.881	0.041	0.057	0	NaN	2	Eml3	utr_5	- && sp|Q8VC03|EMAL3_MOUSE Echinoderm microtubule-associated protein-like 3 OS=Mus musculus OX=10090 GN=Eml3 PE=1 SV=1
2	32564826	+	m5C_1633	11	10	10	9	0.9	0.071	0.1	3.25721e-09	NaN	2	Eng	-	- && sp|Q63961|EGLN_MOUSE Endoglin OS=Mus musculus OX=10090 GN=Eng PE=1 SV=2
2	32564823	+	m5C_45687	12	11	10	9	0.923	0.054	0.077	1.40729e-09	NaN	2	Eng	-	- && sp|Q63961|EGLN_MOUSE Endoglin OS=Mus musculus OX=10090 GN=Eng PE=1 SV=2
4	41639934	-	m5C_24963	73	18	82	21	0.277	0.04	0.056	5.65141e-11	NaN	2	Enho	utr_5	- && sp|Q6UWT2|ENHO_HUMAN Adropin OS=Homo sapiens OX=9606 GN=ENHO PE=2 SV=2
4	41638522	-	m5C_26331	106	22	121	25	0.206	0.002	0.002	6.58584e-13	NaN	2	Enho	utr_3	- && sp|Q6UWT2|ENHO_HUMAN Adropin OS=Homo sapiens OX=9606 GN=ENHO PE=2 SV=2
4	41640039	-	m5C_38616	38	10	30	8	0.308	0.065	0.092	5.40814e-06	NaN	2	Enho	utr_5	- && sp|Q6UWT2|ENHO_HUMAN Adropin OS=Homo sapiens OX=9606 GN=ENHO PE=2 SV=2
15	81469940	+	m5C_8633	11	9	9	8	0.875	0.088	0.125	7.44252e-08	NaN	2	Ep300	utr_5	- && sp|B2RWS6|EP300_MOUSE Histone acetyltransferase p300 OS=Mus musculus OX=10090 GN=Ep300 PE=1 SV=2
15	81469941	+	m5C_19009	11	11	9	9	0.962	0.027	0.038	7.36112e-10	NaN	2	Ep300	utr_5	- && sp|B2RWS6|EP300_MOUSE Histone acetyltransferase p300 OS=Mus musculus OX=10090 GN=Ep300 PE=1 SV=2
15	81469960	+	m5C_36129	11	11	9	9	1	0	0	5.84831e-11	NaN	2	Ep300	utr_5	- && sp|B2RWS6|EP300_MOUSE Histone acetyltransferase p300 OS=Mus musculus OX=10090 GN=Ep300 PE=1 SV=2
4	131667918	-	m5C_30418	27	13	21	10	0.502	0.019	0.028	1.11409e-08	NaN	2	Epb41	-	- && sp|Q6Q7P4|EPB41_CANLF Protein 4.1 OS=Canis lupus familiaris OX=9615 GN=EPB41 PE=2 SV=1
4	131667921	-	m5C_38230	27	15	20	12	0.594	0.066	0.094	3.26681e-10	NaN	2	Epb41	-	- && sp|Q6Q7P4|EPB41_CANLF Protein 4.1 OS=Canis lupus familiaris OX=9615 GN=EPB41 PE=2 SV=1
4	131667920	-	m5C_44980	28	15	22	12	0.584	0.059	0.084	1.47642e-10	NaN	2	Epb41	-	- && sp|Q6Q7P4|EPB41_CANLF Protein 4.1 OS=Canis lupus familiaris OX=9615 GN=EPB41 PE=2 SV=1
4	57143164	-	m5C_22416	13	10	14	11	0.775	0.018	0.025	2.22054e-07	NaN	2	Epb41l4b	utr_5	- && sp|Q9H329|E41LB_HUMAN Band 4.1-like protein 4B OS=Homo sapiens OX=9606 GN=EPB41L4B PE=2 SV=2
4	57143161	-	m5C_40730	13	9	14	10	0.694	0.004	0.006	3.43319e-06	NaN	2	Epb41l4b	utr_5	- && sp|Q9H329|E41LB_HUMAN Band 4.1-like protein 4B OS=Homo sapiens OX=9606 GN=EPB41L4B PE=2 SV=2
4	57143163	-	m5C_44564	14	10	12	9	0.74	0.051	0.073	4.54584e-08	NaN	2	Epb41l4b	utr_5	- && sp|Q9H329|E41LB_HUMAN Band 4.1-like protein 4B OS=Homo sapiens OX=9606 GN=EPB41L4B PE=2 SV=2
6	42336863	-	m5C_26781	36	8	39	9	0.235	0.021	0.03	7.31456e-05	NaN	2	Epha1	-	- && sp|Q60750|EPHA1_MOUSE Ephrin type-A receptor 1 OS=Mus musculus OX=10090 GN=Epha1 PE=1 SV=2
11	97519308	-	m5C_13931	20	9	16	8	0.564	0.18	0.254	6.52746e-06	NaN	2	Epop	CDS	- && sp|Q7TNS8|EPOP_MOUSE Elongin BC and Polycomb repressive complex 2-associated protein OS=Mus musculus OX=10090 GN=Epop PE=1 SV=1
11	97519309	-	m5C_28411	20	9	16	8	0.564	0.18	0.254	6.52746e-06	NaN	2	Epop	CDS	- && sp|Q7TNS8|EPOP_MOUSE Elongin BC and Polycomb repressive complex 2-associated protein OS=Mus musculus OX=10090 GN=Epop PE=1 SV=1
15	75977787	-	m5C_19440	42	11	37	10	0.269	0.045	0.064	7.13194e-07	NaN	2	Eppk1	-	- && sp|Q8R0W0|EPIPL_MOUSE Epiplakin OS=Mus musculus OX=10090 GN=Eppk1 PE=1 SV=2
15	75977788	-	m5C_29604	39	10	34	9	0.268	0.018	0.025	6.7225e-06	NaN	2	Eppk1	-	- && sp|Q8R0W0|EPIPL_MOUSE Epiplakin OS=Mus musculus OX=10090 GN=Eppk1 PE=1 SV=2
14	32248211	+	m5C_5470	24	19	18	14	0.795	0.027	0.038	3.21965e-15	NaN	2	Ercc6	CDS	- && sp|F8VPZ5|ERCC6_MOUSE DNA excision repair protein ERCC-6 OS=Mus musculus OX=10090 GN=Ercc6 PE=1 SV=1
14	32248202	+	m5C_21012	30	16	23	12	0.512	0.048	0.068	3.25875e-11	NaN	2	Ercc6	CDS	- && sp|F8VPZ5|ERCC6_MOUSE DNA excision repair protein ERCC-6 OS=Mus musculus OX=10090 GN=Ercc6 PE=1 SV=1
14	32242966	+	m5C_27979	22	17	17	13	0.782	0.045	0.064	2.58571e-13	NaN	2	Ercc6	CDS	- && sp|F8VPZ5|ERCC6_MOUSE DNA excision repair protein ERCC-6 OS=Mus musculus OX=10090 GN=Ercc6 PE=1 SV=1
14	32248210	+	m5C_29198	21	16	18	13	0.738	0.098	0.17	0	NaN	3	Ercc6	CDS	- && sp|F8VPZ5|ERCC6_MOUSE DNA excision repair protein ERCC-6 OS=Mus musculus OX=10090 GN=Ercc6 PE=1 SV=1
X	168792728	+	m5C_6455	234	78	175	61	0.381	0.031	0.054	0	NaN	3	Erdr1x	-	- && -
X	168792733	+	m5C_8695	240	72	179	57	0.356	0.04	0.069	0	NaN	3	Erdr1x	-	- && -
X	168792729	+	m5C_8900	238	77	180	60	0.366	0.031	0.053	0	NaN	3	Erdr1x	-	- && -
X	168792724	+	m5C_19108	246	79	186	61	0.354	0.026	0.045	0	NaN	3	Erdr1x	-	- && -
X	168792723	+	m5C_28350	247	67	186	52	0.297	0.022	0.038	0	NaN	3	Erdr1x	-	- && -
X	168792725	+	m5C_38232	252	77	189	60	0.351	0.035	0.06	0	NaN	3	Erdr1x	-	- && -
X	168792731	+	m5C_42522	236	80	178	63	0.389	0.041	0.07	0	NaN	3	Erdr1x	-	- && -
X	168792727	+	m5C_45653	240	75	180	59	0.351	0.027	0.046	0	NaN	3	Erdr1x	-	- && -
4	150946212	+	m5C_9260	65	19	58	16	0.282	0.018	0.031	2.22045e-16	NaN	3	Errfi1	-	- && sp|Q99JZ7|ERRFI_MOUSE ERBB receptor feedback inhibitor 1 OS=Mus musculus OX=10090 GN=Errfi1 PE=1 SV=1
4	150946235	+	m5C_19388	17	13	15	11	0.748	0.136	0.192	1.43202e-10	NaN	2	Errfi1	-	- && sp|Q99JZ7|ERRFI_MOUSE ERBB receptor feedback inhibitor 1 OS=Mus musculus OX=10090 GN=Errfi1 PE=1 SV=1
4	150946238	+	m5C_24326	15	10	13	8	0.657	0.091	0.129	5.74311e-07	NaN	2	Errfi1	-	- && sp|Q99JZ7|ERRFI_MOUSE ERBB receptor feedback inhibitor 1 OS=Mus musculus OX=10090 GN=Errfi1 PE=1 SV=1
19	6896950	-	m5C_10340	16	12	13	10	0.756	0.016	0.023	1.00444e-09	NaN	2	Esrra	-	- && sp|O08580|ERR1_MOUSE Steroid hormone receptor ERR1 OS=Mus musculus OX=10090 GN=Esrra PE=1 SV=4
19	6896954	-	m5C_27211	15	9	12	8	0.633	0.024	0.034	2.34722e-06	NaN	2	Esrra	-	- && sp|O08580|ERR1_MOUSE Steroid hormone receptor ERR1 OS=Mus musculus OX=10090 GN=Esrra PE=1 SV=4
19	6896945	-	m5C_29630	18	13	14	10	0.724	0.007	0.01	1.35351e-09	NaN	2	Esrra	-	- && sp|O08580|ERR1_MOUSE Steroid hormone receptor ERR1 OS=Mus musculus OX=10090 GN=Esrra PE=1 SV=4
12	116245036	+	m5C_26568	30	9	26	7	0.305	0.029	0.04	4.89213e-05	NaN	2	Esyt2	CDS	- && sp|Q3TZZ7|ESYT2_MOUSE Extended synaptotagmin-2 OS=Mus musculus OX=10090 GN=Esyt2 PE=1 SV=1
16	95503450	+	m5C_36325	23	10	25	11	0.441	0.029	0.04	1.04603e-06	NaN	2	Ets2	utr_5	- && sp|P15037|ETS2_MOUSE Protein C-ets-2 OS=Mus musculus OX=10090 GN=Ets2 PE=1 SV=1
12	108652261	+	m5C_5301	11	11	9	9	1	0	0	2.12573e-10	NaN	2	Evl	-	- && sp|P70429|EVL_MOUSE Ena/VASP-like protein OS=Mus musculus OX=10090 GN=Evl PE=1 SV=2
12	108652262	+	m5C_16682	11	11	10	10	1	0	0	5.84831e-11	NaN	2	Evl	-	- && sp|P70429|EVL_MOUSE Ena/VASP-like protein OS=Mus musculus OX=10090 GN=Evl PE=1 SV=2
12	108652230	+	m5C_19558	10	10	9	9	1	0	0	7.91034e-13	NaN	3	Evl	-	- && sp|P70429|EVL_MOUSE Ena/VASP-like protein OS=Mus musculus OX=10090 GN=Evl PE=1 SV=2
12	108652231	+	m5C_40131	10	10	12	12	1	0	0	7.73622e-10	NaN	2	Evl	-	- && sp|P70429|EVL_MOUSE Ena/VASP-like protein OS=Mus musculus OX=10090 GN=Evl PE=1 SV=2
12	108652229	+	m5C_44204	12	12	14	14	1	0	0	2.21068e-12	NaN	2	Evl	-	- && sp|P70429|EVL_MOUSE Ena/VASP-like protein OS=Mus musculus OX=10090 GN=Evl PE=1 SV=2
11	5021138	-	m5C_29397	97	21	105	23	0.221	0.002	0.003	1.12954e-12	NaN	2	Ewsr1	CDS	- && sp|Q61545|EWS_MOUSE RNA-binding protein EWS OS=Mus musculus OX=10090 GN=Ewsr1 PE=1 SV=2
11	5021137	-	m5C_35831	99	20	107	22	0.206	0.002	0.003	5.79625e-12	NaN	2	Ewsr1	CDS	- && sp|Q61545|EWS_MOUSE RNA-binding protein EWS OS=Mus musculus OX=10090 GN=Ewsr1 PE=1 SV=2
7	19208257	+	m5C_15873	48	16	38	13	0.344	0.027	0.038	1.09936e-09	NaN	2	Exoc3l2	CDS	- && sp|Q2M3D2|EX3L2_HUMAN Exocyst complex component 3-like protein 2 OS=Homo sapiens OX=9606 GN=EXOC3L2 PE=1 SV=1
7	19208215	+	m5C_18818	42	23	33	18	0.559	0.024	0.033	2.22045e-16	NaN	2	Exoc3l2	CDS	- && sp|Q2M3D2|EX3L2_HUMAN Exocyst complex component 3-like protein 2 OS=Homo sapiens OX=9606 GN=EXOC3L2 PE=1 SV=1
7	19208213	+	m5C_19494	43	23	34	17	0.526	0.005	0.007	4.44089e-16	NaN	2	Exoc3l2	CDS	- && sp|Q2M3D2|EX3L2_HUMAN Exocyst complex component 3-like protein 2 OS=Homo sapiens OX=9606 GN=EXOC3L2 PE=1 SV=1
7	19208211	+	m5C_26707	43	22	33	18	0.542	0.036	0.05	1.77636e-15	NaN	2	Exoc3l2	CDS	- && sp|Q2M3D2|EX3L2_HUMAN Exocyst complex component 3-like protein 2 OS=Homo sapiens OX=9606 GN=EXOC3L2 PE=1 SV=1
7	19208224	+	m5C_36449	41	12	32	10	0.329	0.056	0.078	2.52015e-07	NaN	2	Exoc3l2	CDS	- && sp|Q2M3D2|EX3L2_HUMAN Exocyst complex component 3-like protein 2 OS=Homo sapiens OX=9606 GN=EXOC3L2 PE=1 SV=1
2	91461645	-	m5C_27821	20	8	17	6	0.401	0.014	0.02	0.000132687	NaN	2	F2	-	- && sp|P19221|THRB_MOUSE Prothrombin OS=Mus musculus OX=10090 GN=F2 PE=1 SV=1
2	91461649	-	m5C_28064	20	9	17	8	0.454	0.051	0.073	1.95634e-05	NaN	2	F2	-	- && sp|P19221|THRB_MOUSE Prothrombin OS=Mus musculus OX=10090 GN=F2 PE=1 SV=1
19	10041559	-	m5C_1017	45	12	48	12	0.286	0.032	0.055	1.34274e-09	NaN	3	Fads2	utr_3	- && sp|Q9Z0R9|FADS2_MOUSE Acyl-CoA 6-desaturase OS=Mus musculus OX=10090 GN=Fads2 PE=1 SV=1
19	10040202	-	m5C_14212	62	16	60	16	0.299	0.041	0.082	0	NaN	4	Fads2	utr_3	- && sp|Q9Z0R9|FADS2_MOUSE Acyl-CoA 6-desaturase OS=Mus musculus OX=10090 GN=Fads2 PE=1 SV=1
7	84252070	-	m5C_7480	18	12	16	11	0.726	0.074	0.128	6.87672e-13	NaN	3	Fah	-	- && sp|P35505|FAAA_MOUSE Fumarylacetoacetase OS=Mus musculus OX=10090 GN=Fah PE=1 SV=2
7	84252064	-	m5C_21034	16	12	14	10	0.741	0.051	0.089	2.94742e-12	NaN	3	Fah	-	- && sp|P35505|FAAA_MOUSE Fumarylacetoacetase OS=Mus musculus OX=10090 GN=Fah PE=1 SV=2
5	65163437	+	m5C_17741	39	13	42	14	0.367	0.057	0.081	3.76483e-08	NaN	2	Fam114a1	CDS	- && sp|Q9D281|NXP20_MOUSE Protein Noxp20 OS=Mus musculus OX=10090 GN=Fam114a1 PE=1 SV=1
5	65163401	+	m5C_20824	31	11	33	11	0.382	0.084	0.118	6.94877e-07	NaN	2	Fam114a1	CDS	- && sp|Q9D281|NXP20_MOUSE Protein Noxp20 OS=Mus musculus OX=10090 GN=Fam114a1 PE=1 SV=1
5	65163397	+	m5C_21709	28	10	31	11	0.385	0.05	0.071	3.30044e-06	NaN	2	Fam114a1	CDS	- && sp|Q9D281|NXP20_MOUSE Protein Noxp20 OS=Mus musculus OX=10090 GN=Fam114a1 PE=1 SV=1
5	65163398	+	m5C_24474	28	10	31	11	0.393	0.076	0.107	1.47097e-06	NaN	2	Fam114a1	CDS	- && sp|Q9D281|NXP20_MOUSE Protein Noxp20 OS=Mus musculus OX=10090 GN=Fam114a1 PE=1 SV=1
5	65163396	+	m5C_32420	29	10	32	11	0.372	0.04	0.056	1.95352e-06	NaN	2	Fam114a1	CDS	- && sp|Q9D281|NXP20_MOUSE Protein Noxp20 OS=Mus musculus OX=10090 GN=Fam114a1 PE=1 SV=1
5	65163402	+	m5C_34752	30	12	32	13	0.423	0.07	0.099	2.25998e-07	NaN	2	Fam114a1	CDS	- && sp|Q9D281|NXP20_MOUSE Protein Noxp20 OS=Mus musculus OX=10090 GN=Fam114a1 PE=1 SV=1
1	34854214	-	m5C_40962	25	8	28	9	0.433	0.143	0.203	5.98653e-05	NaN	2	Fam168b	utr_3	- && sp|Q80XQ8|F168B_MOUSE Myelin-associated neurite-outgrowth inhibitor OS=Mus musculus OX=10090 GN=Fam168b PE=1 SV=1
11	102328624	-	m5C_13956	25	11	19	9	0.484	0.1	0.141	3.65188e-07	NaN	2	Fam171a2	CDS	- && sp|A2A699|F1712_MOUSE Protein FAM171A2 OS=Mus musculus OX=10090 GN=Fam171a2 PE=1 SV=1
11	102338352	-	m5C_19110	16	12	14	11	0.761	0.081	0.114	1.0943e-09	NaN	2	Fam171a2	utr_5	- && sp|A2A699|F1712_MOUSE Protein FAM171A2 OS=Mus musculus OX=10090 GN=Fam171a2 PE=1 SV=1
11	102328733	-	m5C_26340	29	9	24	8	0.337	0.057	0.08	1.89491e-05	NaN	2	Fam171a2	CDS	- && sp|A2A699|F1712_MOUSE Protein FAM171A2 OS=Mus musculus OX=10090 GN=Fam171a2 PE=1 SV=1
11	102338353	-	m5C_33367	16	11	13	9	0.678	0.086	0.122	3.82691e-08	NaN	2	Fam171a2	utr_5	- && sp|A2A699|F1712_MOUSE Protein FAM171A2 OS=Mus musculus OX=10090 GN=Fam171a2 PE=1 SV=1
11	102328615	-	m5C_34168	27	10	21	8	0.404	0.068	0.096	6.89054e-06	NaN	2	Fam171a2	CDS	- && sp|A2A699|F1712_MOUSE Protein FAM171A2 OS=Mus musculus OX=10090 GN=Fam171a2 PE=1 SV=1
11	102338356	-	m5C_40834	16	10	13	8	0.619	0.034	0.048	1.01309e-06	NaN	2	Fam171a2	utr_5	- && sp|A2A699|F1712_MOUSE Protein FAM171A2 OS=Mus musculus OX=10090 GN=Fam171a2 PE=1 SV=1
7	73425855	+	m5C_9420	23	9	19	7	0.403	0.002	0.003	1.33231e-05	NaN	2	Fam174b	utr_3	- && sp|Q8K064|F174B_MOUSE Membrane protein FAM174B OS=Mus musculus OX=10090 GN=Fam174b PE=2 SV=2
7	73425873	+	m5C_9992	24	11	19	8	0.452	0.022	0.031	8.44628e-07	NaN	2	Fam174b	utr_3	- && sp|Q8K064|F174B_MOUSE Membrane protein FAM174B OS=Mus musculus OX=10090 GN=Fam174b PE=2 SV=2
5	34527486	+	m5C_39523	29	10	22	8	0.378	0.065	0.092	8.10404e-06	NaN	2	Fam193a	utr_5	- && sp|Q8CGI1|F193A_MOUSE Protein FAM193A OS=Mus musculus OX=10090 GN=Fam193a PE=1 SV=2
13	55718723	-	m5C_12005	35	10	27	8	0.323	0.048	0.068	5.1749e-06	NaN	2	Fam193b	-	- && sp|Q3U2K0|F193B_MOUSE Protein FAM193B OS=Mus musculus OX=10090 GN=Fam193b PE=1 SV=2
13	55718725	-	m5C_13880	35	11	28	10	0.362	0.083	0.118	7.52069e-07	NaN	2	Fam193b	-	- && sp|Q3U2K0|F193B_MOUSE Protein FAM193B OS=Mus musculus OX=10090 GN=Fam193b PE=1 SV=2
13	55718722	-	m5C_16266	36	10	29	8	0.297	0.017	0.024	5.91627e-06	NaN	2	Fam193b	-	- && sp|Q3U2K0|F193B_MOUSE Protein FAM193B OS=Mus musculus OX=10090 GN=Fam193b PE=1 SV=2
13	55718734	-	m5C_19910	21	9	17	8	0.467	0.086	0.121	7.80995e-06	NaN	2	Fam193b	-	- && sp|Q3U2K0|F193B_MOUSE Protein FAM193B OS=Mus musculus OX=10090 GN=Fam193b PE=1 SV=2
4	41569288	-	m5C_21877	20	10	17	8	0.532	0.107	0.152	6.28216e-07	NaN	2	Fam219a	utr_5	- && sp|Q8IW50|F219A_HUMAN Protein FAM219A OS=Homo sapiens OX=9606 GN=FAM219A PE=1 SV=3
5	143534675	+	m5C_610	11	10	9	9	0.955	0.032	0.045	1.19389e-09	NaN	2	Fam220a","Fam220a	utr_5	- && sp|Q3ZN08|F220A_MOUSE Protein FAM220A OS=Mus musculus OX=10090 GN=Fam220a PE=1 SV=1;- && sp|Q3ZN08|F220A_MOUSE Protein FAM220A OS=Mus musculus OX=10090 GN=Fam220a PE=1 SV=1
5	143534656	+	m5C_8552	13	10	11	9	0.806	0.004	0.006	4.81183e-08	NaN	2	Fam220a","Fam220a	utr_5	- && sp|Q3ZN08|F220A_MOUSE Protein FAM220A OS=Mus musculus OX=10090 GN=Fam220a PE=1 SV=1;- && sp|Q3ZN08|F220A_MOUSE Protein FAM220A OS=Mus musculus OX=10090 GN=Fam220a PE=1 SV=1
5	143534651	+	m5C_11390	14	10	12	9	0.75	0	0	1.08675e-07	NaN	2	Fam220a","Fam220a	utr_5	- && sp|Q3ZN08|F220A_MOUSE Protein FAM220A OS=Mus musculus OX=10090 GN=Fam220a PE=1 SV=1;- && sp|Q3ZN08|F220A_MOUSE Protein FAM220A OS=Mus musculus OX=10090 GN=Fam220a PE=1 SV=1
5	143534648	+	m5C_32787	13	9	12	8	0.693	0.04	0.057	1.09739e-06	NaN	2	Fam220a","Fam220a	utr_5	- && sp|Q3ZN08|F220A_MOUSE Protein FAM220A OS=Mus musculus OX=10090 GN=Fam220a PE=1 SV=1;- && sp|Q3ZN08|F220A_MOUSE Protein FAM220A OS=Mus musculus OX=10090 GN=Fam220a PE=1 SV=1
5	143534572	+	m5C_38491	43	9	37	8	0.218	0.001	0.002	3.73633e-05	NaN	2	Fam220a","Fam220a	utr_5	- && sp|Q3ZN08|F220A_MOUSE Protein FAM220A OS=Mus musculus OX=10090 GN=Fam220a PE=1 SV=1;- && sp|Q3ZN08|F220A_MOUSE Protein FAM220A OS=Mus musculus OX=10090 GN=Fam220a PE=1 SV=1
5	143534671	+	m5C_43087	11	11	9	9	1	0	0	2.13384e-10	NaN	2	Fam220a","Fam220a	utr_5	- && sp|Q3ZN08|F220A_MOUSE Protein FAM220A OS=Mus musculus OX=10090 GN=Fam220a PE=1 SV=1;- && sp|Q3ZN08|F220A_MOUSE Protein FAM220A OS=Mus musculus OX=10090 GN=Fam220a PE=1 SV=1
5	114750250	+	m5C_3323	14	12	12	10	0.862	0.004	0.005	2.75696e-10	NaN	2	Fam222a	utr_3	- && sp|Q6PGH4|F222A_MOUSE Protein FAM222A OS=Mus musculus OX=10090 GN=Fam222a PE=2 SV=1
5	114749951	+	m5C_12281	29	12	23	10	0.453	0.065	0.092	8.12846e-08	NaN	2	Fam222a	CDS	- && sp|Q6PGH4|F222A_MOUSE Protein FAM222A OS=Mus musculus OX=10090 GN=Fam222a PE=2 SV=1
5	114750251	+	m5C_33998	13	11	11	9	0.851	0.004	0.006	2.87938e-09	NaN	2	Fam222a	utr_3	- && sp|Q6PGH4|F222A_MOUSE Protein FAM222A OS=Mus musculus OX=10090 GN=Fam222a PE=2 SV=1
5	114749950	+	m5C_41867	30	11	24	9	0.408	0.065	0.092	5.86152e-07	NaN	2	Fam222a	CDS	- && sp|Q6PGH4|F222A_MOUSE Protein FAM222A OS=Mus musculus OX=10090 GN=Fam222a PE=2 SV=1
5	114750226	+	m5C_42073	20	12	15	9	0.627	0.029	0.041	8.04924e-09	NaN	2	Fam222a	utr_3	- && sp|Q6PGH4|F222A_MOUSE Protein FAM222A OS=Mus musculus OX=10090 GN=Fam222a PE=2 SV=1
18	34903990	+	m5C_25246	16	9	13	7	0.56	0.019	0.027	9.94215e-06	NaN	2	Fam53c	utr_3	- && sp|Q8BXQ8|FA53C_MOUSE Protein FAM53C OS=Mus musculus OX=10090 GN=Fam53c PE=1 SV=1
18	34903989	+	m5C_40934	16	9	13	8	0.598	0.049	0.069	3.05767e-06	NaN	2	Fam53c	utr_3	- && sp|Q8BXQ8|FA53C_MOUSE Protein FAM53C OS=Mus musculus OX=10090 GN=Fam53c PE=1 SV=1
18	34903991	+	m5C_44404	15	8	13	7	0.557	0.061	0.086	2.23167e-05	NaN	2	Fam53c	utr_3	- && sp|Q8BXQ8|FA53C_MOUSE Protein FAM53C OS=Mus musculus OX=10090 GN=Fam53c PE=1 SV=1
9	13751832	+	m5C_4291	15	12	13	9	0.785	0.152	0.215	2.38645e-11	NaN	2	Fam76b	-	- && sp|Q80XP8|FA76B_MOUSE Protein FAM76B OS=Mus musculus OX=10090 GN=Fam76b PE=1 SV=1
9	13751845	+	m5C_15098	12	11	10	9	0.923	0.054	0.077	3.87185e-10	NaN	2	Fam76b	-	- && sp|Q80XP8|FA76B_MOUSE Protein FAM76B OS=Mus musculus OX=10090 GN=Fam76b PE=1 SV=1
9	13751834	+	m5C_18307	13	12	11	9	0.875	0.088	0.125	1.17859e-10	NaN	2	Fam76b	-	- && sp|Q80XP8|FA76B_MOUSE Protein FAM76B OS=Mus musculus OX=10090 GN=Fam76b PE=1 SV=1
9	13751836	+	m5C_20569	14	12	12	9	0.857	0.101	0.143	1.03799e-10	NaN	2	Fam76b	-	- && sp|Q80XP8|FA76B_MOUSE Protein FAM76B OS=Mus musculus OX=10090 GN=Fam76b PE=1 SV=1
9	13739145	+	m5C_36503	13	11	13	12	0.85	0.106	0.15	2.70913e-10	NaN	2	Fam76b	utr_5	- && sp|Q80XP8|FA76B_MOUSE Protein FAM76B OS=Mus musculus OX=10090 GN=Fam76b PE=1 SV=1
9	13751821	+	m5C_37310	16	15	13	11	0.885	0.082	0.115	2.79776e-14	NaN	2	Fam76b	-	- && sp|Q80XP8|FA76B_MOUSE Protein FAM76B OS=Mus musculus OX=10090 GN=Fam76b PE=1 SV=1
17	28532721	+	m5C_2253	38	12	34	10	0.33	0.024	0.035	2.39353e-07	NaN	2	Fance	-	- && sp|Q9HB96|FANCE_HUMAN Fanconi anemia group E protein OS=Homo sapiens OX=9606 GN=FANCE PE=1 SV=1
5	24649955	-	m5C_5389	15	11	12	9	0.728	0.026	0.037	4.89932e-08	NaN	2	Fastk	-	- && sp|Q9JIX9|FASTK_MOUSE Fas-activated serine/threonine kinase OS=Mus musculus OX=10090 GN=Fastk PE=1 SV=1
5	24649954	-	m5C_7219	15	8	12	7	0.568	0.088	0.124	1.92389e-05	NaN	2	Fastk	-	- && sp|Q9JIX9|FASTK_MOUSE Fas-activated serine/threonine kinase OS=Mus musculus OX=10090 GN=Fastk PE=1 SV=1
5	24649956	-	m5C_30658	15	8	12	6	0.555	0.079	0.112	2.75419e-05	NaN	2	Fastk	-	- && sp|Q9JIX9|FASTK_MOUSE Fas-activated serine/threonine kinase OS=Mus musculus OX=10090 GN=Fastk PE=1 SV=1
7	127086893	+	m5C_2563	16	11	17	11	0.683	0.012	0.016	4.7017e-08	NaN	2	Fbrs	CDS	- && sp|Q8R089|FBRS_MOUSE Probable fibrosin-1 OS=Mus musculus OX=10090 GN=Fbrs PE=1 SV=2
7	127090435	+	m5C_20603	19	11	14	9	0.641	0.06	0.085	4.35202e-08	NaN	2	Fbrs	utr_3	- && sp|Q8R089|FBRS_MOUSE Probable fibrosin-1 OS=Mus musculus OX=10090 GN=Fbrs PE=1 SV=2
7	127090425	+	m5C_22620	17	13	14	10	0.732	0.029	0.041	8.80523e-10	NaN	2	Fbrs	utr_3	- && sp|Q8R089|FBRS_MOUSE Probable fibrosin-1 OS=Mus musculus OX=10090 GN=Fbrs PE=1 SV=2
7	127086902	+	m5C_24492	21	12	18	11	0.561	0.108	0.152	3.28591e-08	NaN	2	Fbrs	CDS	- && sp|Q8R089|FBRS_MOUSE Probable fibrosin-1 OS=Mus musculus OX=10090 GN=Fbrs PE=1 SV=2
7	127090434	+	m5C_28929	19	13	15	10	0.653	0.027	0.038	2.87587e-09	NaN	2	Fbrs	utr_3	- && sp|Q8R089|FBRS_MOUSE Probable fibrosin-1 OS=Mus musculus OX=10090 GN=Fbrs PE=1 SV=2
7	127086903	+	m5C_31600	21	14	18	13	0.691	0.118	0.166	3.52187e-11	NaN	2	Fbrs	CDS	- && sp|Q8R089|FBRS_MOUSE Probable fibrosin-1 OS=Mus musculus OX=10090 GN=Fbrs PE=1 SV=2
7	127086891	+	m5C_35548	17	10	15	9	0.587	0.073	0.126	3.29885e-09	NaN	3	Fbrs	CDS	- && sp|Q8R089|FBRS_MOUSE Probable fibrosin-1 OS=Mus musculus OX=10090 GN=Fbrs PE=1 SV=2
5	142854309	-	m5C_37949	26	12	21	10	0.48	0.003	0.004	6.37723e-08	NaN	2	Fbxl18	utr_3	- && sp|Q96ME1|FXL18_HUMAN F-box/LRR-repeat protein 18 OS=Homo sapiens OX=9606 GN=FBXL18 PE=1 SV=2
5	142854308	-	m5C_43299	26	13	21	10	0.497	0.069	0.097	6.02062e-09	NaN	2	Fbxl18	utr_3	- && sp|Q96ME1|FXL18_HUMAN F-box/LRR-repeat protein 18 OS=Homo sapiens OX=9606 GN=FBXL18 PE=1 SV=2
7	127347584	+	m5C_7044	19	11	16	8	0.569	0.069	0.098	2.26871e-07	NaN	2	Fbxl19	utr_5	- && sp|Q6PB97|FXL19_MOUSE F-box/LRR-repeat protein 19 OS=Mus musculus OX=10090 GN=Fbxl19 PE=2 SV=1
7	127347580	+	m5C_12461	17	11	15	9	0.631	0.063	0.11	2.67066e-10	NaN	3	Fbxl19	utr_5	- && sp|Q6PB97|FXL19_MOUSE F-box/LRR-repeat protein 19 OS=Mus musculus OX=10090 GN=Fbxl19 PE=2 SV=1
14	47710143	+	m5C_44412	59	17	51	15	0.289	0.056	0.079	3.13794e-10	NaN	2	Fbxo34	CDS	- && sp|Q80XI1|FBX34_MOUSE F-box only protein 34 OS=Mus musculus OX=10090 GN=Fbxo34 PE=2 SV=2
15	4008874	-	m5C_26224	134	33	152	37	0.24	0.011	0.015	0	NaN	2	Fbxo4	CDS	- && sp|Q8CHQ0|FBX4_MOUSE F-box only protein 4 OS=Mus musculus OX=10090 GN=Fbxo4 PE=1 SV=2
5	118204830	-	m5C_31127	36	13	41	15	0.423	0.119	0.168	4.10891e-08	NaN	2	Fbxw8	utr_3	- && sp|Q8BIA4|FBXW8_MOUSE F-box/WD repeat-containing protein 8 OS=Mus musculus OX=10090 GN=Fbxw8 PE=1 SV=2
9	62719005	-	m5C_31035	34	14	27	11	0.413	0.016	0.022	1.20384e-08	NaN	2	Fem1b	utr_5	- && sp|Q9Z2G0|FEM1B_MOUSE Protein fem-1 homolog B OS=Mus musculus OX=10090 GN=Fem1b PE=1 SV=1
14	45700101	-	m5C_8177	19	9	15	7	0.475	0.041	0.058	1.91723e-05	NaN	2	Fermt2	-	- && sp|Q8CIB5|FERM2_MOUSE Fermitin family homolog 2 OS=Mus musculus OX=10090 GN=Fermt2 PE=1 SV=1
14	45700102	-	m5C_25560	20	9	16	7	0.459	0.029	0.042	2.118e-05	NaN	2	Fermt2	-	- && sp|Q8CIB5|FERM2_MOUSE Fermitin family homolog 2 OS=Mus musculus OX=10090 GN=Fermt2 PE=1 SV=1
14	45700103	-	m5C_30299	21	10	17	8	0.493	0.035	0.049	1.30276e-06	NaN	2	Fermt2	-	- && sp|Q8CIB5|FERM2_MOUSE Fermitin family homolog 2 OS=Mus musculus OX=10090 GN=Fermt2 PE=1 SV=1
14	45700100	-	m5C_43698	20	9	16	7	0.479	0.015	0.021	4.35891e-06	NaN	2	Fermt2	-	- && sp|Q8CIB5|FERM2_MOUSE Fermitin family homolog 2 OS=Mus musculus OX=10090 GN=Fermt2 PE=1 SV=1
8	26009401	+	m5C_16352	63	19	51	17	0.329	0.062	0.088	5.24891e-12	NaN	2	Fgfr1	utr_5	- && sp|P16092|FGFR1_MOUSE Fibroblast growth factor receptor 1 OS=Mus musculus OX=10090 GN=Fgfr1 PE=1 SV=2
8	26009399	+	m5C_30765	64	18	52	16	0.304	0.057	0.081	3.14067e-11	NaN	2	Fgfr1	utr_5	- && sp|P16092|FGFR1_MOUSE Fibroblast growth factor receptor 1 OS=Mus musculus OX=10090 GN=Fgfr1 PE=1 SV=2
8	26009398	+	m5C_33843	48	17	41	16	0.457	0.107	0.186	6.66134e-16	NaN	3	Fgfr1	utr_5	- && sp|P16092|FGFR1_MOUSE Fibroblast growth factor receptor 1 OS=Mus musculus OX=10090 GN=Fgfr1 PE=1 SV=2
7	129867844	-	m5C_13823	126	30	99	23	0.235	0.015	0.021	0	NaN	2	Fgfr2	utr_5	- && sp|P21803|FGFR2_MOUSE Fibroblast growth factor receptor 2 OS=Mus musculus OX=10090 GN=Fgfr2 PE=1 SV=4
5	33893338	+	m5C_11753	47	17	37	14	0.386	0.034	0.047	7.17586e-11	NaN	2	Fgfr3	utr_3	- && sp|Q61851|FGFR3_MOUSE Fibroblast growth factor receptor 3 OS=Mus musculus OX=10090 GN=Fgfr3 PE=1 SV=1
5	33893354	+	m5C_23165	48	19	37	14	0.368	0.041	0.058	4.67715e-12	NaN	2	Fgfr3	utr_3	- && sp|Q61851|FGFR3_MOUSE Fibroblast growth factor receptor 3 OS=Mus musculus OX=10090 GN=Fgfr3 PE=1 SV=1
19	57349456	+	m5C_19281	19	9	17	9	0.554	0.11	0.19	2.12157e-08	NaN	3	Fhip2a	utr_5	- && sp|Q8CDM8|FHI2A_MOUSE FHF complex subunit HOOK interacting protein 2A OS=Mus musculus OX=10090 GN=Fhip2a PE=1 SV=2
19	57349455	+	m5C_40421	17	12	18	13	0.734	0.047	0.067	1.04804e-08	NaN	2	Fhip2a	utr_5	- && sp|Q8CDM8|FHI2A_MOUSE FHF complex subunit HOOK interacting protein 2A OS=Mus musculus OX=10090 GN=Fhip2a PE=1 SV=2
14	70821299	-	m5C_10292	36	11	27	9	0.399	0.111	0.158	6.71109e-07	NaN	2	Fhip2b	utr_3	- && sp|Q80YR2|FHI2B_MOUSE FHF complex subunit HOOK interacting protein 2B OS=Mus musculus OX=10090 GN=Fhip2b PE=1 SV=2
15	100951983	-	m5C_27908	39	17	35	17	0.554	0.113	0.226	0	NaN	4	Fignl2	CDS	- && sp|A6NMB9|FIGL2_HUMAN Fidgetin-like protein 2 OS=Homo sapiens OX=9606 GN=FIGNL2 PE=2 SV=2
15	100951982	-	m5C_38476	30	13	34	15	0.5	0.118	0.204	2.97096e-12	NaN	3	Fignl2	CDS	- && sp|A6NMB9|FIGL2_HUMAN Fidgetin-like protein 2 OS=Homo sapiens OX=9606 GN=FIGNL2 PE=2 SV=2
5	136991261	+	m5C_10465	27	9	23	8	0.352	0.005	0.008	9.56808e-06	NaN	2	Fis1	-	- && sp|Q9CQ92|FIS1_MOUSE Mitochondrial fission 1 protein OS=Mus musculus OX=10090 GN=Fis1 PE=1 SV=1
19	6956552	-	m5C_9777	21	11	17	9	0.527	0.051	0.072	4.3639e-07	NaN	2	Fkbp2	-	- && sp|P45878|FKBP2_MOUSE Peptidyl-prolyl cis-trans isomerase FKBP2 OS=Mus musculus OX=10090 GN=Fkbp2 PE=1 SV=1
19	6956556	-	m5C_16681	21	10	17	8	0.478	0.016	0.022	3.70296e-06	NaN	2	Fkbp2	-	- && sp|P45878|FKBP2_MOUSE Peptidyl-prolyl cis-trans isomerase FKBP2 OS=Mus musculus OX=10090 GN=Fkbp2 PE=1 SV=1
19	6956553	-	m5C_18693	19	10	16	9	0.543	0.048	0.068	9.03806e-07	NaN	2	Fkbp2	-	- && sp|P45878|FKBP2_MOUSE Peptidyl-prolyl cis-trans isomerase FKBP2 OS=Mus musculus OX=10090 GN=Fkbp2 PE=1 SV=1
19	6956555	-	m5C_19268	20	10	17	8	0.504	0.053	0.075	1.43316e-06	NaN	2	Fkbp2	-	- && sp|P45878|FKBP2_MOUSE Peptidyl-prolyl cis-trans isomerase FKBP2 OS=Mus musculus OX=10090 GN=Fkbp2 PE=1 SV=1
19	6956550	-	m5C_25842	20	11	17	9	0.562	0.012	0.017	1.51612e-07	NaN	2	Fkbp2	-	- && sp|P45878|FKBP2_MOUSE Peptidyl-prolyl cis-trans isomerase FKBP2 OS=Mus musculus OX=10090 GN=Fkbp2 PE=1 SV=1
19	6956551	-	m5C_27169	21	10	18	8	0.461	0.043	0.061	3.70998e-06	NaN	2	Fkbp2	-	- && sp|P45878|FKBP2_MOUSE Peptidyl-prolyl cis-trans isomerase FKBP2 OS=Mus musculus OX=10090 GN=Fkbp2 PE=1 SV=1
19	6956549	-	m5C_27453	19	9	16	8	0.469	0.062	0.088	1.73849e-05	NaN	2	Fkbp2	-	- && sp|P45878|FKBP2_MOUSE Peptidyl-prolyl cis-trans isomerase FKBP2 OS=Mus musculus OX=10090 GN=Fkbp2 PE=1 SV=1
11	59687005	-	m5C_42279	19	9	16	7	0.485	0.01	0.015	7.64728e-06	NaN	2	Flcn	-	- && sp|Q8QZS3|FLCN_MOUSE Folliculin OS=Mus musculus OX=10090 GN=Flcn PE=1 SV=1
X	73268422	-	m5C_169	43	12	33	9	0.309	0.054	0.076	6.3246e-07	NaN	2	Flna	CDS	- && sp|Q8BTM8|FLNA_MOUSE Filamin-A OS=Mus musculus OX=10090 GN=Flna PE=1 SV=5
X	67722336	+	m5C_20809	30	12	25	10	0.402	0.056	0.078	1.3385e-07	NaN	2	Fmr1	utr_5	- && sp|P35922|FMR1_MOUSE Synaptic functional regulator FMR1 OS=Mus musculus OX=10090 GN=Fmr1 PE=1 SV=1
12	57589826	-	m5C_1925	74	20	60	17	0.284	0.039	0.056	4.85212e-12	NaN	2	Foxa1	CDS	- && sp|P35582|FOXA1_MOUSE Hepatocyte nuclear factor 3-alpha OS=Mus musculus OX=10090 GN=Foxa1 PE=1 SV=2
12	57589748	-	m5C_24215	50	12	40	10	0.248	0.004	0.006	4.29431e-07	NaN	2	Foxa1	CDS	- && sp|P35582|FOXA1_MOUSE Hepatocyte nuclear factor 3-alpha OS=Mus musculus OX=10090 GN=Foxa1 PE=1 SV=2
12	57589824	-	m5C_29007	74	18	59	15	0.268	0.046	0.066	5.40543e-11	NaN	2	Foxa1	CDS	- && sp|P35582|FOXA1_MOUSE Hepatocyte nuclear factor 3-alpha OS=Mus musculus OX=10090 GN=Foxa1 PE=1 SV=2
12	99529775	-	m5C_1583	24	10	21	9	0.463	0.051	0.089	7.58769e-09	NaN	3	Foxn3	-	- && sp|Q499D0|FOXN3_MOUSE Forkhead box protein N3 OS=Mus musculus OX=10090 GN=Foxn3 PE=1 SV=1
12	99529774	-	m5C_38696	24	11	21	10	0.496	0.044	0.077	4.48783e-10	NaN	3	Foxn3	-	- && sp|Q499D0|FOXN3_MOUSE Forkhead box protein N3 OS=Mus musculus OX=10090 GN=Foxn3 PE=1 SV=1
12	99529772	-	m5C_38854	24	13	19	10	0.544	0.031	0.044	1.60863e-08	NaN	2	Foxn3	-	- && sp|Q499D0|FOXN3_MOUSE Forkhead box protein N3 OS=Mus musculus OX=10090 GN=Foxn3 PE=1 SV=1
17	48178813	-	m5C_28961	45	11	39	10	0.252	0.033	0.046	1.66819e-06	NaN	2	Foxp4	utr_3	- && sp|Q9DBY0|FOXP4_MOUSE Forkhead box protein P4 OS=Mus musculus OX=10090 GN=Foxp4 PE=1 SV=1
13	31743069	+	m5C_2478	43	9	41	8	0.219	0.013	0.019	1.94252e-05	NaN	2	Foxq1	CDS	- && sp|O70220|FOXQ1_MOUSE Forkhead box protein Q1 OS=Mus musculus OX=10090 GN=Foxq1 PE=2 SV=3
13	31743070	+	m5C_8797	42	14	40	13	0.333	0.028	0.04	2.26787e-08	NaN	2	Foxq1	CDS	- && sp|O70220|FOXQ1_MOUSE Forkhead box protein Q1 OS=Mus musculus OX=10090 GN=Foxq1 PE=2 SV=3
13	31743051	+	m5C_35998	36	11	29	10	0.331	0.049	0.069	1.0074e-06	NaN	2	Foxq1	CDS	- && sp|O70220|FOXQ1_MOUSE Forkhead box protein Q1 OS=Mus musculus OX=10090 GN=Foxq1 PE=2 SV=3
13	31743054	+	m5C_38011	27	8	31	9	0.323	0.025	0.044	1.29765e-06	NaN	3	Foxq1	CDS	- && sp|O70220|FOXQ1_MOUSE Forkhead box protein Q1 OS=Mus musculus OX=10090 GN=Foxq1 PE=2 SV=3
13	31743050	+	m5C_44461	37	10	31	8	0.267	0.001	0.002	1.42706e-05	NaN	2	Foxq1	CDS	- && sp|O70220|FOXQ1_MOUSE Forkhead box protein Q1 OS=Mus musculus OX=10090 GN=Foxq1 PE=2 SV=3
2	32584785	-	m5C_105	23	17	18	14	0.817	0.13	0.183	6.66134e-15	NaN	2	Fpgs	-	- && sp|P48760|FOLC_MOUSE Folylpolyglutamate synthase, mitochondrial OS=Mus musculus OX=10090 GN=Fpgs PE=1 SV=3
2	32584797	-	m5C_1868	19	13	15	11	0.749	0.13	0.184	1.25685e-10	NaN	2	Fpgs	-	- && sp|P48760|FOLC_MOUSE Folylpolyglutamate synthase, mitochondrial OS=Mus musculus OX=10090 GN=Fpgs PE=1 SV=3
2	32588383	-	m5C_3661	24	14	21	13	0.601	0.056	0.079	3.95475e-10	NaN	2	Fpgs	-	- && sp|P48760|FOLC_MOUSE Folylpolyglutamate synthase, mitochondrial OS=Mus musculus OX=10090 GN=Fpgs PE=1 SV=3
2	32584741	-	m5C_6534	28	16	22	13	0.611	0.078	0.111	3.88107e-11	NaN	2	Fpgs	-	- && sp|P48760|FOLC_MOUSE Folylpolyglutamate synthase, mitochondrial OS=Mus musculus OX=10090 GN=Fpgs PE=1 SV=3
2	32588389	-	m5C_6629	24	14	21	13	0.601	0.056	0.079	3.95475e-10	NaN	2	Fpgs	-	- && sp|P48760|FOLC_MOUSE Folylpolyglutamate synthase, mitochondrial OS=Mus musculus OX=10090 GN=Fpgs PE=1 SV=3
2	32584790	-	m5C_10652	24	16	19	14	0.734	0.188	0.266	1.04583e-13	NaN	2	Fpgs	-	- && sp|P48760|FOLC_MOUSE Folylpolyglutamate synthase, mitochondrial OS=Mus musculus OX=10090 GN=Fpgs PE=1 SV=3
2	32584783	-	m5C_12393	24	16	19	13	0.707	0.124	0.175	3.69649e-12	NaN	2	Fpgs	-	- && sp|P48760|FOLC_MOUSE Folylpolyglutamate synthase, mitochondrial OS=Mus musculus OX=10090 GN=Fpgs PE=1 SV=3
2	32584788	-	m5C_12689	23	18	18	15	0.834	0.118	0.166	2.22045e-16	NaN	2	Fpgs	-	- && sp|P48760|FOLC_MOUSE Folylpolyglutamate synthase, mitochondrial OS=Mus musculus OX=10090 GN=Fpgs PE=1 SV=3
2	32588381	-	m5C_13683	23	15	20	14	0.623	0.104	0.147	4.9181e-11	NaN	2	Fpgs	-	- && sp|P48760|FOLC_MOUSE Folylpolyglutamate synthase, mitochondrial OS=Mus musculus OX=10090 GN=Fpgs PE=1 SV=3
2	32588380	-	m5C_20306	23	14	20	13	0.596	0.068	0.096	8.03335e-10	NaN	2	Fpgs	-	- && sp|P48760|FOLC_MOUSE Folylpolyglutamate synthase, mitochondrial OS=Mus musculus OX=10090 GN=Fpgs PE=1 SV=3
2	32588388	-	m5C_21136	24	13	21	12	0.55	0.035	0.05	5.23388e-09	NaN	2	Fpgs	-	- && sp|P48760|FOLC_MOUSE Folylpolyglutamate synthase, mitochondrial OS=Mus musculus OX=10090 GN=Fpgs PE=1 SV=3
2	32588385	-	m5C_24446	24	14	21	13	0.585	0.076	0.107	3.84908e-10	NaN	2	Fpgs	-	- && sp|P48760|FOLC_MOUSE Folylpolyglutamate synthase, mitochondrial OS=Mus musculus OX=10090 GN=Fpgs PE=1 SV=3
2	32584768	-	m5C_25220	20	15	17	13	0.803	0.054	0.094	0	NaN	3	Fpgs	-	- && sp|P48760|FOLC_MOUSE Folylpolyglutamate synthase, mitochondrial OS=Mus musculus OX=10090 GN=Fpgs PE=1 SV=3
2	32584800	-	m5C_27691	19	12	15	10	0.672	0.138	0.195	8.08884e-09	NaN	2	Fpgs	-	- && sp|P48760|FOLC_MOUSE Folylpolyglutamate synthase, mitochondrial OS=Mus musculus OX=10090 GN=Fpgs PE=1 SV=3
2	32584798	-	m5C_30615	18	13	15	11	0.747	0.129	0.182	4.33953e-10	NaN	2	Fpgs	-	- && sp|P48760|FOLC_MOUSE Folylpolyglutamate synthase, mitochondrial OS=Mus musculus OX=10090 GN=Fpgs PE=1 SV=3
2	32584802	-	m5C_33187	19	10	15	9	0.584	0.105	0.149	5.15852e-07	NaN	2	Fpgs	-	- && sp|P48760|FOLC_MOUSE Folylpolyglutamate synthase, mitochondrial OS=Mus musculus OX=10090 GN=Fpgs PE=1 SV=3
2	32588376	-	m5C_38454	23	11	20	10	0.482	0.083	0.118	2.03052e-07	NaN	2	Fpgs	-	- && sp|P48760|FOLC_MOUSE Folylpolyglutamate synthase, mitochondrial OS=Mus musculus OX=10090 GN=Fpgs PE=1 SV=3
2	32584804	-	m5C_44835	17	11	14	9	0.657	0.079	0.112	1.30982e-07	NaN	2	Fpgs	-	- && sp|P48760|FOLC_MOUSE Folylpolyglutamate synthase, mitochondrial OS=Mus musculus OX=10090 GN=Fpgs PE=1 SV=3
19	41818915	+	m5C_27046	21	12	18	10	0.579	0.005	0.008	2.20395e-08	NaN	2	Frat1	CDS	- && sp|P70339|FRAT1_MOUSE Proto-oncogene FRAT1 OS=Mus musculus OX=10090 GN=Frat1 PE=1 SV=2
19	41818916	+	m5C_30345	21	14	18	12	0.667	0.033	0.046	5.97642e-10	NaN	2	Frat1	CDS	- && sp|P70339|FRAT1_MOUSE Proto-oncogene FRAT1 OS=Mus musculus OX=10090 GN=Frat1 PE=1 SV=2
19	41818917	+	m5C_42918	20	15	17	12	0.721	0.021	0.029	2.32152e-11	NaN	2	Frat1	CDS	- && sp|P70339|FRAT1_MOUSE Proto-oncogene FRAT1 OS=Mus musculus OX=10090 GN=Frat1 PE=1 SV=2
19	41819040	+	m5C_46113	32	15	25	11	0.467	0.041	0.058	3.98566e-10	NaN	2	Frat1	CDS	- && sp|P70339|FRAT1_MOUSE Proto-oncogene FRAT1 OS=Mus musculus OX=10090 GN=Frat1 PE=1 SV=2
10	76419713	+	m5C_4165	16	12	12	9	0.742	0.029	0.042	1.79813e-09	NaN	2	Ftcd	-	- && sp|Q91XD4|FTCD_MOUSE Formimidoyltransferase-cyclodeaminase OS=Mus musculus OX=10090 GN=Ftcd PE=1 SV=1
3	151916258	+	m5C_30100	67	21	58	19	0.391	0.083	0.144	0	NaN	3	Fubp1	CDS	- && sp|Q91WJ8|FUBP1_MOUSE Far upstream element-binding protein 1 OS=Mus musculus OX=10090 GN=Fubp1 PE=1 SV=1
3	151916254	+	m5C_37121	66	20	56	19	0.408	0.097	0.168	0	NaN	3	Fubp1	CDS	- && sp|Q91WJ8|FUBP1_MOUSE Far upstream element-binding protein 1 OS=Mus musculus OX=10090 GN=Fubp1 PE=1 SV=1
3	151916257	+	m5C_40707	43	19	48	22	0.516	0.077	0.109	4.10783e-13	NaN	2	Fubp1	CDS	- && sp|Q91WJ8|FUBP1_MOUSE Far upstream element-binding protein 1 OS=Mus musculus OX=10090 GN=Fubp1 PE=1 SV=1
7	127579345	+	m5C_37996	88	24	69	18	0.26	0.023	0.032	6.66134e-15	NaN	2	Fus	CDS	- && sp|P56959|FUS_MOUSE RNA-binding protein FUS OS=Mus musculus OX=10090 GN=Fus PE=1 SV=1
14	20745251	+	m5C_5771	34	10	27	8	0.307	0.045	0.063	1.11719e-05	NaN	2	Fut11	CDS	- && sp|Q8BHC9|FUT11_MOUSE Alpha-(1,3)-fucosyltransferase 11 OS=Mus musculus OX=10090 GN=Fut11 PE=1 SV=1
14	20745250	+	m5C_21607	33	9	27	7	0.285	0.043	0.06	5.37865e-05	NaN	2	Fut11	CDS	- && sp|Q8BHC9|FUT11_MOUSE Alpha-(1,3)-fucosyltransferase 11 OS=Mus musculus OX=10090 GN=Fut11 PE=1 SV=1
11	69524021	+	m5C_5936	83	22	63	16	0.244	0.031	0.044	1.39888e-13	NaN	2	Fxr2	utr_5	- && sp|P51116|FXR2_HUMAN Fragile X mental retardation syndrome-related protein 2 OS=Homo sapiens OX=9606 GN=FXR2 PE=1 SV=2
11	69524121	+	m5C_6877	39	11	31	9	0.294	0.028	0.039	2.96784e-06	NaN	2	Fxr2	utr_5	- && sp|P51116|FXR2_HUMAN Fragile X mental retardation syndrome-related protein 2 OS=Homo sapiens OX=9606 GN=FXR2 PE=1 SV=2
11	69524013	+	m5C_14553	81	22	62	16	0.266	0.007	0.011	2.83773e-13	NaN	2	Fxr2	utr_5	- && sp|P51116|FXR2_HUMAN Fragile X mental retardation syndrome-related protein 2 OS=Homo sapiens OX=9606 GN=FXR2 PE=1 SV=2
11	69524031	+	m5C_16654	60	16	49	13	0.311	0.057	0.099	1.04361e-13	NaN	3	Fxr2	utr_5	- && sp|P51116|FXR2_HUMAN Fragile X mental retardation syndrome-related protein 2 OS=Homo sapiens OX=9606 GN=FXR2 PE=1 SV=2
11	69524032	+	m5C_18224	62	15	50	12	0.276	0.043	0.075	2.75113e-12	NaN	3	Fxr2	utr_5	- && sp|P51116|FXR2_HUMAN Fragile X mental retardation syndrome-related protein 2 OS=Homo sapiens OX=9606 GN=FXR2 PE=1 SV=2
11	69524030	+	m5C_21133	64	15	52	12	0.267	0.04	0.069	3.10463e-12	NaN	3	Fxr2	utr_5	- && sp|P51116|FXR2_HUMAN Fragile X mental retardation syndrome-related protein 2 OS=Homo sapiens OX=9606 GN=FXR2 PE=1 SV=2
11	69524029	+	m5C_21545	65	16	53	13	0.29	0.059	0.103	5.63549e-13	NaN	3	Fxr2	utr_5	- && sp|P51116|FXR2_HUMAN Fragile X mental retardation syndrome-related protein 2 OS=Homo sapiens OX=9606 GN=FXR2 PE=1 SV=2
11	69523893	+	m5C_28489	24	11	21	10	0.47	0.021	0.03	3.4838e-07	NaN	2	Fxr2	utr_5	- && sp|P51116|FXR2_HUMAN Fragile X mental retardation syndrome-related protein 2 OS=Homo sapiens OX=9606 GN=FXR2 PE=1 SV=2
11	69524120	+	m5C_35774	39	11	31	9	0.3	0.049	0.069	2.79423e-06	NaN	2	Fxr2	utr_5	- && sp|P51116|FXR2_HUMAN Fragile X mental retardation syndrome-related protein 2 OS=Homo sapiens OX=9606 GN=FXR2 PE=1 SV=2
11	69524028	+	m5C_36316	64	17	53	14	0.284	0.043	0.075	2.93099e-14	NaN	3	Fxr2	utr_5	- && sp|P51116|FXR2_HUMAN Fragile X mental retardation syndrome-related protein 2 OS=Homo sapiens OX=9606 GN=FXR2 PE=1 SV=2
7	30754355	-	m5C_1838	50	13	45	11	0.261	0.015	0.025	4.13946e-10	NaN	3	Fxyd1	-	- && sp|Q9Z239|PLM_MOUSE Phospholemman OS=Mus musculus OX=10090 GN=Fxyd1 PE=1 SV=1
7	30752279	-	m5C_11859	78	18	65	14	0.229	0.011	0.015	1.67901e-10	NaN	2	Fxyd1	-	- && sp|Q9Z239|PLM_MOUSE Phospholemman OS=Mus musculus OX=10090 GN=Fxyd1 PE=1 SV=1
7	30754353	-	m5C_31200	49	12	43	10	0.251	0.018	0.03	2.07242e-09	NaN	3	Fxyd1	-	- && sp|Q9Z239|PLM_MOUSE Phospholemman OS=Mus musculus OX=10090 GN=Fxyd1 PE=1 SV=1
7	30754354	-	m5C_39282	55	14	46	12	0.27	0.045	0.064	1.82903e-08	NaN	2	Fxyd1	-	- && sp|Q9Z239|PLM_MOUSE Phospholemman OS=Mus musculus OX=10090 GN=Fxyd1 PE=1 SV=1
1	59522008	+	m5C_1874	29	19	25	17	0.76	0.1	0.173	0	NaN	3	Fzd7	utr_5	- && sp|Q61090|FZD7_MOUSE Frizzled-7 OS=Mus musculus OX=10090 GN=Fzd7 PE=1 SV=2
1	59522007	+	m5C_15315	38	18	30	14	0.482	0.013	0.018	1.5492e-12	NaN	2	Fzd7	utr_5	- && sp|Q61090|FZD7_MOUSE Frizzled-7 OS=Mus musculus OX=10090 GN=Fzd7 PE=1 SV=2
1	59521999	+	m5C_30381	39	17	31	13	0.43	0.001	0.001	7.85048e-11	NaN	2	Fzd7	utr_5	- && sp|Q61090|FZD7_MOUSE Frizzled-7 OS=Mus musculus OX=10090 GN=Fzd7 PE=1 SV=2
1	59521995	+	m5C_40345	39	18	30	14	0.477	0.03	0.043	9.67515e-12	NaN	2	Fzd7	utr_5	- && sp|Q61090|FZD7_MOUSE Frizzled-7 OS=Mus musculus OX=10090 GN=Fzd7 PE=1 SV=2
1	59521996	+	m5C_41289	40	20	32	16	0.528	0.072	0.102	7.42739e-14	NaN	2	Fzd7	utr_5	- && sp|Q61090|FZD7_MOUSE Frizzled-7 OS=Mus musculus OX=10090 GN=Fzd7 PE=1 SV=2
1	59521994	+	m5C_43186	40	13	31	11	0.359	0.045	0.064	4.44689e-08	NaN	2	Fzd7	utr_5	- && sp|Q61090|FZD7_MOUSE Frizzled-7 OS=Mus musculus OX=10090 GN=Fzd7 PE=1 SV=2
6	129518213	+	m5C_4928	41	10	44	11	0.272	0.051	0.072	3.37643e-06	NaN	2	Gabarapl1	utr_3	- && sp|Q8HYB6|GBRL1_BOVIN Gamma-aminobutyric acid receptor-associated protein-like 1 OS=Bos taurus OX=9913 GN=GABARAPL1 PE=3 SV=2
3	95090853	-	m5C_1524	16	8	17	8	0.5	0	0	7.80056e-05	NaN	2	Gabpb2	utr_3	- && sp|P81069|GABP2_MOUSE GA-binding protein subunit beta-2 OS=Mus musculus OX=10090 GN=Gabpb2 PE=1 SV=2
3	95091248	-	m5C_10644	43	11	37	9	0.268	0.004	0.006	1.62571e-06	NaN	2	Gabpb2	utr_3	- && sp|P81069|GABP2_MOUSE GA-binding protein subunit beta-2 OS=Mus musculus OX=10090 GN=Gabpb2 PE=1 SV=2
3	95091247	-	m5C_12649	41	13	35	11	0.314	0.008	0.012	1.27502e-07	NaN	2	Gabpb2	utr_3	- && sp|P81069|GABP2_MOUSE GA-binding protein subunit beta-2 OS=Mus musculus OX=10090 GN=Gabpb2 PE=1 SV=2
18	24339223	+	m5C_5235	17	10	13	8	0.644	0.134	0.189	6.37257e-07	NaN	2	Galnt1	-	- && sp|O08912|GALT1_MOUSE Polypeptide N-acetylgalactosaminyltransferase 1 OS=Mus musculus OX=10090 GN=Galnt1 PE=1 SV=1
18	24339296	+	m5C_13696	28	14	24	11	0.484	0.059	0.084	1.37086e-09	NaN	2	Galnt1	-	- && sp|O08912|GALT1_MOUSE Polypeptide N-acetylgalactosaminyltransferase 1 OS=Mus musculus OX=10090 GN=Galnt1 PE=1 SV=1
18	24339226	+	m5C_16727	20	9	16	7	0.486	0.091	0.129	1.77568e-05	NaN	2	Galnt1	-	- && sp|O08912|GALT1_MOUSE Polypeptide N-acetylgalactosaminyltransferase 1 OS=Mus musculus OX=10090 GN=Galnt1 PE=1 SV=1
18	24339241	+	m5C_22843	18	12	14	10	0.75	0.177	0.25	3.87046e-10	NaN	2	Galnt1	-	- && sp|O08912|GALT1_MOUSE Polypeptide N-acetylgalactosaminyltransferase 1 OS=Mus musculus OX=10090 GN=Galnt1 PE=1 SV=1
18	24339242	+	m5C_26976	17	9	14	8	0.574	0.084	0.118	3.87607e-06	NaN	2	Galnt1	-	- && sp|O08912|GALT1_MOUSE Polypeptide N-acetylgalactosaminyltransferase 1 OS=Mus musculus OX=10090 GN=Galnt1 PE=1 SV=1
18	24339225	+	m5C_36268	20	10	15	8	0.57	0.141	0.2	1.3206e-06	NaN	2	Galnt1	-	- && sp|O08912|GALT1_MOUSE Polypeptide N-acetylgalactosaminyltransferase 1 OS=Mus musculus OX=10090 GN=Galnt1 PE=1 SV=1
18	24339250	+	m5C_39668	17	10	13	7	0.621	0.056	0.079	1.38914e-06	NaN	2	Galnt1	-	- && sp|O08912|GALT1_MOUSE Polypeptide N-acetylgalactosaminyltransferase 1 OS=Mus musculus OX=10090 GN=Galnt1 PE=1 SV=1
18	24339035	+	m5C_41793	19	8	16	7	0.441	0.042	0.059	2.53553e-05	NaN	2	Galnt1	utr_5	- && sp|O08912|GALT1_MOUSE Polypeptide N-acetylgalactosaminyltransferase 1 OS=Mus musculus OX=10090 GN=Galnt1 PE=1 SV=1
18	24339244	+	m5C_43767	16	10	13	9	0.691	0.219	0.309	5.30117e-08	NaN	2	Galnt1	-	- && sp|O08912|GALT1_MOUSE Polypeptide N-acetylgalactosaminyltransferase 1 OS=Mus musculus OX=10090 GN=Galnt1 PE=1 SV=1
18	24339294	+	m5C_45189	22	12	20	11	0.594	0.105	0.182	1.2784e-11	NaN	3	Galnt1	-	- && sp|O08912|GALT1_MOUSE Polypeptide N-acetylgalactosaminyltransferase 1 OS=Mus musculus OX=10090 GN=Galnt1 PE=1 SV=1
14	63478296	-	m5C_6046	30	9	24	8	0.329	0.051	0.072	2.00271e-05	NaN	2	Gata4	CDS	- && sp|Q08369|GATA4_MOUSE Transcription factor GATA-4 OS=Mus musculus OX=10090 GN=Gata4 PE=1 SV=4
4	43570764	-	m5C_10810	26	12	29	14	0.482	0.014	0.025	1.27874e-10	NaN	3	Gba2	-	- && sp|Q69ZF3|GBA2_MOUSE Non-lysosomal glucosylceramidase OS=Mus musculus OX=10090 GN=Gba2 PE=1 SV=2
4	43570767	-	m5C_13423	26	11	30	12	0.434	0.028	0.048	5.63294e-09	NaN	3	Gba2	-	- && sp|Q69ZF3|GBA2_MOUSE Non-lysosomal glucosylceramidase OS=Mus musculus OX=10090 GN=Gba2 PE=1 SV=2
4	43570753	-	m5C_27523	21	10	23	12	0.533	0.038	0.065	4.04593e-09	NaN	3	Gba2	-	- && sp|Q69ZF3|GBA2_MOUSE Non-lysosomal glucosylceramidase OS=Mus musculus OX=10090 GN=Gba2 PE=1 SV=2
4	43570765	-	m5C_38809	26	11	29	13	0.471	0.041	0.071	4.15398e-10	NaN	3	Gba2	-	- && sp|Q69ZF3|GBA2_MOUSE Non-lysosomal glucosylceramidase OS=Mus musculus OX=10090 GN=Gba2 PE=1 SV=2
19	46268711	+	m5C_23200	77	27	69	26	0.361	0.088	0.152	0	NaN	3	Gbf1	CDS	- && sp|Q9R1D7|GBF1_CRIGR Golgi-specific brefeldin A-resistance guanine nucleotide exchange factor 1 OS=Cricetulus griseus OX=10029 GN=GBF1 PE=1 SV=1
3	142266042	+	m5C_21218	32	9	26	8	0.305	0.039	0.055	2.40078e-05	NaN	2	Gbp3	-	- && sp|Q61107|GBP4_MOUSE Guanylate-binding protein 4 OS=Mus musculus OX=10090 GN=Gbp4 PE=1 SV=1
3	142266259	+	m5C_32769	22	10	17	8	0.478	0.06	0.085	3.82626e-06	NaN	2	Gbp3	utr_5	- && sp|Q61107|GBP4_MOUSE Guanylate-binding protein 4 OS=Mus musculus OX=10090 GN=Gbp4 PE=1 SV=1
3	142266258	+	m5C_33580	22	11	18	9	0.526	0.044	0.062	2.26358e-07	NaN	2	Gbp3	utr_5	- && sp|Q61107|GBP4_MOUSE Guanylate-binding protein 4 OS=Mus musculus OX=10090 GN=Gbp4 PE=1 SV=1
3	142266257	+	m5C_41879	20	8	15	7	0.458	0.08	0.112	4.47268e-05	NaN	2	Gbp3	utr_5	- && sp|Q61107|GBP4_MOUSE Guanylate-binding protein 4 OS=Mus musculus OX=10090 GN=Gbp4 PE=1 SV=1
6	28423502	-	m5C_42280	10	8	8	6	0.8	0	0	7.90579e-06	NaN	2	Gcc1	-	- && sp|Q9D4H2|GCC1_MOUSE GRIP and coiled-coil domain-containing protein 1 OS=Mus musculus OX=10090 GN=Gcc1 PE=1 SV=2
6	28423512	-	m5C_45210	10	9	8	8	0.9	0.071	0.1	1.52188e-07	NaN	2	Gcc1	-	- && sp|Q9D4H2|GCC1_MOUSE GRIP and coiled-coil domain-containing protein 1 OS=Mus musculus OX=10090 GN=Gcc1 PE=1 SV=2
6	81900903	+	m5C_16472	29	10	25	9	0.358	0.025	0.035	3.86714e-06	NaN	2	Gcfc2	CDS	- && sp|Q8BKT3|GCFC2_MOUSE Intron Large complex component GCFC2 OS=Mus musculus OX=10090 GN=Gcfc2 PE=1 SV=2
6	81900843	+	m5C_20788	28	10	22	8	0.404	0.068	0.096	1.59886e-06	NaN	2	Gcfc2	CDS	- && sp|Q8BKT3|GCFC2_MOUSE Intron Large complex component GCFC2 OS=Mus musculus OX=10090 GN=Gcfc2 PE=1 SV=2
7	118296047	-	m5C_1448	19	14	15	12	0.798	0.093	0.131	1.43174e-11	NaN	2	Gde1	-	- && sp|Q9JL56|GDE1_MOUSE Glycerophosphodiester phosphodiesterase 1 OS=Mus musculus OX=10090 GN=Gde1 PE=1 SV=1
7	118296056	-	m5C_2617	19	13	15	11	0.729	0.192	0.271	4.02773e-11	NaN	2	Gde1	-	- && sp|Q9JL56|GDE1_MOUSE Glycerophosphodiester phosphodiesterase 1 OS=Mus musculus OX=10090 GN=Gde1 PE=1 SV=1
7	79888849	+	m5C_1068	24	16	18	12	0.671	0.03	0.042	1.53612e-11	NaN	2	Gdpgp1	CDS	- && sp|Q3TLS3|GDPP1_MOUSE GDP-D-glucose phosphorylase 1 OS=Mus musculus OX=10090 GN=Gdpgp1 PE=1 SV=2
7	79888864	+	m5C_43856	22	16	16	12	0.724	0.04	0.057	1.90958e-13	NaN	2	Gdpgp1	CDS	- && sp|Q3TLS3|GDPP1_MOUSE GDP-D-glucose phosphorylase 1 OS=Mus musculus OX=10090 GN=Gdpgp1 PE=1 SV=2
7	79888862	+	m5C_46179	22	15	16	11	0.693	0.018	0.026	7.71694e-12	NaN	2	Gdpgp1	CDS	- && sp|Q3TLS3|GDPP1_MOUSE GDP-D-glucose phosphorylase 1 OS=Mus musculus OX=10090 GN=Gdpgp1 PE=1 SV=2
6	122205508	+	m5C_8563	17	10	15	8	0.572	0.011	0.016	1.74608e-06	NaN	2	Mug-ps1	-	- && sp|P28665|MUG1_MOUSE Murinoglobulin-1 OS=Mus musculus OX=10090 GN=Mug1 PE=1 SV=3
6	72407532	+	m5C_19692	51	16	55	17	0.322	0.074	0.104	9.0291e-10	NaN	2	Ggcx	utr_3	- && sp|Q9QYC7|VKGC_MOUSE Vitamin K-dependent gamma-carboxylase OS=Mus musculus OX=10090 GN=Ggcx PE=1 SV=1
6	72407552	+	m5C_21959	61	17	66	19	0.291	0.054	0.076	1.48852e-10	NaN	2	Ggcx	utr_3	- && sp|Q9QYC7|VKGC_MOUSE Vitamin K-dependent gamma-carboxylase OS=Mus musculus OX=10090 GN=Ggcx PE=1 SV=1
5	114866400	-	m5C_15115	26	11	22	9	0.43	0.049	0.07	4.19449e-07	NaN	2	Git2	-	- && sp|Q9JLQ2|GIT2_MOUSE ARF GTPase-activating protein GIT2 OS=Mus musculus OX=10090 GN=Git2 PE=1 SV=2
5	114866545	-	m5C_15616	18	11	14	9	0.646	0.015	0.021	3.4205e-08	NaN	2	Git2	-	- && sp|Q9JLQ2|GIT2_MOUSE ARF GTPase-activating protein GIT2 OS=Mus musculus OX=10090 GN=Git2 PE=1 SV=2
5	114866397	-	m5C_45122	31	12	26	10	0.387	0.005	0.008	3.21773e-07	NaN	2	Git2	-	- && sp|Q9JLQ2|GIT2_MOUSE ARF GTPase-activating protein GIT2 OS=Mus musculus OX=10090 GN=Git2 PE=1 SV=2
X	100426229	+	m5C_4584	21	11	16	9	0.59	0.097	0.137	3.53637e-07	NaN	2	Gjb1	-	- && sp|P28230|CXB1_MOUSE Gap junction beta-1 protein OS=Mus musculus OX=10090 GN=Gjb1 PE=1 SV=3
X	100422075	+	m5C_23091	17	10	14	8	0.589	0.007	0.011	1.51588e-06	NaN	2	Gjb1	-	- && sp|P28230|CXB1_MOUSE Gap junction beta-1 protein OS=Mus musculus OX=10090 GN=Gjb1 PE=1 SV=3
X	100422076	+	m5C_31081	16	8	13	7	0.522	0.034	0.048	1.61245e-05	NaN	2	Gjb1	-	- && sp|P28230|CXB1_MOUSE Gap junction beta-1 protein OS=Mus musculus OX=10090 GN=Gjb1 PE=1 SV=3
13	58422011	-	m5C_10187	77	18	61	14	0.247	0.029	0.041	1.53044e-10	NaN	2	Gkap1	-	- && sp|Q9JMB0|GKAP1_MOUSE G kinase-anchoring protein 1 OS=Mus musculus OX=10090 GN=Gkap1 PE=1 SV=1
6	8510116	+	m5C_2840	22	20	20	18	0.895	0.075	0.105	0	NaN	2	Glcci1","Gm45062	CDS	- && sp|Q8K3I9|GLCI1_MOUSE Glucocorticoid-induced transcript 1 protein OS=Mus musculus OX=10090 GN=Glcci1 PE=1 SV=1;- && sp|Q8K3I9|GLCI1_MOUSE Glucocorticoid-induced transcript 1 protein OS=Mus musculus OX=10090 GN=Glcci1 PE=1 SV=1
6	8510117	+	m5C_5826	23	20	20	18	0.867	0.04	0.056	0	NaN	2	Glcci1","Gm45062	CDS	- && sp|Q8K3I9|GLCI1_MOUSE Glucocorticoid-induced transcript 1 protein OS=Mus musculus OX=10090 GN=Glcci1 PE=1 SV=1;- && sp|Q8K3I9|GLCI1_MOUSE Glucocorticoid-induced transcript 1 protein OS=Mus musculus OX=10090 GN=Glcci1 PE=1 SV=1
6	8510120	+	m5C_6874	25	12	21	11	0.503	0.057	0.08	4.36702e-08	NaN	2	Glcci1","Gm45062	CDS	- && sp|Q8K3I9|GLCI1_MOUSE Glucocorticoid-induced transcript 1 protein OS=Mus musculus OX=10090 GN=Glcci1 PE=1 SV=1;- && sp|Q8K3I9|GLCI1_MOUSE Glucocorticoid-induced transcript 1 protein OS=Mus musculus OX=10090 GN=Glcci1 PE=1 SV=1
6	8510155	+	m5C_7583	31	19	26	16	0.621	0.024	0.034	5.04041e-14	NaN	2	Glcci1","Gm45062	CDS	- && sp|Q8K3I9|GLCI1_MOUSE Glucocorticoid-induced transcript 1 protein OS=Mus musculus OX=10090 GN=Glcci1 PE=1 SV=1;- && sp|Q8K3I9|GLCI1_MOUSE Glucocorticoid-induced transcript 1 protein OS=Mus musculus OX=10090 GN=Glcci1 PE=1 SV=1
6	8510114	+	m5C_8144	22	18	20	16	0.78	0.127	0.18	6.66134e-16	NaN	2	Glcci1","Gm45062	CDS	- && sp|Q8K3I9|GLCI1_MOUSE Glucocorticoid-induced transcript 1 protein OS=Mus musculus OX=10090 GN=Glcci1 PE=1 SV=1;- && sp|Q8K3I9|GLCI1_MOUSE Glucocorticoid-induced transcript 1 protein OS=Mus musculus OX=10090 GN=Glcci1 PE=1 SV=1
6	8510113	+	m5C_10147	21	17	19	16	0.785	0.123	0.174	1.66534e-15	NaN	2	Glcci1","Gm45062	CDS	- && sp|Q8K3I9|GLCI1_MOUSE Glucocorticoid-induced transcript 1 protein OS=Mus musculus OX=10090 GN=Glcci1 PE=1 SV=1;- && sp|Q8K3I9|GLCI1_MOUSE Glucocorticoid-induced transcript 1 protein OS=Mus musculus OX=10090 GN=Glcci1 PE=1 SV=1
6	8509685	+	m5C_16895	11	8	12	8	0.708	0.065	0.093	1.72479e-05	NaN	2	Glcci1","Gm45062	utr_5	- && sp|Q8K3I9|GLCI1_MOUSE Glucocorticoid-induced transcript 1 protein OS=Mus musculus OX=10090 GN=Glcci1 PE=1 SV=1;- && sp|Q8K3I9|GLCI1_MOUSE Glucocorticoid-induced transcript 1 protein OS=Mus musculus OX=10090 GN=Glcci1 PE=1 SV=1
6	8510111	+	m5C_22071	22	16	19	15	0.721	0.116	0.164	8.78186e-14	NaN	2	Glcci1","Gm45062	CDS	- && sp|Q8K3I9|GLCI1_MOUSE Glucocorticoid-induced transcript 1 protein OS=Mus musculus OX=10090 GN=Glcci1 PE=1 SV=1;- && sp|Q8K3I9|GLCI1_MOUSE Glucocorticoid-induced transcript 1 protein OS=Mus musculus OX=10090 GN=Glcci1 PE=1 SV=1
6	8509695	+	m5C_28082	12	9	13	9	0.75	0.106	0.15	1.44135e-06	NaN	2	Glcci1","Gm45062	utr_5	- && sp|Q8K3I9|GLCI1_MOUSE Glucocorticoid-induced transcript 1 protein OS=Mus musculus OX=10090 GN=Glcci1 PE=1 SV=1;- && sp|Q8K3I9|GLCI1_MOUSE Glucocorticoid-induced transcript 1 protein OS=Mus musculus OX=10090 GN=Glcci1 PE=1 SV=1
6	8510154	+	m5C_35664	30	20	25	16	0.665	0.008	0.011	7.54952e-15	NaN	2	Glcci1","Gm45062	CDS	- && sp|Q8K3I9|GLCI1_MOUSE Glucocorticoid-induced transcript 1 protein OS=Mus musculus OX=10090 GN=Glcci1 PE=1 SV=1;- && sp|Q8K3I9|GLCI1_MOUSE Glucocorticoid-induced transcript 1 protein OS=Mus musculus OX=10090 GN=Glcci1 PE=1 SV=1
6	8510164	+	m5C_36062	23	18	21	16	0.804	0.05	0.087	0	NaN	3	Glcci1","Gm45062	CDS	- && sp|Q8K3I9|GLCI1_MOUSE Glucocorticoid-induced transcript 1 protein OS=Mus musculus OX=10090 GN=Glcci1 PE=1 SV=1;- && sp|Q8K3I9|GLCI1_MOUSE Glucocorticoid-induced transcript 1 protein OS=Mus musculus OX=10090 GN=Glcci1 PE=1 SV=1
6	8509700	+	m5C_36405	12	10	13	11	0.867	0.094	0.134	1.20843e-08	NaN	2	Glcci1","Gm45062	utr_5	- && sp|Q8K3I9|GLCI1_MOUSE Glucocorticoid-induced transcript 1 protein OS=Mus musculus OX=10090 GN=Glcci1 PE=1 SV=1;- && sp|Q8K3I9|GLCI1_MOUSE Glucocorticoid-induced transcript 1 protein OS=Mus musculus OX=10090 GN=Glcci1 PE=1 SV=1
6	8510110	+	m5C_36691	22	17	20	16	0.725	0.14	0.199	2.15383e-14	NaN	2	Glcci1","Gm45062	CDS	- && sp|Q8K3I9|GLCI1_MOUSE Glucocorticoid-induced transcript 1 protein OS=Mus musculus OX=10090 GN=Glcci1 PE=1 SV=1;- && sp|Q8K3I9|GLCI1_MOUSE Glucocorticoid-induced transcript 1 protein OS=Mus musculus OX=10090 GN=Glcci1 PE=1 SV=1
19	30152613	-	m5C_8047	68	16	58	13	0.234	0.004	0.005	3.00113e-09	NaN	2	Gldc	CDS	- && sp|Q91W43|GCSP_MOUSE Glycine dehydrogenase (decarboxylating), mitochondrial OS=Mus musculus OX=10090 GN=Gldc PE=1 SV=1
3	88235378	+	m5C_12694	28	13	22	10	0.481	0.013	0.019	3.57713e-09	NaN	2	Glmp	-	- && sp|Q9JHJ3|GLMP_MOUSE Glycosylated lysosomal membrane protein OS=Mus musculus OX=10090 GN=Glmp PE=1 SV=1
1	52272159	-	m5C_17737	38	11	28	8	0.38	0.109	0.153	1.99345e-06	NaN	2	Gls	utr_5	- && sp|D3Z7P3|GLSK_MOUSE Glutaminase kidney isoform, mitochondrial OS=Mus musculus OX=10090 GN=Gls PE=1 SV=1
1	52272158	-	m5C_28436	39	11	28	9	0.369	0.093	0.131	1.02597e-06	NaN	2	Gls	utr_5	- && sp|D3Z7P3|GLSK_MOUSE Glutaminase kidney isoform, mitochondrial OS=Mus musculus OX=10090 GN=Gls PE=1 SV=1
1	52272161	-	m5C_46125	40	11	29	8	0.359	0.099	0.141	2.26543e-06	NaN	2	Gls	utr_5	- && sp|D3Z7P3|GLSK_MOUSE Glutaminase kidney isoform, mitochondrial OS=Mus musculus OX=10090 GN=Gls PE=1 SV=1
14	34052129	+	m5C_8464	22	20	19	16	0.864	0.048	0.083	0	NaN	3	Glud1	-	- && sp|P26443|DHE3_MOUSE Glutamate dehydrogenase 1, mitochondrial OS=Mus musculus OX=10090 GN=Glud1 PE=1 SV=1
14	34052119	+	m5C_12215	26	16	21	13	0.647	0.047	0.067	7.36988e-12	NaN	2	Glud1	-	- && sp|P26443|DHE3_MOUSE Glutamate dehydrogenase 1, mitochondrial OS=Mus musculus OX=10090 GN=Glud1 PE=1 SV=1
14	34052126	+	m5C_12399	26	25	21	20	0.944	0.002	0.003	0	NaN	2	Glud1	-	- && sp|P26443|DHE3_MOUSE Glutamate dehydrogenase 1, mitochondrial OS=Mus musculus OX=10090 GN=Glud1 PE=1 SV=1
14	34052120	+	m5C_15469	25	19	20	15	0.766	0.017	0.024	4.996e-15	NaN	2	Glud1	-	- && sp|P26443|DHE3_MOUSE Glutamate dehydrogenase 1, mitochondrial OS=Mus musculus OX=10090 GN=Glud1 PE=1 SV=1
14	34052125	+	m5C_19567	25	21	20	17	0.867	0.016	0.023	0	NaN	2	Glud1	-	- && sp|P26443|DHE3_MOUSE Glutamate dehydrogenase 1, mitochondrial OS=Mus musculus OX=10090 GN=Glud1 PE=1 SV=1
14	34052122	+	m5C_34290	26	21	21	17	0.806	0.004	0.006	0	NaN	2	Glud1	-	- && sp|P26443|DHE3_MOUSE Glutamate dehydrogenase 1, mitochondrial OS=Mus musculus OX=10090 GN=Glud1 PE=1 SV=1
8	71151833	-	m5C_414	24	18	20	15	0.774	0.031	0.043	4.66294e-15	NaN	2	Gm11175	-	- && sp|P15066|JUND_MOUSE Transcription factor jun-D OS=Mus musculus OX=10090 GN=Jund PE=1 SV=1
8	71151832	-	m5C_3654	24	19	20	15	0.786	0.042	0.059	7.77156e-16	NaN	2	Gm11175	-	- && sp|P15066|JUND_MOUSE Transcription factor jun-D OS=Mus musculus OX=10090 GN=Jund PE=1 SV=1
8	71151830	-	m5C_13048	23	19	19	16	0.828	0.013	0.018	1.11022e-16	NaN	2	Gm11175	-	- && sp|P15066|JUND_MOUSE Transcription factor jun-D OS=Mus musculus OX=10090 GN=Jund PE=1 SV=1
8	71151831	-	m5C_39421	22	20	18	17	0.91	0.007	0.01	0	NaN	2	Gm11175	-	- && sp|P15066|JUND_MOUSE Transcription factor jun-D OS=Mus musculus OX=10090 GN=Jund PE=1 SV=1
1	62700139	+	m5C_11781	26	8	21	6	0.321	0.056	0.079	0.00010094	NaN	2	Gm11599	-	- && sp|O18789|RS2_BOVIN 40S ribosomal protein S2 OS=Bos taurus OX=9913 GN=RPS2 PE=2 SV=2
2	90022033	+	m5C_24906	16	15	12	12	0.957	0.031	0.043	2.81997e-14	NaN	2	Gm13768	-	- && sp|Q64455|PTPRJ_MOUSE Receptor-type tyrosine-protein phosphatase eta OS=Mus musculus OX=10090 GN=Ptprj PE=1 SV=2
2	93787159	-	m5C_29566	30	9	25	8	0.318	0.011	0.015	2.22394e-05	NaN	2	Gm13889	CDS	- && sp|Q3UPL5|CK096_MOUSE Uncharacterized protein C11orf96 homolog OS=Mus musculus OX=10090 GN=Ag2 PE=1 SV=2
2	93787246	-	m5C_29913	23	9	25	10	0.428	0.051	0.072	6.00758e-06	NaN	2	Gm13889	CDS	- && sp|Q3UPL5|CK096_MOUSE Uncharacterized protein C11orf96 homolog OS=Mus musculus OX=10090 GN=Ag2 PE=1 SV=2
2	93787245	-	m5C_33024	24	9	26	10	0.416	0.059	0.083	6.46366e-06	NaN	2	Gm13889	CDS	- && sp|Q3UPL5|CK096_MOUSE Uncharacterized protein C11orf96 homolog OS=Mus musculus OX=10090 GN=Ag2 PE=1 SV=2
3	94663456	-	m5C_13780	22	14	21	13	0.646	0.015	0.021	4.0108e-10	NaN	2	Gm15264	-	- && sp|O08970|TUFT1_MOUSE Tuftelin OS=Mus musculus OX=10090 GN=Tuft1 PE=1 SV=2
3	94663445	-	m5C_14690	21	16	20	15	0.844	0.11	0.156	1.54876e-13	NaN	2	Gm15264	-	- && sp|O08970|TUFT1_MOUSE Tuftelin OS=Mus musculus OX=10090 GN=Tuft1 PE=1 SV=2
3	94663441	-	m5C_16376	22	17	21	16	0.859	0.099	0.141	1.04361e-14	NaN	2	Gm15264	-	- && sp|O08970|TUFT1_MOUSE Tuftelin OS=Mus musculus OX=10090 GN=Tuft1 PE=1 SV=2
3	94663424	-	m5C_17002	18	9	17	8	0.612	0.133	0.189	3.01846e-06	NaN	2	Gm15264	-	- && sp|O08970|TUFT1_MOUSE Tuftelin OS=Mus musculus OX=10090 GN=Tuft1 PE=1 SV=2
3	94663439	-	m5C_18813	22	16	21	15	0.828	0.122	0.172	1.57874e-13	NaN	2	Gm15264	-	- && sp|O08970|TUFT1_MOUSE Tuftelin OS=Mus musculus OX=10090 GN=Tuft1 PE=1 SV=2
3	94663401	-	m5C_22389	23	12	21	11	0.557	0.064	0.09	3.09731e-08	NaN	2	Gm15264	-	- && sp|O08970|TUFT1_MOUSE Tuftelin OS=Mus musculus OX=10090 GN=Tuft1 PE=1 SV=2
3	94663391	-	m5C_25943	20	9	18	8	0.481	0.057	0.081	8.03172e-06	NaN	2	Gm15264	-	- && sp|O08970|TUFT1_MOUSE Tuftelin OS=Mus musculus OX=10090 GN=Tuft1 PE=1 SV=2
3	94663446	-	m5C_32676	22	16	21	15	0.818	0.129	0.182	1.98952e-13	NaN	2	Gm15264	-	- && sp|O08970|TUFT1_MOUSE Tuftelin OS=Mus musculus OX=10090 GN=Tuft1 PE=1 SV=2
3	94663400	-	m5C_34183	21	12	20	11	0.602	0.046	0.066	2.00831e-08	NaN	2	Gm15264	-	- && sp|O08970|TUFT1_MOUSE Tuftelin OS=Mus musculus OX=10090 GN=Tuft1 PE=1 SV=2
3	94663454	-	m5C_34693	22	12	21	11	0.584	0.059	0.084	3.51426e-08	NaN	2	Gm15264	-	- && sp|O08970|TUFT1_MOUSE Tuftelin OS=Mus musculus OX=10090 GN=Tuft1 PE=1 SV=2
3	94663444	-	m5C_37273	22	17	21	16	0.849	0.107	0.152	7.32747e-15	NaN	2	Gm15264	-	- && sp|O08970|TUFT1_MOUSE Tuftelin OS=Mus musculus OX=10090 GN=Tuft1 PE=1 SV=2
3	94663430	-	m5C_38736	19	16	18	14	0.871	0.092	0.13	1.39444e-13	NaN	2	Gm15264	-	- && sp|O08970|TUFT1_MOUSE Tuftelin OS=Mus musculus OX=10090 GN=Tuft1 PE=1 SV=2
3	94663396	-	m5C_40486	21	11	19	10	0.564	0.059	0.084	1.46166e-07	NaN	2	Gm15264	-	- && sp|O08970|TUFT1_MOUSE Tuftelin OS=Mus musculus OX=10090 GN=Tuft1 PE=1 SV=2
3	94663397	-	m5C_44512	23	12	21	11	0.565	0.058	0.082	2.83716e-08	NaN	2	Gm15264	-	- && sp|O08970|TUFT1_MOUSE Tuftelin OS=Mus musculus OX=10090 GN=Tuft1 PE=1 SV=2
3	94663453	-	m5C_45496	21	12	20	11	0.592	0.053	0.076	3.15704e-08	NaN	2	Gm15264	-	- && sp|O08970|TUFT1_MOUSE Tuftelin OS=Mus musculus OX=10090 GN=Tuft1 PE=1 SV=2
4	156107284	-	m5C_32183	11	11	12	12	1	0	0	2.12573e-10	NaN	2	Gm16008	-	- && -
8	47192390	-	m5C_4434	34	20	27	16	0.596	0.041	0.07	0	NaN	3	Gm16675	-	- && -
8	47192386	-	m5C_17511	44	27	33	21	0.685	0.089	0.126	0	NaN	2	Gm16675	-	- && -
8	47192387	-	m5C_35149	43	26	32	19	0.581	0.022	0.031	0	NaN	2	Gm16675	-	- && -
8	47192389	-	m5C_36135	33	21	26	16	0.636	0.049	0.084	0	NaN	3	Gm16675	-	- && -
14	34224422	+	m5C_26691	11	10	9	8	0.923	0.054	0.077	5.08044e-09	NaN	2	Gm17110	-	- && -
17	32334197	+	m5C_2214	15	11	13	9	0.718	0.058	0.082	1.32691e-08	NaN	2	Gm17276	-	- && sp|Q61982|NOTC3_MOUSE Neurogenic locus notch homolog protein 3 OS=Mus musculus OX=10090 GN=Notch3 PE=1 SV=1
17	32334196	+	m5C_8032	15	12	13	10	0.784	0.024	0.034	4.00472e-09	NaN	2	Gm17276	-	- && sp|Q61982|NOTC3_MOUSE Neurogenic locus notch homolog protein 3 OS=Mus musculus OX=10090 GN=Notch3 PE=1 SV=1
17	32334218	+	m5C_14600	18	17	16	14	0.907	0.035	0.05	1.33227e-15	NaN	2	Gm17276	-	- && sp|Q61982|NOTC3_MOUSE Neurogenic locus notch homolog protein 3 OS=Mus musculus OX=10090 GN=Notch3 PE=1 SV=1
17	32334215	+	m5C_19069	18	17	16	14	0.907	0.035	0.05	1.33227e-15	NaN	2	Gm17276	-	- && sp|Q61982|NOTC3_MOUSE Neurogenic locus notch homolog protein 3 OS=Mus musculus OX=10090 GN=Notch3 PE=1 SV=1
17	32334231	+	m5C_41315	18	10	15	9	0.581	0.007	0.01	6.70658e-07	NaN	2	Gm17276	-	- && sp|Q61982|NOTC3_MOUSE Neurogenic locus notch homolog protein 3 OS=Mus musculus OX=10090 GN=Notch3 PE=1 SV=1
15	78900292	-	m5C_11492	17	14	13	11	0.896	0.074	0.104	2.48435e-12	NaN	2	Gm17753	-	- && -
15	78900283	-	m5C_23312	17	12	13	10	0.8	0.141	0.2	7.91786e-10	NaN	2	Gm17753	-	- && -
15	78900286	-	m5C_33754	18	15	13	11	0.885	0.082	0.115	1.26044e-12	NaN	2	Gm17753	-	- && -
15	78900290	-	m5C_36495	17	14	13	11	0.875	0.088	0.125	1.17802e-11	NaN	2	Gm17753	-	- && -
15	78900287	-	m5C_46066	17	13	13	10	0.825	0.053	0.075	1.19067e-10	NaN	2	Gm17753	-	- && -
2	87224114	+	m5C_14886	12	8	13	8	0.685	0.081	0.115	2.00089e-05	NaN	2	Gm1826	-	- && sp|Q62280|SSXT_MOUSE Protein SSXT OS=Mus musculus OX=10090 GN=Ss18 PE=1 SV=2
12	99611796	+	m5C_840	39	29	31	23	0.781	0.063	0.11	0	NaN	3	Gm19951	-	- && sp|P31796|ENV_AVISN Envelope glycoprotein OS=Avian spleen necrosis virus OX=11899 GN=env PE=3 SV=1
12	99611802	+	m5C_13287	43	25	35	20	0.554	0.031	0.054	0	NaN	3	Gm19951	-	- && sp|P31796|ENV_AVISN Envelope glycoprotein OS=Avian spleen necrosis virus OX=11899 GN=env PE=3 SV=1
12	99611800	+	m5C_36609	41	32	34	26	0.795	0.062	0.108	0	NaN	3	Gm19951	-	- && sp|P31796|ENV_AVISN Envelope glycoprotein OS=Avian spleen necrosis virus OX=11899 GN=env PE=3 SV=1
17	35098532	-	m5C_20112	18	9	14	8	0.583	0.177	0.25	4.23799e-06	NaN	2	Gm20547	-	- && sp|P04186|CFAB_MOUSE Complement factor B OS=Mus musculus OX=10090 GN=Cfb PE=1 SV=2
17	35098533	-	m5C_34353	18	9	14	8	0.583	0.177	0.25	4.23799e-06	NaN	2	Gm20547	-	- && sp|P04186|CFAB_MOUSE Complement factor B OS=Mus musculus OX=10090 GN=Cfb PE=1 SV=2
17	35098529	-	m5C_44762	17	8	13	6	0.567	0.165	0.234	3.84089e-05	NaN	2	Gm20547	-	- && sp|P04186|CFAB_MOUSE Complement factor B OS=Mus musculus OX=10090 GN=Cfb PE=1 SV=2
17	35098531	-	m5C_45704	18	9	14	8	0.583	0.177	0.25	4.23799e-06	NaN	2	Gm20547	-	- && sp|P04186|CFAB_MOUSE Complement factor B OS=Mus musculus OX=10090 GN=Cfb PE=1 SV=2
17	26056032	-	m5C_387	20	12	18	12	0.697	0.126	0.217	4.82281e-13	NaN	3	Gm20683","Rhbdl1	utr_5	- && sp|Q8JZN7|MIRO2_MOUSE Mitochondrial Rho GTPase 2 OS=Mus musculus OX=10090 GN=Rhot2 PE=1 SV=1;- && sp|Q8VC82|RHBL1_MOUSE Rhomboid-related protein 1 OS=Mus musculus OX=10090 GN=Rhbdl1 PE=2 SV=1
17	26056031	-	m5C_4510	19	10	18	10	0.573	0.089	0.179	3.60134e-12	NaN	4	Gm20683","Rhbdl1	utr_5	- && sp|Q8JZN7|MIRO2_MOUSE Mitochondrial Rho GTPase 2 OS=Mus musculus OX=10090 GN=Rhot2 PE=1 SV=1;- && sp|Q8VC82|RHBL1_MOUSE Rhomboid-related protein 1 OS=Mus musculus OX=10090 GN=Rhbdl1 PE=2 SV=1
17	26056026	-	m5C_7475	17	10	14	9	0.66	0.099	0.14	3.91192e-07	NaN	2	Gm20683","Rhbdl1	utr_5	- && sp|Q8JZN7|MIRO2_MOUSE Mitochondrial Rho GTPase 2 OS=Mus musculus OX=10090 GN=Rhot2 PE=1 SV=1;- && sp|Q8VC82|RHBL1_MOUSE Rhomboid-related protein 1 OS=Mus musculus OX=10090 GN=Rhbdl1 PE=2 SV=1
17	26056073	-	m5C_8109	21	8	20	8	0.404	0.029	0.05	1.25343e-06	NaN	3	Gm20683","Rhbdl1	utr_5	- && sp|Q8JZN7|MIRO2_MOUSE Mitochondrial Rho GTPase 2 OS=Mus musculus OX=10090 GN=Rhot2 PE=1 SV=1;- && sp|Q8VC82|RHBL1_MOUSE Rhomboid-related protein 1 OS=Mus musculus OX=10090 GN=Rhbdl1 PE=2 SV=1
17	26056020	-	m5C_8535	20	11	18	10	0.595	0.075	0.131	2.28648e-10	NaN	3	Gm20683","Rhbdl1	utr_5	- && sp|Q8JZN7|MIRO2_MOUSE Mitochondrial Rho GTPase 2 OS=Mus musculus OX=10090 GN=Rhot2 PE=1 SV=1;- && sp|Q8VC82|RHBL1_MOUSE Rhomboid-related protein 1 OS=Mus musculus OX=10090 GN=Rhbdl1 PE=2 SV=1
17	26056029	-	m5C_17277	19	11	16	10	0.654	0.136	0.192	3.98483e-08	NaN	2	Gm20683","Rhbdl1	utr_5	- && sp|Q8JZN7|MIRO2_MOUSE Mitochondrial Rho GTPase 2 OS=Mus musculus OX=10090 GN=Rhot2 PE=1 SV=1;- && sp|Q8VC82|RHBL1_MOUSE Rhomboid-related protein 1 OS=Mus musculus OX=10090 GN=Rhbdl1 PE=2 SV=1
17	26056072	-	m5C_28679	21	10	19	10	0.536	0.119	0.207	8.03657e-10	NaN	3	Gm20683","Rhbdl1	utr_5	- && sp|Q8JZN7|MIRO2_MOUSE Mitochondrial Rho GTPase 2 OS=Mus musculus OX=10090 GN=Rhot2 PE=1 SV=1;- && sp|Q8VC82|RHBL1_MOUSE Rhomboid-related protein 1 OS=Mus musculus OX=10090 GN=Rhbdl1 PE=2 SV=1
17	26056025	-	m5C_40390	20	10	19	10	0.551	0.096	0.167	1.76123e-09	NaN	3	Gm20683","Rhbdl1	utr_5	- && sp|Q8JZN7|MIRO2_MOUSE Mitochondrial Rho GTPase 2 OS=Mus musculus OX=10090 GN=Rhot2 PE=1 SV=1;- && sp|Q8VC82|RHBL1_MOUSE Rhomboid-related protein 1 OS=Mus musculus OX=10090 GN=Rhbdl1 PE=2 SV=1
2	30162685	+	m5C_5122	30	17	24	14	0.591	0.074	0.105	7.22944e-12	NaN	2	Gm28035","Phyhd1	-	- && sp|Q80WG5|LRC8A_MOUSE Volume-regulated anion channel subunit LRRC8A OS=Mus musculus OX=10090 GN=Lrrc8a PE=1 SV=1;- && sp|Q9DB26|PHYD1_MOUSE Phytanoyl-CoA dioxygenase domain-containing protein 1 OS=Mus musculus OX=10090 GN=Phyhd1 PE=1 SV=2
2	30162689	+	m5C_7098	29	15	24	11	0.494	0.054	0.077	6.12442e-10	NaN	2	Gm28035","Phyhd1	-	- && sp|Q80WG5|LRC8A_MOUSE Volume-regulated anion channel subunit LRRC8A OS=Mus musculus OX=10090 GN=Lrrc8a PE=1 SV=1;- && sp|Q9DB26|PHYD1_MOUSE Phytanoyl-CoA dioxygenase domain-containing protein 1 OS=Mus musculus OX=10090 GN=Phyhd1 PE=1 SV=2
2	30162074	+	m5C_7783	18	11	16	10	0.623	0.017	0.024	7.94409e-08	NaN	2	Gm28035","Phyhd1	-	- && sp|Q80WG5|LRC8A_MOUSE Volume-regulated anion channel subunit LRRC8A OS=Mus musculus OX=10090 GN=Lrrc8a PE=1 SV=1;- && sp|Q9DB26|PHYD1_MOUSE Phytanoyl-CoA dioxygenase domain-containing protein 1 OS=Mus musculus OX=10090 GN=Phyhd1 PE=1 SV=2
2	30162722	+	m5C_7904	35	13	27	11	0.423	0.084	0.119	1.1051e-08	NaN	2	Gm28035","Phyhd1	-	- && sp|Q80WG5|LRC8A_MOUSE Volume-regulated anion channel subunit LRRC8A OS=Mus musculus OX=10090 GN=Lrrc8a PE=1 SV=1;- && sp|Q9DB26|PHYD1_MOUSE Phytanoyl-CoA dioxygenase domain-containing protein 1 OS=Mus musculus OX=10090 GN=Phyhd1 PE=1 SV=2
2	30162714	+	m5C_11149	30	13	24	10	0.419	0.014	0.019	4.73131e-08	NaN	2	Gm28035","Phyhd1	-	- && sp|Q80WG5|LRC8A_MOUSE Volume-regulated anion channel subunit LRRC8A OS=Mus musculus OX=10090 GN=Lrrc8a PE=1 SV=1;- && sp|Q9DB26|PHYD1_MOUSE Phytanoyl-CoA dioxygenase domain-containing protein 1 OS=Mus musculus OX=10090 GN=Phyhd1 PE=1 SV=2
2	30162694	+	m5C_12415	30	15	24	12	0.507	0.005	0.007	3.34119e-10	NaN	2	Gm28035","Phyhd1	-	- && sp|Q80WG5|LRC8A_MOUSE Volume-regulated anion channel subunit LRRC8A OS=Mus musculus OX=10090 GN=Lrrc8a PE=1 SV=1;- && sp|Q9DB26|PHYD1_MOUSE Phytanoyl-CoA dioxygenase domain-containing protein 1 OS=Mus musculus OX=10090 GN=Phyhd1 PE=1 SV=2
2	30162073	+	m5C_18188	19	12	16	10	0.633	0.01	0.014	2.95292e-08	NaN	2	Gm28035","Phyhd1	-	- && sp|Q80WG5|LRC8A_MOUSE Volume-regulated anion channel subunit LRRC8A OS=Mus musculus OX=10090 GN=Lrrc8a PE=1 SV=1;- && sp|Q9DB26|PHYD1_MOUSE Phytanoyl-CoA dioxygenase domain-containing protein 1 OS=Mus musculus OX=10090 GN=Phyhd1 PE=1 SV=2
2	30162087	+	m5C_20766	18	9	15	7	0.516	0.012	0.017	6.35918e-06	NaN	2	Gm28035","Phyhd1	-	- && sp|Q80WG5|LRC8A_MOUSE Volume-regulated anion channel subunit LRRC8A OS=Mus musculus OX=10090 GN=Lrrc8a PE=1 SV=1;- && sp|Q9DB26|PHYD1_MOUSE Phytanoyl-CoA dioxygenase domain-containing protein 1 OS=Mus musculus OX=10090 GN=Phyhd1 PE=1 SV=2
2	30162718	+	m5C_21208	36	14	28	11	0.392	0.018	0.025	1.48992e-08	NaN	2	Gm28035","Phyhd1	-	- && sp|Q80WG5|LRC8A_MOUSE Volume-regulated anion channel subunit LRRC8A OS=Mus musculus OX=10090 GN=Lrrc8a PE=1 SV=1;- && sp|Q9DB26|PHYD1_MOUSE Phytanoyl-CoA dioxygenase domain-containing protein 1 OS=Mus musculus OX=10090 GN=Phyhd1 PE=1 SV=2
2	30162076	+	m5C_31719	19	14	17	12	0.718	0.013	0.019	2.13278e-10	NaN	2	Gm28035","Phyhd1	-	- && sp|Q80WG5|LRC8A_MOUSE Volume-regulated anion channel subunit LRRC8A OS=Mus musculus OX=10090 GN=Lrrc8a PE=1 SV=1;- && sp|Q9DB26|PHYD1_MOUSE Phytanoyl-CoA dioxygenase domain-containing protein 1 OS=Mus musculus OX=10090 GN=Phyhd1 PE=1 SV=2
2	30162683	+	m5C_36753	29	14	23	11	0.49	0.023	0.033	5.27962e-09	NaN	2	Gm28035","Phyhd1	-	- && sp|Q80WG5|LRC8A_MOUSE Volume-regulated anion channel subunit LRRC8A OS=Mus musculus OX=10090 GN=Lrrc8a PE=1 SV=1;- && sp|Q9DB26|PHYD1_MOUSE Phytanoyl-CoA dioxygenase domain-containing protein 1 OS=Mus musculus OX=10090 GN=Phyhd1 PE=1 SV=2
2	30162675	+	m5C_38698	22	10	17	8	0.516	0.153	0.216	1.65908e-06	NaN	2	Gm28035","Phyhd1	-	- && sp|Q80WG5|LRC8A_MOUSE Volume-regulated anion channel subunit LRRC8A OS=Mus musculus OX=10090 GN=Lrrc8a PE=1 SV=1;- && sp|Q9DB26|PHYD1_MOUSE Phytanoyl-CoA dioxygenase domain-containing protein 1 OS=Mus musculus OX=10090 GN=Phyhd1 PE=1 SV=2
2	30162693	+	m5C_39953	28	16	23	13	0.574	0.023	0.032	2.11169e-11	NaN	2	Gm28035","Phyhd1	-	- && sp|Q80WG5|LRC8A_MOUSE Volume-regulated anion channel subunit LRRC8A OS=Mus musculus OX=10090 GN=Lrrc8a PE=1 SV=1;- && sp|Q9DB26|PHYD1_MOUSE Phytanoyl-CoA dioxygenase domain-containing protein 1 OS=Mus musculus OX=10090 GN=Phyhd1 PE=1 SV=2
2	30162077	+	m5C_41770	19	11	17	9	0.592	0.065	0.092	8.84554e-08	NaN	2	Gm28035","Phyhd1	-	- && sp|Q80WG5|LRC8A_MOUSE Volume-regulated anion channel subunit LRRC8A OS=Mus musculus OX=10090 GN=Lrrc8a PE=1 SV=1;- && sp|Q9DB26|PHYD1_MOUSE Phytanoyl-CoA dioxygenase domain-containing protein 1 OS=Mus musculus OX=10090 GN=Phyhd1 PE=1 SV=2
2	30162723	+	m5C_42987	38	13	30	11	0.39	0.092	0.13	2.65429e-08	NaN	2	Gm28035","Phyhd1	-	- && sp|Q80WG5|LRC8A_MOUSE Volume-regulated anion channel subunit LRRC8A OS=Mus musculus OX=10090 GN=Lrrc8a PE=1 SV=1;- && sp|Q9DB26|PHYD1_MOUSE Phytanoyl-CoA dioxygenase domain-containing protein 1 OS=Mus musculus OX=10090 GN=Phyhd1 PE=1 SV=2
2	30162684	+	m5C_43548	29	16	24	13	0.576	0.054	0.076	2.41816e-11	NaN	2	Gm28035","Phyhd1	-	- && sp|Q80WG5|LRC8A_MOUSE Volume-regulated anion channel subunit LRRC8A OS=Mus musculus OX=10090 GN=Lrrc8a PE=1 SV=1;- && sp|Q9DB26|PHYD1_MOUSE Phytanoyl-CoA dioxygenase domain-containing protein 1 OS=Mus musculus OX=10090 GN=Phyhd1 PE=1 SV=2
16	55794344	+	m5C_19432	29	14	25	11	0.489	0.102	0.144	5.25268e-10	NaN	2	Gm28037","Zbtb11	utr_5	- && sp|Q862I1|RL24_BOVIN 60S ribosomal protein L24 OS=Bos taurus OX=9913 GN=RPL24 PE=2 SV=2;- && sp|G5E8B9|ZBT11_MOUSE Zinc finger and BTB domain-containing protein 11 OS=Mus musculus OX=10090 GN=Zbtb11 PE=2 SV=1
16	55794350	+	m5C_21189	30	14	26	11	0.47	0.082	0.115	4.10774e-09	NaN	2	Gm28037","Zbtb11	utr_5	- && sp|Q862I1|RL24_BOVIN 60S ribosomal protein L24 OS=Bos taurus OX=9913 GN=RPL24 PE=2 SV=2;- && sp|G5E8B9|ZBT11_MOUSE Zinc finger and BTB domain-containing protein 11 OS=Mus musculus OX=10090 GN=Zbtb11 PE=2 SV=1
16	55794364	+	m5C_21320	33	17	28	13	0.511	0.096	0.136	5.698e-12	NaN	2	Gm28037","Zbtb11	utr_5	- && sp|Q862I1|RL24_BOVIN 60S ribosomal protein L24 OS=Bos taurus OX=9913 GN=RPL24 PE=2 SV=2;- && sp|G5E8B9|ZBT11_MOUSE Zinc finger and BTB domain-containing protein 11 OS=Mus musculus OX=10090 GN=Zbtb11 PE=2 SV=1
16	55794366	+	m5C_32675	31	20	26	16	0.634	0.009	0.013	7.77156e-15	NaN	2	Gm28037","Zbtb11	utr_5	- && sp|Q862I1|RL24_BOVIN 60S ribosomal protein L24 OS=Bos taurus OX=9913 GN=RPL24 PE=2 SV=2;- && sp|G5E8B9|ZBT11_MOUSE Zinc finger and BTB domain-containing protein 11 OS=Mus musculus OX=10090 GN=Zbtb11 PE=2 SV=1
16	55794363	+	m5C_33993	29	13	24	10	0.453	0.065	0.093	1.10781e-08	NaN	2	Gm28037","Zbtb11	utr_5	- && sp|Q862I1|RL24_BOVIN 60S ribosomal protein L24 OS=Bos taurus OX=9913 GN=RPL24 PE=2 SV=2;- && sp|G5E8B9|ZBT11_MOUSE Zinc finger and BTB domain-containing protein 11 OS=Mus musculus OX=10090 GN=Zbtb11 PE=2 SV=1
16	55794347	+	m5C_35840	31	18	26	15	0.582	0.036	0.051	1.39189e-12	NaN	2	Gm28037","Zbtb11	utr_5	- && sp|Q862I1|RL24_BOVIN 60S ribosomal protein L24 OS=Bos taurus OX=9913 GN=RPL24 PE=2 SV=2;- && sp|G5E8B9|ZBT11_MOUSE Zinc finger and BTB domain-containing protein 11 OS=Mus musculus OX=10090 GN=Zbtb11 PE=2 SV=1
16	55794345	+	m5C_35915	34	18	29	14	0.514	0.076	0.108	2.44138e-12	NaN	2	Gm28037","Zbtb11	utr_5	- && sp|Q862I1|RL24_BOVIN 60S ribosomal protein L24 OS=Bos taurus OX=9913 GN=RPL24 PE=2 SV=2;- && sp|G5E8B9|ZBT11_MOUSE Zinc finger and BTB domain-containing protein 11 OS=Mus musculus OX=10090 GN=Zbtb11 PE=2 SV=1
6	121128247	+	m5C_4116	31	11	24	9	0.374	0.018	0.026	8.15998e-07	NaN	2	Gm30842	-	- && -
6	121128132	+	m5C_9078	27	12	21	11	0.659	0.241	0.341	2.43349e-09	NaN	2	Gm30842	-	- && -
6	121128238	+	m5C_14166	29	13	25	12	0.564	0.115	0.199	1.65867e-12	NaN	3	Gm30842	-	- && -
6	121128129	+	m5C_14765	27	14	21	12	0.693	0.217	0.307	1.69997e-10	NaN	2	Gm30842	-	- && -
6	121128245	+	m5C_22249	26	11	21	9	0.443	0.037	0.064	5.12339e-09	NaN	3	Gm30842	-	- && -
6	121128242	+	m5C_27286	30	14	24	12	0.51	0.026	0.046	3.83915e-13	NaN	3	Gm30842	-	- && -
6	121128133	+	m5C_28563	23	10	20	10	0.559	0.134	0.268	1.69176e-12	NaN	4	Gm30842	-	- && -
6	121128250	+	m5C_39167	27	10	21	8	0.413	0.082	0.116	5.98607e-06	NaN	2	Gm30842	-	- && -
8	120145715	-	m5C_3029	37	24	28	17	0.612	0.039	0.055	0	NaN	2	Gm32006	-	- && -
8	120145720	-	m5C_5097	39	29	29	21	0.681	0.072	0.102	0	NaN	2	Gm32006	-	- && -
8	120145714	-	m5C_13797	38	25	28	18	0.591	0.082	0.116	0	NaN	2	Gm32006	-	- && -
8	120142756	-	m5C_14587	85	37	67	30	0.462	0.045	0.077	0	NaN	3	Gm32006	-	- && -
8	120145489	-	m5C_14635	36	22	26	15	0.583	0.035	0.049	6.66134e-16	NaN	2	Gm32006	-	- && -
8	120145713	-	m5C_14689	39	25	29	18	0.62	0.029	0.041	0	NaN	2	Gm32006	-	- && -
8	120142752	-	m5C_16063	87	48	69	38	0.568	0.013	0.023	0	NaN	3	Gm32006	-	- && -
8	120142757	-	m5C_16863	85	39	67	31	0.478	0.048	0.083	0	NaN	3	Gm32006	-	- && -
8	120145718	-	m5C_17161	36	26	27	18	0.649	0.084	0.119	0	NaN	2	Gm32006	-	- && -
8	120146129	-	m5C_17636	131	31	97	22	0.228	0.011	0.015	0	NaN	2	Gm32006	-	- && -
8	120142693	-	m5C_21765	89	59	70	46	0.595	0.087	0.15	0	NaN	3	Gm32006	-	- && -
8	120142697	-	m5C_25760	114	67	85	49	0.571	0.024	0.034	0	NaN	2	Gm32006	-	- && -
8	120142759	-	m5C_35070	114	45	86	36	0.439	0.066	0.094	0	NaN	2	Gm32006	-	- && -
8	120145712	-	m5C_37281	39	22	29	16	0.577	0.001	0.002	6.66134e-16	NaN	2	Gm32006	-	- && -
8	120142686	-	m5C_38828	92	27	73	22	0.36	0.053	0.092	0	NaN	3	Gm32006	-	- && -
8	120142758	-	m5C_39010	86	38	67	31	0.46	0.055	0.095	0	NaN	3	Gm32006	-	- && -
8	120145719	-	m5C_40039	37	27	27	19	0.661	0.093	0.132	0	NaN	2	Gm32006	-	- && -
8	120145716	-	m5C_42066	38	24	28	17	0.614	0.041	0.058	0	NaN	2	Gm32006	-	- && -
8	120142749	-	m5C_42242	115	53	88	41	0.492	0.051	0.072	0	NaN	2	Gm32006	-	- && -
8	120145721	-	m5C_44966	39	23	29	17	0.573	0.012	0.017	2.22045e-16	NaN	2	Gm32006	-	- && -
8	120142694	-	m5C_45765	118	80	88	59	0.658	0.028	0.04	0	NaN	2	Gm32006	-	- && -
1	172825134	+	m5C_4987	22	10	17	9	0.579	0.197	0.279	2.2319e-07	NaN	2	Gm35742	-	- && sp|P11369|LORF2_MOUSE LINE-1 retrotransposable element ORF2 protein OS=Mus musculus OX=10090 GN=Pol PE=1 SV=2
18	46775988	+	m5C_13849	44	10	36	8	0.24	0.007	0.009	4.26466e-06	NaN	2	Gm3734	-	- && -
18	46775949	+	m5C_14335	57	42	50	37	0.745	0.022	0.039	0	NaN	3	Gm3734	-	- && -
18	46775955	+	m5C_20445	47	37	42	31	0.746	0.065	0.113	0	NaN	3	Gm3734	-	- && -
18	46775978	+	m5C_31134	40	28	35	23	0.674	0.067	0.115	0	NaN	3	Gm3734	-	- && -
18	46775982	+	m5C_38291	39	27	34	23	0.666	0.04	0.07	0	NaN	3	Gm3734	-	- && -
18	46775983	+	m5C_42824	36	25	31	21	0.669	0.04	0.07	0	NaN	3	Gm3734	-	- && -
18	46775979	+	m5C_44621	40	27	34	22	0.648	0.058	0.1	0	NaN	3	Gm3734	-	- && -
1	160814346	+	m5C_1059	28	14	26	14	0.482	0.091	0.158	4.66294e-14	NaN	3	Gm37729	-	- && -
1	160813894	+	m5C_2611	41	24	37	22	0.637	0.075	0.15	0	NaN	4	Gm37729	-	- && -
1	160813899	+	m5C_2877	41	15	36	13	0.374	0.059	0.119	1.11022e-16	NaN	4	Gm37729	-	- && -
1	160814355	+	m5C_5593	31	21	28	20	0.652	0.083	0.144	0	NaN	3	Gm37729	-	- && -
1	160813895	+	m5C_7646	39	24	35	21	0.624	0.068	0.136	0	NaN	4	Gm37729	-	- && -
1	160813845	+	m5C_9760	37	12	28	10	0.37	0.056	0.08	1.05058e-07	NaN	2	Gm37729	-	- && -
1	160813901	+	m5C_12458	42	14	37	13	0.396	0.082	0.164	4.44089e-16	NaN	4	Gm37729	-	- && -
1	160813865	+	m5C_15638	39	32	32	27	0.87	0.066	0.114	0	NaN	3	Gm37729	-	- && -
1	160814347	+	m5C_16970	30	18	28	17	0.574	0.054	0.094	0	NaN	3	Gm37729	-	- && -
1	160813871	+	m5C_17154	41	36	33	29	0.893	0.05	0.087	0	NaN	3	Gm37729	-	- && -
1	160814327	+	m5C_20108	35	13	31	12	0.377	0.023	0.033	3.24205e-08	NaN	2	Gm37729	-	- && -
1	160814335	+	m5C_20693	35	15	31	14	0.427	0.097	0.137	3.71696e-10	NaN	2	Gm37729	-	- && -
1	160813874	+	m5C_22576	34	32	30	28	0.931	0.012	0.024	0	NaN	4	Gm37729	-	- && -
1	160814368	+	m5C_22817	31	14	28	13	0.439	0.054	0.093	2.2754e-12	NaN	3	Gm37729	-	- && -
1	160814351	+	m5C_27616	29	20	27	19	0.651	0.092	0.159	0	NaN	3	Gm37729	-	- && -
1	160813875	+	m5C_28221	37	34	32	30	0.901	0.02	0.04	0	NaN	4	Gm37729	-	- && -
1	160813885	+	m5C_33402	47	17	40	14	0.364	0.041	0.071	1.88738e-15	NaN	3	Gm37729	-	- && -
1	160813854	+	m5C_33432	41	21	31	16	0.518	0.019	0.027	3.39728e-14	NaN	2	Gm37729	-	- && -
1	160813866	+	m5C_34460	32	28	28	24	0.858	0.05	0.101	0	NaN	4	Gm37729	-	- && -
1	160814356	+	m5C_35028	31	22	29	21	0.67	0.074	0.128	0	NaN	3	Gm37729	-	- && -
1	160813851	+	m5C_35909	39	14	29	12	0.424	0.085	0.121	5.19327e-09	NaN	2	Gm37729	-	- && -
1	160813846	+	m5C_41394	36	14	28	11	0.429	0.082	0.116	1.04337e-08	NaN	2	Gm37729	-	- && -
1	160814364	+	m5C_42378	31	20	28	19	0.649	0.057	0.099	0	NaN	3	Gm37729	-	- && -
1	160813893	+	m5C_43075	40	26	37	24	0.694	0.067	0.133	0	NaN	4	Gm37729	-	- && -
1	160814366	+	m5C_45350	32	17	29	16	0.543	0.074	0.128	0	NaN	3	Gm37729	-	- && -
1	160814362	+	m5C_46407	30	19	28	18	0.637	0.006	0.01	0	NaN	3	Gm37729	-	- && -
8	118410716	+	m5C_15627	23	16	18	14	0.8	0.141	0.2	2.96874e-13	NaN	2	Gm38416	-	- && -
8	118410714	+	m5C_17942	24	15	19	13	0.764	0.167	0.236	3.33244e-12	NaN	2	Gm38416	-	- && -
8	118410721	+	m5C_31334	26	14	20	12	0.641	0.135	0.191	1.06857e-09	NaN	2	Gm38416	-	- && -
8	118410749	+	m5C_37576	29	18	22	15	0.723	0.142	0.201	1.7808e-13	NaN	2	Gm38416	-	- && -
8	118410717	+	m5C_40342	24	16	19	13	0.77	0.162	0.229	1.27232e-12	NaN	2	Gm38416	-	- && -
8	118410715	+	m5C_44340	24	16	19	13	0.77	0.162	0.229	1.27232e-12	NaN	2	Gm38416	-	- && -
9	20984721	-	m5C_22738	78	18	62	14	0.23	0.001	0.002	1.72779e-10	NaN	2	Gm38431	utr_3	- && sp|Q9CW46|RAVR1_MOUSE Ribonucleoprotein PTB-binding 1 OS=Mus musculus OX=10090 GN=Raver1 PE=1 SV=2
9	20984749	-	m5C_44644	44	12	43	12	0.277	0.018	0.036	1.2315e-11	NaN	4	Gm38431	utr_3	- && sp|Q9CW46|RAVR1_MOUSE Ribonucleoprotein PTB-binding 1 OS=Mus musculus OX=10090 GN=Raver1 PE=1 SV=2
9	20986906	-	m5C_23435	12	9	10	7	0.755	0.045	0.063	1.73129e-06	NaN	2	Gm38431","Raver1	CDS	- && sp|Q9CW46|RAVR1_MOUSE Ribonucleoprotein PTB-binding 1 OS=Mus musculus OX=10090 GN=Raver1 PE=1 SV=2;- && sp|Q9CW46|RAVR1_MOUSE Ribonucleoprotein PTB-binding 1 OS=Mus musculus OX=10090 GN=Raver1 PE=1 SV=2
11	20403535	+	m5C_13878	37	10	31	8	0.275	0.034	0.048	1.35269e-05	NaN	2	Gm39606	-	- && -
5	44384201	+	m5C_31438	11	11	11	11	1	0	0	2.12573e-10	NaN	2	Gm42984	-	- && -
5	44384203	+	m5C_40356	11	10	11	10	0.9	0.071	0.1	1.18159e-08	NaN	2	Gm42984	-	- && -
5	44384208	+	m5C_41152	13	12	14	13	0.969	0.022	0.031	9.12803e-12	NaN	2	Gm42984	-	- && -
7	79574285	-	m5C_20918	10	7	8	6	0.718	0.058	0.082	3.81518e-05	NaN	2	Gm44950	-	- && -
8	4293004	+	m5C_10924	29	24	23	18	0.781	0.081	0.114	0	NaN	2	Gm49320","Map2k7	-	- && sp|Q8CE90|MP2K7_MOUSE Dual specificity mitogen-activated protein kinase kinase 7 OS=Mus musculus OX=10090 GN=Map2k7 PE=1 SV=1;- && sp|Q8CE90|MP2K7_MOUSE Dual specificity mitogen-activated protein kinase kinase 7 OS=Mus musculus OX=10090 GN=Map2k7 PE=1 SV=1
8	4295888	+	m5C_13714	66	19	50	14	0.281	0.017	0.024	8.73612e-12	NaN	2	Gm49320","Map2k7	utr_3	- && sp|Q8CE90|MP2K7_MOUSE Dual specificity mitogen-activated protein kinase kinase 7 OS=Mus musculus OX=10090 GN=Map2k7 PE=1 SV=1;- && sp|Q8CE90|MP2K7_MOUSE Dual specificity mitogen-activated protein kinase kinase 7 OS=Mus musculus OX=10090 GN=Map2k7 PE=1 SV=1
8	4295887	+	m5C_22907	64	18	55	15	0.269	0.019	0.033	5.32907e-15	NaN	3	Gm49320","Map2k7	utr_3	- && sp|Q8CE90|MP2K7_MOUSE Dual specificity mitogen-activated protein kinase kinase 7 OS=Mus musculus OX=10090 GN=Map2k7 PE=1 SV=1;- && sp|Q8CE90|MP2K7_MOUSE Dual specificity mitogen-activated protein kinase kinase 7 OS=Mus musculus OX=10090 GN=Map2k7 PE=1 SV=1
8	4295885	+	m5C_27246	65	17	56	14	0.261	0.024	0.041	1.44329e-14	NaN	3	Gm49320","Map2k7	utr_3	- && sp|Q8CE90|MP2K7_MOUSE Dual specificity mitogen-activated protein kinase kinase 7 OS=Mus musculus OX=10090 GN=Map2k7 PE=1 SV=1;- && sp|Q8CE90|MP2K7_MOUSE Dual specificity mitogen-activated protein kinase kinase 7 OS=Mus musculus OX=10090 GN=Map2k7 PE=1 SV=1
8	4295880	+	m5C_31910	68	18	51	13	0.262	0.004	0.005	1.18035e-10	NaN	2	Gm49320","Map2k7	utr_3	- && sp|Q8CE90|MP2K7_MOUSE Dual specificity mitogen-activated protein kinase kinase 7 OS=Mus musculus OX=10090 GN=Map2k7 PE=1 SV=1;- && sp|Q8CE90|MP2K7_MOUSE Dual specificity mitogen-activated protein kinase kinase 7 OS=Mus musculus OX=10090 GN=Map2k7 PE=1 SV=1
19	8870426	+	m5C_25876	13	12	12	11	0.925	0.04	0.069	6.66134e-16	NaN	3	Gm49416","Ints5	utr_5	- && sp|Q8CHT3|INT5_MOUSE Integrator complex subunit 5 OS=Mus musculus OX=10090 GN=Ints5 PE=2 SV=1;- && sp|Q8CHT3|INT5_MOUSE Integrator complex subunit 5 OS=Mus musculus OX=10090 GN=Ints5 PE=2 SV=1
16	36695679	+	m5C_24782	23	17	17	12	0.739	0.028	0.039	4.37428e-14	NaN	2	Gm49599	-	- && -
16	36695680	+	m5C_39929	22	13	16	10	0.635	0.046	0.065	2.9578e-09	NaN	2	Gm49599	-	- && -
17	27842171	-	m5C_17700	62	18	69	20	0.36	0.064	0.09	8.36031e-12	NaN	2	Gm49804	-	- && sp|P63325|RS10_MOUSE 40S ribosomal protein S10 OS=Mus musculus OX=10090 GN=Rps10 PE=1 SV=1
17	27842337	-	m5C_24274	36	10	39	11	0.288	0.018	0.025	3.14576e-06	NaN	2	Gm49804	-	- && sp|P63325|RS10_MOUSE 40S ribosomal protein S10 OS=Mus musculus OX=10090 GN=Rps10 PE=1 SV=1
17	27842165	-	m5C_34776	65	17	72	19	0.325	0.059	0.084	1.03138e-10	NaN	2	Gm49804	-	- && sp|P63325|RS10_MOUSE 40S ribosomal protein S10 OS=Mus musculus OX=10090 GN=Rps10 PE=1 SV=1
13	117595259	-	m5C_15916	49	21	35	16	0.514	0.079	0.111	1.80966e-14	NaN	2	Gm5200	-	- && sp|P05784|K1C18_MOUSE Keratin, type I cytoskeletal 18 OS=Mus musculus OX=10090 GN=Krt18 PE=1 SV=5
4	45397068	-	m5C_7403	55	12	45	10	0.227	0.004	0.006	5.1141e-07	NaN	2	Gm56273","Slc25a51	utr_3	- && -;- && sp|Q5HZI9|S2551_MOUSE Mitochondrial nicotinamide adenine dinucleotide transporter SLC25A51 OS=Mus musculus OX=10090 GN=Slc25a51 PE=1 SV=1
12	8633801	+	m5C_30141	52	51	45	44	0.991	0.007	0.012	0	NaN	3	Gm56555	-	- && sp|P21414|POL_GALV Gag-Pol polyprotein OS=Gibbon ape leukemia virus OX=11840 GN=pol PE=3 SV=2
12	8633915	+	m5C_33484	16	15	13	12	0.927	0.045	0.079	0	NaN	3	Gm56555	-	- && sp|P21414|POL_GALV Gag-Pol polyprotein OS=Gibbon ape leukemia virus OX=11840 GN=pol PE=3 SV=2
12	8633953	+	m5C_37264	23	15	17	11	0.69	0.043	0.06	3.29692e-11	NaN	2	Gm56555	-	- && sp|P21414|POL_GALV Gag-Pol polyprotein OS=Gibbon ape leukemia virus OX=11840 GN=pol PE=3 SV=2
15	82247704	+	m5C_44706	25	20	19	15	0.819	0.034	0.048	2.22045e-16	NaN	2	Gm56730	-	- && sp|P03330|GAG_WMSV Gag polyprotein OS=Woolly monkey sarcoma virus OX=11970 GN=gag PE=3 SV=4
17	26052925	+	m5C_1085	15	12	12	10	0.824	0.125	0.176	4.2955e-10	NaN	2	Gm56915	-	- && -
17	26052945	+	m5C_3695	20	15	15	11	0.755	0.01	0.014	1.73471e-11	NaN	2	Gm56915	-	- && -
17	26052946	+	m5C_21857	19	14	15	12	0.754	0.033	0.046	2.46947e-11	NaN	2	Gm56915	-	- && -
17	26052944	+	m5C_24257	19	14	15	11	0.768	0.013	0.018	3.54672e-11	NaN	2	Gm56915	-	- && -
17	26052947	+	m5C_33720	19	15	15	12	0.793	0.005	0.007	2.38498e-12	NaN	2	Gm56915	-	- && -
17	26052926	+	m5C_44358	16	13	13	11	0.842	0.112	0.158	5.39088e-11	NaN	2	Gm56915	-	- && -
9	107553685	+	m5C_2378	20	14	17	13	0.7	0.141	0.2	2.11444e-11	NaN	2	Gm57061	-	- && sp|P04695|GNAT1_BOVIN Guanine nucleotide-binding protein G(t) subunit alpha-1 OS=Bos taurus OX=9913 GN=GNAT1 PE=1 SV=3
9	107553562	+	m5C_18966	63	16	46	13	0.322	0.072	0.101	8.37541e-10	NaN	2	Gm57061	-	- && sp|P04695|GNAT1_BOVIN Guanine nucleotide-binding protein G(t) subunit alpha-1 OS=Bos taurus OX=9913 GN=GNAT1 PE=1 SV=3
17	86473999	-	m5C_15688	19	12	17	11	0.648	0.034	0.048	7.88328e-09	NaN	2	Gm5817	-	- && -
8	70273290	+	m5C_25370	20	16	15	12	0.805	0.009	0.012	7.72715e-13	NaN	2	Gmip	CDS	- && sp|Q6PGG2|GMIP_MOUSE GEM-interacting protein OS=Mus musculus OX=10090 GN=Gmip PE=1 SV=1
8	70273296	+	m5C_31495	23	22	17	17	0.969	0.022	0.031	0	NaN	2	Gmip	CDS	- && sp|Q6PGG2|GMIP_MOUSE GEM-interacting protein OS=Mus musculus OX=10090 GN=Gmip PE=1 SV=1
8	70273297	+	m5C_34880	24	18	18	14	0.754	0.028	0.04	8.88178e-15	NaN	2	Gmip	CDS	- && sp|Q6PGG2|GMIP_MOUSE GEM-interacting protein OS=Mus musculus OX=10090 GN=Gmip PE=1 SV=1
8	70273289	+	m5C_37973	21	16	16	12	0.787	0.032	0.045	5.81091e-13	NaN	2	Gmip	CDS	- && sp|Q6PGG2|GMIP_MOUSE GEM-interacting protein OS=Mus musculus OX=10090 GN=Gmip PE=1 SV=1
8	70273291	+	m5C_43588	23	21	17	16	0.897	0.029	0.04	0	NaN	2	Gmip	CDS	- && sp|Q6PGG2|GMIP_MOUSE GEM-interacting protein OS=Mus musculus OX=10090 GN=Gmip PE=1 SV=1
19	16110601	+	m5C_15041	17	12	14	10	0.712	0.071	0.101	7.7868e-09	NaN	2	Gnaq	utr_5	- && sp|P21279|GNAQ_MOUSE Guanine nucleotide-binding protein G(q) subunit alpha OS=Mus musculus OX=10090 GN=Gnaq PE=1 SV=4
19	16110599	+	m5C_24000	16	10	13	9	0.665	0.096	0.136	9.82028e-08	NaN	2	Gnaq	utr_5	- && sp|P21279|GNAQ_MOUSE Guanine nucleotide-binding protein G(q) subunit alpha OS=Mus musculus OX=10090 GN=Gnaq PE=1 SV=4
19	16110598	+	m5C_26680	15	11	12	9	0.741	0.082	0.116	1.63532e-08	NaN	2	Gnaq	utr_5	- && sp|P21279|GNAQ_MOUSE Guanine nucleotide-binding protein G(q) subunit alpha OS=Mus musculus OX=10090 GN=Gnaq PE=1 SV=4
19	16110602	+	m5C_44660	17	12	14	10	0.696	0.082	0.117	9.16465e-09	NaN	2	Gnaq	utr_5	- && sp|P21279|GNAQ_MOUSE Guanine nucleotide-binding protein G(q) subunit alpha OS=Mus musculus OX=10090 GN=Gnaq PE=1 SV=4
2	174171881	+	m5C_7456	99	25	111	28	0.253	0.009	0.016	0	NaN	3	Gnas	-	- && sp|Q6R0H7|GNAS1_MOUSE Guanine nucleotide-binding protein G(s) subunit alpha isoforms XLas OS=Mus musculus OX=10090 GN=Gnas PE=1 SV=1
4	44038455	-	m5C_26123	24	9	26	9	0.384	0.043	0.06	3.32751e-05	NaN	2	Gne	-	- && sp|Q91WG8|GLCNE_MOUSE Bifunctional UDP-N-acetylglucosamine 2-epimerase/N-acetylmannosamine kinase OS=Mus musculus OX=10090 GN=Gne PE=1 SV=1
14	45626141	-	m5C_1317	24	17	22	16	0.789	0.087	0.151	0	NaN	3	Gnpnat1	-	- && sp|Q9JK38|GNA1_MOUSE Glucosamine 6-phosphate N-acetyltransferase OS=Mus musculus OX=10090 GN=Gnpnat1 PE=1 SV=1
14	45624335	-	m5C_16560	25	16	21	15	0.785	0.158	0.273	0	NaN	3	Gnpnat1	-	- && sp|Q9JK38|GNA1_MOUSE Glucosamine 6-phosphate N-acetyltransferase OS=Mus musculus OX=10090 GN=Gnpnat1 PE=1 SV=1
14	45624332	-	m5C_22104	33	21	26	18	0.711	0.173	0.244	0	NaN	2	Gnpnat1	-	- && sp|Q9JK38|GNA1_MOUSE Glucosamine 6-phosphate N-acetyltransferase OS=Mus musculus OX=10090 GN=Gnpnat1 PE=1 SV=1
14	45624344	-	m5C_23954	21	12	19	12	0.662	0.117	0.234	6.66134e-16	NaN	4	Gnpnat1	-	- && sp|Q9JK38|GNA1_MOUSE Glucosamine 6-phosphate N-acetyltransferase OS=Mus musculus OX=10090 GN=Gnpnat1 PE=1 SV=1
10	52258084	-	m5C_2222	46	12	35	10	0.31	0.063	0.09	3.09222e-07	NaN	2	Gopc	-	- && sp|Q8BH60|GOPC_MOUSE Golgi-associated PDZ and coiled-coil motif-containing protein OS=Mus musculus OX=10090 GN=Gopc PE=1 SV=1
11	103575780	-	m5C_5601	10	8	9	8	0.818	0.129	0.182	7.53573e-07	NaN	2	Gosr2	-	- && sp|O35166|GOSR2_MOUSE Golgi SNAP receptor complex member 2 OS=Mus musculus OX=10090 GN=Gosr2 PE=1 SV=2
11	103575770	-	m5C_13346	12	11	11	11	0.923	0.054	0.077	3.87185e-10	NaN	2	Gosr2	-	- && sp|O35166|GOSR2_MOUSE Golgi SNAP receptor complex member 2 OS=Mus musculus OX=10090 GN=Gosr2 PE=1 SV=2
11	103575774	-	m5C_31073	12	11	11	10	0.916	0.059	0.084	1.23069e-09	NaN	2	Gosr2	-	- && sp|O35166|GOSR2_MOUSE Golgi SNAP receptor complex member 2 OS=Mus musculus OX=10090 GN=Gosr2 PE=1 SV=2
11	103575775	-	m5C_41902	11	11	11	11	1	0	0	5.84831e-11	NaN	2	Gosr2	-	- && sp|O35166|GOSR2_MOUSE Golgi SNAP receptor complex member 2 OS=Mus musculus OX=10090 GN=Gosr2 PE=1 SV=2
11	103575778	-	m5C_44372	10	8	9	8	0.85	0.106	0.15	6.10337e-07	NaN	2	Gosr2	-	- && sp|O35166|GOSR2_MOUSE Golgi SNAP receptor complex member 2 OS=Mus musculus OX=10090 GN=Gosr2 PE=1 SV=2
15	76215563	+	m5C_9359	40	10	43	10	0.249	0.031	0.044	7.75911e-06	NaN	2	Gpaa1	utr_5	- && sp|Q9WTK3|GPAA1_MOUSE Glycosylphosphatidylinositol anchor attachment 1 protein OS=Mus musculus OX=10090 GN=Gpaa1 PE=1 SV=3
17	35342103	+	m5C_3587	43	12	32	9	0.313	0.036	0.051	3.12953e-07	NaN	2	Gpank1	CDS	- && sp|Q61858|GPAN1_MOUSE G patch domain and ankyrin repeat-containing protein 1 OS=Mus musculus OX=10090 GN=Gpank1 PE=2 SV=2
17	35342100	+	m5C_42311	42	12	31	9	0.323	0.054	0.077	6.34882e-07	NaN	2	Gpank1	CDS	- && sp|Q61858|GPAN1_MOUSE G patch domain and ankyrin repeat-containing protein 1 OS=Mus musculus OX=10090 GN=Gpank1 PE=2 SV=2
17	35342146	+	m5C_44944	42	14	34	12	0.37	0.069	0.097	7.73964e-09	NaN	2	Gpank1	CDS	- && sp|Q61858|GPAN1_MOUSE G patch domain and ankyrin repeat-containing protein 1 OS=Mus musculus OX=10090 GN=Gpank1 PE=2 SV=2
1	92759668	+	m5C_6352	59	14	48	11	0.243	0.003	0.004	2.47616e-08	NaN	2	Gpc1	CDS	- && sp|Q9QZF2|GPC1_MOUSE Glypican-1 OS=Mus musculus OX=10090 GN=Gpc1 PE=1 SV=1
1	92759669	+	m5C_36435	63	17	51	15	0.289	0.041	0.058	1.9105e-10	NaN	2	Gpc1	CDS	- && sp|Q9QZF2|GPC1_MOUSE Glypican-1 OS=Mus musculus OX=10090 GN=Gpc1 PE=1 SV=1
1	92759674	+	m5C_41200	70	19	58	16	0.273	0.007	0.01	2.47078e-11	NaN	2	Gpc1	CDS	- && sp|Q9QZF2|GPC1_MOUSE Glypican-1 OS=Mus musculus OX=10090 GN=Gpc1 PE=1 SV=1
7	33913906	-	m5C_18403	18	8	14	7	0.543	0.13	0.183	2.40585e-05	NaN	2	Gpi1	-	- && sp|P06745|G6PI_MOUSE Glucose-6-phosphate isomerase OS=Mus musculus OX=10090 GN=Gpi PE=1 SV=4
5	139369963	+	m5C_6380	10	8	9	6	0.764	0.026	0.037	1.11483e-05	NaN	2	Gpr146	-	- && sp|Q99LE2|GP146_MOUSE Probable G-protein coupled receptor 146 OS=Mus musculus OX=10090 GN=Gpr146 PE=2 SV=2
5	139369947	+	m5C_18788	10	9	9	8	0.9	0.071	0.1	4.25725e-08	NaN	2	Gpr146	-	- && sp|Q99LE2|GP146_MOUSE Probable G-protein coupled receptor 146 OS=Mus musculus OX=10090 GN=Gpr146 PE=2 SV=2
4	150172255	+	m5C_24330	16	8	17	9	0.531	0.022	0.031	2.81949e-05	NaN	2	Gpr157	CDS	- && sp|Q8C206|GP157_MOUSE G-protein coupled receptor 157 OS=Mus musculus OX=10090 GN=Gpr157 PE=1 SV=1
4	150172226	+	m5C_27830	14	8	11	7	0.607	0.005	0.008	1.69146e-05	NaN	2	Gpr157	CDS	- && sp|Q8C206|GP157_MOUSE G-protein coupled receptor 157 OS=Mus musculus OX=10090 GN=Gpr157 PE=1 SV=1
3	108629502	-	m5C_9431	27	10	21	8	0.39	0.059	0.084	3.67384e-06	NaN	2	Gpsm2	utr_5	- && sp|Q8VDU0|GPSM2_MOUSE G-protein-signaling modulator 2 OS=Mus musculus OX=10090 GN=Gpsm2 PE=1 SV=2
3	108629497	-	m5C_31089	29	9	22	7	0.339	0.058	0.082	4.27179e-05	NaN	2	Gpsm2	utr_5	- && sp|Q8VDU0|GPSM2_MOUSE G-protein-signaling modulator 2 OS=Mus musculus OX=10090 GN=Gpsm2 PE=1 SV=2
3	108629513	-	m5C_42327	20	10	16	8	0.498	0.025	0.036	3.37435e-06	NaN	2	Gpsm2	utr_5	- && sp|Q8VDU0|GPSM2_MOUSE G-protein-signaling modulator 2 OS=Mus musculus OX=10090 GN=Gpsm2 PE=1 SV=2
3	108629498	-	m5C_42812	28	10	22	8	0.407	0.084	0.119	2.72984e-06	NaN	2	Gpsm2	utr_5	- && sp|Q8VDU0|GPSM2_MOUSE G-protein-signaling modulator 2 OS=Mus musculus OX=10090 GN=Gpsm2 PE=1 SV=2
3	108629500	-	m5C_43616	27	9	21	7	0.375	0.088	0.125	8.78308e-06	NaN	2	Gpsm2	utr_5	- && sp|Q8VDU0|GPSM2_MOUSE G-protein-signaling modulator 2 OS=Mus musculus OX=10090 GN=Gpsm2 PE=1 SV=2
7	30833646	-	m5C_6571	43	12	34	10	0.327	0.052	0.073	2.96939e-07	NaN	2	Gramd1a	-	- && sp|Q8VEF1|ASTRA_MOUSE Protein Aster-A OS=Mus musculus OX=10090 GN=Gramd1a PE=1 SV=2
7	30833664	-	m5C_12436	64	15	53	12	0.232	0.001	0.001	6.78974e-09	NaN	2	Gramd1a	-	- && sp|Q8VEF1|ASTRA_MOUSE Protein Aster-A OS=Mus musculus OX=10090 GN=Gramd1a PE=1 SV=2
11	11882289	-	m5C_5242	15	10	13	9	0.677	0.008	0.014	1.01772e-10	NaN	3	Grb10	utr_3	- && sp|Q60760|GRB10_MOUSE Growth factor receptor-bound protein 10 OS=Mus musculus OX=10090 GN=Grb10 PE=1 SV=2
11	11882280	-	m5C_29109	16	10	12	8	0.659	0.006	0.009	1.69645e-07	NaN	2	Grb10	utr_3	- && sp|Q60760|GRB10_MOUSE Growth factor receptor-bound protein 10 OS=Mus musculus OX=10090 GN=Grb10 PE=1 SV=2
11	11882244	-	m5C_29261	18	10	14	8	0.615	0.095	0.135	5.29379e-07	NaN	2	Grb10	utr_3	- && sp|Q60760|GRB10_MOUSE Growth factor receptor-bound protein 10 OS=Mus musculus OX=10090 GN=Grb10 PE=1 SV=2
11	11882284	-	m5C_35114	16	12	12	9	0.766	0.037	0.052	5.6276e-09	NaN	2	Grb10	utr_3	- && sp|Q60760|GRB10_MOUSE Growth factor receptor-bound protein 10 OS=Mus musculus OX=10090 GN=Grb10 PE=1 SV=2
11	11882283	-	m5C_45524	15	11	13	9	0.757	0.062	0.108	3.23785e-12	NaN	3	Grb10	utr_3	- && sp|Q60760|GRB10_MOUSE Growth factor receptor-bound protein 10 OS=Mus musculus OX=10090 GN=Grb10 PE=1 SV=2
4	44987618	+	m5C_14088	14	8	13	6	0.622	0.126	0.178	2.91134e-05	NaN	2	Grhpr	-	- && sp|Q91Z53|GRHPR_MOUSE Glyoxylate reductase/hydroxypyruvate reductase OS=Mus musculus OX=10090 GN=Grhpr PE=1 SV=1
19	4356140	-	m5C_18911	30	10	23	9	0.412	0.133	0.188	1.81389e-06	NaN	2	Grk2	-	- && sp|Q99MK8|ARBK1_MOUSE Beta-adrenergic receptor kinase 1 OS=Mus musculus OX=10090 GN=Grk2 PE=1 SV=2
19	4356113	-	m5C_19147	41	12	34	10	0.303	0.056	0.079	5.63006e-07	NaN	2	Grk2	-	- && sp|Q99MK8|ARBK1_MOUSE Beta-adrenergic receptor kinase 1 OS=Mus musculus OX=10090 GN=Grk2 PE=1 SV=2
19	4356141	-	m5C_36734	29	13	27	13	0.512	0.098	0.196	3.88578e-15	NaN	4	Grk2	-	- && sp|Q99MK8|ARBK1_MOUSE Beta-adrenergic receptor kinase 1 OS=Mus musculus OX=10090 GN=Grk2 PE=1 SV=2
19	4356195	-	m5C_44303	39	15	34	11	0.404	0.135	0.191	3.24662e-10	NaN	2	Grk2	-	- && sp|Q99MK8|ARBK1_MOUSE Beta-adrenergic receptor kinase 1 OS=Mus musculus OX=10090 GN=Grk2 PE=1 SV=2
8	13225044	-	m5C_7617	11	10	10	9	0.85	0.106	0.15	1.32416e-08	NaN	2	Grtp1	-	- && sp|Q9D3N8|GRTP1_MOUSE Growth hormone-regulated TBC protein 1 OS=Mus musculus OX=10090 GN=Grtp1 PE=1 SV=1
15	75735888	+	m5C_44205	28	10	26	10	0.382	0.039	0.067	2.16376e-08	NaN	3	Gsdmd	-	- && sp|Q9D8T2|GSDMD_MOUSE Gasdermin-D OS=Mus musculus OX=10090 GN=Gsdmd PE=1 SV=1
14	66228394	-	m5C_9779	13	7	10	6	0.6	0.071	0.1	9.69052e-05	NaN	2	Gulo	-	- && sp|P58710|GGLO_MOUSE L-gulonolactone oxidase OS=Mus musculus OX=10090 GN=Gulo PE=1 SV=3
14	66227575	-	m5C_12895	21	9	16	7	0.551	0.176	0.249	9.58044e-06	NaN	2	Gulo	-	- && sp|P58710|GGLO_MOUSE L-gulonolactone oxidase OS=Mus musculus OX=10090 GN=Gulo PE=1 SV=3
14	66227536	-	m5C_13494	19	9	18	9	0.568	0.086	0.172	9.50615e-11	NaN	4	Gulo	-	- && sp|P58710|GGLO_MOUSE L-gulonolactone oxidase OS=Mus musculus OX=10090 GN=Gulo PE=1 SV=3
14	66227533	-	m5C_15119	22	9	19	8	0.472	0.06	0.105	7.77572e-08	NaN	3	Gulo	-	- && sp|P58710|GGLO_MOUSE L-gulonolactone oxidase OS=Mus musculus OX=10090 GN=Gulo PE=1 SV=3
14	66227538	-	m5C_24142	17	9	15	8	0.607	0.108	0.187	4.45238e-08	NaN	3	Gulo	-	- && sp|P58710|GGLO_MOUSE L-gulonolactone oxidase OS=Mus musculus OX=10090 GN=Gulo PE=1 SV=3
14	66227534	-	m5C_27001	20	9	18	8	0.514	0.117	0.202	1.89428e-07	NaN	3	Gulo	-	- && sp|P58710|GGLO_MOUSE L-gulonolactone oxidase OS=Mus musculus OX=10090 GN=Gulo PE=1 SV=3
14	66227541	-	m5C_28344	21	9	15	8	0.571	0.175	0.247	3.01339e-06	NaN	2	Gulo	-	- && sp|P58710|GGLO_MOUSE L-gulonolactone oxidase OS=Mus musculus OX=10090 GN=Gulo PE=1 SV=3
14	66228409	-	m5C_34453	14	8	11	7	0.628	0.07	0.099	1.42151e-05	NaN	2	Gulo	-	- && sp|P58710|GGLO_MOUSE L-gulonolactone oxidase OS=Mus musculus OX=10090 GN=Gulo PE=1 SV=3
14	66228399	-	m5C_42751	12	8	10	6	0.667	0.094	0.134	2.25658e-05	NaN	2	Gulo	-	- && sp|P58710|GGLO_MOUSE L-gulonolactone oxidase OS=Mus musculus OX=10090 GN=Gulo PE=1 SV=3
14	66227539	-	m5C_46301	17	8	14	8	0.617	0.121	0.21	1.50474e-07	NaN	3	Gulo	-	- && sp|P58710|GGLO_MOUSE L-gulonolactone oxidase OS=Mus musculus OX=10090 GN=Gulo PE=1 SV=3
5	130021253	-	m5C_33894	13	12	10	9	0.9	0.071	0.1	9.12803e-12	NaN	2	Gusb	-	- && sp|P12265|BGLR_MOUSE Beta-glucuronidase OS=Mus musculus OX=10090 GN=Gusb PE=1 SV=2
2	152548235	+	m5C_30340	16	10	17	11	0.653	0.037	0.053	2.99452e-07	NaN	2	H13	utr_3	- && sp|Q9D8V0|HM13_MOUSE Minor histocompatibility antigen H13 OS=Mus musculus OX=10090 GN=Hm13 PE=1 SV=1
2	152548236	+	m5C_40019	16	9	17	10	0.577	0.034	0.048	1.95354e-06	NaN	2	H13	utr_3	- && sp|Q9D8V0|HM13_MOUSE Minor histocompatibility antigen H13 OS=Mus musculus OX=10090 GN=Hm13 PE=1 SV=1
9	44246258	+	m5C_45886	57	12	62	13	0.208	0	0.001	1.16427e-06	NaN	2	H2ax	CDS	- && sp|P27661|H2AX_MOUSE Histone H2AX OS=Mus musculus OX=10090 GN=H2ax PE=1 SV=2
17	34194728	-	m5C_13816	152	33	122	27	0.224	0.012	0.017	0	NaN	2	H2-K2","H2-K2	-	- && sp|P01896|HA1Z_MOUSE H-2 class I histocompatibility antigen, alpha chain (Fragment) OS=Mus musculus OX=10090 PE=2 SV=1;- && sp|P01896|HA1Z_MOUSE H-2 class I histocompatibility antigen, alpha chain (Fragment) OS=Mus musculus OX=10090 PE=2 SV=1
17	35781173	+	m5C_4566	53	12	46	10	0.225	0.011	0.02	2.21334e-09	NaN	3	H2-Q10	-	- && sp|P01898|HA10_MOUSE H-2 class I histocompatibility antigen, Q10 alpha chain OS=Mus musculus OX=10090 GN=H2-Q10 PE=1 SV=3
17	35781174	+	m5C_4787	54	14	47	12	0.262	0.013	0.022	2.20371e-11	NaN	3	H2-Q10	-	- && sp|P01898|HA10_MOUSE H-2 class I histocompatibility antigen, Q10 alpha chain OS=Mus musculus OX=10090 GN=H2-Q10 PE=1 SV=3
17	35781172	+	m5C_15896	61	14	49	11	0.235	0.006	0.008	2.59465e-08	NaN	2	H2-Q10	-	- && sp|P01898|HA10_MOUSE H-2 class I histocompatibility antigen, Q10 alpha chain OS=Mus musculus OX=10090 GN=H2-Q10 PE=1 SV=3
17	35781126	+	m5C_16387	26	10	20	8	0.392	0.02	0.028	6.96167e-06	NaN	2	H2-Q10	-	- && sp|P01898|HA10_MOUSE H-2 class I histocompatibility antigen, Q10 alpha chain OS=Mus musculus OX=10090 GN=H2-Q10 PE=1 SV=3
17	35781175	+	m5C_36098	60	13	52	11	0.226	0.008	0.014	1.60182e-10	NaN	3	H2-Q10	-	- && sp|P01898|HA10_MOUSE H-2 class I histocompatibility antigen, Q10 alpha chain OS=Mus musculus OX=10090 GN=H2-Q10 PE=1 SV=3
17	35781169	+	m5C_38844	57	13	46	10	0.231	0.016	0.023	1.0921e-07	NaN	2	H2-Q10	-	- && sp|P01898|HA10_MOUSE H-2 class I histocompatibility antigen, Q10 alpha chain OS=Mus musculus OX=10090 GN=H2-Q10 PE=1 SV=3
17	36438518	-	m5C_2571	204	44	222	47	0.434	0.164	0.233	0	NaN	2	H2-T25	utr_3	- && sp|P01898|HA10_MOUSE H-2 class I histocompatibility antigen, Q10 alpha chain OS=Mus musculus OX=10090 GN=H2-Q10 PE=1 SV=3
1	180633759	-	m5C_219	11	7	9	6	0.681	0.032	0.045	5.36395e-05	NaN	2	H3f3a	-	- && sp|C0HL66|H33A_DROME Histone H3.3A OS=Drosophila melanogaster OX=7227 GN=His3.3A PE=1 SV=1
1	180633771	-	m5C_8725	11	8	9	7	0.727	0.064	0.091	1.28125e-05	NaN	2	H3f3a	-	- && sp|C0HL66|H33A_DROME Histone H3.3A OS=Drosophila melanogaster OX=7227 GN=His3.3A PE=1 SV=1
1	180633758	-	m5C_10942	10	7	8	6	0.718	0.058	0.082	3.81518e-05	NaN	2	H3f3a	-	- && sp|C0HL66|H33A_DROME Histone H3.3A OS=Drosophila melanogaster OX=7227 GN=His3.3A PE=1 SV=1
1	180633769	-	m5C_21995	11	7	10	6	0.651	0.011	0.016	3.60956e-05	NaN	2	H3f3a	-	- && sp|C0HL66|H33A_DROME Histone H3.3A OS=Drosophila melanogaster OX=7227 GN=His3.3A PE=1 SV=1
17	25078933	+	m5C_2234	73	16	59	13	0.226	0.007	0.009	1.60372e-09	NaN	2	Hagh	-	- && sp|Q99KB8|GLO2_MOUSE Hydroxyacylglutathione hydrolase, mitochondrial OS=Mus musculus OX=10090 GN=Hagh PE=1 SV=2
17	25078932	+	m5C_32316	73	18	59	15	0.26	0.039	0.056	1.27174e-10	NaN	2	Hagh	-	- && sp|Q99KB8|GLO2_MOUSE Hydroxyacylglutathione hydrolase, mitochondrial OS=Mus musculus OX=10090 GN=Hagh PE=1 SV=2
16	8648306	+	m5C_1044	73	17	58	13	0.234	0.004	0.005	7.16455e-10	NaN	2	Hapstr1	utr_5	- && sp|Q14AM7|CP072_MOUSE UPF0472 protein C16orf72 homolog OS=Mus musculus OX=10090 PE=2 SV=1
16	8648191	+	m5C_1077	32	11	25	9	0.371	0.021	0.029	8.48022e-07	NaN	2	Hapstr1	utr_5	- && sp|Q14AM7|CP072_MOUSE UPF0472 protein C16orf72 homolog OS=Mus musculus OX=10090 PE=2 SV=1
16	8648190	+	m5C_25836	31	10	24	8	0.34	0.043	0.06	1.00137e-05	NaN	2	Hapstr1	utr_5	- && sp|Q14AM7|CP072_MOUSE UPF0472 protein C16orf72 homolog OS=Mus musculus OX=10090 PE=2 SV=1
16	8648188	+	m5C_33175	31	10	24	8	0.355	0.032	0.045	4.31094e-06	NaN	2	Hapstr1	utr_5	- && sp|Q14AM7|CP072_MOUSE UPF0472 protein C16orf72 homolog OS=Mus musculus OX=10090 PE=2 SV=1
16	8648193	+	m5C_45985	39	10	31	8	0.268	0.006	0.008	3.64619e-06	NaN	2	Hapstr1	utr_5	- && sp|Q14AM7|CP072_MOUSE UPF0472 protein C16orf72 homolog OS=Mus musculus OX=10090 PE=2 SV=1
15	89012811	-	m5C_36847	19	13	14	11	0.766	0.107	0.151	2.59644e-10	NaN	2	Hdac10	-	- && sp|Q6P3E7|HDA10_MOUSE Polyamine deacetylase HDAC10 OS=Mus musculus OX=10090 GN=Hdac10 PE=2 SV=2
15	89012810	-	m5C_41115	20	9	15	7	0.523	0.102	0.144	3.35486e-06	NaN	2	Hdac10	-	- && sp|Q6P3E7|HDA10_MOUSE Polyamine deacetylase HDAC10 OS=Mus musculus OX=10090 GN=Hdac10 PE=2 SV=2
1	92107794	-	m5C_15646	24	11	20	9	0.458	0.062	0.088	7.76348e-07	NaN	2	Hdac4	-	- && sp|Q6NZM9|HDAC4_MOUSE Histone deacetylase 4 OS=Mus musculus OX=10090 GN=Hdac4 PE=1 SV=1
1	92107791	-	m5C_22623	25	12	20	9	0.478	0.016	0.022	1.42276e-07	NaN	2	Hdac4	-	- && sp|Q6NZM9|HDAC4_MOUSE Histone deacetylase 4 OS=Mus musculus OX=10090 GN=Hdac4 PE=1 SV=1
10	17823651	-	m5C_34733	21	10	17	8	0.472	0.02	0.028	3.66164e-06	NaN	2	Heca	utr_5	- && sp|Q9UBI9|HDC_HUMAN Headcase protein homolog OS=Homo sapiens OX=9606 GN=HECA PE=1 SV=1
5	121505345	+	m5C_4602	15	8	12	6	0.543	0.051	0.072	5.88179e-05	NaN	2	Hectd4	utr_3	- && sp|Q9Y4D8|HECD4_HUMAN Probable E3 ubiquitin-protein ligase HECTD4 OS=Homo sapiens OX=9606 GN=HECTD4 PE=1 SV=5
5	121487172	+	m5C_6993	21	15	22	16	0.75	0.059	0.083	2.76578e-11	NaN	2	Hectd4	CDS	- && sp|Q9Y4D8|HECD4_HUMAN Probable E3 ubiquitin-protein ligase HECTD4 OS=Homo sapiens OX=9606 GN=HECTD4 PE=1 SV=5
5	121487173	+	m5C_9122	27	12	23	11	0.505	0.059	0.103	4.34578e-11	NaN	3	Hectd4	CDS	- && sp|Q9Y4D8|HECD4_HUMAN Probable E3 ubiquitin-protein ligase HECTD4 OS=Homo sapiens OX=9606 GN=HECTD4 PE=1 SV=5
5	121487132	+	m5C_22649	12	9	13	9	0.75	0.106	0.15	1.44135e-06	NaN	2	Hectd4	CDS	- && sp|Q9Y4D8|HECD4_HUMAN Probable E3 ubiquitin-protein ligase HECTD4 OS=Homo sapiens OX=9606 GN=HECTD4 PE=1 SV=5
5	121487174	+	m5C_23454	20	13	22	14	0.721	0.133	0.188	8.31125e-10	NaN	2	Hectd4	CDS	- && sp|Q9Y4D8|HECD4_HUMAN Probable E3 ubiquitin-protein ligase HECTD4 OS=Homo sapiens OX=9606 GN=HECTD4 PE=1 SV=5
5	121487168	+	m5C_43388	20	11	22	11	0.648	0.19	0.269	6.03402e-08	NaN	2	Hectd4	CDS	- && sp|Q9Y4D8|HECD4_HUMAN Probable E3 ubiquitin-protein ligase HECTD4 OS=Homo sapiens OX=9606 GN=HECTD4 PE=1 SV=5
5	121487131	+	m5C_44334	12	8	13	9	0.707	0.005	0.007	7.35176e-06	NaN	2	Hectd4	CDS	- && sp|Q9Y4D8|HECD4_HUMAN Probable E3 ubiquitin-protein ligase HECTD4 OS=Homo sapiens OX=9606 GN=HECTD4 PE=1 SV=5
2	180879504	-	m5C_39292	119	27	91	21	0.23	0.002	0.003	2.22045e-16	NaN	2	Helz2	CDS	- && sp|E9QAM5|HELZ2_MOUSE Helicase with zinc finger domain 2 OS=Mus musculus OX=10090 GN=Helz2 PE=1 SV=1
8	95116614	+	m5C_2266	20	14	17	12	0.713	0.054	0.077	7.69529e-11	NaN	2	Herpud1	-	- && sp|Q9JJK5|HERP1_MOUSE Homocysteine-responsive endoplasmic reticulum-resident ubiquitin-like domain member 1 protein OS=Mus musculus OX=10090 GN=Herpud1 PE=1 SV=1
8	95116620	+	m5C_2417	20	12	17	10	0.611	0.014	0.021	1.57354e-08	NaN	2	Herpud1	-	- && sp|Q9JJK5|HERP1_MOUSE Homocysteine-responsive endoplasmic reticulum-resident ubiquitin-like domain member 1 protein OS=Mus musculus OX=10090 GN=Herpud1 PE=1 SV=1
8	95116617	+	m5C_8337	21	16	18	13	0.748	0.037	0.052	2.3791e-12	NaN	2	Herpud1	-	- && sp|Q9JJK5|HERP1_MOUSE Homocysteine-responsive endoplasmic reticulum-resident ubiquitin-like domain member 1 protein OS=Mus musculus OX=10090 GN=Herpud1 PE=1 SV=1
8	95116611	+	m5C_12807	20	15	16	12	0.76	0.045	0.064	1.41849e-11	NaN	2	Herpud1	-	- && sp|Q9JJK5|HERP1_MOUSE Homocysteine-responsive endoplasmic reticulum-resident ubiquitin-like domain member 1 protein OS=Mus musculus OX=10090 GN=Herpud1 PE=1 SV=1
8	95116621	+	m5C_14351	21	13	17	11	0.641	0.029	0.041	1.63425e-09	NaN	2	Herpud1	-	- && sp|Q9JJK5|HERP1_MOUSE Homocysteine-responsive endoplasmic reticulum-resident ubiquitin-like domain member 1 protein OS=Mus musculus OX=10090 GN=Herpud1 PE=1 SV=1
8	95116612	+	m5C_24363	21	15	18	13	0.726	0.052	0.074	8.81872e-12	NaN	2	Herpud1	-	- && sp|Q9JJK5|HERP1_MOUSE Homocysteine-responsive endoplasmic reticulum-resident ubiquitin-like domain member 1 protein OS=Mus musculus OX=10090 GN=Herpud1 PE=1 SV=1
8	95116618	+	m5C_28006	22	16	18	14	0.753	0.04	0.057	7.52953e-13	NaN	2	Herpud1	-	- && sp|Q9JJK5|HERP1_MOUSE Homocysteine-responsive endoplasmic reticulum-resident ubiquitin-like domain member 1 protein OS=Mus musculus OX=10090 GN=Herpud1 PE=1 SV=1
8	95116607	+	m5C_33593	22	12	18	10	0.548	0.05	0.071	6.64317e-08	NaN	2	Herpud1	-	- && sp|Q9JJK5|HERP1_MOUSE Homocysteine-responsive endoplasmic reticulum-resident ubiquitin-like domain member 1 protein OS=Mus musculus OX=10090 GN=Herpud1 PE=1 SV=1
8	95116608	+	m5C_35809	21	14	18	12	0.675	0.005	0.008	1.74629e-10	NaN	2	Herpud1	-	- && sp|Q9JJK5|HERP1_MOUSE Homocysteine-responsive endoplasmic reticulum-resident ubiquitin-like domain member 1 protein OS=Mus musculus OX=10090 GN=Herpud1 PE=1 SV=1
5	35199392	+	m5C_1554	31	10	24	9	0.418	0.108	0.153	3.11273e-06	NaN	2	Hgfac	-	- && sp|Q9R098|HGFA_MOUSE Hepatocyte growth factor activator OS=Mus musculus OX=10090 GN=Hgfac PE=1 SV=1
19	37423691	+	m5C_9039	35	12	31	10	0.36	0.068	0.117	4.65762e-10	NaN	3	Hhex	-	- && sp|P43120|HHEX_MOUSE Hematopoietically-expressed homeobox protein Hhex OS=Mus musculus OX=10090 GN=Hhex PE=1 SV=1
19	37423688	+	m5C_22114	38	14	29	12	0.449	0.154	0.218	3.67344e-09	NaN	2	Hhex	-	- && sp|P43120|HHEX_MOUSE Hematopoietically-expressed homeobox protein Hhex OS=Mus musculus OX=10090 GN=Hhex PE=1 SV=1
19	37423692	+	m5C_35231	35	12	27	9	0.355	0.025	0.036	4.44949e-07	NaN	2	Hhex	-	- && sp|P43120|HHEX_MOUSE Hematopoietically-expressed homeobox protein Hhex OS=Mus musculus OX=10090 GN=Hhex PE=1 SV=1
19	37424059	+	m5C_44409	39	16	31	12	0.411	0.002	0.003	4.93894e-10	NaN	2	Hhex	-	- && sp|P43120|HHEX_MOUSE Hematopoietically-expressed homeobox protein Hhex OS=Mus musculus OX=10090 GN=Hhex PE=1 SV=1
11	75057887	-	m5C_19551	12	12	10	10	1	0	0	2.21068e-12	NaN	2	Hic1	CDS	- && sp|Q9R1Y5|HIC1_MOUSE Hypermethylated in cancer 1 protein OS=Mus musculus OX=10090 GN=Hic1 PE=1 SV=4
11	75057886	-	m5C_27959	11	11	11	11	1	0	0	6.66134e-16	NaN	3	Hic1	CDS	- && sp|Q9R1Y5|HIC1_MOUSE Hypermethylated in cancer 1 protein OS=Mus musculus OX=10090 GN=Hic1 PE=1 SV=4
6	38852976	-	m5C_242	17	13	15	11	0.778	0.094	0.162	1.88738e-15	NaN	3	Hipk2	utr_5	- && sp|Q9QZR5|HIPK2_MOUSE Homeodomain-interacting protein kinase 2 OS=Mus musculus OX=10090 GN=Hipk2 PE=1 SV=2
6	38852971	-	m5C_25439	19	8	16	7	0.446	0.039	0.054	4.91045e-05	NaN	2	Hipk2	utr_5	- && sp|Q9QZR5|HIPK2_MOUSE Homeodomain-interacting protein kinase 2 OS=Mus musculus OX=10090 GN=Hipk2 PE=1 SV=2
6	38852977	-	m5C_43104	16	11	14	10	0.729	0.111	0.193	7.08877e-13	NaN	3	Hipk2	utr_5	- && sp|Q9QZR5|HIPK2_MOUSE Homeodomain-interacting protein kinase 2 OS=Mus musculus OX=10090 GN=Hipk2 PE=1 SV=2
13	42311264	+	m5C_12400	15	8	13	7	0.557	0.061	0.086	2.23167e-05	NaN	2	Hivep1	CDS	- && sp|Q03172|ZEP1_MOUSE Zinc finger protein 40 OS=Mus musculus OX=10090 GN=Hivep1 PE=1 SV=1
1	184464560	-	m5C_8896	21	9	17	7	0.447	0.017	0.024	1.04084e-05	NaN	2	Hlx	utr_5	- && sp|Q61670|HLX_MOUSE H2.0-like homeobox protein OS=Mus musculus OX=10090 GN=Hlx PE=2 SV=1
1	184464559	-	m5C_11176	23	10	18	8	0.475	0.062	0.088	1.81766e-06	NaN	2	Hlx	utr_5	- && sp|Q61670|HLX_MOUSE H2.0-like homeobox protein OS=Mus musculus OX=10090 GN=Hlx PE=2 SV=1
1	184464139	-	m5C_23464	14	12	11	9	0.85	0.023	0.032	8.15174e-10	NaN	2	Hlx	CDS	- && sp|Q61670|HLX_MOUSE H2.0-like homeobox protein OS=Mus musculus OX=10090 GN=Hlx PE=2 SV=1
6	87908095	+	m5C_3936	17	8	15	6	0.477	0.04	0.056	8.76741e-05	NaN	2	Hmces	-	- && sp|Q8R1M0|HMCES_MOUSE Abasic site processing protein HMCES OS=Mus musculus OX=10090 GN=Hmces PE=1 SV=1
6	87908111	+	m5C_4664	14	9	13	9	0.673	0.039	0.077	7.46413e-11	NaN	4	Hmces	-	- && sp|Q8R1M0|HMCES_MOUSE Abasic site processing protein HMCES OS=Mus musculus OX=10090 GN=Hmces PE=1 SV=1
6	87908116	+	m5C_18614	13	8	11	7	0.641	0.077	0.108	1.11859e-05	NaN	2	Hmces	-	- && sp|Q8R1M0|HMCES_MOUSE Abasic site processing protein HMCES OS=Mus musculus OX=10090 GN=Hmces PE=1 SV=1
6	87908110	+	m5C_34187	15	9	14	8	0.594	0.039	0.067	3.45483e-08	NaN	3	Hmces	-	- && sp|Q8R1M0|HMCES_MOUSE Abasic site processing protein HMCES OS=Mus musculus OX=10090 GN=Hmces PE=1 SV=1
6	87908090	+	m5C_35017	16	8	14	7	0.544	0.05	0.071	1.38971e-05	NaN	2	Hmces	-	- && sp|Q8R1M0|HMCES_MOUSE Abasic site processing protein HMCES OS=Mus musculus OX=10090 GN=Hmces PE=1 SV=1
6	87908121	+	m5C_44787	14	8	12	7	0.596	0.068	0.096	1.64662e-05	NaN	2	Hmces	-	- && sp|Q8R1M0|HMCES_MOUSE Abasic site processing protein HMCES OS=Mus musculus OX=10090 GN=Hmces PE=1 SV=1
10	81186205	-	m5C_14964	16	10	12	8	0.659	0.006	0.009	1.69645e-07	NaN	2	Hmg20b	-	- && sp|Q9Z104|HM20B_MOUSE SWI/SNF-related matrix-associated actin-dependent regulator of chromatin subfamily E member 1-related OS=Mus musculus OX=10090 GN=Hmg20b PE=1 SV=1
16	95925347	-	m5C_43017	10	9	11	10	0.909	0.064	0.091	4.99131e-08	NaN	2	Hmgn1	-	- && sp|P18608|HMGN1_MOUSE Non-histone chromosomal protein HMG-14 OS=Mus musculus OX=10090 GN=Hmgn1 PE=1 SV=2
18	61310004	-	m5C_29710	33	16	27	14	0.543	0.05	0.087	2.22045e-15	NaN	3	Hmgxb3	utr_5	- && sp|Q12766|HMGX3_HUMAN HMG domain-containing protein 3 OS=Homo sapiens OX=9606 GN=HMGXB3 PE=2 SV=2
5	115113376	+	m5C_272	36	26	29	21	0.72	0.063	0.108	0	NaN	3	Hnf1aos1	-	- && -
5	115113358	+	m5C_2444	51	23	41	17	0.431	0.038	0.053	3.10862e-15	NaN	2	Hnf1aos1	-	- && -
5	115108959	+	m5C_3214	37	17	30	14	0.463	0.015	0.021	5.30107e-11	NaN	2	Hnf1aos1	-	- && -
5	115113406	+	m5C_4198	22	11	23	11	0.578	0.135	0.191	2.68445e-07	NaN	2	Hnf1aos1	-	- && -
5	115113408	+	m5C_4269	33	11	28	10	0.448	0.134	0.231	1.54068e-09	NaN	3	Hnf1aos1	-	- && -
5	115135956	+	m5C_4316	45	15	51	17	0.437	0.09	0.157	2.73781e-13	NaN	3	Hnf1aos1	-	- && -
5	115108955	+	m5C_4355	39	19	33	16	0.493	0.005	0.007	5.24025e-13	NaN	2	Hnf1aos1	-	- && -
5	115130742	+	m5C_4433	16	13	13	11	0.845	0.008	0.012	4.92208e-11	NaN	2	Hnf1aos1	-	- && -
5	115113368	+	m5C_5039	46	36	37	27	0.746	0.064	0.09	0	NaN	2	Hnf1aos1	-	- && -
5	115130733	+	m5C_6146	17	12	14	10	0.736	0.021	0.03	2.76446e-09	NaN	2	Hnf1aos1	-	- && -
5	115130712	+	m5C_7494	16	8	14	7	0.543	0.07	0.1	2.3973e-05	NaN	2	Hnf1aos1	-	- && -
5	115113410	+	m5C_7700	32	11	26	10	0.543	0.191	0.331	7.04986e-11	NaN	3	Hnf1aos1	-	- && -
5	115108956	+	m5C_7960	37	19	31	16	0.508	0.014	0.021	9.64229e-13	NaN	2	Hnf1aos1	-	- && -
5	115113348	+	m5C_9169	51	27	41	20	0.493	0.12	0.169	0	NaN	2	Hnf1aos1	-	- && -
5	115113339	+	m5C_11230	42	17	34	13	0.396	0.037	0.053	9.59677e-11	NaN	2	Hnf1aos1	-	- && -
5	115113392	+	m5C_11889	45	20	35	15	0.425	0.041	0.058	4.29878e-13	NaN	2	Hnf1aos1	-	- && -
5	115113399	+	m5C_13008	36	18	30	15	0.571	0.083	0.144	0	NaN	3	Hnf1aos1	-	- && -
5	115130741	+	m5C_14771	15	11	13	9	0.706	0.075	0.106	4.71684e-08	NaN	2	Hnf1aos1	-	- && -
5	115135961	+	m5C_15257	26	13	32	15	0.516	0.039	0.054	1.26364e-08	NaN	2	Hnf1aos1	-	- && -
5	115108963	+	m5C_17655	31	14	28	12	0.439	0.02	0.035	3.44114e-12	NaN	3	Hnf1aos1	-	- && -
5	115113367	+	m5C_18500	51	38	40	29	0.724	0.047	0.067	0	NaN	2	Hnf1aos1	-	- && -
5	115113343	+	m5C_20037	49	28	39	22	0.562	0.054	0.077	0	NaN	2	Hnf1aos1	-	- && -
5	115108952	+	m5C_20325	32	12	28	11	0.371	0.069	0.098	2.81279e-07	NaN	2	Hnf1aos1	-	- && -
5	115135953	+	m5C_22504	29	12	35	14	0.467	0.067	0.095	9.0515e-08	NaN	2	Hnf1aos1	-	- && -
5	115113372	+	m5C_27505	40	30	33	24	0.71	0.04	0.069	0	NaN	3	Hnf1aos1	-	- && -
5	115113409	+	m5C_27527	33	11	27	10	0.451	0.126	0.218	1.98614e-09	NaN	3	Hnf1aos1	-	- && -
5	115130752	+	m5C_27920	13	9	10	7	0.725	0.018	0.025	8.89051e-07	NaN	2	Hnf1aos1	-	- && -
5	115113379	+	m5C_28088	49	28	39	22	0.561	0.023	0.032	0	NaN	2	Hnf1aos1	-	- && -
5	115119790	+	m5C_28473	22	8	18	7	0.388	0.029	0.041	3.4456e-05	NaN	2	Hnf1aos1	-	- && -
5	115113347	+	m5C_33733	48	26	38	20	0.52	0.092	0.131	0	NaN	2	Hnf1aos1	-	- && -
5	115113354	+	m5C_34801	49	13	39	11	0.288	0.058	0.083	1.50208e-07	NaN	2	Hnf1aos1	-	- && -
5	115130708	+	m5C_36838	16	9	14	7	0.548	0.054	0.077	5.29091e-06	NaN	2	Hnf1aos1	-	- && -
5	115119800	+	m5C_37351	20	9	17	7	0.44	0.007	0.011	6.36504e-06	NaN	2	Hnf1aos1	-	- && -
5	115130738	+	m5C_37568	15	11	12	9	0.734	0.047	0.067	2.27909e-08	NaN	2	Hnf1aos1	-	- && -
5	115113400	+	m5C_37592	35	16	29	13	0.531	0.098	0.169	1.24345e-14	NaN	3	Hnf1aos1	-	- && -
5	115108957	+	m5C_37828	33	15	29	13	0.447	0.037	0.064	1.00697e-13	NaN	3	Hnf1aos1	-	- && -
5	115130709	+	m5C_38723	17	10	15	8	0.598	0.049	0.069	5.06178e-07	NaN	2	Hnf1aos1	-	- && -
5	115108962	+	m5C_40670	36	16	30	13	0.449	0.011	0.016	1.31677e-10	NaN	2	Hnf1aos1	-	- && -
5	115113402	+	m5C_40935	37	17	30	14	0.539	0.094	0.163	9.99201e-16	NaN	3	Hnf1aos1	-	- && -
5	115113395	+	m5C_41066	36	19	30	16	0.589	0.078	0.136	0	NaN	3	Hnf1aos1	-	- && -
5	115135958	+	m5C_41284	27	14	33	16	0.543	0.058	0.081	9.11702e-10	NaN	2	Hnf1aos1	-	- && -
5	115108953	+	m5C_41571	36	17	30	14	0.476	0.028	0.04	4.25815e-11	NaN	2	Hnf1aos1	-	- && -
5	115134754	+	m5C_41615	24	13	22	12	0.576	0.068	0.135	4.44089e-16	NaN	4	Hnf1aos1	-	- && -
5	115113405	+	m5C_41698	34	16	28	14	0.556	0.099	0.171	7.10543e-15	NaN	3	Hnf1aos1	-	- && -
5	115113396	+	m5C_43599	36	18	30	15	0.573	0.082	0.141	0	NaN	3	Hnf1aos1	-	- && -
5	115108958	+	m5C_43944	36	17	30	13	0.461	0.019	0.027	4.76757e-11	NaN	2	Hnf1aos1	-	- && -
5	115113356	+	m5C_45165	50	20	40	15	0.398	0.006	0.009	9.87099e-13	NaN	2	Hnf1aos1	-	- && -
5	115108961	+	m5C_45656	36	16	29	13	0.455	0.015	0.021	1.20425e-10	NaN	2	Hnf1aos1	-	- && -
5	115113377	+	m5C_46425	50	37	39	28	0.708	0.076	0.107	0	NaN	2	Hnf1aos1	-	- && -
13	58276211	-	m5C_5278	75	17	89	20	0.239	0.023	0.032	3.32925e-10	NaN	2	Hnrnpa0	utr_5	- && sp|Q9CX86|ROA0_MOUSE Heterogeneous nuclear ribonucleoprotein A0 OS=Mus musculus OX=10090 GN=Hnrnpa0 PE=1 SV=1
5	100186537	-	m5C_33404	34	15	30	13	0.437	0.029	0.058	0	NaN	4	Hnrnpdl	-	- && sp|O14979|HNRDL_HUMAN Heterogeneous nuclear ribonucleoprotein D-like OS=Homo sapiens OX=9606 GN=HNRNPDL PE=1 SV=3
17	80369426	-	m5C_6503	55	12	48	10	0.217	0.007	0.013	1.45348e-09	NaN	3	Hnrnpll	-	- && sp|Q921F4|HNRLL_MOUSE Heterogeneous nuclear ribonucleoprotein L-like OS=Mus musculus OX=10090 GN=Hnrnpll PE=1 SV=3
17	80369428	-	m5C_11688	55	12	48	10	0.224	0.002	0.003	2.44149e-09	NaN	3	Hnrnpll	-	- && sp|Q921F4|HNRLL_MOUSE Heterogeneous nuclear ribonucleoprotein L-like OS=Mus musculus OX=10090 GN=Hnrnpll PE=1 SV=3
12	8367843	+	m5C_1129	48	13	42	11	0.268	0.017	0.023	1.78645e-07	NaN	2	Hs1bp3	CDS	- && sp|Q3TC93|H1BP3_MOUSE HCLS1-binding protein 3 OS=Mus musculus OX=10090 GN=Hs1bp3 PE=1 SV=2
17	45883487	-	m5C_11253	12	11	13	12	0.923	0.054	0.077	3.87185e-10	NaN	2	Hsp90ab1	-	- && sp|P11499|HS90B_MOUSE Heat shock protein HSP 90-beta OS=Mus musculus OX=10090 GN=Hsp90ab1 PE=1 SV=3
13	48415143	+	m5C_1022	32	9	27	7	0.291	0.011	0.015	1.32934e-05	NaN	2	Id4	CDS	- && sp|P41139|ID4_MOUSE DNA-binding protein inhibitor ID-4 OS=Mus musculus OX=10090 GN=Id4 PE=1 SV=1
13	48415131	+	m5C_18886	32	10	27	8	0.315	0.046	0.065	5.34652e-06	NaN	2	Id4	CDS	- && sp|P41139|ID4_MOUSE DNA-binding protein inhibitor ID-4 OS=Mus musculus OX=10090 GN=Id4 PE=1 SV=1
13	48415113	+	m5C_25445	35	11	28	9	0.336	0.017	0.024	1.06134e-06	NaN	2	Id4	CDS	- && sp|P41139|ID4_MOUSE DNA-binding protein inhibitor ID-4 OS=Mus musculus OX=10090 GN=Id4 PE=1 SV=1
13	48415114	+	m5C_34149	33	10	27	8	0.32	0.019	0.026	5.16351e-06	NaN	2	Id4	CDS	- && sp|P41139|ID4_MOUSE DNA-binding protein inhibitor ID-4 OS=Mus musculus OX=10090 GN=Id4 PE=1 SV=1
X	69408579	-	m5C_14458	23	11	21	10	0.51	0.085	0.148	5.47119e-10	NaN	3	Ids	utr_5	- && sp|Q08890|IDS_MOUSE Iduronate 2-sulfatase OS=Mus musculus OX=10090 GN=Ids PE=2 SV=3
1	154974755	-	m5C_2231	33	12	28	10	0.366	0.037	0.052	3.59406e-07	NaN	2	Ier5	CDS	- && sp|O89113|IER5_MOUSE Immediate early response gene 5 protein OS=Mus musculus OX=10090 GN=Ier5 PE=2 SV=1
1	154974107	-	m5C_12518	32	9	27	7	0.277	0.009	0.012	5.65796e-05	NaN	2	Ier5	utr_3	- && sp|O89113|IER5_MOUSE Immediate early response gene 5 protein OS=Mus musculus OX=10090 GN=Ier5 PE=2 SV=1
1	154974749	-	m5C_33481	33	14	27	13	0.453	0.134	0.19	7.7166e-10	NaN	2	Ier5	CDS	- && sp|O89113|IER5_MOUSE Immediate early response gene 5 protein OS=Mus musculus OX=10090 GN=Ier5 PE=2 SV=1
4	139302661	+	m5C_7305	56	17	61	18	0.303	0.009	0.013	3.43967e-10	NaN	2	Iffo2	CDS	- && sp|Q8R2V2|IFFO2_MOUSE Intermediate filament family orphan 2 OS=Mus musculus OX=10090 GN=Iffo2 PE=2 SV=2
1	72878696	+	m5C_9522	25	13	20	10	0.507	0.061	0.086	5.69506e-09	NaN	2	Igfbp2	-	- && sp|P47877|IBP2_MOUSE Insulin-like growth factor-binding protein 2 OS=Mus musculus OX=10090 GN=Igfbp2 PE=2 SV=2
1	72878703	+	m5C_33026	20	8	15	7	0.458	0.08	0.112	4.47268e-05	NaN	2	Igfbp2	-	- && sp|P47877|IBP2_MOUSE Insulin-like growth factor-binding protein 2 OS=Mus musculus OX=10090 GN=Igfbp2 PE=2 SV=2
11	7163727	-	m5C_7094	62	14	67	15	0.231	0.013	0.019	2.64264e-08	NaN	2	Igfbp3	CDS	- && sp|P47878|IBP3_MOUSE Insulin-like growth factor-binding protein 3 OS=Mus musculus OX=10090 GN=Igfbp3 PE=2 SV=2
11	98941537	+	m5C_1585	52	13	45	12	0.258	0.035	0.05	8.6808e-08	NaN	2	Igfbp4	-	- && sp|P47879|IBP4_MOUSE Insulin-like growth factor-binding protein 4 OS=Mus musculus OX=10090 GN=Igfbp4 PE=1 SV=2
11	98936325	+	m5C_3957	26	13	21	11	0.524	0.029	0.041	7.83671e-09	NaN	2	Igfbp4	-	- && sp|P47879|IBP4_MOUSE Insulin-like growth factor-binding protein 4 OS=Mus musculus OX=10090 GN=Igfbp4 PE=1 SV=2
11	98936327	+	m5C_9048	25	12	21	10	0.485	0.075	0.106	1.16244e-07	NaN	2	Igfbp4	-	- && sp|P47879|IBP4_MOUSE Insulin-like growth factor-binding protein 4 OS=Mus musculus OX=10090 GN=Igfbp4 PE=1 SV=2
11	98936324	+	m5C_13915	25	14	21	12	0.583	0.019	0.026	3.56036e-10	NaN	2	Igfbp4	-	- && sp|P47879|IBP4_MOUSE Insulin-like growth factor-binding protein 4 OS=Mus musculus OX=10090 GN=Igfbp4 PE=1 SV=2
11	98939492	+	m5C_13922	40	18	33	14	0.45	0.075	0.107	2.66231e-12	NaN	2	Igfbp4	-	- && sp|P47879|IBP4_MOUSE Insulin-like growth factor-binding protein 4 OS=Mus musculus OX=10090 GN=Igfbp4 PE=1 SV=2
11	98939522	+	m5C_18759	39	17	37	16	0.471	0.054	0.108	0	NaN	4	Igfbp4	-	- && sp|P47879|IBP4_MOUSE Insulin-like growth factor-binding protein 4 OS=Mus musculus OX=10090 GN=Igfbp4 PE=1 SV=2
11	98936323	+	m5C_19686	25	13	21	11	0.514	0.036	0.05	1.94561e-08	NaN	2	Igfbp4	-	- && sp|P47879|IBP4_MOUSE Insulin-like growth factor-binding protein 4 OS=Mus musculus OX=10090 GN=Igfbp4 PE=1 SV=2
11	98939482	+	m5C_21032	32	15	27	11	0.458	0.097	0.137	2.47034e-10	NaN	2	Igfbp4	-	- && sp|P47879|IBP4_MOUSE Insulin-like growth factor-binding protein 4 OS=Mus musculus OX=10090 GN=Igfbp4 PE=1 SV=2
11	98936329	+	m5C_27876	24	12	20	10	0.495	0.036	0.051	6.39871e-08	NaN	2	Igfbp4	-	- && sp|P47879|IBP4_MOUSE Insulin-like growth factor-binding protein 4 OS=Mus musculus OX=10090 GN=Igfbp4 PE=1 SV=2
11	98936322	+	m5C_31249	24	12	20	10	0.507	0.045	0.063	5.58574e-08	NaN	2	Igfbp4	-	- && sp|P47879|IBP4_MOUSE Insulin-like growth factor-binding protein 4 OS=Mus musculus OX=10090 GN=Igfbp4 PE=1 SV=2
11	98936328	+	m5C_31686	25	12	20	9	0.484	0.012	0.016	1.44241e-07	NaN	2	Igfbp4	-	- && sp|P47879|IBP4_MOUSE Insulin-like growth factor-binding protein 4 OS=Mus musculus OX=10090 GN=Igfbp4 PE=1 SV=2
11	98939493	+	m5C_36053	35	16	32	13	0.445	0.079	0.137	3.77476e-15	NaN	3	Igfbp4	-	- && sp|P47879|IBP4_MOUSE Insulin-like growth factor-binding protein 4 OS=Mus musculus OX=10090 GN=Igfbp4 PE=1 SV=2
11	98936330	+	m5C_36425	25	12	21	10	0.497	0.048	0.068	5.10258e-08	NaN	2	Igfbp4	-	- && sp|P47879|IBP4_MOUSE Insulin-like growth factor-binding protein 4 OS=Mus musculus OX=10090 GN=Igfbp4 PE=1 SV=2
11	98939484	+	m5C_36458	30	15	26	13	0.493	0.068	0.117	6.43929e-15	NaN	3	Igfbp4	-	- && sp|P47879|IBP4_MOUSE Insulin-like growth factor-binding protein 4 OS=Mus musculus OX=10090 GN=Igfbp4 PE=1 SV=2
11	98939483	+	m5C_39667	33	18	27	14	0.538	0.103	0.146	3.37508e-13	NaN	2	Igfbp4	-	- && sp|P47879|IBP4_MOUSE Insulin-like growth factor-binding protein 4 OS=Mus musculus OX=10090 GN=Igfbp4 PE=1 SV=2
11	98936318	+	m5C_43244	24	8	19	7	0.365	0.039	0.055	7.59049e-05	NaN	2	Igfbp4	-	- && sp|P47879|IBP4_MOUSE Insulin-like growth factor-binding protein 4 OS=Mus musculus OX=10090 GN=Igfbp4 PE=1 SV=2
11	98936321	+	m5C_43761	23	11	18	9	0.482	0.013	0.018	3.82758e-07	NaN	2	Igfbp4	-	- && sp|P47879|IBP4_MOUSE Insulin-like growth factor-binding protein 4 OS=Mus musculus OX=10090 GN=Igfbp4 PE=1 SV=2
19	3311539	-	m5C_3642	41	18	30	14	0.513	0.095	0.134	9.20475e-12	NaN	2	Ighmbp2	CDS	- && sp|P40694|SMBP2_MOUSE DNA-binding protein SMUBP-2 OS=Mus musculus OX=10090 GN=Ighmbp2 PE=1 SV=1
19	3311541	-	m5C_33087	42	16	31	12	0.429	0.068	0.097	5.79867e-10	NaN	2	Ighmbp2	CDS	- && sp|P40694|SMBP2_MOUSE DNA-binding protein SMUBP-2 OS=Mus musculus OX=10090 GN=Ighmbp2 PE=1 SV=1
1	131201128	-	m5C_3591	62	41	53	37	0.694	0.076	0.132	0	NaN	3	Ikbke	-	- && sp|Q9R0T8|IKKE_MOUSE Inhibitor of nuclear factor kappa-B kinase subunit epsilon OS=Mus musculus OX=10090 GN=Ikbke PE=1 SV=2
1	131201130	-	m5C_35954	49	36	43	32	0.765	0.043	0.086	0	NaN	4	Ikbke	-	- && sp|Q9R0T8|IKKE_MOUSE Inhibitor of nuclear factor kappa-B kinase subunit epsilon OS=Mus musculus OX=10090 GN=Ikbke PE=1 SV=2
1	131201127	-	m5C_39175	61	42	53	37	0.703	0.072	0.124	0	NaN	3	Ikbke	-	- && sp|Q9R0T8|IKKE_MOUSE Inhibitor of nuclear factor kappa-B kinase subunit epsilon OS=Mus musculus OX=10090 GN=Ikbke PE=1 SV=2
4	41760218	+	m5C_24905	16	13	13	12	0.853	0.104	0.147	8.69083e-12	NaN	2	Il11ra1	-	- && sp|Q64385|I11RA_MOUSE Interleukin-11 receptor subunit alpha-1 OS=Mus musculus OX=10090 GN=Il11ra1 PE=1 SV=1
4	41760219	+	m5C_28773	13	11	12	11	0.892	0.048	0.082	5.10703e-14	NaN	3	Il11ra1	-	- && sp|Q64385|I11RA_MOUSE Interleukin-11 receptor subunit alpha-1 OS=Mus musculus OX=10090 GN=Il11ra1 PE=1 SV=1
4	41760225	+	m5C_34632	15	14	14	13	0.899	0.062	0.108	0	NaN	3	Il11ra1	-	- && sp|Q64385|I11RA_MOUSE Interleukin-11 receptor subunit alpha-1 OS=Mus musculus OX=10090 GN=Il11ra1 PE=1 SV=1
8	71273364	+	m5C_24426	32	9	36	10	0.311	0.069	0.097	4.62041e-05	NaN	2	Il12rb1	CDS	- && sp|Q60837|I12R1_MOUSE Interleukin-12 receptor subunit beta-1 OS=Mus musculus OX=10090 GN=Il12rb1 PE=1 SV=2
8	71273360	+	m5C_32362	44	12	38	11	0.312	0.03	0.052	5.69252e-10	NaN	3	Il12rb1	CDS	- && sp|Q60837|I12R1_MOUSE Interleukin-12 receptor subunit beta-1 OS=Mus musculus OX=10090 GN=Il12rb1 PE=1 SV=2
8	71273347	+	m5C_37435	54	13	43	10	0.251	0.004	0.005	1.0089e-07	NaN	2	Il12rb1	CDS	- && sp|Q60837|I12R1_MOUSE Interleukin-12 receptor subunit beta-1 OS=Mus musculus OX=10090 GN=Il12rb1 PE=1 SV=2
2	11726269	+	m5C_6530	43	12	36	10	0.283	0.047	0.066	6.32373e-07	NaN	2	Il15ra	-	- && sp|Q60819|I15RA_MOUSE Interleukin-15 receptor subunit alpha OS=Mus musculus OX=10090 GN=Il15ra PE=1 SV=1
2	11726281	+	m5C_34255	54	12	45	10	0.234	0.015	0.021	4.82983e-07	NaN	2	Il15ra	-	- && sp|Q60819|I15RA_MOUSE Interleukin-15 receptor subunit alpha OS=Mus musculus OX=10090 GN=Il15ra PE=1 SV=1
2	11726283	+	m5C_39553	54	13	45	10	0.237	0.009	0.013	2.25319e-07	NaN	2	Il15ra	-	- && sp|Q60819|I15RA_MOUSE Interleukin-15 receptor subunit alpha OS=Mus musculus OX=10090 GN=Il15ra PE=1 SV=1
14	8122693	-	m5C_22952	16	10	14	9	0.649	0.082	0.116	2.17689e-07	NaN	2	Il3ra	utr_5	- && sp|P26952|IL3RA_MOUSE Interleukin-3 receptor subunit alpha OS=Mus musculus OX=10090 GN=Il3ra PE=2 SV=1
14	8122698	-	m5C_23274	14	9	13	8	0.626	0.042	0.072	6.68093e-08	NaN	3	Il3ra	utr_5	- && sp|P26952|IL3RA_MOUSE Interleukin-3 receptor subunit alpha OS=Mus musculus OX=10090 GN=Il3ra PE=2 SV=1
14	8122699	-	m5C_29914	14	9	15	9	0.641	0.06	0.085	5.6318e-06	NaN	2	Il3ra	utr_5	- && sp|P26952|IL3RA_MOUSE Interleukin-3 receptor subunit alpha OS=Mus musculus OX=10090 GN=Il3ra PE=2 SV=1
14	8122695	-	m5C_34929	16	10	14	9	0.6	0.047	0.067	1.1444e-06	NaN	2	Il3ra	utr_5	- && sp|P26952|IL3RA_MOUSE Interleukin-3 receptor subunit alpha OS=Mus musculus OX=10090 GN=Il3ra PE=2 SV=1
14	8122856	-	m5C_38083	16	11	15	10	0.691	0.017	0.023	1.63036e-08	NaN	2	Il3ra	utr_5	- && sp|P26952|IL3RA_MOUSE Interleukin-3 receptor subunit alpha OS=Mus musculus OX=10090 GN=Il3ra PE=2 SV=1
14	8122694	-	m5C_42038	16	10	14	9	0.6	0.047	0.067	1.1444e-06	NaN	2	Il3ra	utr_5	- && sp|P26952|IL3RA_MOUSE Interleukin-3 receptor subunit alpha OS=Mus musculus OX=10090 GN=Il3ra PE=2 SV=1
14	8122814	-	m5C_43967	17	15	15	14	0.9	0.071	0.1	1.08802e-14	NaN	2	Il3ra	utr_5	- && sp|P26952|IL3RA_MOUSE Interleukin-3 receptor subunit alpha OS=Mus musculus OX=10090 GN=Il3ra PE=2 SV=1
1	166136822	+	m5C_13839	62	18	57	16	0.291	0.028	0.049	1.77636e-15	NaN	3	Ildr2	CDS	- && sp|B5TVM2|ILDR2_MOUSE Immunoglobulin-like domain-containing receptor 2 OS=Mus musculus OX=10090 GN=Ildr2 PE=1 SV=2
2	118576825	+	m5C_19854	21	12	16	9	0.6	0.047	0.067	2.80713e-08	NaN	2	Inafm2	CDS	- && sp|P0DMQ5|INAM2_HUMAN Putative transmembrane protein INAFM2 OS=Homo sapiens OX=9606 GN=INAFM2 PE=2 SV=1
2	118576489	+	m5C_26800	17	8	15	7	0.487	0.03	0.043	3.70745e-05	NaN	2	Inafm2	utr_5	- && sp|P0DMQ5|INAM2_HUMAN Putative transmembrane protein INAFM2 OS=Homo sapiens OX=9606 GN=INAFM2 PE=2 SV=1
8	11606645	+	m5C_245	19	11	18	11	0.588	0.073	0.127	2.36027e-10	NaN	3	Ing1	utr_5	- && sp|Q9QXV3|ING1_MOUSE Inhibitor of growth protein 1 OS=Mus musculus OX=10090 GN=Ing1 PE=2 SV=1
8	11606642	+	m5C_2610	20	10	18	10	0.508	0.113	0.16	1.89616e-06	NaN	2	Ing1	utr_5	- && sp|Q9QXV3|ING1_MOUSE Inhibitor of growth protein 1 OS=Mus musculus OX=10090 GN=Ing1 PE=2 SV=1
8	11606538	+	m5C_13621	16	8	13	7	0.556	0.096	0.135	2.04684e-05	NaN	2	Ing1	utr_5	- && sp|Q9QXV3|ING1_MOUSE Inhibitor of growth protein 1 OS=Mus musculus OX=10090 GN=Ing1 PE=2 SV=1
8	11606529	+	m5C_15215	13	8	11	6	0.613	0.08	0.113	3.50762e-05	NaN	2	Ing1	utr_5	- && sp|Q9QXV3|ING1_MOUSE Inhibitor of growth protein 1 OS=Mus musculus OX=10090 GN=Ing1 PE=2 SV=1
8	11606649	+	m5C_21729	19	11	18	10	0.597	0.057	0.099	2.76805e-10	NaN	3	Ing1	utr_5	- && sp|Q9QXV3|ING1_MOUSE Inhibitor of growth protein 1 OS=Mus musculus OX=10090 GN=Ing1 PE=2 SV=1
8	11606648	+	m5C_23530	17	10	16	10	0.64	0.076	0.131	5.24416e-10	NaN	3	Ing1	utr_5	- && sp|Q9QXV3|ING1_MOUSE Inhibitor of growth protein 1 OS=Mus musculus OX=10090 GN=Ing1 PE=2 SV=1
8	11606531	+	m5C_26427	14	8	11	7	0.631	0.132	0.187	9.76131e-06	NaN	2	Ing1	utr_5	- && sp|Q9QXV3|ING1_MOUSE Inhibitor of growth protein 1 OS=Mus musculus OX=10090 GN=Ing1 PE=2 SV=1
8	11606532	+	m5C_36768	15	8	12	6	0.574	0.108	0.153	4.35605e-05	NaN	2	Ing1	utr_5	- && sp|Q9QXV3|ING1_MOUSE Inhibitor of growth protein 1 OS=Mus musculus OX=10090 GN=Ing1 PE=2 SV=1
8	11606540	+	m5C_44592	14	8	12	7	0.611	0.099	0.14	1.34449e-05	NaN	2	Ing1	utr_5	- && sp|Q9QXV3|ING1_MOUSE Inhibitor of growth protein 1 OS=Mus musculus OX=10090 GN=Ing1 PE=2 SV=1
8	11606673	+	m5C_45243	19	11	17	10	0.615	0.087	0.151	2.08317e-10	NaN	3	Ing1	utr_5	- && sp|Q9QXV3|ING1_MOUSE Inhibitor of growth protein 1 OS=Mus musculus OX=10090 GN=Ing1 PE=2 SV=1
8	48127958	-	m5C_21445	10	9	8	8	0.909	0.064	0.091	4.99131e-08	NaN	2	Ing2	utr_5	- && sp|Q9ESK4|ING2_MOUSE Inhibitor of growth protein 2 OS=Mus musculus OX=10090 GN=Ing2 PE=1 SV=3
8	48127957	-	m5C_21817	10	9	8	8	0.909	0.064	0.091	4.99131e-08	NaN	2	Ing2	utr_5	- && sp|Q9ESK4|ING2_MOUSE Inhibitor of growth protein 2 OS=Mus musculus OX=10090 GN=Ing2 PE=1 SV=3
8	48127959	-	m5C_29128	10	9	8	8	0.9	0.071	0.1	1.52188e-07	NaN	2	Ing2	utr_5	- && sp|Q9ESK4|ING2_MOUSE Inhibitor of growth protein 2 OS=Mus musculus OX=10090 GN=Ing2 PE=1 SV=3
8	48127956	-	m5C_46150	10	10	8	8	1	0	0	2.79683e-09	NaN	2	Ing2	utr_5	- && sp|Q9ESK4|ING2_MOUSE Inhibitor of growth protein 2 OS=Mus musculus OX=10090 GN=Ing2 PE=1 SV=3
13	16191944	+	m5C_18891	34	17	27	14	0.534	0.094	0.134	1.72244e-11	NaN	2	Inhba	CDS	- && sp|Q04998|INHBA_MOUSE Inhibin beta A chain OS=Mus musculus OX=10090 GN=Inhba PE=1 SV=1
13	16191945	+	m5C_28798	35	14	27	11	0.43	0.034	0.047	4.7919e-09	NaN	2	Inhba	CDS	- && sp|Q04998|INHBA_MOUSE Inhibin beta A chain OS=Mus musculus OX=10090 GN=Inhba PE=1 SV=1
13	16191949	+	m5C_29908	34	18	26	15	0.581	0.112	0.159	1.24878e-12	NaN	2	Inhba	CDS	- && sp|Q04998|INHBA_MOUSE Inhibin beta A chain OS=Mus musculus OX=10090 GN=Inhba PE=1 SV=1
13	16191951	+	m5C_35743	34	14	27	11	0.422	0.025	0.036	5.71813e-09	NaN	2	Inhba	CDS	- && sp|Q04998|INHBA_MOUSE Inhibin beta A chain OS=Mus musculus OX=10090 GN=Inhba PE=1 SV=1
13	16191946	+	m5C_39588	34	13	27	10	0.391	0	0	3.04318e-08	NaN	2	Inhba	CDS	- && sp|Q04998|INHBA_MOUSE Inhibin beta A chain OS=Mus musculus OX=10090 GN=Inhba PE=1 SV=1
13	16191950	+	m5C_40280	34	15	27	11	0.434	0.031	0.043	3.30591e-10	NaN	2	Inhba	CDS	- && sp|Q04998|INHBA_MOUSE Inhibin beta A chain OS=Mus musculus OX=10090 GN=Inhba PE=1 SV=1
13	16191948	+	m5C_45416	34	15	26	11	0.44	0.003	0.005	1.70217e-09	NaN	2	Inhba	CDS	- && sp|Q04998|INHBA_MOUSE Inhibin beta A chain OS=Mus musculus OX=10090 GN=Inhba PE=1 SV=1
6	55150973	-	m5C_70	13	13	10	10	1	0	0	1.16751e-12	NaN	2	Inmt	-	- && sp|P40936|INMT_MOUSE Indolethylamine N-methyltransferase OS=Mus musculus OX=10090 GN=Inmt PE=1 SV=1
6	55150960	-	m5C_10929	13	13	11	11	1	0	0	6.01519e-13	NaN	2	Inmt	-	- && sp|P40936|INMT_MOUSE Indolethylamine N-methyltransferase OS=Mus musculus OX=10090 GN=Inmt PE=1 SV=1
6	55150971	-	m5C_45689	13	13	10	10	1	0	0	1.16751e-12	NaN	2	Inmt	-	- && sp|P40936|INMT_MOUSE Indolethylamine N-methyltransferase OS=Mus musculus OX=10090 GN=Inmt PE=1 SV=1
2	119307895	-	m5C_13943	33	16	27	12	0.466	0.051	0.073	9.02433e-11	NaN	2	Ino80	utr_5	- && sp|Q6ZPV2|INO80_MOUSE Chromatin-remodeling ATPase INO80 OS=Mus musculus OX=10090 GN=Ino80 PE=1 SV=2
2	119307890	-	m5C_30329	27	18	23	15	0.626	0.056	0.098	0	NaN	3	Ino80	utr_5	- && sp|Q6ZPV2|INO80_MOUSE Chromatin-remodeling ATPase INO80 OS=Mus musculus OX=10090 GN=Ino80 PE=1 SV=2
2	119307892	-	m5C_32248	28	20	24	16	0.673	0.046	0.08	0	NaN	3	Ino80	utr_5	- && sp|Q6ZPV2|INO80_MOUSE Chromatin-remodeling ATPase INO80 OS=Mus musculus OX=10090 GN=Ino80 PE=1 SV=2
2	119307893	-	m5C_36152	27	18	23	15	0.633	0.058	0.101	0	NaN	3	Ino80	utr_5	- && sp|Q6ZPV2|INO80_MOUSE Chromatin-remodeling ATPase INO80 OS=Mus musculus OX=10090 GN=Ino80 PE=1 SV=2
2	119307889	-	m5C_41020	27	17	23	14	0.627	0.031	0.053	0	NaN	3	Ino80	utr_5	- && sp|Q6ZPV2|INO80_MOUSE Chromatin-remodeling ATPase INO80 OS=Mus musculus OX=10090 GN=Ino80 PE=1 SV=2
2	119307896	-	m5C_43820	33	14	27	11	0.431	0.022	0.031	9.84213e-09	NaN	2	Ino80	utr_5	- && sp|Q6ZPV2|INO80_MOUSE Chromatin-remodeling ATPase INO80 OS=Mus musculus OX=10090 GN=Ino80 PE=1 SV=2
19	8873304	+	m5C_36274	17	8	16	7	0.535	0.071	0.101	3.04983e-05	NaN	2	Ints5	CDS	- && sp|Q8CHT3|INT5_MOUSE Integrator complex subunit 5 OS=Mus musculus OX=10090 GN=Ints5 PE=2 SV=1
4	11254056	-	m5C_4490	39	17	33	14	0.445	0.012	0.021	1.88738e-15	NaN	3	Ints8	CDS	- && sp|Q80V86|INT8_MOUSE Integrator complex subunit 8 OS=Mus musculus OX=10090 GN=Ints8 PE=1 SV=1
4	11254057	-	m5C_11960	40	15	34	13	0.405	0.044	0.076	1.48881e-13	NaN	3	Ints8	CDS	- && sp|Q80V86|INT8_MOUSE Integrator complex subunit 8 OS=Mus musculus OX=10090 GN=Ints8 PE=1 SV=1
4	11254055	-	m5C_20270	39	16	34	13	0.407	0.036	0.062	3.04201e-14	NaN	3	Ints8	CDS	- && sp|Q80V86|INT8_MOUSE Integrator complex subunit 8 OS=Mus musculus OX=10090 GN=Ints8 PE=1 SV=1
4	11254052	-	m5C_29386	36	16	30	13	0.443	0.03	0.052	3.04201e-14	NaN	3	Ints8	CDS	- && sp|Q80V86|INT8_MOUSE Integrator complex subunit 8 OS=Mus musculus OX=10090 GN=Ints8 PE=1 SV=1
4	11254053	-	m5C_36617	42	18	33	14	0.453	0.033	0.047	1.5436e-11	NaN	2	Ints8	CDS	- && sp|Q80V86|INT8_MOUSE Integrator complex subunit 8 OS=Mus musculus OX=10090 GN=Ints8 PE=1 SV=1
4	11254050	-	m5C_42571	50	16	40	12	0.321	0.009	0.013	1.35864e-09	NaN	2	Ints8	CDS	- && sp|Q80V86|INT8_MOUSE Integrator complex subunit 8 OS=Mus musculus OX=10090 GN=Ints8 PE=1 SV=1
4	129509272	-	m5C_30157	10	10	9	9	1	0	0	2.79683e-09	NaN	2	Iqcc	utr_3	- && sp|A2ADZ8|IQCC_MOUSE IQ domain-containing protein C OS=Mus musculus OX=10090 GN=Iqcc PE=2 SV=1
5	140651115	-	m5C_31198	10	8	8	7	0.818	0.129	0.182	7.53573e-07	NaN	2	Iqce	-	- && sp|Q6PCQ0|IQCE_MOUSE IQ domain-containing protein E OS=Mus musculus OX=10090 GN=Iqce PE=1 SV=1
5	140651887	-	m5C_42368	28	16	23	14	0.594	0.11	0.156	2.10063e-11	NaN	2	Iqce	-	- && sp|Q6PCQ0|IQCE_MOUSE IQ domain-containing protein E OS=Mus musculus OX=10090 GN=Iqce PE=1 SV=1
12	86929831	-	m5C_38342	29	13	27	12	0.473	0.099	0.172	1.21287e-11	NaN	3	Irf2bpl	CDS	- && sp|Q8K3X4|I2BPL_MOUSE Probable E3 ubiquitin-protein ligase IRF2BPL OS=Mus musculus OX=10090 GN=Irf2bpl PE=1 SV=1
8	11057386	-	m5C_270	30	14	23	11	0.478	0.034	0.049	6.67454e-09	NaN	2	Irs2	CDS	- && sp|P81122|IRS2_MOUSE Insulin receptor substrate 2 OS=Mus musculus OX=10090 GN=Irs2 PE=1 SV=2
8	11058406	-	m5C_4463	10	9	8	8	0.9	0.071	0.1	1.52188e-07	NaN	2	Irs2	CDS	- && sp|P81122|IRS2_MOUSE Insulin receptor substrate 2 OS=Mus musculus OX=10090 GN=Irs2 PE=1 SV=2
8	11057385	-	m5C_11849	31	11	24	9	0.385	0.025	0.036	7.72433e-07	NaN	2	Irs2	CDS	- && sp|P81122|IRS2_MOUSE Insulin receptor substrate 2 OS=Mus musculus OX=10090 GN=Irs2 PE=1 SV=2
8	11057393	-	m5C_12947	28	14	22	11	0.502	0.019	0.027	4.88906e-09	NaN	2	Irs2	CDS	- && sp|P81122|IRS2_MOUSE Insulin receptor substrate 2 OS=Mus musculus OX=10090 GN=Irs2 PE=1 SV=2
8	11057387	-	m5C_26257	31	11	24	9	0.385	0.025	0.036	7.72433e-07	NaN	2	Irs2	CDS	- && sp|P81122|IRS2_MOUSE Insulin receptor substrate 2 OS=Mus musculus OX=10090 GN=Irs2 PE=1 SV=2
8	11057388	-	m5C_36712	32	15	24	11	0.455	0.024	0.034	1.18254e-09	NaN	2	Irs2	CDS	- && sp|P81122|IRS2_MOUSE Insulin receptor substrate 2 OS=Mus musculus OX=10090 GN=Irs2 PE=1 SV=2
8	11058379	-	m5C_40388	12	9	10	8	0.74	0.12	0.169	5.99264e-07	NaN	2	Irs2	CDS	- && sp|P81122|IRS2_MOUSE Insulin receptor substrate 2 OS=Mus musculus OX=10090 GN=Irs2 PE=1 SV=2
8	11057389	-	m5C_43841	32	14	25	11	0.439	0.013	0.018	3.54204e-09	NaN	2	Irs2	CDS	- && sp|P81122|IRS2_MOUSE Insulin receptor substrate 2 OS=Mus musculus OX=10090 GN=Irs2 PE=1 SV=2
8	11057390	-	m5C_45358	29	11	23	8	0.385	0.025	0.036	1.63317e-06	NaN	2	Irs2	CDS	- && sp|P81122|IRS2_MOUSE Insulin receptor substrate 2 OS=Mus musculus OX=10090 GN=Irs2 PE=1 SV=2
18	58792689	+	m5C_30766	170	35	191	40	0.217	0.01	0.013	0	NaN	2	Isoc1	CDS	- && sp|Q91V64|ISOC1_MOUSE Isochorismatase domain-containing protein 1 OS=Mus musculus OX=10090 GN=Isoc1 PE=1 SV=1
2	83554955	+	m5C_24469	39	14	35	13	0.367	0.035	0.061	4.66027e-12	NaN	3	Itgav	utr_5	- && sp|P43406|ITAV_MOUSE Integrin alpha-V OS=Mus musculus OX=10090 GN=Itgav PE=1 SV=2
14	30621617	+	m5C_2923	48	12	43	11	0.285	0.048	0.082	1.41556e-09	NaN	3	Itih4	-	- && sp|A6X935|ITIH4_MOUSE Inter alpha-trypsin inhibitor, heavy chain 4 OS=Mus musculus OX=10090 GN=Itih4 PE=1 SV=2
14	30621454	+	m5C_7377	62	22	55	19	0.341	0.017	0.03	0	NaN	3	Itih4	-	- && sp|A6X935|ITIH4_MOUSE Inter alpha-trypsin inhibitor, heavy chain 4 OS=Mus musculus OX=10090 GN=Itih4 PE=1 SV=2
14	30621453	+	m5C_8586	65	21	58	19	0.331	0.005	0.009	0	NaN	3	Itih4	-	- && sp|A6X935|ITIH4_MOUSE Inter alpha-trypsin inhibitor, heavy chain 4 OS=Mus musculus OX=10090 GN=Itih4 PE=1 SV=2
14	30621612	+	m5C_14658	47	14	42	13	0.338	0.066	0.114	7.74325e-12	NaN	3	Itih4	-	- && sp|A6X935|ITIH4_MOUSE Inter alpha-trypsin inhibitor, heavy chain 4 OS=Mus musculus OX=10090 GN=Itih4 PE=1 SV=2
14	30621616	+	m5C_16842	63	18	54	17	0.292	0.052	0.073	3.18459e-11	NaN	2	Itih4	-	- && sp|A6X935|ITIH4_MOUSE Inter alpha-trypsin inhibitor, heavy chain 4 OS=Mus musculus OX=10090 GN=Itih4 PE=1 SV=2
14	30621459	+	m5C_22514	58	19	52	17	0.335	0.017	0.03	1.11022e-16	NaN	3	Itih4	-	- && sp|A6X935|ITIH4_MOUSE Inter alpha-trypsin inhibitor, heavy chain 4 OS=Mus musculus OX=10090 GN=Itih4 PE=1 SV=2
14	30621452	+	m5C_23060	82	23	68	19	0.283	0.016	0.022	2.72005e-14	NaN	2	Itih4	-	- && sp|A6X935|ITIH4_MOUSE Inter alpha-trypsin inhibitor, heavy chain 4 OS=Mus musculus OX=10090 GN=Itih4 PE=1 SV=2
14	30621611	+	m5C_29214	51	15	46	14	0.322	0.039	0.067	7.29861e-13	NaN	3	Itih4	-	- && sp|A6X935|ITIH4_MOUSE Inter alpha-trypsin inhibitor, heavy chain 4 OS=Mus musculus OX=10090 GN=Itih4 PE=1 SV=2
2	119572904	+	m5C_10035	16	13	16	12	0.859	0.057	0.114	0	NaN	4	Itpka	CDS	- && sp|Q8R071|IP3KA_MOUSE Inositol-trisphosphate 3-kinase A OS=Mus musculus OX=10090 GN=Itpka PE=1 SV=1
2	119572939	+	m5C_12479	19	16	18	16	0.885	0.048	0.096	0	NaN	4	Itpka	CDS	- && sp|Q8R071|IP3KA_MOUSE Inositol-trisphosphate 3-kinase A OS=Mus musculus OX=10090 GN=Itpka PE=1 SV=1
2	119572911	+	m5C_14383	18	17	17	16	0.948	0.027	0.054	0	NaN	4	Itpka	CDS	- && sp|Q8R071|IP3KA_MOUSE Inositol-trisphosphate 3-kinase A OS=Mus musculus OX=10090 GN=Itpka PE=1 SV=1
2	119572913	+	m5C_15803	20	16	18	15	0.837	0.012	0.021	0	NaN	3	Itpka	CDS	- && sp|Q8R071|IP3KA_MOUSE Inositol-trisphosphate 3-kinase A OS=Mus musculus OX=10090 GN=Itpka PE=1 SV=1
2	119572938	+	m5C_15854	19	17	19	16	0.875	0.047	0.093	0	NaN	4	Itpka	CDS	- && sp|Q8R071|IP3KA_MOUSE Inositol-trisphosphate 3-kinase A OS=Mus musculus OX=10090 GN=Itpka PE=1 SV=1
2	119572906	+	m5C_31278	16	16	16	15	0.966	0.019	0.038	0	NaN	4	Itpka	CDS	- && sp|Q8R071|IP3KA_MOUSE Inositol-trisphosphate 3-kinase A OS=Mus musculus OX=10090 GN=Itpka PE=1 SV=1
2	119572912	+	m5C_31530	17	15	16	14	0.871	0.039	0.077	0	NaN	4	Itpka	CDS	- && sp|Q8R071|IP3KA_MOUSE Inositol-trisphosphate 3-kinase A OS=Mus musculus OX=10090 GN=Itpka PE=1 SV=1
2	119572941	+	m5C_36170	19	16	18	15	0.84	0.026	0.051	0	NaN	4	Itpka	CDS	- && sp|Q8R071|IP3KA_MOUSE Inositol-trisphosphate 3-kinase A OS=Mus musculus OX=10090 GN=Itpka PE=1 SV=1
2	119572936	+	m5C_38852	19	16	19	16	0.875	0.045	0.09	0	NaN	4	Itpka	CDS	- && sp|Q8R071|IP3KA_MOUSE Inositol-trisphosphate 3-kinase A OS=Mus musculus OX=10090 GN=Itpka PE=1 SV=1
2	119572943	+	m5C_39942	19	14	18	14	0.769	0.029	0.057	0	NaN	4	Itpka	CDS	- && sp|Q8R071|IP3KA_MOUSE Inositol-trisphosphate 3-kinase A OS=Mus musculus OX=10090 GN=Itpka PE=1 SV=1
2	119572944	+	m5C_40399	18	14	18	13	0.793	0.071	0.142	0	NaN	4	Itpka	CDS	- && sp|Q8R071|IP3KA_MOUSE Inositol-trisphosphate 3-kinase A OS=Mus musculus OX=10090 GN=Itpka PE=1 SV=1
1	180159742	+	m5C_456	21	16	19	14	0.763	0.019	0.033	0	NaN	3	Itpkb	utr_5	- && sp|P42335|IP3KB_RAT Inositol-trisphosphate 3-kinase B OS=Rattus norvegicus OX=10116 GN=Itpkb PE=1 SV=3
1	180159711	+	m5C_8825	24	17	20	14	0.712	0.021	0.029	2.74114e-13	NaN	2	Itpkb	utr_5	- && sp|P42335|IP3KB_RAT Inositol-trisphosphate 3-kinase B OS=Rattus norvegicus OX=10116 GN=Itpkb PE=1 SV=3
1	180159734	+	m5C_24744	21	16	19	14	0.777	0.039	0.067	0	NaN	3	Itpkb	utr_5	- && sp|P42335|IP3KB_RAT Inositol-trisphosphate 3-kinase B OS=Rattus norvegicus OX=10116 GN=Itpkb PE=1 SV=3
1	180159704	+	m5C_32822	25	12	20	10	0.5	0	0	5.28633e-08	NaN	2	Itpkb	utr_5	- && sp|P42335|IP3KB_RAT Inositol-trisphosphate 3-kinase B OS=Rattus norvegicus OX=10116 GN=Itpkb PE=1 SV=3
1	180159710	+	m5C_44945	23	14	19	12	0.629	0.007	0.011	3.44742e-10	NaN	2	Itpkb	utr_5	- && sp|P42335|IP3KB_RAT Inositol-trisphosphate 3-kinase B OS=Rattus norvegicus OX=10116 GN=Itpkb PE=1 SV=3
6	146403520	-	m5C_31783	15	8	12	7	0.609	0.148	0.209	1.09667e-05	NaN	2	Itpr2	utr_5	- && sp|Q9Z329|ITPR2_MOUSE Inositol 1,4,5-trisphosphate receptor type 2 OS=Mus musculus OX=10090 GN=Itpr2 PE=1 SV=4
6	146403518	-	m5C_32394	17	11	14	8	0.639	0.098	0.139	4.15099e-08	NaN	2	Itpr2	utr_5	- && sp|Q9Z329|ITPR2_MOUSE Inositol 1,4,5-trisphosphate receptor type 2 OS=Mus musculus OX=10090 GN=Itpr2 PE=1 SV=4
6	146403507	-	m5C_37138	20	9	16	8	0.479	0.103	0.146	7.52013e-06	NaN	2	Itpr2	utr_5	- && sp|Q9Z329|ITPR2_MOUSE Inositol 1,4,5-trisphosphate receptor type 2 OS=Mus musculus OX=10090 GN=Itpr2 PE=1 SV=4
18	32231966	+	m5C_3120	21	12	17	10	0.572	0.005	0.007	5.84249e-08	NaN	2	Iws1	utr_3	- && sp|Q8C1D8|IWS1_MOUSE Protein IWS1 homolog OS=Mus musculus OX=10090 GN=Iws1 PE=1 SV=1
18	32235622	+	m5C_4370	18	9	17	9	0.544	0.03	0.051	3.29909e-08	NaN	3	Iws1	utr_3	- && sp|Q8C1D8|IWS1_MOUSE Protein IWS1 homolog OS=Mus musculus OX=10090 GN=Iws1 PE=1 SV=1
18	32235621	+	m5C_9168	18	11	18	11	0.61	0.025	0.043	2.0233e-10	NaN	3	Iws1	utr_3	- && sp|Q8C1D8|IWS1_MOUSE Protein IWS1 homolog OS=Mus musculus OX=10090 GN=Iws1 PE=1 SV=1
3	41519769	+	m5C_6819	17	13	19	14	0.804	0.138	0.196	1.36128e-10	NaN	2	Jade1	-	- && sp|Q6ZPI0|JADE1_MOUSE Protein Jade-1 OS=Mus musculus OX=10090 GN=Jade1 PE=1 SV=2
3	41519726	+	m5C_19782	13	9	14	10	0.764	0.167	0.235	1.9484e-07	NaN	2	Jade1	-	- && sp|Q6ZPI0|JADE1_MOUSE Protein Jade-1 OS=Mus musculus OX=10090 GN=Jade1 PE=1 SV=2
3	41519764	+	m5C_21370	16	11	17	12	0.754	0.103	0.146	1.7794e-08	NaN	2	Jade1	-	- && sp|Q6ZPI0|JADE1_MOUSE Protein Jade-1 OS=Mus musculus OX=10090 GN=Jade1 PE=1 SV=2
3	41519767	+	m5C_29815	16	11	17	11	0.716	0.082	0.116	6.25621e-08	NaN	2	Jade1	-	- && sp|Q6ZPI0|JADE1_MOUSE Protein Jade-1 OS=Mus musculus OX=10090 GN=Jade1 PE=1 SV=2
3	41519762	+	m5C_43179	16	11	17	12	0.742	0.053	0.075	2.11616e-08	NaN	2	Jade1	-	- && sp|Q6ZPI0|JADE1_MOUSE Protein Jade-1 OS=Mus musculus OX=10090 GN=Jade1 PE=1 SV=2
7	44118484	+	m5C_44907	23	9	20	7	0.383	0.006	0.008	3.23301e-05	NaN	2	Josd2	-	- && sp|Q9CR30|JOS2_MOUSE Josephin-2 OS=Mus musculus OX=10090 GN=Josd2 PE=1 SV=1
8	85705066	-	m5C_5938	59	14	67	16	0.266	0.034	0.049	2.27076e-08	NaN	2	Junb	utr_5	- && sp|P09450|JUNB_MOUSE Transcription factor jun-B OS=Mus musculus OX=10090 GN=Junb PE=1 SV=1
8	85704462	-	m5C_20748	29	9	26	9	0.369	0.058	0.101	9.69415e-08	NaN	3	Junb	CDS	- && sp|P09450|JUNB_MOUSE Transcription factor jun-B OS=Mus musculus OX=10090 GN=Junb PE=1 SV=1
8	85705063	-	m5C_24912	69	18	64	17	0.259	0.026	0.046	6.66134e-15	NaN	3	Junb	utr_5	- && sp|P09450|JUNB_MOUSE Transcription factor jun-B OS=Mus musculus OX=10090 GN=Junb PE=1 SV=1
8	85705061	-	m5C_29075	62	15	70	17	0.248	0.003	0.005	5.44337e-09	NaN	2	Junb	utr_5	- && sp|P09450|JUNB_MOUSE Transcription factor jun-B OS=Mus musculus OX=10090 GN=Junb PE=1 SV=1
8	85704465	-	m5C_39366	31	10	24	9	0.381	0.101	0.143	1.51483e-06	NaN	2	Junb	CDS	- && sp|P09450|JUNB_MOUSE Transcription factor jun-B OS=Mus musculus OX=10090 GN=Junb PE=1 SV=1
11	100261974	-	m5C_4623	21	10	17	8	0.505	0.085	0.12	1.44208e-06	NaN	2	Jup	utr_3	- && sp|Q02257|PLAK_MOUSE Junction plakoglobin OS=Mus musculus OX=10090 GN=Jup PE=1 SV=3
11	100261970	-	m5C_7340	19	8	15	7	0.465	0.075	0.105	4.30719e-05	NaN	2	Jup	utr_3	- && sp|Q02257|PLAK_MOUSE Junction plakoglobin OS=Mus musculus OX=10090 GN=Jup PE=1 SV=3
7	127516122	+	m5C_95	17	9	14	8	0.572	0.051	0.072	4.09159e-06	NaN	2	Kat8	-	- && sp|Q9D1P2|KAT8_MOUSE Histone acetyltransferase KAT8 OS=Mus musculus OX=10090 GN=Kat8 PE=1 SV=1
7	127516139	+	m5C_278	21	13	18	12	0.642	0.051	0.072	1.43619e-09	NaN	2	Kat8	-	- && sp|Q9D1P2|KAT8_MOUSE Histone acetyltransferase KAT8 OS=Mus musculus OX=10090 GN=Kat8 PE=1 SV=1
7	127516135	+	m5C_24488	21	14	18	12	0.652	0.043	0.061	5.39202e-10	NaN	2	Kat8	-	- && sp|Q9D1P2|KAT8_MOUSE Histone acetyltransferase KAT8 OS=Mus musculus OX=10090 GN=Kat8 PE=1 SV=1
7	127516125	+	m5C_24622	17	11	14	9	0.668	0.083	0.118	9.91554e-08	NaN	2	Kat8	-	- && sp|Q9D1P2|KAT8_MOUSE Histone acetyltransferase KAT8 OS=Mus musculus OX=10090 GN=Kat8 PE=1 SV=1
7	127516123	+	m5C_37953	16	9	13	8	0.609	0.059	0.083	2.95786e-06	NaN	2	Kat8	-	- && sp|Q9D1P2|KAT8_MOUSE Histone acetyltransferase KAT8 OS=Mus musculus OX=10090 GN=Kat8 PE=1 SV=1
7	127516132	+	m5C_39337	21	14	18	12	0.666	0.034	0.047	4.51976e-10	NaN	2	Kat8	-	- && sp|Q9D1P2|KAT8_MOUSE Histone acetyltransferase KAT8 OS=Mus musculus OX=10090 GN=Kat8 PE=1 SV=1
7	127516136	+	m5C_39844	21	14	18	12	0.652	0.043	0.061	5.39202e-10	NaN	2	Kat8	-	- && sp|Q9D1P2|KAT8_MOUSE Histone acetyltransferase KAT8 OS=Mus musculus OX=10090 GN=Kat8 PE=1 SV=1
7	127516126	+	m5C_41158	17	11	14	9	0.641	0.065	0.091	1.43351e-07	NaN	2	Kat8	-	- && sp|Q9D1P2|KAT8_MOUSE Histone acetyltransferase KAT8 OS=Mus musculus OX=10090 GN=Kat8 PE=1 SV=1
7	127516130	+	m5C_41463	20	13	17	12	0.66	0.063	0.09	1.02113e-09	NaN	2	Kat8	-	- && sp|Q9D1P2|KAT8_MOUSE Histone acetyltransferase KAT8 OS=Mus musculus OX=10090 GN=Kat8 PE=1 SV=1
7	125473653	+	m5C_37288	16	10	12	7	0.645	0.039	0.054	1.04654e-06	NaN	2	Katnip	-	- && -
6	72822055	-	m5C_23237	11	10	10	9	0.862	0.043	0.061	4.05249e-08	NaN	2	Kcmf1	-	- && sp|Q80UY2|KCMF1_MOUSE E3 ubiquitin-protein ligase KCMF1 OS=Mus musculus OX=10090 GN=Kcmf1 PE=1 SV=1
6	72822056	-	m5C_42809	11	10	10	9	0.862	0.043	0.061	4.05249e-08	NaN	2	Kcmf1	-	- && sp|Q80UY2|KCMF1_MOUSE E3 ubiquitin-protein ligase KCMF1 OS=Mus musculus OX=10090 GN=Kcmf1 PE=1 SV=1
7	44240430	+	m5C_2181	19	10	21	11	0.537	0.006	0.008	1.00513e-06	NaN	2	Kcnc3	CDS	- && sp|Q63959|KCNC3_MOUSE Potassium voltage-gated channel subfamily C member 3 OS=Mus musculus OX=10090 GN=Kcnc3 PE=1 SV=3
7	44240424	+	m5C_14655	19	10	17	9	0.524	0.067	0.116	1.21158e-08	NaN	3	Kcnc3	CDS	- && sp|Q63959|KCNC3_MOUSE Potassium voltage-gated channel subfamily C member 3 OS=Mus musculus OX=10090 GN=Kcnc3 PE=1 SV=3
7	44240428	+	m5C_17951	21	12	19	12	0.627	0.084	0.145	9.16822e-13	NaN	3	Kcnc3	CDS	- && sp|Q63959|KCNC3_MOUSE Potassium voltage-gated channel subfamily C member 3 OS=Mus musculus OX=10090 GN=Kcnc3 PE=1 SV=3
7	44240421	+	m5C_26987	22	12	19	11	0.568	0.048	0.068	2.22088e-08	NaN	2	Kcnc3	CDS	- && sp|Q63959|KCNC3_MOUSE Potassium voltage-gated channel subfamily C member 3 OS=Mus musculus OX=10090 GN=Kcnc3 PE=1 SV=3
7	44240427	+	m5C_30874	20	10	17	9	0.519	0.055	0.095	1.76801e-08	NaN	3	Kcnc3	CDS	- && sp|Q63959|KCNC3_MOUSE Potassium voltage-gated channel subfamily C member 3 OS=Mus musculus OX=10090 GN=Kcnc3 PE=1 SV=3
7	44240425	+	m5C_39839	21	10	19	10	0.521	0.069	0.119	2.7992e-09	NaN	3	Kcnc3	CDS	- && sp|Q63959|KCNC3_MOUSE Potassium voltage-gated channel subfamily C member 3 OS=Mus musculus OX=10090 GN=Kcnc3 PE=1 SV=3
7	44240564	+	m5C_40742	26	12	22	10	0.48	0.038	0.066	5.14961e-11	NaN	3	Kcnc3	CDS	- && sp|Q63959|KCNC3_MOUSE Potassium voltage-gated channel subfamily C member 3 OS=Mus musculus OX=10090 GN=Kcnc3 PE=1 SV=3
11	33704824	-	m5C_1794	53	24	46	21	0.448	0.023	0.033	6.66134e-16	NaN	2	Kcnip1	-	- && sp|Q9NZI2|KCIP1_HUMAN Kv channel-interacting protein 1 OS=Homo sapiens OX=9606 GN=KCNIP1 PE=1 SV=2
11	33704829	-	m5C_5367	41	24	37	22	0.617	0.035	0.06	0	NaN	3	Kcnip1	-	- && sp|Q9NZI2|KCIP1_HUMAN Kv channel-interacting protein 1 OS=Homo sapiens OX=9606 GN=KCNIP1 PE=1 SV=2
11	33704826	-	m5C_5864	40	27	36	24	0.636	0.049	0.085	0	NaN	3	Kcnip1	-	- && sp|Q9NZI2|KCIP1_HUMAN Kv channel-interacting protein 1 OS=Homo sapiens OX=9606 GN=KCNIP1 PE=1 SV=2
11	33704830	-	m5C_18456	56	34	49	30	0.61	0.052	0.074	0	NaN	2	Kcnip1	-	- && sp|Q9NZI2|KCIP1_HUMAN Kv channel-interacting protein 1 OS=Homo sapiens OX=9606 GN=KCNIP1 PE=1 SV=2
11	33704806	-	m5C_28157	42	29	37	26	0.697	0.037	0.064	0	NaN	3	Kcnip1	-	- && sp|Q9NZI2|KCIP1_HUMAN Kv channel-interacting protein 1 OS=Homo sapiens OX=9606 GN=KCNIP1 PE=1 SV=2
11	33704831	-	m5C_29905	40	25	36	23	0.652	0.053	0.093	0	NaN	3	Kcnip1	-	- && sp|Q9NZI2|KCIP1_HUMAN Kv channel-interacting protein 1 OS=Homo sapiens OX=9606 GN=KCNIP1 PE=1 SV=2
11	33704811	-	m5C_40750	42	27	38	25	0.672	0.043	0.075	0	NaN	3	Kcnip1	-	- && sp|Q9NZI2|KCIP1_HUMAN Kv channel-interacting protein 1 OS=Homo sapiens OX=9606 GN=KCNIP1 PE=1 SV=2
6	29504512	-	m5C_1947	24	12	18	9	0.528	0.03	0.042	4.65753e-08	NaN	2	Kcp	CDS	- && sp|Q3U492|KCP_MOUSE Kielin/chordin-like protein OS=Mus musculus OX=10090 GN=Kcp PE=1 SV=2
6	29504511	-	m5C_8129	25	11	19	9	0.494	0.054	0.077	3.50098e-07	NaN	2	Kcp	CDS	- && sp|Q3U492|KCP_MOUSE Kielin/chordin-like protein OS=Mus musculus OX=10090 GN=Kcp PE=1 SV=2
18	15196140	-	m5C_72	16	13	14	12	0.809	0.092	0.16	4.21885e-15	NaN	3	Kctd1	-	- && sp|Q2HJ48|KCTD1_BOVIN BTB/POZ domain-containing protein KCTD1 OS=Bos taurus OX=9913 GN=KCTD1 PE=2 SV=1
18	15196149	-	m5C_1258	16	12	14	10	0.765	0.065	0.112	1.57985e-12	NaN	3	Kctd1	-	- && sp|Q2HJ48|KCTD1_BOVIN BTB/POZ domain-containing protein KCTD1 OS=Bos taurus OX=9913 GN=KCTD1 PE=2 SV=1
18	15196181	-	m5C_3783	15	9	11	7	0.65	0.035	0.05	2.34333e-06	NaN	2	Kctd1	-	- && sp|Q2HJ48|KCTD1_BOVIN BTB/POZ domain-containing protein KCTD1 OS=Bos taurus OX=9913 GN=KCTD1 PE=2 SV=1
18	15196169	-	m5C_4395	18	9	15	8	0.545	0.029	0.05	3.36936e-08	NaN	3	Kctd1	-	- && sp|Q2HJ48|KCTD1_BOVIN BTB/POZ domain-containing protein KCTD1 OS=Bos taurus OX=9913 GN=KCTD1 PE=2 SV=1
18	15196144	-	m5C_4593	16	11	14	9	0.714	0.046	0.079	1.0992e-10	NaN	3	Kctd1	-	- && sp|Q2HJ48|KCTD1_BOVIN BTB/POZ domain-containing protein KCTD1 OS=Bos taurus OX=9913 GN=KCTD1 PE=2 SV=1
18	15196168	-	m5C_4611	18	12	14	9	0.667	0	0	9.89908e-09	NaN	2	Kctd1	-	- && sp|Q2HJ48|KCTD1_BOVIN BTB/POZ domain-containing protein KCTD1 OS=Bos taurus OX=9913 GN=KCTD1 PE=2 SV=1
18	15196206	-	m5C_5125	16	16	12	12	1	0	0	4.44089e-16	NaN	2	Kctd1	-	- && sp|Q2HJ48|KCTD1_BOVIN BTB/POZ domain-containing protein KCTD1 OS=Bos taurus OX=9913 GN=KCTD1 PE=2 SV=1
18	15196167	-	m5C_5966	19	12	15	9	0.647	0.023	0.033	8.22999e-09	NaN	2	Kctd1	-	- && sp|Q2HJ48|KCTD1_BOVIN BTB/POZ domain-containing protein KCTD1 OS=Bos taurus OX=9913 GN=KCTD1 PE=2 SV=1
18	15196166	-	m5C_7050	19	10	15	8	0.556	0.01	0.014	8.90608e-07	NaN	2	Kctd1	-	- && sp|Q2HJ48|KCTD1_BOVIN BTB/POZ domain-containing protein KCTD1 OS=Bos taurus OX=9913 GN=KCTD1 PE=2 SV=1
18	15196148	-	m5C_14046	16	11	14	10	0.753	0.07	0.121	5.92193e-12	NaN	3	Kctd1	-	- && sp|Q2HJ48|KCTD1_BOVIN BTB/POZ domain-containing protein KCTD1 OS=Bos taurus OX=9913 GN=KCTD1 PE=2 SV=1
18	15196139	-	m5C_16546	16	12	14	11	0.809	0.092	0.16	1.5099e-14	NaN	3	Kctd1	-	- && sp|Q2HJ48|KCTD1_BOVIN BTB/POZ domain-containing protein KCTD1 OS=Bos taurus OX=9913 GN=KCTD1 PE=2 SV=1
18	15196194	-	m5C_17869	15	10	11	8	0.7	0.071	0.1	5.88011e-07	NaN	2	Kctd1	-	- && sp|Q2HJ48|KCTD1_BOVIN BTB/POZ domain-containing protein KCTD1 OS=Bos taurus OX=9913 GN=KCTD1 PE=2 SV=1
18	15196200	-	m5C_20393	14	12	11	10	0.895	0.075	0.105	1.46123e-10	NaN	2	Kctd1	-	- && sp|Q2HJ48|KCTD1_BOVIN BTB/POZ domain-containing protein KCTD1 OS=Bos taurus OX=9913 GN=KCTD1 PE=2 SV=1
18	15196151	-	m5C_25953	16	12	14	11	0.772	0.089	0.154	6.4726e-13	NaN	3	Kctd1	-	- && sp|Q2HJ48|KCTD1_BOVIN BTB/POZ domain-containing protein KCTD1 OS=Bos taurus OX=9913 GN=KCTD1 PE=2 SV=1
18	15196184	-	m5C_29852	15	10	12	8	0.695	0.019	0.027	1.00397e-07	NaN	2	Kctd1	-	- && sp|Q2HJ48|KCTD1_BOVIN BTB/POZ domain-containing protein KCTD1 OS=Bos taurus OX=9913 GN=KCTD1 PE=2 SV=1
18	15196138	-	m5C_38030	20	14	16	12	0.771	0.162	0.229	2.6763e-12	NaN	2	Kctd1	-	- && sp|Q2HJ48|KCTD1_BOVIN BTB/POZ domain-containing protein KCTD1 OS=Bos taurus OX=9913 GN=KCTD1 PE=2 SV=1
18	15196150	-	m5C_38544	17	13	15	12	0.809	0.092	0.16	3.33067e-16	NaN	3	Kctd1	-	- && sp|Q2HJ48|KCTD1_BOVIN BTB/POZ domain-containing protein KCTD1 OS=Bos taurus OX=9913 GN=KCTD1 PE=2 SV=1
7	34354235	-	m5C_4080	18	8	15	7	0.472	0.064	0.091	3.87627e-05	NaN	2	Kctd15	-	- && sp|Q8K0E1|KCD15_MOUSE BTB/POZ domain-containing protein KCTD15 OS=Mus musculus OX=10090 GN=Kctd15 PE=1 SV=1
7	34354233	-	m5C_15244	19	8	15	6	0.432	0.048	0.068	0.000111594	NaN	2	Kctd15	-	- && sp|Q8K0E1|KCD15_MOUSE BTB/POZ domain-containing protein KCTD15 OS=Mus musculus OX=10090 GN=Kctd15 PE=1 SV=1
15	78321203	+	m5C_4848	16	14	16	14	0.855	0.026	0.045	2.22045e-16	NaN	3	Kctd17	-	- && sp|Q8N5Z5|KCD17_HUMAN BTB/POZ domain-containing protein KCTD17 OS=Homo sapiens OX=9606 GN=KCTD17 PE=1 SV=3
15	78321201	+	m5C_7344	15	10	15	9	0.701	0.123	0.213	3.37018e-10	NaN	3	Kctd17	-	- && sp|Q8N5Z5|KCD17_HUMAN BTB/POZ domain-containing protein KCTD17 OS=Homo sapiens OX=9606 GN=KCTD17 PE=1 SV=3
15	78321202	+	m5C_31306	17	13	16	13	0.824	0.038	0.065	1.77636e-15	NaN	3	Kctd17	-	- && sp|Q8N5Z5|KCD17_HUMAN BTB/POZ domain-containing protein KCTD17 OS=Homo sapiens OX=9606 GN=KCTD17 PE=1 SV=3
4	136329771	-	m5C_3766	42	17	35	14	0.404	0.025	0.043	6.77236e-15	NaN	3	Kdm1a	CDS	- && sp|Q6ZQ88|KDM1A_MOUSE Lysine-specific histone demethylase 1A OS=Mus musculus OX=10090 GN=Kdm1a PE=1 SV=2
4	136329773	-	m5C_9098	53	17	40	13	0.339	0.013	0.018	1.20195e-10	NaN	2	Kdm1a	CDS	- && sp|Q6ZQ88|KDM1A_MOUSE Lysine-specific histone demethylase 1A OS=Mus musculus OX=10090 GN=Kdm1a PE=1 SV=2
4	136329775	-	m5C_18861	50	22	38	18	0.495	0.069	0.098	5.32907e-15	NaN	2	Kdm1a	CDS	- && sp|Q6ZQ88|KDM1A_MOUSE Lysine-specific histone demethylase 1A OS=Mus musculus OX=10090 GN=Kdm1a PE=1 SV=2
4	136329772	-	m5C_20849	44	17	36	14	0.394	0.019	0.033	9.54792e-15	NaN	3	Kdm1a	CDS	- && sp|Q6ZQ88|KDM1A_MOUSE Lysine-specific histone demethylase 1A OS=Mus musculus OX=10090 GN=Kdm1a PE=1 SV=2
4	136329764	-	m5C_25570	52	16	39	13	0.393	0.118	0.168	6.28403e-10	NaN	2	Kdm1a	CDS	- && sp|Q6ZQ88|KDM1A_MOUSE Lysine-specific histone demethylase 1A OS=Mus musculus OX=10090 GN=Kdm1a PE=1 SV=2
4	136329769	-	m5C_29510	42	14	34	13	0.428	0.083	0.144	5.4623e-13	NaN	3	Kdm1a	CDS	- && sp|Q6ZQ88|KDM1A_MOUSE Lysine-specific histone demethylase 1A OS=Mus musculus OX=10090 GN=Kdm1a PE=1 SV=2
4	136329765	-	m5C_37768	43	16	34	14	0.45	0.075	0.13	2.22045e-14	NaN	3	Kdm1a	CDS	- && sp|Q6ZQ88|KDM1A_MOUSE Lysine-specific histone demethylase 1A OS=Mus musculus OX=10090 GN=Kdm1a PE=1 SV=2
X	151027937	+	m5C_37508	59	15	44	12	0.34	0.096	0.136	7.11788e-09	NaN	2	Kdm5c	CDS	- && sp|P41230|KDM5C_MOUSE Lysine-specific demethylase 5C OS=Mus musculus OX=10090 GN=Kdm5c PE=1 SV=4
X	18029295	+	m5C_16457	46	10	37	8	0.221	0.015	0.021	9.79192e-06	NaN	2	Kdm6a	CDS	- && sp|O70546|KDM6A_MOUSE Lysine-specific demethylase 6A OS=Mus musculus OX=10090 GN=Kdm6a PE=1 SV=2
14	56122511	+	m5C_7823	32	16	26	13	0.519	0.064	0.09	1.36883e-10	NaN	2	Khnyn	utr_5	- && sp|Q80U38|KHNYN_MOUSE Protein KHNYN OS=Mus musculus OX=10090 GN=Khnyn PE=2 SV=2
14	56122512	+	m5C_12750	30	14	24	11	0.456	0.04	0.056	2.31492e-09	NaN	2	Khnyn	utr_5	- && sp|Q80U38|KHNYN_MOUSE Protein KHNYN OS=Mus musculus OX=10090 GN=Khnyn PE=2 SV=2
14	56122513	+	m5C_35413	30	16	24	13	0.578	0.074	0.104	2.29496e-11	NaN	2	Khnyn	utr_5	- && sp|Q80U38|KHNYN_MOUSE Protein KHNYN OS=Mus musculus OX=10090 GN=Khnyn PE=2 SV=2
14	56122510	+	m5C_45754	29	16	23	13	0.607	0.129	0.182	1.29041e-11	NaN	2	Khnyn	utr_5	- && sp|Q80U38|KHNYN_MOUSE Protein KHNYN OS=Mus musculus OX=10090 GN=Khnyn PE=2 SV=2
17	57331382	-	m5C_25068	16	9	13	7	0.583	0.023	0.032	3.88919e-06	NaN	2	Khsrp	CDS	- && sp|Q3U0V1|FUBP2_MOUSE Far upstream element-binding protein 2 OS=Mus musculus OX=10090 GN=Khsrp PE=1 SV=2
17	57331383	-	m5C_34739	17	10	13	8	0.617	0.001	0.002	4.8492e-07	NaN	2	Khsrp	CDS	- && sp|Q3U0V1|FUBP2_MOUSE Far upstream element-binding protein 2 OS=Mus musculus OX=10090 GN=Khsrp PE=1 SV=2
12	111759840	+	m5C_26070	16	8	12	7	0.568	0.094	0.132	2.47864e-05	NaN	2	Klc1	-	- && sp|P37285|KLC1_RAT Kinesin light chain 1 OS=Rattus norvegicus OX=10116 GN=Klc1 PE=1 SV=2
19	5159338	-	m5C_1261	42	9	48	11	0.229	0.015	0.021	1.86852e-05	NaN	2	Klc2	CDS	- && sp|Q9H0B6|KLC2_HUMAN Kinesin light chain 2 OS=Homo sapiens OX=9606 GN=KLC2 PE=1 SV=1
19	5159341	-	m5C_14390	51	13	56	14	0.254	0.023	0.032	1.97569e-07	NaN	2	Klc2	CDS	- && sp|Q9H0B6|KLC2_HUMAN Kinesin light chain 2 OS=Homo sapiens OX=9606 GN=KLC2 PE=1 SV=1
19	5159342	-	m5C_16678	46	12	43	11	0.262	0.029	0.05	3.11712e-09	NaN	3	Klc2	CDS	- && sp|Q9H0B6|KLC2_HUMAN Kinesin light chain 2 OS=Homo sapiens OX=9606 GN=KLC2 PE=1 SV=1
19	5168203	-	m5C_18097	60	14	51	11	0.235	0.006	0.011	6.49601e-11	NaN	3	Klc2	utr_5	- && sp|Q9H0B6|KLC2_HUMAN Kinesin light chain 2 OS=Homo sapiens OX=9606 GN=KLC2 PE=1 SV=1
19	5159352	-	m5C_36505	49	13	44	11	0.261	0.023	0.039	1.84201e-10	NaN	3	Klc2	CDS	- && sp|Q9H0B6|KLC2_HUMAN Kinesin light chain 2 OS=Homo sapiens OX=9606 GN=KLC2 PE=1 SV=1
7	63540843	-	m5C_1219	56	16	47	13	0.287	0.014	0.02	1.82996e-09	NaN	2	Klf13	utr_3	- && sp|Q9JJZ6|KLF13_MOUSE Krueppel-like factor 13 OS=Mus musculus OX=10090 GN=Klf13 PE=1 SV=2
7	63540835	-	m5C_5661	52	12	44	10	0.238	0.005	0.006	4.67357e-07	NaN	2	Klf13	utr_3	- && sp|Q9JJZ6|KLF13_MOUSE Krueppel-like factor 13 OS=Mus musculus OX=10090 GN=Klf13 PE=1 SV=2
7	63537542	-	m5C_17524	26	11	23	10	0.436	0.016	0.022	2.46467e-07	NaN	2	Klf13	utr_3	- && sp|Q9JJZ6|KLF13_MOUSE Krueppel-like factor 13 OS=Mus musculus OX=10090 GN=Klf13 PE=1 SV=2
7	63537546	-	m5C_24460	26	10	23	8	0.401	0.04	0.057	7.62302e-07	NaN	2	Klf13	utr_3	- && sp|Q9JJZ6|KLF13_MOUSE Krueppel-like factor 13 OS=Mus musculus OX=10090 GN=Klf13 PE=1 SV=2
7	63537547	-	m5C_26058	26	11	22	9	0.423	0.012	0.017	1.14089e-06	NaN	2	Klf13	utr_3	- && sp|Q9JJZ6|KLF13_MOUSE Krueppel-like factor 13 OS=Mus musculus OX=10090 GN=Klf13 PE=1 SV=2
7	63540840	-	m5C_42471	56	13	48	12	0.242	0.022	0.031	1.04089e-07	NaN	2	Klf13	utr_3	- && sp|Q9JJZ6|KLF13_MOUSE Krueppel-like factor 13 OS=Mus musculus OX=10090 GN=Klf13 PE=1 SV=2
6	90439822	+	m5C_5810	32	14	25	11	0.425	0.035	0.05	8.04024e-09	NaN	2	Klf15	-	- && sp|Q9EPW2|KLF15_MOUSE Krueppel-like factor 15 OS=Mus musculus OX=10090 GN=Klf15 PE=1 SV=1
6	90439819	+	m5C_29410	28	13	23	10	0.45	0.035	0.05	3.33183e-08	NaN	2	Klf15	-	- && sp|Q9EPW2|KLF15_MOUSE Krueppel-like factor 15 OS=Mus musculus OX=10090 GN=Klf15 PE=1 SV=1
10	80403146	-	m5C_2955	22	14	19	12	0.631	0.076	0.107	4.88436e-10	NaN	2	Klf16	utr_3	- && sp|P58334|KLF16_MOUSE Krueppel-like factor 16 OS=Mus musculus OX=10090 GN=Klf16 PE=1 SV=2
10	80403139	-	m5C_5783	23	14	20	12	0.602	0.055	0.078	9.06543e-10	NaN	2	Klf16	utr_3	- && sp|P58334|KLF16_MOUSE Krueppel-like factor 16 OS=Mus musculus OX=10090 GN=Klf16 PE=1 SV=2
10	80412832	-	m5C_6669	12	9	10	8	0.741	0.074	0.105	1.35687e-06	NaN	2	Klf16	CDS	- && sp|P58334|KLF16_MOUSE Krueppel-like factor 16 OS=Mus musculus OX=10090 GN=Klf16 PE=1 SV=2
10	80403138	-	m5C_10984	22	14	20	13	0.64	0.028	0.04	2.60902e-10	NaN	2	Klf16	utr_3	- && sp|P58334|KLF16_MOUSE Krueppel-like factor 16 OS=Mus musculus OX=10090 GN=Klf16 PE=1 SV=2
10	80403140	-	m5C_11501	22	15	19	13	0.682	0.001	0.002	6.12891e-11	NaN	2	Klf16	utr_3	- && sp|P58334|KLF16_MOUSE Krueppel-like factor 16 OS=Mus musculus OX=10090 GN=Klf16 PE=1 SV=2
10	80403137	-	m5C_11727	22	15	19	13	0.688	0.014	0.02	2.0781e-11	NaN	2	Klf16	utr_3	- && sp|P58334|KLF16_MOUSE Krueppel-like factor 16 OS=Mus musculus OX=10090 GN=Klf16 PE=1 SV=2
10	80403141	-	m5C_15541	23	15	20	13	0.651	0.011	0.016	9.92305e-11	NaN	2	Klf16	utr_3	- && sp|P58334|KLF16_MOUSE Krueppel-like factor 16 OS=Mus musculus OX=10090 GN=Klf16 PE=1 SV=2
10	80403145	-	m5C_20424	20	13	17	12	0.656	0.075	0.106	8.90058e-10	NaN	2	Klf16	utr_3	- && sp|P58334|KLF16_MOUSE Krueppel-like factor 16 OS=Mus musculus OX=10090 GN=Klf16 PE=1 SV=2
10	80403142	-	m5C_29659	21	14	18	12	0.645	0.067	0.094	4.32775e-10	NaN	2	Klf16	utr_3	- && sp|P58334|KLF16_MOUSE Krueppel-like factor 16 OS=Mus musculus OX=10090 GN=Klf16 PE=1 SV=2
10	80412833	-	m5C_35878	12	9	10	8	0.741	0.074	0.105	1.35687e-06	NaN	2	Klf16	CDS	- && sp|P58334|KLF16_MOUSE Krueppel-like factor 16 OS=Mus musculus OX=10090 GN=Klf16 PE=1 SV=2
10	80403147	-	m5C_38248	21	12	18	11	0.587	0.158	0.223	3.98544e-09	NaN	2	Klf16	utr_3	- && sp|P58334|KLF16_MOUSE Krueppel-like factor 16 OS=Mus musculus OX=10090 GN=Klf16 PE=1 SV=2
4	139691449	-	m5C_46395	38	13	41	14	0.347	0.058	0.082	3.36702e-08	NaN	2	Klhdc7a	utr_3	- && sp|A2APT9|KLD7A_MOUSE Kelch domain-containing protein 7A OS=Mus musculus OX=10090 GN=Klhdc7a PE=1 SV=3
5	25703435	-	m5C_5412	28	14	21	11	0.535	0.025	0.035	1.55631e-09	NaN	2	Kmt2c	CDS	- && sp|Q8BRH4|KMT2C_MOUSE Histone-lysine N-methyltransferase 2C OS=Mus musculus OX=10090 GN=Kmt2c PE=1 SV=2
5	25703469	-	m5C_9956	30	12	23	9	0.417	0.038	0.053	2.92716e-07	NaN	2	Kmt2c	CDS	- && sp|Q8BRH4|KMT2C_MOUSE Histone-lysine N-methyltransferase 2C OS=Mus musculus OX=10090 GN=Kmt2c PE=1 SV=2
5	25703434	-	m5C_10215	28	14	21	11	0.559	0.059	0.084	1.36579e-09	NaN	2	Kmt2c	CDS	- && sp|Q8BRH4|KMT2C_MOUSE Histone-lysine N-methyltransferase 2C OS=Mus musculus OX=10090 GN=Kmt2c PE=1 SV=2
5	25703509	-	m5C_25367	26	8	19	7	0.448	0.172	0.243	1.75721e-05	NaN	2	Kmt2c	CDS	- && sp|Q8BRH4|KMT2C_MOUSE Histone-lysine N-methyltransferase 2C OS=Mus musculus OX=10090 GN=Kmt2c PE=1 SV=2
5	25703471	-	m5C_36643	29	15	21	11	0.535	0.025	0.035	6.79766e-10	NaN	2	Kmt2c	CDS	- && sp|Q8BRH4|KMT2C_MOUSE Histone-lysine N-methyltransferase 2C OS=Mus musculus OX=10090 GN=Kmt2c PE=1 SV=2
15	98731371	-	m5C_362	17	14	15	12	0.816	0.017	0.029	2.22045e-16	NaN	3	Kmt2d	utr_3	- && sp|Q6PDK2|KMT2D_MOUSE Histone-lysine N-methyltransferase 2D OS=Mus musculus OX=10090 GN=Kmt2d PE=1 SV=2
15	98750023	-	m5C_2086	12	12	12	12	1	0	0	0	NaN	4	Kmt2d	CDS	- && sp|Q6PDK2|KMT2D_MOUSE Histone-lysine N-methyltransferase 2D OS=Mus musculus OX=10090 GN=Kmt2d PE=1 SV=2
15	98731368	-	m5C_5699	18	15	16	14	0.833	0.063	0.11	0	NaN	3	Kmt2d	utr_3	- && sp|Q6PDK2|KMT2D_MOUSE Histone-lysine N-methyltransferase 2D OS=Mus musculus OX=10090 GN=Kmt2d PE=1 SV=2
15	98731379	-	m5C_7090	19	13	17	12	0.727	0.08	0.139	4.94049e-14	NaN	3	Kmt2d	utr_3	- && sp|Q6PDK2|KMT2D_MOUSE Histone-lysine N-methyltransferase 2D OS=Mus musculus OX=10090 GN=Kmt2d PE=1 SV=2
15	98731374	-	m5C_7808	17	14	15	13	0.838	0.027	0.046	0	NaN	3	Kmt2d	utr_3	- && sp|Q6PDK2|KMT2D_MOUSE Histone-lysine N-methyltransferase 2D OS=Mus musculus OX=10090 GN=Kmt2d PE=1 SV=2
15	98750021	-	m5C_14818	12	12	12	12	0.983	0.015	0.029	0	NaN	4	Kmt2d	CDS	- && sp|Q6PDK2|KMT2D_MOUSE Histone-lysine N-methyltransferase 2D OS=Mus musculus OX=10090 GN=Kmt2d PE=1 SV=2
15	98731370	-	m5C_15281	18	16	16	14	0.889	0.049	0.085	0	NaN	3	Kmt2d	utr_3	- && sp|Q6PDK2|KMT2D_MOUSE Histone-lysine N-methyltransferase 2D OS=Mus musculus OX=10090 GN=Kmt2d PE=1 SV=2
15	98731369	-	m5C_20199	17	15	16	14	0.874	0.03	0.052	0	NaN	3	Kmt2d	utr_3	- && sp|Q6PDK2|KMT2D_MOUSE Histone-lysine N-methyltransferase 2D OS=Mus musculus OX=10090 GN=Kmt2d PE=1 SV=2
15	98750034	-	m5C_20887	11	11	9	9	1	0	0	5.8073e-11	NaN	2	Kmt2d	CDS	- && sp|Q6PDK2|KMT2D_MOUSE Histone-lysine N-methyltransferase 2D OS=Mus musculus OX=10090 GN=Kmt2d PE=1 SV=2
15	98731378	-	m5C_27025	18	14	16	13	0.803	0.031	0.053	2.22045e-16	NaN	3	Kmt2d	utr_3	- && sp|Q6PDK2|KMT2D_MOUSE Histone-lysine N-methyltransferase 2D OS=Mus musculus OX=10090 GN=Kmt2d PE=1 SV=2
15	98731377	-	m5C_27909	17	14	15	13	0.838	0.023	0.04	0	NaN	3	Kmt2d	utr_3	- && sp|Q6PDK2|KMT2D_MOUSE Histone-lysine N-methyltransferase 2D OS=Mus musculus OX=10090 GN=Kmt2d PE=1 SV=2
15	98750033	-	m5C_27912	12	12	9	9	1	0	0	8.07931e-12	NaN	2	Kmt2d	CDS	- && sp|Q6PDK2|KMT2D_MOUSE Histone-lysine N-methyltransferase 2D OS=Mus musculus OX=10090 GN=Kmt2d PE=1 SV=2
15	98731375	-	m5C_28289	18	15	16	14	0.886	0.051	0.089	0	NaN	3	Kmt2d	utr_3	- && sp|Q6PDK2|KMT2D_MOUSE Histone-lysine N-methyltransferase 2D OS=Mus musculus OX=10090 GN=Kmt2d PE=1 SV=2
15	98750035	-	m5C_28710	11	11	9	9	1	0	0	5.8073e-11	NaN	2	Kmt2d	CDS	- && sp|Q6PDK2|KMT2D_MOUSE Histone-lysine N-methyltransferase 2D OS=Mus musculus OX=10090 GN=Kmt2d PE=1 SV=2
15	98750022	-	m5C_31830	14	14	13	13	1	0	0	0	NaN	3	Kmt2d	CDS	- && sp|Q6PDK2|KMT2D_MOUSE Histone-lysine N-methyltransferase 2D OS=Mus musculus OX=10090 GN=Kmt2d PE=1 SV=2
7	4743298	+	m5C_1035	15	13	12	10	0.829	0.02	0.028	1.44803e-10	NaN	2	Kmt5c	utr_5	- && sp|Q6Q783|KMT5C_MOUSE Histone-lysine N-methyltransferase KMT5C OS=Mus musculus OX=10090 GN=Kmt5c PE=1 SV=1
7	4743289	+	m5C_1082	16	14	12	11	0.909	0.064	0.091	2.39941e-12	NaN	2	Kmt5c	utr_5	- && sp|Q6Q783|KMT5C_MOUSE Histone-lysine N-methyltransferase KMT5C OS=Mus musculus OX=10090 GN=Kmt5c PE=1 SV=1
7	4743295	+	m5C_3379	14	13	11	10	0.948	0.037	0.052	3.94662e-12	NaN	2	Kmt5c	utr_5	- && sp|Q6Q783|KMT5C_MOUSE Histone-lysine N-methyltransferase KMT5C OS=Mus musculus OX=10090 GN=Kmt5c PE=1 SV=1
7	4743294	+	m5C_16821	15	14	11	11	0.95	0.035	0.05	5.92193e-13	NaN	2	Kmt5c	utr_5	- && sp|Q6Q783|KMT5C_MOUSE Histone-lysine N-methyltransferase KMT5C OS=Mus musculus OX=10090 GN=Kmt5c PE=1 SV=1
7	4743290	+	m5C_25374	14	13	11	10	0.948	0.037	0.052	3.94662e-12	NaN	2	Kmt5c	utr_5	- && sp|Q6Q783|KMT5C_MOUSE Histone-lysine N-methyltransferase KMT5C OS=Mus musculus OX=10090 GN=Kmt5c PE=1 SV=1
7	4743292	+	m5C_27243	15	14	12	11	0.953	0.034	0.047	1.72529e-13	NaN	2	Kmt5c	utr_5	- && sp|Q6Q783|KMT5C_MOUSE Histone-lysine N-methyltransferase KMT5C OS=Mus musculus OX=10090 GN=Kmt5c PE=1 SV=1
7	4743299	+	m5C_28553	15	12	12	10	0.857	0.101	0.143	3.11397e-10	NaN	2	Kmt5c	utr_5	- && sp|Q6Q783|KMT5C_MOUSE Histone-lysine N-methyltransferase KMT5C OS=Mus musculus OX=10090 GN=Kmt5c PE=1 SV=1
11	5142028	-	m5C_3602	20	10	18	9	0.526	0.002	0.004	1.13108e-06	NaN	2	Kremen1	utr_3	- && sp|Q99N43|KREM1_MOUSE Kremen protein 1 OS=Mus musculus OX=10090 GN=Kremen1 PE=1 SV=2
11	5142029	-	m5C_12397	20	9	18	9	0.474	0.058	0.083	7.91034e-06	NaN	2	Kremen1	utr_3	- && sp|Q99N43|KREM1_MOUSE Kremen protein 1 OS=Mus musculus OX=10090 GN=Kremen1 PE=1 SV=2
11	5142026	-	m5C_36079	19	10	17	10	0.549	0.142	0.201	1.06746e-06	NaN	2	Kremen1	utr_3	- && sp|Q99N43|KREM1_MOUSE Kremen protein 1 OS=Mus musculus OX=10090 GN=Kremen1 PE=1 SV=2
9	21187717	-	m5C_20452	49	14	44	13	0.295	0.041	0.07	2.78084e-11	NaN	3	Kri1	CDS	- && sp|Q8VDQ9|KRI1_MOUSE Protein KRI1 homolog OS=Mus musculus OX=10090 GN=Kri1 PE=1 SV=3
9	21187716	-	m5C_26383	41	13	44	14	0.326	0.049	0.07	4.48275e-08	NaN	2	Kri1	CDS	- && sp|Q8VDQ9|KRI1_MOUSE Protein KRI1 homolog OS=Mus musculus OX=10090 GN=Kri1 PE=1 SV=3
9	21191774	-	m5C_30932	14	8	16	9	0.672	0.161	0.228	5.46928e-06	NaN	2	Kri1	CDS	- && sp|Q8VDQ9|KRI1_MOUSE Protein KRI1 homolog OS=Mus musculus OX=10090 GN=Kri1 PE=1 SV=3
8	70967809	-	m5C_20735	12	8	11	7	0.675	0.028	0.039	9.05797e-06	NaN	2	Kxd1	-	- && sp|Q80XH1|KXDL1_MOUSE KxDL motif-containing protein 1 OS=Mus musculus OX=10090 GN=Kxd1 PE=1 SV=1
8	70967822	-	m5C_33766	12	8	13	9	0.679	0.009	0.012	4.92629e-06	NaN	2	Kxd1	-	- && sp|Q80XH1|KXDL1_MOUSE KxDL motif-containing protein 1 OS=Mus musculus OX=10090 GN=Kxd1 PE=1 SV=1
8	70967815	-	m5C_34295	11	8	11	8	0.717	0.039	0.067	1.07802e-07	NaN	3	Kxd1	-	- && sp|Q80XH1|KXDL1_MOUSE KxDL motif-containing protein 1 OS=Mus musculus OX=10090 GN=Kxd1 PE=1 SV=1
2	30079172	-	m5C_6023	30	17	26	15	0.593	0.064	0.112	0	NaN	3	Kyat1	-	- && sp|Q8BTY1|KAT1_MOUSE Kynurenine--oxoglutarate transaminase 1 OS=Mus musculus OX=10090 GN=Kyat1 PE=1 SV=1
2	30077152	-	m5C_12300	46	19	39	17	0.434	0.016	0.027	0	NaN	3	Kyat1	-	- && sp|Q8BTY1|KAT1_MOUSE Kynurenine--oxoglutarate transaminase 1 OS=Mus musculus OX=10090 GN=Kyat1 PE=1 SV=1
2	30077155	-	m5C_18120	39	12	35	11	0.336	0.044	0.089	3.22875e-12	NaN	4	Kyat1	-	- && sp|Q8BTY1|KAT1_MOUSE Kynurenine--oxoglutarate transaminase 1 OS=Mus musculus OX=10090 GN=Kyat1 PE=1 SV=1
2	30077153	-	m5C_21963	41	15	37	14	0.372	0.02	0.039	0	NaN	4	Kyat1	-	- && sp|Q8BTY1|KAT1_MOUSE Kynurenine--oxoglutarate transaminase 1 OS=Mus musculus OX=10090 GN=Kyat1 PE=1 SV=1
2	30077167	-	m5C_22328	54	17	42	13	0.335	0.042	0.059	2.82414e-10	NaN	2	Kyat1	-	- && sp|Q8BTY1|KAT1_MOUSE Kynurenine--oxoglutarate transaminase 1 OS=Mus musculus OX=10090 GN=Kyat1 PE=1 SV=1
2	30079166	-	m5C_30726	31	20	27	17	0.627	0.059	0.102	0	NaN	3	Kyat1	-	- && sp|Q8BTY1|KAT1_MOUSE Kynurenine--oxoglutarate transaminase 1 OS=Mus musculus OX=10090 GN=Kyat1 PE=1 SV=1
2	30077168	-	m5C_32694	51	17	40	13	0.347	0.029	0.041	1.2678e-10	NaN	2	Kyat1	-	- && sp|Q8BTY1|KAT1_MOUSE Kynurenine--oxoglutarate transaminase 1 OS=Mus musculus OX=10090 GN=Kyat1 PE=1 SV=1
10	26249854	-	m5C_16622	24	12	21	11	0.501	0.065	0.092	3.67266e-08	NaN	2	L3mbtl3	utr_5	- && sp|Q8BLB7|LMBL3_MOUSE Lethal(3)malignant brain tumor-like protein 3 OS=Mus musculus OX=10090 GN=L3mbtl3 PE=1 SV=1
10	26249866	-	m5C_23940	24	12	21	11	0.511	0.051	0.071	4.08758e-08	NaN	2	L3mbtl3	utr_5	- && sp|Q8BLB7|LMBL3_MOUSE Lethal(3)malignant brain tumor-like protein 3 OS=Mus musculus OX=10090 GN=L3mbtl3 PE=1 SV=1
10	26249869	-	m5C_28312	25	13	22	10	0.513	0.118	0.167	8.47316e-09	NaN	2	L3mbtl3	utr_5	- && sp|Q8BLB7|LMBL3_MOUSE Lethal(3)malignant brain tumor-like protein 3 OS=Mus musculus OX=10090 GN=L3mbtl3 PE=1 SV=1
10	26249853	-	m5C_33962	24	12	21	11	0.493	0.045	0.064	2.83925e-08	NaN	2	L3mbtl3	utr_5	- && sp|Q8BLB7|LMBL3_MOUSE Lethal(3)malignant brain tumor-like protein 3 OS=Mus musculus OX=10090 GN=L3mbtl3 PE=1 SV=1
10	26249864	-	m5C_45897	27	12	23	11	0.461	0.053	0.076	6.37158e-08	NaN	2	L3mbtl3	utr_5	- && sp|Q8BLB7|LMBL3_MOUSE Lethal(3)malignant brain tumor-like protein 3 OS=Mus musculus OX=10090 GN=L3mbtl3 PE=1 SV=1
10	26249865	-	m5C_46007	25	12	21	11	0.503	0.057	0.08	4.36702e-08	NaN	2	L3mbtl3	utr_5	- && sp|Q8BLB7|LMBL3_MOUSE Lethal(3)malignant brain tumor-like protein 3 OS=Mus musculus OX=10090 GN=L3mbtl3 PE=1 SV=1
11	57952174	+	m5C_21166	106	36	89	30	0.351	0.017	0.03	0	NaN	3	Larp1	utr_3	- && sp|Q6ZQ58|LARP1_MOUSE La-related protein 1 OS=Mus musculus OX=10090 GN=Larp1 PE=1 SV=3
11	57952173	+	m5C_26900	110	34	92	29	0.328	0.024	0.041	0	NaN	3	Larp1	utr_3	- && sp|Q6ZQ58|LARP1_MOUSE La-related protein 1 OS=Mus musculus OX=10090 GN=Larp1 PE=1 SV=3
13	9144101	+	m5C_4890	66	22	55	18	0.336	0.011	0.015	4.90719e-14	NaN	2	Larp4b	utr_5	- && sp|Q6A0A2|LAR4B_MOUSE La-related protein 4B OS=Mus musculus OX=10090 GN=Larp4b PE=1 SV=2
13	9144100	+	m5C_33631	69	25	57	21	0.368	0.028	0.039	6.66134e-16	NaN	2	Larp4b	utr_5	- && sp|Q6A0A2|LAR4B_MOUSE La-related protein 4B OS=Mus musculus OX=10090 GN=Larp4b PE=1 SV=2
13	9144097	+	m5C_34127	63	32	52	27	0.514	0.01	0.014	0	NaN	2	Larp4b	utr_5	- && sp|Q6A0A2|LAR4B_MOUSE La-related protein 4B OS=Mus musculus OX=10090 GN=Larp4b PE=1 SV=2
10	120814962	-	m5C_5812	16	8	13	7	0.522	0.034	0.048	1.61245e-05	NaN	2	Lemd3	CDS	- && sp|Q9WU40|MAN1_MOUSE Inner nuclear membrane protein Man1 OS=Mus musculus OX=10090 GN=Lemd3 PE=1 SV=2
10	120814936	-	m5C_33940	19	11	16	9	0.593	0.111	0.158	1.76642e-07	NaN	2	Lemd3	CDS	- && sp|Q9WU40|MAN1_MOUSE Inner nuclear membrane protein Man1 OS=Mus musculus OX=10090 GN=Lemd3 PE=1 SV=2
5	140600277	+	m5C_10411	24	16	20	13	0.649	0.021	0.03	1.51939e-11	NaN	2	Lfng	utr_3	- && sp|O09010|LFNG_MOUSE Beta-1,3-N-acetylglucosaminyltransferase lunatic fringe OS=Mus musculus OX=10090 GN=Lfng PE=1 SV=1
5	140600251	+	m5C_13312	21	13	18	12	0.636	0.081	0.114	1.32055e-09	NaN	2	Lfng	utr_3	- && sp|O09010|LFNG_MOUSE Beta-1,3-N-acetylglucosaminyltransferase lunatic fringe OS=Mus musculus OX=10090 GN=Lfng PE=1 SV=1
5	140600257	+	m5C_14767	21	14	17	11	0.664	0.023	0.032	4.7339e-10	NaN	2	Lfng	utr_3	- && sp|O09010|LFNG_MOUSE Beta-1,3-N-acetylglucosaminyltransferase lunatic fringe OS=Mus musculus OX=10090 GN=Lfng PE=1 SV=1
5	140600252	+	m5C_15547	22	14	18	12	0.646	0.074	0.104	5.114e-10	NaN	2	Lfng	utr_3	- && sp|O09010|LFNG_MOUSE Beta-1,3-N-acetylglucosaminyltransferase lunatic fringe OS=Mus musculus OX=10090 GN=Lfng PE=1 SV=1
18	32090246	+	m5C_3589	12	10	14	12	0.839	0.005	0.007	2.91038e-08	NaN	2	Lims2	-	- && sp|Q91XD2|LIMS2_MOUSE LIM and senescent cell antigen-like-containing domain protein 2 OS=Mus musculus OX=10090 GN=Lims2 PE=1 SV=1
18	32090243	+	m5C_9271	11	9	13	11	0.825	0.005	0.008	2.83132e-07	NaN	2	Lims2	-	- && sp|Q91XD2|LIMS2_MOUSE LIM and senescent cell antigen-like-containing domain protein 2 OS=Mus musculus OX=10090 GN=Lims2 PE=1 SV=1
18	32065620	+	m5C_9295	13	12	10	10	0.941	0.042	0.059	4.46899e-11	NaN	2	Lims2	-	- && sp|Q91XD2|LIMS2_MOUSE LIM and senescent cell antigen-like-containing domain protein 2 OS=Mus musculus OX=10090 GN=Lims2 PE=1 SV=1
18	32090242	+	m5C_14491	12	10	13	11	0.832	0.01	0.014	9.03153e-08	NaN	2	Lims2	-	- && sp|Q91XD2|LIMS2_MOUSE LIM and senescent cell antigen-like-containing domain protein 2 OS=Mus musculus OX=10090 GN=Lims2 PE=1 SV=1
18	32065619	+	m5C_26635	14	14	11	11	1	0	0	8.27116e-14	NaN	2	Lims2	-	- && sp|Q91XD2|LIMS2_MOUSE LIM and senescent cell antigen-like-containing domain protein 2 OS=Mus musculus OX=10090 GN=Lims2 PE=1 SV=1
18	32090249	+	m5C_29950	12	9	11	9	0.777	0.045	0.079	1.14037e-09	NaN	3	Lims2	-	- && sp|Q91XD2|LIMS2_MOUSE LIM and senescent cell antigen-like-containing domain protein 2 OS=Mus musculus OX=10090 GN=Lims2 PE=1 SV=1
5	100648427	-	m5C_8643	21	18	18	15	0.856	0.04	0.069	0	NaN	3	Lin54	-	- && sp|Q571G4|LIN54_MOUSE Protein lin-54 homolog OS=Mus musculus OX=10090 GN=Lin54 PE=2 SV=2
5	100648428	-	m5C_17329	22	18	19	16	0.861	0.039	0.068	0	NaN	3	Lin54	-	- && sp|Q571G4|LIN54_MOUSE Protein lin-54 homolog OS=Mus musculus OX=10090 GN=Lin54 PE=2 SV=2
5	100648431	-	m5C_18988	21	17	18	15	0.802	0.061	0.106	0	NaN	3	Lin54	-	- && sp|Q571G4|LIN54_MOUSE Protein lin-54 homolog OS=Mus musculus OX=10090 GN=Lin54 PE=2 SV=2
5	100648425	-	m5C_30697	22	18	19	16	0.869	0.073	0.127	0	NaN	3	Lin54	-	- && sp|Q571G4|LIN54_MOUSE Protein lin-54 homolog OS=Mus musculus OX=10090 GN=Lin54 PE=2 SV=2
5	100648424	-	m5C_35088	22	16	19	14	0.772	0.099	0.171	0	NaN	3	Lin54	-	- && sp|Q571G4|LIN54_MOUSE Protein lin-54 homolog OS=Mus musculus OX=10090 GN=Lin54 PE=2 SV=2
5	100648430	-	m5C_42091	22	18	19	15	0.789	0.056	0.097	0	NaN	3	Lin54	-	- && sp|Q571G4|LIN54_MOUSE Protein lin-54 homolog OS=Mus musculus OX=10090 GN=Lin54 PE=2 SV=2
3	96508682	+	m5C_10954	31	11	25	10	0.399	0.087	0.123	5.61218e-07	NaN	2	Lix1l	CDS	- && sp|Q8BQ89|LIX1L_MOUSE LIX1-like protein OS=Mus musculus OX=10090 GN=Lix1l PE=2 SV=2
5	29583214	-	m5C_19660	25	12	20	10	0.517	0.066	0.093	4.6874e-08	NaN	2	Lmbr1	utr_5	- && sp|Q9JIT0|LMBR1_MOUSE Limb region 1 protein OS=Mus musculus OX=10090 GN=Lmbr1 PE=2 SV=1
3	88389837	-	m5C_40810	33	10	26	8	0.316	0.034	0.048	1.14374e-05	NaN	2	Lmna	-	- && sp|P48678|LMNA_MOUSE Prelamin-A/C OS=Mus musculus OX=10090 GN=Lmna PE=1 SV=2
10	80754042	-	m5C_7388	22	8	16	7	0.528	0.192	0.272	2.23032e-05	NaN	2	Lmnb2	CDS	- && sp|P21619|LMNB2_MOUSE Lamin-B2 OS=Mus musculus OX=10090 GN=Lmnb2 PE=1 SV=2
10	80754043	-	m5C_30992	23	11	17	9	0.603	0.152	0.214	1.1236e-07	NaN	2	Lmnb2	CDS	- && sp|P21619|LMNB2_MOUSE Lamin-B2 OS=Mus musculus OX=10090 GN=Lmnb2 PE=1 SV=2
10	80754045	-	m5C_31665	21	11	15	9	0.669	0.163	0.231	4.89639e-08	NaN	2	Lmnb2	CDS	- && sp|P21619|LMNB2_MOUSE Lamin-B2 OS=Mus musculus OX=10090 GN=Lmnb2 PE=1 SV=2
5	144037275	+	m5C_10838	16	14	14	12	0.885	0.031	0.044	2.0437e-12	NaN	2	Lmtk2	utr_5	- && sp|Q3TYD6|LMTK2_MOUSE Serine/threonine-protein kinase LMTK2 OS=Mus musculus OX=10090 GN=Lmtk2 PE=1 SV=3
5	144037290	+	m5C_12761	22	13	19	11	0.616	0.036	0.051	2.37771e-09	NaN	2	Lmtk2	utr_5	- && sp|Q3TYD6|LMTK2_MOUSE Serine/threonine-protein kinase LMTK2 OS=Mus musculus OX=10090 GN=Lmtk2 PE=1 SV=3
5	144037278	+	m5C_15647	19	18	17	16	0.948	0.003	0.004	0	NaN	2	Lmtk2	utr_5	- && sp|Q3TYD6|LMTK2_MOUSE Serine/threonine-protein kinase LMTK2 OS=Mus musculus OX=10090 GN=Lmtk2 PE=1 SV=3
5	144037287	+	m5C_16604	21	12	18	9	0.568	0.094	0.132	3.95529e-08	NaN	2	Lmtk2	utr_5	- && sp|Q3TYD6|LMTK2_MOUSE Serine/threonine-protein kinase LMTK2 OS=Mus musculus OX=10090 GN=Lmtk2 PE=1 SV=3
5	144037272	+	m5C_25105	17	16	15	14	0.916	0.015	0.021	1.23235e-14	NaN	2	Lmtk2	utr_5	- && sp|Q3TYD6|LMTK2_MOUSE Serine/threonine-protein kinase LMTK2 OS=Mus musculus OX=10090 GN=Lmtk2 PE=1 SV=3
5	144037269	+	m5C_35090	15	11	12	9	0.768	0.013	0.018	1.22024e-08	NaN	2	Lmtk2	utr_5	- && sp|Q3TYD6|LMTK2_MOUSE Serine/threonine-protein kinase LMTK2 OS=Mus musculus OX=10090 GN=Lmtk2 PE=1 SV=3
17	17844952	-	m5C_39345	19	19	14	14	1	0	0	0	NaN	2	Lnpep	utr_5	- && sp|Q8C129|LCAP_MOUSE Leucyl-cystinyl aminopeptidase OS=Mus musculus OX=10090 GN=Lnpep PE=1 SV=1
5	74780773	-	m5C_6549	26	13	21	12	0.533	0.084	0.119	5.17949e-09	NaN	2	Lnx1	CDS	- && sp|O70263|LNX1_MOUSE E3 ubiquitin-protein ligase LNX OS=Mus musculus OX=10090 GN=Lnx1 PE=1 SV=1
5	74780787	-	m5C_7792	21	14	17	12	0.689	0.063	0.089	6.50384e-11	NaN	2	Lnx1	CDS	- && sp|O70263|LNX1_MOUSE E3 ubiquitin-protein ligase LNX OS=Mus musculus OX=10090 GN=Lnx1 PE=1 SV=1
5	74780770	-	m5C_26291	27	13	22	12	0.52	0.094	0.133	5.78569e-09	NaN	2	Lnx1	CDS	- && sp|O70263|LNX1_MOUSE E3 ubiquitin-protein ligase LNX OS=Mus musculus OX=10090 GN=Lnx1 PE=1 SV=1
5	74780788	-	m5C_28544	21	10	17	8	0.497	0.09	0.128	1.50984e-06	NaN	2	Lnx1	CDS	- && sp|O70263|LNX1_MOUSE E3 ubiquitin-protein ligase LNX OS=Mus musculus OX=10090 GN=Lnx1 PE=1 SV=1
5	74780774	-	m5C_35190	25	12	20	10	0.5	0	0	5.28633e-08	NaN	2	Lnx1	CDS	- && sp|O70263|LNX1_MOUSE E3 ubiquitin-protein ligase LNX OS=Mus musculus OX=10090 GN=Lnx1 PE=1 SV=1
5	74780775	-	m5C_39796	25	10	20	8	0.41	0.063	0.089	5.33598e-06	NaN	2	Lnx1	CDS	- && sp|O70263|LNX1_MOUSE E3 ubiquitin-protein ligase LNX OS=Mus musculus OX=10090 GN=Lnx1 PE=1 SV=1
8	36716191	-	m5C_789	25	10	23	10	0.45	0.073	0.126	6.89323e-09	NaN	3	Lonrf1	CDS	- && sp|D3YY23|LONF1_MOUSE LON peptidase N-terminal domain and RING finger protein 1 OS=Mus musculus OX=10090 GN=Lonrf1 PE=1 SV=2
8	36716189	-	m5C_32712	19	10	22	11	0.526	0	0	2.54998e-06	NaN	2	Lonrf1	CDS	- && sp|D3YY23|LONF1_MOUSE LON peptidase N-terminal domain and RING finger protein 1 OS=Mus musculus OX=10090 GN=Lonrf1 PE=1 SV=2
8	36716307	-	m5C_46365	16	11	13	9	0.692	0.117	0.165	4.8806e-08	NaN	2	Lonrf1	CDS	- && sp|D3YY23|LONF1_MOUSE LON peptidase N-terminal domain and RING finger protein 1 OS=Mus musculus OX=10090 GN=Lonrf1 PE=1 SV=2
6	94676732	-	m5C_20133	172	42	139	35	0.257	0.036	0.052	0	NaN	2	Lrig1	utr_5	- && sp|P70193|LRIG1_MOUSE Leucine-rich repeats and immunoglobulin-like domains protein 1 OS=Mus musculus OX=10090 GN=Lrig1 PE=1 SV=2
10	125844434	+	m5C_25130	48	16	44	14	0.33	0.011	0.019	2.15716e-13	NaN	3	Lrig3	CDS	- && sp|Q6P1C6|LRIG3_MOUSE Leucine-rich repeats and immunoglobulin-like domains protein 3 OS=Mus musculus OX=10090 GN=Lrig3 PE=1 SV=1
10	125844429	+	m5C_28276	46	18	42	16	0.392	0.056	0.096	0	NaN	3	Lrig3	CDS	- && sp|Q6P1C6|LRIG3_MOUSE Leucine-rich repeats and immunoglobulin-like domains protein 3 OS=Mus musculus OX=10090 GN=Lrig3 PE=1 SV=1
10	125844422	+	m5C_45810	46	20	38	17	0.449	0.018	0.026	2.14273e-13	NaN	2	Lrig3	CDS	- && sp|Q6P1C6|LRIG3_MOUSE Leucine-rich repeats and immunoglobulin-like domains protein 3 OS=Mus musculus OX=10090 GN=Lrig3 PE=1 SV=1
7	34914500	-	m5C_40161	77	26	64	22	0.354	0.017	0.03	0	NaN	3	Lrp3	utr_5	- && sp|O88204|LRP3_RAT Low-density lipoprotein receptor-related protein 3 OS=Rattus norvegicus OX=10116 GN=Lrp3 PE=1 SV=1
6	134431737	-	m5C_22870	31	11	27	10	0.404	0.056	0.097	4.0679e-09	NaN	3	Lrp6	CDS	- && sp|O88572|LRP6_MOUSE Low-density lipoprotein receptor-related protein 6 OS=Mus musculus OX=10090 GN=Lrp6 PE=1 SV=1
15	76598104	+	m5C_20993	29	11	24	9	0.407	0.111	0.157	4.60329e-07	NaN	2	Lrrc14	CDS	- && sp|Q8VC16|LRC14_MOUSE Leucine-rich repeat-containing protein 14 OS=Mus musculus OX=10090 GN=Lrrc14 PE=1 SV=1
7	65909254	-	m5C_31013	26	9	23	8	0.363	0.052	0.089	4.1693e-07	NaN	3	Lrrk1	utr_3	- && sp|Q3UHC2|LRRK1_MOUSE Leucine-rich repeat serine/threonine-protein kinase 1 OS=Mus musculus OX=10090 GN=Lrrk1 PE=1 SV=1
7	65909276	-	m5C_34585	20	12	18	11	0.629	0.08	0.138	2.42784e-12	NaN	3	Lrrk1	utr_3	- && sp|Q3UHC2|LRRK1_MOUSE Leucine-rich repeat serine/threonine-protein kinase 1 OS=Mus musculus OX=10090 GN=Lrrk1 PE=1 SV=1
14	56005454	+	m5C_5590	21	11	18	10	0.601	0.181	0.256	4.79784e-08	NaN	2	Ltb4r1	CDS	- && sp|O88855|LT4R1_MOUSE Leukotriene B4 receptor 1 OS=Mus musculus OX=10090 GN=Ltb4r PE=2 SV=1
14	56005439	+	m5C_8998	15	10	13	10	0.773	0.119	0.207	3.8149e-11	NaN	3	Ltb4r1	CDS	- && sp|O88855|LT4R1_MOUSE Leukotriene B4 receptor 1 OS=Mus musculus OX=10090 GN=Ltb4r PE=2 SV=1
14	56005436	+	m5C_12315	16	10	13	10	0.788	0.134	0.233	2.55349e-11	NaN	3	Ltb4r1	CDS	- && sp|O88855|LT4R1_MOUSE Leukotriene B4 receptor 1 OS=Mus musculus OX=10090 GN=Ltb4r PE=2 SV=1
14	56005435	+	m5C_17710	19	14	15	11	0.79	0.078	0.11	1.05656e-10	NaN	2	Ltb4r1	CDS	- && sp|O88855|LT4R1_MOUSE Leukotriene B4 receptor 1 OS=Mus musculus OX=10090 GN=Ltb4r PE=2 SV=1
14	56005451	+	m5C_25409	21	17	18	14	0.825	0.023	0.032	2.33147e-14	NaN	2	Ltb4r1	CDS	- && sp|O88855|LT4R1_MOUSE Leukotriene B4 receptor 1 OS=Mus musculus OX=10090 GN=Ltb4r PE=2 SV=1
14	56005450	+	m5C_26740	21	16	17	13	0.785	0.051	0.072	1.49969e-12	NaN	2	Ltb4r1	CDS	- && sp|O88855|LT4R1_MOUSE Leukotriene B4 receptor 1 OS=Mus musculus OX=10090 GN=Ltb4r PE=2 SV=1
14	56005440	+	m5C_34593	17	12	15	12	0.803	0.108	0.187	7.83818e-14	NaN	3	Ltb4r1	CDS	- && sp|O88855|LT4R1_MOUSE Leukotriene B4 receptor 1 OS=Mus musculus OX=10090 GN=Ltb4r PE=2 SV=1
6	38543472	+	m5C_1909	23	9	18	7	0.478	0.151	0.213	1.44592e-05	NaN	2	Luc7l2	-	- && sp|Q7TNC4|LC7L2_MOUSE Putative RNA-binding protein Luc7-like 2 OS=Mus musculus OX=10090 GN=Luc7l2 PE=1 SV=1
6	38543466	+	m5C_8955	29	9	22	7	0.362	0.097	0.138	1.78038e-05	NaN	2	Luc7l2	-	- && sp|Q7TNC4|LC7L2_MOUSE Putative RNA-binding protein Luc7-like 2 OS=Mus musculus OX=10090 GN=Luc7l2 PE=1 SV=1
6	38543469	+	m5C_14677	24	10	18	8	0.474	0.1	0.141	4.3305e-06	NaN	2	Luc7l2	-	- && sp|Q7TNC4|LC7L2_MOUSE Putative RNA-binding protein Luc7-like 2 OS=Mus musculus OX=10090 GN=Luc7l2 PE=1 SV=1
6	38543473	+	m5C_29166	20	8	15	7	0.518	0.147	0.208	2.74713e-05	NaN	2	Luc7l2	-	- && sp|Q7TNC4|LC7L2_MOUSE Putative RNA-binding protein Luc7-like 2 OS=Mus musculus OX=10090 GN=Luc7l2 PE=1 SV=1
6	38543475	+	m5C_41591	18	8	13	7	0.573	0.161	0.227	1.77443e-05	NaN	2	Luc7l2	-	- && sp|Q7TNC4|LC7L2_MOUSE Putative RNA-binding protein Luc7-like 2 OS=Mus musculus OX=10090 GN=Luc7l2 PE=1 SV=1
11	94212678	-	m5C_9796	24	10	21	9	0.445	0.052	0.089	2.26279e-08	NaN	3	Luc7l3	utr_5	- && sp|Q5SUF2|LC7L3_MOUSE Luc7-like protein 3 OS=Mus musculus OX=10090 GN=Luc7l3 PE=1 SV=1
11	94212681	-	m5C_26482	25	9	19	7	0.423	0.077	0.11	1.2703e-05	NaN	2	Luc7l3	utr_5	- && sp|Q5SUF2|LC7L3_MOUSE Luc7-like protein 3 OS=Mus musculus OX=10090 GN=Luc7l3 PE=1 SV=1
4	135696089	-	m5C_20670	68	26	54	19	0.363	0.061	0.086	0	NaN	2	Lypla2	utr_3	- && sp|Q9WTL7|LYPA2_MOUSE Acyl-protein thioesterase 2 OS=Mus musculus OX=10090 GN=Lypla2 PE=1 SV=1
4	135696090	-	m5C_42209	67	29	53	21	0.403	0.089	0.126	0	NaN	2	Lypla2	utr_3	- && sp|Q9WTL7|LYPA2_MOUSE Acyl-protein thioesterase 2 OS=Mus musculus OX=10090 GN=Lypla2 PE=1 SV=1
12	102710166	+	m5C_3537	11	9	9	7	0.822	0.067	0.095	1.92778e-07	NaN	2	Lyset	utr_5	- && sp|Q8BH26|TM251_MOUSE Transmembrane protein 251 OS=Mus musculus OX=10090 GN=Tmem251 PE=2 SV=1
12	102710160	+	m5C_3895	12	8	10	7	0.716	0.072	0.101	5.76592e-06	NaN	2	Lyset	utr_5	- && sp|Q8BH26|TM251_MOUSE Transmembrane protein 251 OS=Mus musculus OX=10090 GN=Tmem251 PE=2 SV=1
12	102710164	+	m5C_12833	12	10	10	9	0.85	0.106	0.15	1.87418e-09	NaN	2	Lyset	utr_5	- && sp|Q8BH26|TM251_MOUSE Transmembrane protein 251 OS=Mus musculus OX=10090 GN=Tmem251 PE=2 SV=1
12	102710165	+	m5C_13147	11	10	9	9	0.916	0.059	0.084	4.46122e-09	NaN	2	Lyset	utr_5	- && sp|Q8BH26|TM251_MOUSE Transmembrane protein 251 OS=Mus musculus OX=10090 GN=Tmem251 PE=2 SV=1
12	102710218	+	m5C_16151	18	8	14	7	0.503	0.079	0.112	3.40275e-05	NaN	2	Lyset	utr_5	- && sp|Q8BH26|TM251_MOUSE Transmembrane protein 251 OS=Mus musculus OX=10090 GN=Tmem251 PE=2 SV=1
12	102710217	+	m5C_23280	17	8	13	7	0.522	0.066	0.093	1.60013e-05	NaN	2	Lyset	utr_5	- && sp|Q8BH26|TM251_MOUSE Transmembrane protein 251 OS=Mus musculus OX=10090 GN=Tmem251 PE=2 SV=1
16	17343814	+	m5C_8686	61	13	47	10	0.218	0.009	0.013	1.40812e-07	NaN	2	Lztr1	utr_3	- && sp|Q9CQ33|LZTR1_MOUSE Leucine-zipper-like transcriptional regulator 1 OS=Mus musculus OX=10090 GN=Lztr1 PE=1 SV=2
19	45014544	+	m5C_2335	52	14	41	12	0.306	0.075	0.106	2.8744e-08	NaN	2	Lzts2	CDS	- && sp|Q91YU6|LZTS2_MOUSE Leucine zipper putative tumor suppressor 2 OS=Mus musculus OX=10090 GN=Lzts2 PE=1 SV=3
19	45014614	+	m5C_5509	14	8	12	7	0.628	0.07	0.099	1.42151e-05	NaN	2	Lzts2	CDS	- && sp|Q91YU6|LZTS2_MOUSE Leucine zipper putative tumor suppressor 2 OS=Mus musculus OX=10090 GN=Lzts2 PE=1 SV=3
[truncated: 1,726 more rows]
