# Supplementary material for: Comprehensive Analysis of Differentially Expressed Profiles of mRNA 5-Methylcytosine Modification in Metabolic Dysfunction-Associated Steatotic Liver Disease
Source: Curr Issues Mol Biol. 2025 Apr 26;47(5):305. doi: 10.3390/cimb47050305 (PMC12110074; doi:10.3390/cimb47050305)
Supplement: Supplementary file 1 [file cimb-47-00305-s001.zip › Supplementary Table S4.xlsx]

## Sheet: Sheet1
#SeqID	refPos	refStrand	Name	p-value	adjusted p-val	avg/cov A	avg/C_count A	norm(avg/cov) A	norm(avg/C_count) A	avg/methRate A	sem/methRate A	stdev/methRate A	comb/p-value_mState A	comb/p-value_mRate A	rep A	avg/cov B	avg/C_count B	norm(avg/cov) B	norm(avg/C_count) B	avg/methRate B	sem/methRate B	stdev/methRate B	comb/p-value_mState B	comb/p-value_mRate B	rep B	log2(mRate-FC)	gene	gene_region	description
19	7516421	+	m5C_41630	1.3783e-05	4.32003e-05	19	15	19	15	0.787	0.013	0.022	0	NaN	3	50	11	59	13	0.22	0	0	0.000527484	NaN	1	1.839	Atl3	utr_3	- && sp|Q91YH5|ATLA3_MOUSE Atlastin-3 OS=Mus musculus OX=10090 GN=Atl3 PE=1 SV=1
10	76896699	-	m5C_20253	0.00323109	0.00571127	11	10	11	10	0.909	0	0	1.70108e-05	NaN	1	31	9	34	9	0.293	0.011	0.015	5.29266e-05	NaN	2	1.633	Col18a1	-	- && sp|P39061|COIA1_MOUSE Collagen alpha-1(XVIII) chain OS=Mus musculus OX=10090 GN=Col18a1 PE=1 SV=4
19	7516425	+	m5C_34711	0.00711925	0.0109959	18	13	19	14	0.757	0.088	0.125	1.46926e-10	NaN	2	49	12	58	14	0.245	0	0	0.00022716	NaN	1	1.628	Atl3	utr_3	- && sp|Q91YH5|ATLA3_MOUSE Atlastin-3 OS=Mus musculus OX=10090 GN=Atl3 PE=1 SV=1
11	118302035	-	m5C_33687	0.00167696	0.0032974	18	14	16	13	0.831	0.065	0.092	9.25726e-12	NaN	2	33	9	39	10	0.273	0	0	0.00208391	NaN	1	1.606	Cant1	CDS	- && sp|Q8VCF1|CANT1_MOUSE Soluble calcium-activated nucleotidase 1 OS=Mus musculus OX=10090 GN=Cant1 PE=2 SV=1
19	7516426	+	m5C_38383	0.00450957	0.00756977	18	11	19	11	0.613	0.009	0.013	1.1196e-07	NaN	2	48	10	57	11	0.208	0	0	0.00115971	NaN	1	1.559	Atl3	utr_3	- && sp|Q91YH5|ATLA3_MOUSE Atlastin-3 OS=Mus musculus OX=10090 GN=Atl3 PE=1 SV=1
10	75773545	+	m5C_39088	0.0159225	0.020843	22	12	18	10	0.557	0.004	0.005	2.96283e-08	NaN	2	53	11	63	13	0.208	0	0	0.000548384	NaN	1	1.421	Chchd10	utr_3	- && sp|Q8WYQ3|CHC10_HUMAN Coiled-coil-helix-coiled-coil-helix domain-containing protein 10, mitochondrial OS=Homo sapiens OX=9606 GN=CHCHD10 PE=1 SV=1
11	118302029	-	m5C_18920	0.0123558	0.0171514	18	15	16	13	0.863	0.097	0.137	2.97762e-13	NaN	2	30	10	35	11	0.333	0	0	0.000797013	NaN	1	1.374	Cant1	CDS	- && sp|Q8VCF1|CANT1_MOUSE Soluble calcium-activated nucleotidase 1 OS=Mus musculus OX=10090 GN=Cant1 PE=2 SV=1
2	144112449	-	m5C_34253	0.0144248	0.0193158	12	11	10	9	0.916	0.059	0.084	1.23069e-09	NaN	2	31	11	35	12	0.355	0	0	0.000333178	NaN	1	1.368	Snx5	-	- && sp|Q9D8U8|SNX5_MOUSE Sorting nexin-5 OS=Mus musculus OX=10090 GN=Snx5 PE=1 SV=1
19	38111275	-	m5C_30949	0.000563895	0.00127143	11	10	11	9	0.916	0.059	0.084	4.46122e-09	NaN	2	47	17	55	20	0.362	0	0	2.60362e-06	NaN	1	1.339	Rbp4	-	- && sp|Q00724|RET4_MOUSE Retinol-binding protein 4 OS=Mus musculus OX=10090 GN=Rbp4 PE=1 SV=2
10	30076483	-	m5C_43401	0.00466941	0.00779095	30	23	37	28	0.767	0	0	1.74109e-10	NaN	1	37	11	40	12	0.306	0.048	0.069	1.27719e-06	NaN	2	1.326	Cenpw	utr_5	- && sp|Q3URR0|CENPW_MOUSE Centromere protein W OS=Mus musculus OX=10090 GN=Cenpw PE=3 SV=1
2	25070993	+	m5C_23915	0.0116066	0.016321	11	10	9	8	0.873	0.019	0.027	5.01197e-08	NaN	2	30	11	32	11	0.367	0	0	0.000318805	NaN	1	1.25	Nrarp	utr_5	- && sp|Q7Z6K4|NRARP_HUMAN Notch-regulated ankyrin repeat-containing protein OS=Homo sapiens OX=9606 GN=NRARP PE=1 SV=1
2	30169450	+	m5C_39975	0.000868934	0.00186618	17	12	13	10	0.791	0.147	0.209	5.87794e-10	NaN	2	27	9	32	10	0.333	0	0	0.00176265	NaN	1	1.248	Gm28035","Phyhd1	-	- && sp|Q80WG5|LRC8A_MOUSE Volume-regulated anion channel subunit LRRC8A OS=Mus musculus OX=10090 GN=Lrrc8a PE=1 SV=1;- && sp|Q9DB26|PHYD1_MOUSE Phytanoyl-CoA dioxygenase domain-containing protein 1 OS=Mus musculus OX=10090 GN=Phyhd1 PE=1 SV=2
16	94171704	-	m5C_5536	0.00407488	0.00694685	21	14	23	15	0.657	0.014	0.021	4.79242e-10	NaN	2	32	9	34	9	0.281	0	0	0.00203691	NaN	1	1.225	Pigp	-	- && sp|Q9JHG1|PIGP_MOUSE Phosphatidylinositol N-acetylglucosaminyltransferase subunit P OS=Mus musculus OX=10090 GN=Pigp PE=2 SV=1
2	25070965	+	m5C_8773	0.00138892	0.00280321	10	9	9	8	0.85	0.106	0.15	1.7161e-07	NaN	2	32	12	34	12	0.375	0	0	0.000137502	NaN	1	1.181	Nrarp	utr_5	- && sp|Q7Z6K4|NRARP_HUMAN Notch-regulated ankyrin repeat-containing protein OS=Homo sapiens OX=9606 GN=NRARP PE=1 SV=1
10	125844430	+	m5C_4812	0.0038349	0.00659577	52	28	44	24	0.549	0.009	0.013	0	NaN	2	45	11	51	12	0.244	0	0	0.000487954	NaN	1	1.17	Lrig3	CDS	- && sp|Q6P1C6|LRIG3_MOUSE Leucine-rich repeats and immunoglobulin-like domains protein 3 OS=Mus musculus OX=10090 GN=Lrig3 PE=1 SV=1
5	115135962	+	m5C_15628	0.0200021	0.0248856	27	14	33	16	0.543	0.058	0.081	9.11702e-10	NaN	2	37	9	40	9	0.243	0	0	0.00225116	NaN	1	1.16	Hnf1aos1	-	- && -
14	66391352	-	m5C_2263	0.044398	0.0456838	21	15	17	12	0.728	0.029	0.041	7.43028e-12	NaN	2	33	11	39	13	0.333	0	0	0.000360376	NaN	1	1.128	Ptk2b	utr_3	- && sp|Q9QVP9|FAK2_MOUSE Protein-tyrosine kinase 2-beta OS=Mus musculus OX=10090 GN=Ptk2b PE=1 SV=2
2	143830622	-	m5C_17000	0.000162153	0.000419921	25	17	29	20	0.699	0.023	0.032	3.72258e-13	NaN	2	31	10	34	11	0.32	0.017	0.024	1.01866e-05	NaN	2	1.127	Rrbp1	CDS	- && sp|Q99PL5|RRBP1_MOUSE Ribosome-binding protein 1 OS=Mus musculus OX=10090 GN=Rrbp1 PE=1 SV=2
10	125844432	+	m5C_37927	0.00133875	0.00271504	47	22	42	20	0.456	0.063	0.109	0	NaN	3	43	9	48	10	0.209	0	0	0.0024526	NaN	1	1.126	Lrig3	CDS	- && sp|Q6P1C6|LRIG3_MOUSE Leucine-rich repeats and immunoglobulin-like domains protein 3 OS=Mus musculus OX=10090 GN=Lrig3 PE=1 SV=1
15	89199380	-	m5C_27424	0.0154383	0.0203836	30	15	37	18	0.5	0	0	5.83213e-06	NaN	1	54	12	60	14	0.232	0.004	0.005	2.54128e-07	NaN	2	1.108	Sbf1	utr_5	- && sp|Q6ZPE2|MTMR5_MOUSE Myotubularin-related protein 5 OS=Mus musculus OX=10090 GN=Sbf1 PE=1 SV=2
8	36716181	-	m5C_24193	0.0432806	0.044894	24	14	22	14	0.624	0.114	0.197	4.08562e-14	NaN	3	42	12	46	13	0.292	0.039	0.055	2.74271e-07	NaN	2	1.096	Lonrf1	CDS	- && sp|D3YY23|LONF1_MOUSE LON peptidase N-terminal domain and RING finger protein 1 OS=Mus musculus OX=10090 GN=Lonrf1 PE=1 SV=2
15	6512679	+	m5C_12224	0.0218488	0.0266251	22	18	25	20	0.822	0.059	0.102	0	NaN	3	248	96	294	114	0.387	0	0	0	NaN	1	1.087	C9	CDS	- && sp|P06683|CO9_MOUSE Complement component C9 OS=Mus musculus OX=10090 GN=C9 PE=1 SV=2
10	76896698	-	m5C_4009	0.00737961	0.0113281	12	11	13	11	0.917	0	0	9.61483e-06	NaN	1	30	13	33	14	0.435	0.036	0.05	1.70031e-08	NaN	2	1.076	Col18a1	-	- && sp|P39061|COIA1_MOUSE Collagen alpha-1(XVIII) chain OS=Mus musculus OX=10090 GN=Col18a1 PE=1 SV=4
11	5142027	-	m5C_36368	0.0107106	0.0152787	20	12	18	11	0.619	0.045	0.063	1.14391e-08	NaN	2	34	10	36	10	0.294	0	0	0.000901992	NaN	1	1.074	Kremen1	utr_3	- && sp|Q99N43|KREM1_MOUSE Kremen protein 1 OS=Mus musculus OX=10090 GN=Kremen1 PE=1 SV=2
7	122569246	+	m5C_4275	0.0352526	0.038471	14	10	15	10	0.714	0	0	0.000152555	NaN	1	25	8	28	9	0.342	0.024	0.034	8.38233e-05	NaN	2	1.062	Rbbp6	-	- && sp|P97868|RBBP6_MOUSE E3 ubiquitin-protein ligase RBBP6 OS=Mus musculus OX=10090 GN=Rbbp6 PE=1 SV=5
4	137918006	+	m5C_33154	0.0360765	0.0391414	32	13	23	10	0.512	0.109	0.155	8.15321e-09	NaN	2	38	9	43	10	0.247	0.016	0.023	3.19893e-05	NaN	2	1.052	Eif4g3	CDS	- && sp|Q80XI3|IF4G3_MOUSE Eukaryotic translation initiation factor 4 gamma 3 OS=Mus musculus OX=10090 GN=Eif4g3 PE=1 SV=2
19	4876463	-	m5C_40535	0.00102152	0.00215115	37	16	29	14	0.501	0.144	0.203	2.71905e-11	NaN	2	33	8	35	8	0.242	0	0	0.00241734	NaN	1	1.05	Ccs	-	- && sp|Q9WU84|CCS_MOUSE Copper chaperone for superoxide dismutase OS=Mus musculus OX=10090 GN=Ccs PE=1 SV=1
15	6512677	+	m5C_27570	0.0140472	0.0189338	23	18	26	21	0.804	0.055	0.095	0	NaN	3	243	95	288	112	0.391	0	0	0	NaN	1	1.04	C9	CDS	- && sp|P06683|CO9_MOUSE Complement component C9 OS=Mus musculus OX=10090 GN=C9 PE=1 SV=2
1	72203277	-	m5C_31009	0.00167273	0.00329097	45	23	49	25	0.511	0	0	5.22503e-09	NaN	1	83	20	94	23	0.25	0.015	0.021	3.50653e-12	NaN	2	1.031	Mreg	CDS	- && sp|Q6NVG5|MREG_MOUSE Melanoregulin OS=Mus musculus OX=10090 GN=Mreg PE=1 SV=1
18	60881551	-	m5C_38131	0.0258028	0.0302448	16	11	12	9	0.742	0.065	0.091	1.89612e-08	NaN	2	22	8	23	8	0.364	0	0	0.00360848	NaN	1	1.027	Ndst1	-	- && sp|Q3UHN9|NDST1_MOUSE Bifunctional heparan sulfate N-deacetylase/N-sulfotransferase 1 OS=Mus musculus OX=10090 GN=Ndst1 PE=1 SV=2
11	95955874	-	m5C_16504	8.80673e-05	0.000241076	33	19	30	17	0.581	0.033	0.058	0	NaN	3	32	9	37	10	0.286	0.035	0.06	8.1434e-07	NaN	3	1.023	Ube2z	CDS	- && sp|Q3UE37|UBE2Z_MOUSE Ubiquitin-conjugating enzyme E2 Z OS=Mus musculus OX=10090 GN=Ube2z PE=1 SV=2
15	102008933	+	m5C_9479	0.00755115	0.0115345	19	10	17	9	0.562	0.044	0.062	4.24624e-07	NaN	2	32	8	36	9	0.277	0.04	0.057	0.000117281	NaN	2	1.021	Tns2	-	- && sp|Q8CGB6|TNS2_MOUSE Tensin-2 OS=Mus musculus OX=10090 GN=Tns2 PE=1 SV=1
9	20694783	-	m5C_42543	0.022881	0.0275625	13	12	14	13	0.923	0	0	2.69215e-06	NaN	1	23	10	25	11	0.457	0.015	0.021	1.93298e-06	NaN	2	1.014	Col5a3	CDS	- && sp|P25940|CO5A3_HUMAN Collagen alpha-3(V) chain OS=Homo sapiens OX=9606 GN=COL5A3 PE=1 SV=3
9	20694784	-	m5C_11674	0.0383331	0.0410133	14	12	15	13	0.857	0	0	5.98256e-06	NaN	1	24	10	27	11	0.426	0.025	0.036	2.33115e-06	NaN	2	1.008	Col5a3	CDS	- && sp|P25940|CO5A3_HUMAN Collagen alpha-3(V) chain OS=Homo sapiens OX=9606 GN=COL5A3 PE=1 SV=3
X	100336771	+	m5C_28896	0.0150454	0.0199827	20	13	17	12	0.669	0.041	0.058	9.48225e-10	NaN	2	27	9	32	10	0.333	0	0	0.00176265	NaN	1	1.006	Med12	CDS	- && sp|A2AGH6|MED12_MOUSE Mediator of RNA polymerase II transcription subunit 12 OS=Mus musculus OX=10090 GN=Med12 PE=1 SV=1
2	154249654	-	m5C_26617	0.00976656	0.0141963	36	14	41	16	0.516	0.185	0.262	9.54618e-10	NaN	2	55	14	60	15	0.257	0.018	0.025	1.04975e-08	NaN	2	1.006	Snta1	CDS	- && sp|Q61234|SNTA1_MOUSE Alpha-1-syntrophin OS=Mus musculus OX=10090 GN=Snta1 PE=1 SV=1
16	10241605	+	m5C_28358	0.00021795	0.000549316	42	15	32	11	0.379	0.036	0.05	2.12715e-09	NaN	2	22	17	25	19	0.758	0.005	0.008	3.00648e-13	NaN	2	-1	Nubp1	-	- && sp|Q9R060|NUBP1_MOUSE Cytosolic Fe-S cluster assembly factor NUBP1 OS=Mus musculus OX=10090 GN=Nubp1 PE=1 SV=1
7	12769228	-	m5C_8994	5.185e-06	1.71298e-05	51	16	44	13	0.316	0.007	0.012	1.48326e-13	NaN	3	32	20	37	23	0.632	0.027	0.054	0	NaN	4	-1	Ube2m	utr_3	- && sp|A3KN22|UBC12_BOVIN NEDD8-conjugating enzyme Ubc12 OS=Bos taurus OX=9913 GN=UBE2M PE=2 SV=1
7	127190482	+	m5C_18432	0.00780707	0.0118567	26	9	23	7	0.367	0.064	0.091	4.01049e-06	NaN	2	11	8	12	9	0.734	0.047	0.067	7.4762e-06	NaN	2	-1	Rnf40	-	- && sp|Q3U319|BRE1B_MOUSE E3 ubiquitin-protein ligase BRE1B OS=Mus musculus OX=10090 GN=Rnf40 PE=1 SV=2
7	141068780	+	m5C_38477	0.0273136	0.0315758	16	8	13	6	0.5	0	0	7.80056e-05	NaN	2	10	10	12	12	1	0	0	1.08251e-05	NaN	1	-1	Tspan4	-	- && sp|Q9DCK3|TSN4_MOUSE Tetraspanin-4 OS=Mus musculus OX=10090 GN=Tspan4 PE=1 SV=1
4	116321076	-	m5C_27089	0.00591431	0.00942398	55	14	59	15	0.263	0.005	0.008	2.08899e-08	NaN	2	33	15	37	17	0.526	0.165	0.234	6.18228e-11	NaN	2	-1	Mast2	CDS	- && sp|Q60592|MAST2_MOUSE Microtubule-associated serine/threonine-protein kinase 2 OS=Mus musculus OX=10090 GN=Mast2 PE=1 SV=1
18	84103601	-	m5C_24530	0.00054447	0.00123169	79	26	67	21	0.314	0.049	0.085	0	NaN	3	15	9	18	11	0.629	0.111	0.158	1.56281e-06	NaN	2	-1.002	Tshz1	utr_5	- && sp|Q5DTH5|TSH1_MOUSE Teashirt homolog 1 OS=Mus musculus OX=10090 GN=Tshz1 PE=1 SV=2
8	95117674	+	m5C_4416	0.00989611	0.0143501	49	14	53	15	0.286	0	0	4.13921e-05	NaN	1	25	13	28	15	0.573	0.067	0.116	9.69225e-13	NaN	3	-1.003	Herpud1	-	- && sp|Q9JJK5|HERP1_MOUSE Homocysteine-responsive endoplasmic reticulum-resident ubiquitin-like domain member 1 protein OS=Mus musculus OX=10090 GN=Herpud1 PE=1 SV=1
19	4356152	-	m5C_1747	0.0348817	0.0381839	38	15	32	13	0.408	0.009	0.013	1.11083e-09	NaN	2	11	9	13	10	0.818	0	0	0.000221141	NaN	1	-1.004	Grk2	-	- && sp|Q99MK8|ARBK1_MOUSE Beta-adrenergic receptor kinase 1 OS=Mus musculus OX=10090 GN=Grk2 PE=1 SV=2
3	104127320	-	m5C_18746	0.00224128	0.00420259	48	17	40	13	0.346	0.021	0.029	1.98176e-10	NaN	2	36	25	38	27	0.694	0	0	7.87192e-11	NaN	1	-1.004	Magi3	utr_5	- && sp|Q9EQJ9|MAGI3_MOUSE Membrane-associated guanylate kinase, WW and PDZ domain-containing protein 3 OS=Mus musculus OX=10090 GN=Magi3 PE=1 SV=2
6	113054663	+	m5C_1813	7.20944e-05	0.000200559	56	18	49	16	0.332	0.038	0.065	4.44089e-16	NaN	3	35	23	39	26	0.666	0.017	0.023	0	NaN	2	-1.004	Setd5	utr_5	- && sp|Q5XJV7|SETD5_MOUSE Histone-lysine N-methyltransferase SETD5 OS=Mus musculus OX=10090 GN=Setd5 PE=1 SV=2
9	106076323	-	m5C_27332	0.00949965	0.013885	77	21	70	19	0.277	0.015	0.025	0	NaN	3	36	20	38	21	0.556	0	0	4.6838e-08	NaN	1	-1.005	Ppm1m	CDS	- && sp|Q8BU27|PPM1M_MOUSE Protein phosphatase 1M OS=Mus musculus OX=10090 GN=Ppm1m PE=2 SV=2
11	3598790	-	m5C_23788	0.0216424	0.0264427	51	12	44	11	0.256	0.018	0.031	9.06424e-10	NaN	3	21	10	24	11	0.514	0.06	0.085	1.32571e-06	NaN	2	-1.006	Tug1	-	- && -
4	49548671	-	m5C_9591	0.00531537	0.00864811	36	9	23	5	0.25	0	0	0.0011061	NaN	1	58	30	66	34	0.502	0.02	0.034	0	NaN	3	-1.006	Aldob	-	- && sp|Q91Y97|ALDOB_MOUSE Fructose-bisphosphate aldolase B OS=Mus musculus OX=10090 GN=Aldob PE=1 SV=3
9	57584487	-	m5C_9507	0.00623102	0.00982949	48	17	45	16	0.384	0.083	0.145	4.88498e-15	NaN	3	11	8	12	9	0.772	0.032	0.045	3.71831e-06	NaN	2	-1.007	Cyp1a2	utr_3	- && sp|P00186|CP1A2_MOUSE Cytochrome P450 1A2 OS=Mus musculus OX=10090 GN=Cyp1a2 PE=1 SV=1
4	46452376	+	m5C_5440	0.00865933	0.012888	23	9	21	9	0.423	0.053	0.093	9.81013e-08	NaN	3	10	8	11	9	0.85	0.035	0.05	1.47007e-06	NaN	2	-1.007	Anp32b	-	- && sp|Q9EST5|AN32B_MOUSE Acidic leucine-rich nuclear phosphoprotein 32 family member B OS=Mus musculus OX=10090 GN=Anp32b PE=1 SV=1
7	128125659	+	m5C_15166	0.011923	0.0166861	66	19	72	20	0.287	0.006	0.009	2.09211e-11	NaN	2	26	15	28	16	0.577	0	0	3.44811e-06	NaN	1	-1.008	Bag3	CDS	- && sp|Q9JLV1|BAG3_MOUSE BAG family molecular chaperone regulator 3 OS=Mus musculus OX=10090 GN=Bag3 PE=1 SV=2
X	9139192	+	m5C_28202	0.036858	0.0398126	36	15	29	12	0.414	0.005	0.008	2.22975e-09	NaN	2	12	10	12	10	0.833	0	0	6.73038e-05	NaN	1	-1.009	Xk	utr_5	- && sp|Q9QXY7|XK_MOUSE Membrane transport protein XK OS=Mus musculus OX=10090 GN=Xk PE=1 SV=1
15	98556131	-	m5C_27567	1.60898e-07	6.07391e-07	167	40	128	31	0.251	0.018	0.026	0	NaN	2	55	28	65	33	0.505	0.054	0.076	0	NaN	2	-1.009	Ddx23	-	- && sp|Q9BUQ8|DDX23_HUMAN Probable ATP-dependent RNA helicase DDX23 OS=Homo sapiens OX=9606 GN=DDX23 PE=1 SV=3
7	5083277	+	m5C_31777	8.32795e-05	0.000228946	56	13	50	11	0.235	0.023	0.041	5.22887e-10	NaN	3	26	13	30	14	0.474	0.041	0.072	8.43869e-12	NaN	3	-1.012	Epn1	utr_5	- && sp|Q80VP1|EPN1_MOUSE Epsin-1 OS=Mus musculus OX=10090 GN=Epn1 PE=1 SV=3
7	127316433	+	m5C_12194	0.0374384	0.0403249	49	11	40	9	0.223	0.002	0.003	4.4203e-06	NaN	2	26	11	29	12	0.45	0.05	0.086	4.76706e-09	NaN	3	-1.013	Ctf1	CDS	- && sp|Q60753|CTF1_MOUSE Cardiotrophin-1 OS=Mus musculus OX=10090 GN=Ctf1 PE=2 SV=1
15	31367565	-	m5C_34503	0.000284505	0.000693566	56	19	49	15	0.353	0.09	0.127	4.96025e-12	NaN	2	17	12	20	14	0.713	0.046	0.066	1.7006e-09	NaN	2	-1.014	Ankrd33b	utr_5	- && sp|Q3U0L2|AN33B_MOUSE Ankyrin repeat domain-containing protein 33B OS=Mus musculus OX=10090 GN=Ankrd33b PE=1 SV=1
10	95776779	+	m5C_27981	0.00523942	0.00855437	34	13	37	14	0.382	0	0	5.91662e-05	NaN	1	28	21	31	24	0.772	0.028	0.04	0	NaN	2	-1.015	Eea1	utr_5	- && sp|Q8BL66|EEA1_MOUSE Early endosome antigen 1 OS=Mus musculus OX=10090 GN=Eea1 PE=1 SV=2
9	106076312	-	m5C_29424	5.22867e-05	0.000149175	95	22	86	20	0.235	0.016	0.027	0	NaN	3	26	12	29	14	0.475	0.046	0.08	1.00089e-10	NaN	3	-1.015	Ppm1m	CDS	- && sp|Q8BU27|PPM1M_MOUSE Protein phosphatase 1M OS=Mus musculus OX=10090 GN=Ppm1m PE=2 SV=2
12	44315988	+	m5C_1063	0.0164972	0.021453	22	8	23	8	0.364	0	0	0.00360848	NaN	1	15	10	17	12	0.736	0.116	0.165	1.25831e-07	NaN	2	-1.016	Pnpla8	utr_5	- && sp|Q8K1N1|PLPL8_MOUSE Calcium-independent phospholipase A2-gamma OS=Mus musculus OX=10090 GN=Pnpla8 PE=1 SV=1
14	70526700	-	m5C_44540	0.0172733	0.0222593	42	13	36	11	0.318	0.011	0.016	5.79377e-08	NaN	2	24	12	28	14	0.643	0.252	0.357	3.02061e-10	NaN	2	-1.016	Ppp3cc	-	- && sp|P48455|PP2BC_MOUSE Serine/threonine-protein phosphatase 2B catalytic subunit gamma isoform OS=Mus musculus OX=10090 GN=Ppp3cc PE=1 SV=1
4	133066410	-	m5C_44622	0.0124847	0.017293	47	13	51	14	0.288	0.027	0.038	7.13458e-08	NaN	2	24	14	25	15	0.583	0	0	8.13258e-06	NaN	1	-1.017	Wdtc1	utr_5	- && sp|Q80ZK9|WDTC1_MOUSE WD and tetratricopeptide repeats protein 1 OS=Mus musculus OX=10090 GN=Wdtc1 PE=1 SV=1
8	86567386	-	m5C_12613	0.00208306	0.00395724	175	35	190	38	0.2	0	0	8.79652e-12	NaN	1	91	36	102	40	0.405	0.024	0.034	0	NaN	2	-1.018	Itfg1	-	- && sp|Q99KW9|TIP_MOUSE T-cell immunomodulatory protein OS=Mus musculus OX=10090 GN=Itfg1 PE=1 SV=2
9	44710550	-	m5C_44760	0.00518126	0.00848099	71	19	67	18	0.296	0.032	0.065	0	NaN	4	15	9	16	9	0.6	0	0	0.00069965	NaN	1	-1.019	Tmem25	-	- && sp|Q9DCF1|TMM25_MOUSE Transmembrane protein 25 OS=Mus musculus OX=10090 GN=Tmem25 PE=1 SV=1
4	148543219	+	m5C_34536	0.0210532	0.0258984	26	9	28	9	0.346	0	0	0.00169855	NaN	1	23	16	25	17	0.701	0.009	0.013	7.35856e-12	NaN	2	-1.019	Mtor	CDS	- && sp|Q9JLN9|MTOR_MOUSE Serine/threonine-protein kinase mTOR OS=Mus musculus OX=10090 GN=Mtor PE=1 SV=2
5	124387758	-	m5C_10658	0.00191274	0.00369104	55	14	43	11	0.274	0.022	0.032	1.05205e-08	NaN	2	24	14	27	15	0.556	0.04	0.056	4.3906e-10	NaN	2	-1.021	Pitpnm2	utr_5	- && sp|Q6ZPQ6|PITM2_MOUSE Membrane-associated phosphatidylinositol transfer protein 2 OS=Mus musculus OX=10090 GN=Pitpnm2 PE=1 SV=2
17	35782743	+	m5C_25414	0.0434368	0.0449969	73	15	46	9	0.205	0	0	2.74224e-05	NaN	1	26	11	30	12	0.416	0.017	0.023	1.20407e-06	NaN	2	-1.021	H2-Q10	-	- && sp|P01898|HA10_MOUSE H-2 class I histocompatibility antigen, Q10 alpha chain OS=Mus musculus OX=10090 GN=H2-Q10 PE=1 SV=3
5	112517864	+	m5C_38845	0.018361	0.0232868	77	28	65	25	0.375	0.044	0.062	0	NaN	2	21	16	22	17	0.762	0	0	2.44418e-07	NaN	1	-1.023	Hps4	CDS	- && sp|Q99KG7|HPS4_MOUSE Hermansky-Pudlak syndrome 4 protein homolog OS=Mus musculus OX=10090 GN=Hps4 PE=1 SV=2
3	96154280	+	m5C_27877	0.00528292	0.00860758	79	20	63	15	0.243	0.023	0.032	6.69598e-12	NaN	2	18	9	21	10	0.494	0.066	0.094	1.44248e-05	NaN	2	-1.024	Gm20634","H3c14	CDS	- && sp|P84227|H32_BOVIN Histone H3.2 OS=Bos taurus OX=9913 PE=1 SV=2;- && sp|P84227|H32_BOVIN Histone H3.2 OS=Bos taurus OX=9913 PE=1 SV=2
3	88235687	+	m5C_29147	0.0147711	0.0197025	56	20	61	21	0.357	0	0	1.20404e-07	NaN	1	36	27	42	31	0.726	0.032	0.045	0	NaN	2	-1.024	Glmp	-	- && sp|Q9JHJ3|GLMP_MOUSE Glycosylated lysosomal membrane protein OS=Mus musculus OX=10090 GN=Glmp PE=1 SV=1
5	8472588	-	m5C_37206	0.000577255	0.0012987	33	11	21	7	0.333	0	0	0.000360376	NaN	1	23	16	26	17	0.677	0.11	0.155	2.74092e-12	NaN	2	-1.024	Dbf4	-	- && sp|Q9QZ41|DBF4A_MOUSE Protein DBF4 homolog A OS=Mus musculus OX=10090 GN=Dbf4 PE=1 SV=1
17	63806295	-	m5C_5369	0.00256897	0.00470367	47	14	30	8	0.298	0	0	3.9207e-05	NaN	1	20	10	22	11	0.606	0.161	0.227	3.82581e-07	NaN	2	-1.024	Fbxl17	CDS	- && sp|Q9QZN1|FXL17_MOUSE F-box/LRR-repeat protein 17 OS=Mus musculus OX=10090 GN=Fbxl17 PE=1 SV=3
14	75256654	+	m5C_40114	0.0494496	0.049571	32	9	40	11	0.281	0	0	0.00203691	NaN	1	16	9	19	11	0.572	0.028	0.039	3.79061e-06	NaN	2	-1.025	Rubcnl	-	- && sp|Q3TD16|PACER_MOUSE Protein associated with UVRAG as autophagy enhancer OS=Mus musculus OX=10090 GN=Rubcnl PE=1 SV=2
2	179618003	-	m5C_41280	0.0174209	0.0223877	64	18	54	16	0.313	0.057	0.098	1.33227e-15	NaN	3	20	12	21	13	0.637	0.021	0.03	6.76773e-09	NaN	2	-1.025	Taf4	CDS	- && sp|O00268|TAF4_HUMAN Transcription initiation factor TFIID subunit 4 OS=Homo sapiens OX=9606 GN=TAF4 PE=1 SV=2
5	137784145	-	m5C_36432	0.0157095	0.0206378	33	12	28	10	0.359	0.011	0.016	4.02317e-07	NaN	2	26	19	28	20	0.731	0	0	1.72288e-08	NaN	1	-1.026	Mepce	CDS	- && sp|Q8K3A9|MEPCE_MOUSE 7SK snRNA methylphosphate capping enzyme OS=Mus musculus OX=10090 GN=Mepce PE=1 SV=2
7	44514416	-	m5C_17020	0.000354314	0.000841567	57	12	62	13	0.208	0.002	0.003	6.04603e-07	NaN	2	36	15	41	17	0.424	0.043	0.074	9.32587e-14	NaN	3	-1.027	Ptov1	-	- && sp|Q91VU8|PTOV1_MOUSE Prostate tumor-overexpressed gene 1 protein homolog OS=Mus musculus OX=10090 GN=Ptov1 PE=1 SV=1
18	42652473	+	m5C_12764	0.00697331	0.0108095	28	10	17	6	0.357	0	0	0.000737107	NaN	1	14	10	16	11	0.728	0.091	0.129	8.49345e-08	NaN	2	-1.028	Tcerg1	CDS	- && sp|Q8CGF7|TCRG1_MOUSE Transcription elongation regulator 1 OS=Mus musculus OX=10090 GN=Tcerg1 PE=1 SV=2
1	87781071	+	m5C_30214	0.00011168	0.000298784	36	12	32	10	0.343	0.017	0.03	7.21014e-10	NaN	3	21	14	24	15	0.7	0.095	0.165	2.4869e-14	NaN	3	-1.029	Dgkd	CDS	- && sp|E9PUQ8|DGKD_MOUSE Diacylglycerol kinase delta OS=Mus musculus OX=10090 GN=Dgkd PE=1 SV=1
11	119099875	-	m5C_30805	0.0422549	0.0441062	60	12	38	7	0.2	0	0	0.000265461	NaN	1	33	13	36	15	0.408	0.001	0.002	2.57385e-08	NaN	2	-1.029	Tbc1d16	CDS	- && sp|Q8TBP0|TBC16_HUMAN TBC1 domain family member 16 OS=Homo sapiens OX=9606 GN=TBC1D16 PE=2 SV=1
14	52246089	-	m5C_31187	0.0044586	0.00749401	43	16	37	13	0.392	0.069	0.119	6.4837e-14	NaN	3	10	8	10	8	0.8	0	0	0.000714456	NaN	1	-1.029	Zfp219	CDS	- && sp|Q6IQX8|ZN219_MOUSE Zinc finger protein 219 OS=Mus musculus OX=10090 GN=Znf219 PE=1 SV=1
16	90841026	-	m5C_41117	0.000318696	0.000766004	104	24	79	18	0.235	0	0.001	1.13243e-14	NaN	2	31	15	34	16	0.48	0.006	0.009	1.0304e-09	NaN	2	-1.03	Paxbp1	CDS	- && sp|P58501|PAXB1_MOUSE PAX3- and PAX7-binding protein 1 OS=Mus musculus OX=10090 GN=Paxbp1 PE=1 SV=3
7	90092318	+	m5C_37478	7.80941e-05	0.000215846	90	26	80	23	0.29	0.03	0.051	0	NaN	3	39	20	43	22	0.592	0.135	0.192	2.90878e-14	NaN	2	-1.03	Crebzf	CDS	- && sp|Q91ZR3|ZHANG_MOUSE CREB/ATF bZIP transcription factor OS=Mus musculus OX=10090 GN=Crebzf PE=1 SV=2
2	27354063	-	m5C_41103	1.58086e-05	4.92335e-05	59	19	52	17	0.342	0.039	0.077	0	NaN	4	21	15	24	17	0.699	0.045	0.063	3.85141e-11	NaN	2	-1.031	Brd3	CDS	- && sp|Q8K2F0|BRD3_MOUSE Bromodomain-containing protein 3 OS=Mus musculus OX=10090 GN=Brd3 PE=1 SV=2
17	83523027	+	m5C_42734	2.14287e-06	7.35639e-06	88	25	77	21	0.304	0.038	0.075	0	NaN	4	28	17	32	20	0.621	0.085	0.12	1.0334e-12	NaN	2	-1.031	Pkdcc	CDS	- && sp|Q5RJI4|PKDCC_MOUSE Extracellular tyrosine-protein kinase PKDCC OS=Mus musculus OX=10090 GN=Pkdcc PE=1 SV=2
9	106763237	-	m5C_38658	0.00152895	0.00304486	62	15	68	16	0.247	0.007	0.011	5.52632e-09	NaN	2	28	14	31	15	0.505	0.013	0.019	4.43945e-09	NaN	2	-1.032	Manf","Rbm15b	CDS	- && sp|P0C5H9|MANF_RAT Mesencephalic astrocyte-derived neurotrophic factor OS=Rattus norvegicus OX=10116 GN=Manf PE=1 SV=1;- && sp|Q6PHZ5|RB15B_MOUSE Putative RNA-binding protein 15B OS=Mus musculus OX=10090 GN=Rbm15b PE=1 SV=2
7	90092316	+	m5C_33226	9.29644e-05	0.000253333	103	28	83	22	0.269	0.006	0.009	0	NaN	2	39	20	43	22	0.55	0.042	0.059	4.9627e-14	NaN	2	-1.032	Crebzf	CDS	- && sp|Q91ZR3|ZHANG_MOUSE CREB/ATF bZIP transcription factor OS=Mus musculus OX=10090 GN=Crebzf PE=1 SV=2
8	95117673	+	m5C_27352	0.0160353	0.0209522	50	14	54	15	0.28	0	0	4.2449e-05	NaN	1	24	13	27	15	0.573	0.051	0.088	1.50469e-12	NaN	3	-1.033	Herpud1	-	- && sp|Q9JJK5|HERP1_MOUSE Homocysteine-responsive endoplasmic reticulum-resident ubiquitin-like domain member 1 protein OS=Mus musculus OX=10090 GN=Herpud1 PE=1 SV=1
3	89008357	-	m5C_9292	0.0258271	0.0302593	118	25	75	16	0.212	0	0	1.4384e-08	NaN	1	49	21	54	23	0.434	0.021	0.029	4.61853e-14	NaN	2	-1.034	Fdps	-	- && sp|P14324|FPPS_HUMAN Farnesyl pyrophosphate synthase OS=Homo sapiens OX=9606 GN=FDPS PE=1 SV=4
4	48125018	+	m5C_41149	0.00329818	0.00581685	24	9	20	8	0.399	0.021	0.029	7.24195e-06	NaN	2	11	9	12	10	0.817	0.012	0.016	8.58341e-07	NaN	2	-1.034	Stx17	-	- && sp|Q9D0I4|STX17_MOUSE Syntaxin-17 OS=Mus musculus OX=10090 GN=Stx17 PE=1 SV=1
8	26009395	+	m5C_5537	0.00103181	0.00216881	62	21	51	17	0.346	0.028	0.04	2.37366e-13	NaN	2	14	10	15	11	0.709	0.029	0.041	2.0983e-07	NaN	2	-1.035	Fgfr1	utr_5	- && sp|P16092|FGFR1_MOUSE Fibroblast growth factor receptor 1 OS=Mus musculus OX=10090 GN=Fgfr1 PE=1 SV=2
7	35475553	-	m5C_45400	0.0383331	0.0410133	25	10	27	11	0.418	0.031	0.044	2.44292e-06	NaN	2	14	12	15	12	0.857	0	0	5.98256e-06	NaN	1	-1.036	Zfp507	CDS	- && sp|Q6ZPY5|ZN507_MOUSE Zinc finger protein 507 OS=Mus musculus OX=10090 GN=Znf507 PE=2 SV=2
11	60307600	-	m5C_22115	0.0092036	0.0135352	70	15	76	16	0.214	0.001	0.002	1.53752e-08	NaN	2	48	21	55	23	0.439	0.084	0.146	0	NaN	3	-1.037	Atpaf2	CDS	- && sp|Q91YY4|ATPF2_MOUSE ATP synthase mitochondrial F1 complex assembly factor 2 OS=Mus musculus OX=10090 GN=Atpaf2 PE=1 SV=1
4	139376267	+	m5C_4074	0	0	1091	242	973	219	0.23	0.017	0.03	0	NaN	3	1070	509	1225	579	0.472	0.035	0.07	0	NaN	4	-1.037	Aldh4a1","Gm21969	-	- && sp|Q8CHT0|AL4A1_MOUSE Delta-1-pyrroline-5-carboxylate dehydrogenase, mitochondrial OS=Mus musculus OX=10090 GN=Aldh4a1 PE=1 SV=3;- && sp|Q8CHT0|AL4A1_MOUSE Delta-1-pyrroline-5-carboxylate dehydrogenase, mitochondrial OS=Mus musculus OX=10090 GN=Aldh4a1 PE=1 SV=3
10	108168661	+	m5C_43887	2.30186e-07	8.58852e-07	51	15	48	14	0.299	0.019	0.039	2.22045e-16	NaN	4	28	16	32	18	0.614	0.147	0.295	0	NaN	4	-1.038	Pawr	utr_5	- && sp|Q925B0|PAWR_MOUSE PRKC apoptosis WT1 regulator protein OS=Mus musculus OX=10090 GN=Pawr PE=1 SV=2
5	28623535	+	m5C_4147	0.000132793	0.000350248	44	11	42	11	0.265	0.044	0.075	1.20347e-08	NaN	3	31	16	34	17	0.544	0.124	0.176	4.22976e-11	NaN	2	-1.038	Rbm33	utr_3	- && sp|Q9CXK9|RBM33_MOUSE RNA-binding protein 33 OS=Mus musculus OX=10090 GN=Rbm33 PE=1 SV=2
11	4431305	-	m5C_41588	0.0330274	0.0366186	58	13	37	8	0.224	0	0	0.000114698	NaN	1	25	10	29	12	0.46	0.049	0.097	2.16621e-11	NaN	4	-1.038	Mtmr3	utr_3	- && sp|Q8K296|MTMR3_MOUSE Myotubularin-related protein 3 OS=Mus musculus OX=10090 GN=Mtmr3 PE=1 SV=2
8	124230464	+	m5C_11304	0.000125059	0.000331611	81	21	69	17	0.254	0.015	0.026	0	NaN	3	50	26	55	28	0.522	0.022	0.031	0	NaN	2	-1.039	Afg3l1	utr_3	- && sp|Q920A7|AFG31_MOUSE AFG3-like protein 1 OS=Mus musculus OX=10090 GN=Afg3l1 PE=1 SV=2
9	107927432	+	m5C_36331	4.06781e-06	1.35964e-05	91	26	81	24	0.302	0.054	0.093	0	NaN	3	21	13	24	14	0.621	0.04	0.069	2.41462e-12	NaN	3	-1.04	Gmppb	CDS	- && sp|Q8BTZ7|GMPPB_MOUSE Mannose-1-phosphate guanyltransferase beta OS=Mus musculus OX=10090 GN=Gmppb PE=1 SV=1
2	27354060	-	m5C_26307	6.19808e-08	2.39616e-07	60	21	53	19	0.357	0.054	0.107	0	NaN	4	19	14	21	16	0.734	0.011	0.019	1.04361e-14	NaN	3	-1.04	Brd3	CDS	- && sp|Q8K2F0|BRD3_MOUSE Bromodomain-containing protein 3 OS=Mus musculus OX=10090 GN=Brd3 PE=1 SV=2
17	83523010	+	m5C_37803	0.0291822	0.0332494	156	39	100	25	0.25	0	0	2.4003e-13	NaN	1	25	12	28	14	0.514	0.086	0.148	1.55442e-11	NaN	3	-1.04	Pkdcc	CDS	- && sp|Q5RJI4|PKDCC_MOUSE Extracellular tyrosine-protein kinase PKDCC OS=Mus musculus OX=10090 GN=Pkdcc PE=1 SV=2
3	52176635	+	m5C_9422	0.0033323	0.00586424	72	19	58	15	0.259	0.016	0.023	2.63197e-11	NaN	2	32	17	37	19	0.533	0.029	0.05	4.44089e-16	NaN	3	-1.041	Foxo1	CDS	- && sp|Q9R1E0|FOXO1_MOUSE Forkhead box protein O1 OS=Mus musculus OX=10090 GN=Foxo1 PE=1 SV=2
2	179617994	-	m5C_32861	0.00616961	0.00974458	60	19	52	17	0.348	0.063	0.108	0	NaN	3	19	13	20	14	0.716	0.107	0.151	9.83945e-10	NaN	2	-1.041	Taf4	CDS	- && sp|O00268|TAF4_HUMAN Transcription initiation factor TFIID subunit 4 OS=Homo sapiens OX=9606 GN=TAF4 PE=1 SV=2
7	45236688	+	m5C_18333	0.0379997	0.0407627	21	10	17	8	0.486	0.072	0.101	3.2725e-06	NaN	2	12	12	14	14	1	0	0	7.39602e-07	NaN	1	-1.041	Bcat2	-	- && sp|O35855|BCAT2_MOUSE Branched-chain-amino-acid aminotransferase, mitochondrial OS=Mus musculus OX=10090 GN=Bcat2 PE=1 SV=2
4	155942892	+	m5C_45237	0.00305459	0.00545186	91	18	105	21	0.204	0.001	0.001	1.0967e-10	NaN	2	69	29	83	34	0.42	0	0	8.75486e-11	NaN	1	-1.042	Dvl1	-	- && sp|P51141|DVL1_MOUSE Segment polarity protein dishevelled homolog DVL-1 OS=Mus musculus OX=10090 GN=Dvl1 PE=1 SV=2
10	118704651	-	m5C_8048	0.00110433	0.00230285	35	14	27	11	0.402	0.005	0.006	6.62461e-09	NaN	2	11	9	13	10	0.83	0.056	0.08	1.14366e-07	NaN	2	-1.046	Dyrk2	CDS	- && sp|Q5U4C9|DYRK2_MOUSE Dual specificity tyrosine-phosphorylation-regulated kinase 2 OS=Mus musculus OX=10090 GN=Dyrk2 PE=2 SV=1
17	32536233	-	m5C_19667	8.10713e-05	0.000223294	33	16	26	12	0.452	0.05	0.071	1.79892e-10	NaN	2	14	13	16	15	0.933	0.047	0.067	1.38822e-12	NaN	2	-1.046	Akap8	CDS	- && sp|Q9DBR0|AKAP8_MOUSE A-kinase anchor protein 8 OS=Mus musculus OX=10090 GN=Akap8 PE=1 SV=1
9	107927430	+	m5C_35358	1.09233e-05	3.46925e-05	93	27	83	25	0.3	0.04	0.069	0	NaN	3	22	13	25	14	0.62	0.049	0.085	2.85594e-12	NaN	3	-1.047	Gmppb	CDS	- && sp|Q8BTZ7|GMPPB_MOUSE Mannose-1-phosphate guanyltransferase beta OS=Mus musculus OX=10090 GN=Gmppb PE=1 SV=1
3	35986702	-	m5C_1685	0.00704253	0.0109003	42	18	26	11	0.429	0	0	7.43863e-07	NaN	1	20	17	22	19	0.887	0.08	0.113	2.10942e-14	NaN	2	-1.048	Dcun1d1	-	- && sp|Q9QZ73|DCNL1_MOUSE DCN1-like protein 1 OS=Mus musculus OX=10090 GN=Dcun1d1 PE=2 SV=1
17	87135111	+	m5C_46233	0.0386506	0.0412842	88	21	70	17	0.25	0.014	0.02	4.24327e-13	NaN	2	29	15	31	16	0.517	0	0	5.21357e-06	NaN	1	-1.048	Epas1	CDS	- && sp|P97481|EPAS1_MOUSE Endothelial PAS domain-containing protein 1 OS=Mus musculus OX=10090 GN=Epas1 PE=1 SV=2
5	28522349	+	m5C_5377	0.0123068	0.0170904	88	23	75	21	0.269	0.028	0.048	0	NaN	3	61	34	66	36	0.557	0	0	1.75193e-13	NaN	1	-1.05	Rbm33	utr_5	- && sp|Q9CXK9|RBM33_MOUSE RNA-binding protein 33 OS=Mus musculus OX=10090 GN=Rbm33 PE=1 SV=2
4	47474037	-	m5C_39559	0.0311035	0.0349503	53	14	57	15	0.267	0.047	0.067	3.6596e-08	NaN	2	26	13	29	15	0.553	0.108	0.188	5.05929e-13	NaN	3	-1.05	Alg2	CDS	- && sp|Q9DBE8|ALG2_MOUSE Alpha-1,3/1,6-mannosyltransferase ALG2 OS=Mus musculus OX=10090 GN=Alg2 PE=1 SV=2
7	127209687	-	m5C_11694	0.0207025	0.0255773	21	8	19	7	0.402	0.03	0.042	6.25623e-05	NaN	2	12	10	14	12	0.833	0	0	6.73038e-05	NaN	1	-1.051	Zfp629	CDS	- && sp|Q6A085|ZN629_MOUSE Zinc finger protein 629 OS=Mus musculus OX=10090 GN=Znf629 PE=2 SV=2
11	120080558	-	m5C_40215	0.00346073	0.00604951	77	19	49	12	0.247	0	0	1.07567e-06	NaN	1	21	10	23	11	0.512	0.085	0.12	9.78009e-07	NaN	2	-1.052	Reno1	-	- && -
3	108191660	+	m5C_9706	0.0468157	0.0475944	69	26	55	22	0.413	0.069	0.098	0	NaN	2	14	12	15	12	0.857	0	0	5.98256e-06	NaN	1	-1.053	Sort1	CDS	- && sp|Q6PHU5|SORT_MOUSE Sortilin OS=Mus musculus OX=10090 GN=Sort1 PE=1 SV=1
12	111504995	+	m5C_12293	0.00608469	0.00963268	30	10	27	9	0.35	0.025	0.036	4.18652e-06	NaN	2	22	16	23	17	0.727	0	0	3.58101e-07	NaN	1	-1.055	Eif5	-	- && sp|P59325|IF5_MOUSE Eukaryotic translation initiation factor 5 OS=Mus musculus OX=10090 GN=Eif5 PE=1 SV=1
3	52176638	+	m5C_40584	0.0165827	0.021537	92	20	59	12	0.217	0	0	5.9929e-07	NaN	1	41	18	46	21	0.451	0.008	0.012	5.2125e-12	NaN	2	-1.055	Foxo1	CDS	- && sp|Q9R1E0|FOXO1_MOUSE Forkhead box protein O1 OS=Mus musculus OX=10090 GN=Foxo1 PE=1 SV=2
9	44710546	-	m5C_11116	0.0132181	0.0180748	78	21	74	21	0.294	0.03	0.06	0	NaN	4	18	11	19	11	0.611	0	0	0.000105938	NaN	1	-1.055	Tmem25	-	- && sp|Q9DCF1|TMM25_MOUSE Transmembrane protein 25 OS=Mus musculus OX=10090 GN=Tmem25 PE=1 SV=1
7	5016004	-	m5C_38573	0.032813	0.0364439	33	11	35	11	0.333	0	0	0.000360376	NaN	1	14	10	16	11	0.692	0.006	0.008	5.67403e-07	NaN	2	-1.055	Fiz1	utr_5	- && sp|Q9WTJ4|FIZ1_MOUSE Flt3-interacting zinc finger protein 1 OS=Mus musculus OX=10090 GN=Fiz1 PE=1 SV=1
19	6366943	+	m5C_18412	0.00420846	0.00713312	21	9	13	5	0.429	0	0	0.000659196	NaN	1	13	11	14	12	0.892	0.068	0.136	0	NaN	4	-1.056	Cdc42bpg	CDS	- && sp|Q80UW5|MRCKG_MOUSE Serine/threonine-protein kinase MRCK gamma OS=Mus musculus OX=10090 GN=Cdc42bpg PE=1 SV=2
10	108168665	+	m5C_32955	0.00255731	0.00468817	61	16	49	12	0.262	0.001	0.001	2.33365e-09	NaN	2	28	12	31	14	0.545	0.187	0.324	2.91434e-13	NaN	3	-1.057	Pawr	utr_5	- && sp|Q925B0|PAWR_MOUSE PRKC apoptosis WT1 regulator protein OS=Mus musculus OX=10090 GN=Pawr PE=1 SV=2
3	88235680	+	m5C_35529	2.47814e-06	8.45368e-06	75	23	62	19	0.315	0.009	0.013	7.99361e-15	NaN	2	37	24	43	28	0.657	0.007	0.011	0	NaN	2	-1.061	Glmp	-	- && sp|Q9JHJ3|GLMP_MOUSE Glycosylated lysosomal membrane protein OS=Mus musculus OX=10090 GN=Glmp PE=1 SV=1
5	121850319	+	m5C_23021	0.000161376	0.000418542	112	27	122	29	0.244	0.017	0.025	2.22045e-16	NaN	2	57	29	61	31	0.509	0	0	2.94438e-11	NaN	1	-1.061	Atxn2	-	- && sp|O70305|ATX2_MOUSE Ataxin-2 OS=Mus musculus OX=10090 GN=Atxn2 PE=1 SV=1
2	20973672	-	m5C_32867	0.0427534	0.0444909	40	10	36	9	0.256	0.027	0.046	2.48751e-07	NaN	3	23	10	25	11	0.534	0.179	0.253	1.20764e-06	NaN	2	-1.061	Arhgap21	utr_5	- && sp|Q6DFV3|RHG21_MOUSE Rho GTPase-activating protein 21 OS=Mus musculus OX=10090 GN=Arhgap21 PE=1 SV=1
11	105946408	+	m5C_36361	6.73546e-05	0.000188446	60	17	56	16	0.287	0.015	0.027	2.13163e-14	NaN	3	31	18	34	20	0.599	0.016	0.023	4.78284e-13	NaN	2	-1.062	Dcaf7	utr_3	- && sp|P61962|DCAF7_HUMAN DDB1- and CUL4-associated factor 7 OS=Homo sapiens OX=9606 GN=DCAF7 PE=1 SV=1
5	121991466	+	m5C_7299	0.0123092	0.0170914	33	12	28	10	0.375	0.02	0.034	1.09589e-09	NaN	3	23	18	27	21	0.783	0	0	2.38734e-08	NaN	1	-1.062	Pheta1	utr_3	- && sp|Q8BH49|SESQ1_MOUSE Sesquipedalian-1 OS=Mus musculus OX=10090 GN=Pheta1 PE=2 SV=1
2	27354085	-	m5C_7128	0.0461666	0.0470837	72	20	61	17	0.283	0.012	0.021	0	NaN	3	22	13	26	15	0.591	0	0	1.91627e-05	NaN	1	-1.062	Brd3	CDS	- && sp|Q8K2F0|BRD3_MOUSE Bromodomain-containing protein 3 OS=Mus musculus OX=10090 GN=Brd3 PE=1 SV=2
12	104929580	-	m5C_39666	0.00544889	0.0088248	31	11	28	11	0.415	0.097	0.167	8.64726e-10	NaN	3	15	13	17	14	0.867	0	0	1.75351e-06	NaN	1	-1.063	Syne3	CDS	- && sp|Q4FZC9|SYNE3_MOUSE Nesprin-3 OS=Mus musculus OX=10090 GN=Syne3 PE=1 SV=1
5	134205543	-	m5C_790	1.07146e-07	4.10209e-07	89	26	76	22	0.276	0.031	0.054	0	NaN	3	48	27	54	30	0.577	0.042	0.073	0	NaN	3	-1.064	Rcc1l	CDS	- && sp|Q9CYF5|RCC1L_MOUSE RCC1-like G exchanging factor-like protein OS=Mus musculus OX=10090 GN=Rcc1l PE=1 SV=1
14	77274032	-	m5C_12484	0.00472886	0.00787223	37	8	31	7	0.231	0.008	0.011	7.54914e-05	NaN	2	29	14	33	15	0.483	0	0	5.42046e-09	NaN	2	-1.064	Lacc1	utr_5	- && sp|Q8BZT9|LACC1_MOUSE Purine nucleoside phosphorylase LACC1 OS=Mus musculus OX=10090 GN=Lacc1 PE=1 SV=1
7	128125658	+	m5C_10180	0.0181587	0.0230988	69	16	75	17	0.231	0.004	0.006	3.14738e-09	NaN	2	29	14	31	15	0.483	0	0	1.52932e-05	NaN	1	-1.064	Bag3	CDS	- && sp|Q9JLV1|BAG3_MOUSE BAG family molecular chaperone regulator 3 OS=Mus musculus OX=10090 GN=Bag3 PE=1 SV=2
4	147950149	-	m5C_17388	0.00449663	0.00755052	58	17	47	13	0.28	0.037	0.053	3.40682e-10	NaN	2	29	17	31	18	0.586	0	0	5.25399e-07	NaN	1	-1.065	Miip	-	- && sp|A2A7Y5|MIIP_MOUSE Migration and invasion-inhibitory protein OS=Mus musculus OX=10090 GN=Miip PE=2 SV=1
12	80156713	-	m5C_46493	0.000146473	0.000383473	35	12	30	10	0.385	0.07	0.121	4.46665e-10	NaN	3	31	25	33	27	0.806	0	0	9.98979e-12	NaN	1	-1.066	Zfp36l1	CDS	- && sp|P23950|TISB_MOUSE mRNA decay activator protein ZFP36L1 OS=Mus musculus OX=10090 GN=Zfp36l1 PE=1 SV=1
3	104127318	-	m5C_45505	0.00312489	0.00555801	45	15	38	12	0.339	0.01	0.014	2.26541e-09	NaN	2	31	22	33	23	0.71	0	0	1.175e-09	NaN	1	-1.067	Magi3	utr_5	- && sp|Q9EQJ9|MAGI3_MOUSE Membrane-associated guanylate kinase, WW and PDZ domain-containing protein 3 OS=Mus musculus OX=10090 GN=Magi3 PE=1 SV=2
3	104127319	-	m5C_7537	6.56821e-05	0.000183967	46	15	38	12	0.329	0.021	0.029	2.37404e-09	NaN	2	23	17	26	18	0.69	0.053	0.075	4.50084e-13	NaN	2	-1.069	Magi3	utr_5	- && sp|Q9EQJ9|MAGI3_MOUSE Membrane-associated guanylate kinase, WW and PDZ domain-containing protein 3 OS=Mus musculus OX=10090 GN=Magi3 PE=1 SV=2
4	147950151	-	m5C_16326	0.00139362	0.00281188	54	17	44	12	0.296	0.058	0.083	2.28917e-10	NaN	2	29	18	31	19	0.621	0	0	1.53775e-07	NaN	1	-1.069	Miip	-	- && sp|A2A7Y5|MIIP_MOUSE Migration and invasion-inhibitory protein OS=Mus musculus OX=10090 GN=Miip PE=2 SV=1
19	6116697	-	m5C_3882	7.44183e-07	2.66991e-06	23	9	20	9	0.442	0.069	0.119	3.98257e-08	NaN	3	14	13	16	15	0.93	0.057	0.099	0	NaN	3	-1.073	Tm7sf2	-	- && sp|Q71KT5|ERG24_MOUSE Delta(14)-sterol reductase TM7SF2 OS=Mus musculus OX=10090 GN=Tm7sf2 PE=1 SV=2
11	62418328	-	m5C_33299	4.40784e-07	1.61296e-06	134	28	109	23	0.212	0.002	0.003	0	NaN	2	59	26	67	30	0.446	0.029	0.05	0	NaN	3	-1.073	Cenpv	CDS	- && sp|Q9CXS4|CENPV_MOUSE Centromere protein V OS=Mus musculus OX=10090 GN=Cenpv PE=1 SV=2
1	34881925	-	m5C_43650	0.000581552	0.00130693	83	19	90	21	0.238	0.027	0.038	1.6638e-11	NaN	2	42	21	48	23	0.501	0.035	0.07	0	NaN	4	-1.074	Fam168b	utr_5	- && sp|Q80XQ8|F168B_MOUSE Myelin-associated neurite-outgrowth inhibitor OS=Mus musculus OX=10090 GN=Fam168b PE=1 SV=1
6	120508172	-	m5C_1362	0.000270495	0.000663983	55	16	48	14	0.314	0.02	0.04	0	NaN	4	35	23	38	25	0.661	0.004	0.006	0	NaN	2	-1.074	Hdhd5	CDS	- && sp|Q91WM2|HDHD5_MOUSE Haloacid dehalogenase-like hydrolase domain-containing 5 OS=Mus musculus OX=10090 GN=Hdhd5 PE=1 SV=1
7	4888981	+	m5C_8641	0.00170706	0.00334889	35	9	31	8	0.268	0.035	0.06	1.764e-06	NaN	3	22	10	26	12	0.565	0.179	0.311	3.59783e-11	NaN	3	-1.076	Isoc2a	-	- && sp|P85094|ISC2A_MOUSE Isochorismatase domain-containing protein 2A OS=Mus musculus OX=10090 GN=Isoc2a PE=1 SV=1
5	138262018	-	m5C_36360	0.000379288	0.000893241	44	13	40	12	0.316	0.04	0.069	9.45676e-11	NaN	3	24	16	28	19	0.667	0	0	6.52346e-07	NaN	1	-1.078	Trappc14	-	- && sp|Q3UTZ3|TPC14_MOUSE Trafficking protein particle complex subunit 14 OS=Mus musculus OX=10090 GN=Trappc14 PE=1 SV=2
12	104897461	-	m5C_2009	0.0269313	0.0312641	28	9	30	9	0.321	0	0	0.00182337	NaN	1	14	9	15	9	0.678	0.086	0.122	3.98939e-06	NaN	2	-1.079	Syne3	utr_3	- && sp|Q4FZC9|SYNE3_MOUSE Nesprin-3 OS=Mus musculus OX=10090 GN=Syne3 PE=1 SV=1
5	135216425	+	m5C_42822	0.00320361	0.0056715	43	15	39	13	0.347	0.025	0.05	4.44089e-16	NaN	4	15	11	18	13	0.733	0	0	4.9975e-05	NaN	1	-1.079	Baz1b	utr_5	- && sp|Q9Z277|BAZ1B_MOUSE Tyrosine-protein kinase BAZ1B OS=Mus musculus OX=10090 GN=Baz1b PE=1 SV=2
14	70925711	-	m5C_23	0.0308117	0.0347022	53	13	57	14	0.248	0.027	0.037	2.05267e-07	NaN	2	47	22	53	26	0.524	0.105	0.182	0	NaN	3	-1.079	Xpo7	CDS	- && sp|Q9EPK7|XPO7_MOUSE Exportin-7 OS=Mus musculus OX=10090 GN=Xpo7 PE=1 SV=3
10	80412945	-	m5C_7459	0.00179763	0.00349717	32	11	30	11	0.349	0.05	0.087	4.27149e-09	NaN	3	28	19	31	21	0.738	0.097	0.138	1.44329e-14	NaN	2	-1.08	Klf16	CDS	- && sp|P58334|KLF16_MOUSE Krueppel-like factor 16 OS=Mus musculus OX=10090 GN=Klf16 PE=1 SV=2
8	112263868	+	m5C_46085	0.00784557	0.0118993	29	14	28	13	0.473	0.047	0.081	1.63058e-12	NaN	3	10	10	10	10	1	0	0	1.08251e-05	NaN	1	-1.08	Znrf1	CDS	- && sp|Q91V17|ZNRF1_MOUSE E3 ubiquitin-protein ligase ZNRF1 OS=Mus musculus OX=10090 GN=Znrf1 PE=1 SV=1
5	111565248	+	m5C_34009	0.0021775	0.0041025	47	22	43	20	0.472	0.014	0.029	0	NaN	4	11	11	13	13	1	0	0	2.83514e-06	NaN	1	-1.083	Mn1	-	- && sp|D3YWE6|MN1_MOUSE Transcriptional activator MN1 OS=Mus musculus OX=10090 GN=Mn1 PE=2 SV=1
12	80156711	-	m5C_21693	0.000509607	0.00116178	35	11	30	10	0.374	0.064	0.11	2.52561e-09	NaN	3	29	23	31	24	0.793	0	0	1.07969e-10	NaN	1	-1.084	Zfp36l1	CDS	- && sp|P23950|TISB_MOUSE mRNA decay activator protein ZFP36L1 OS=Mus musculus OX=10090 GN=Zfp36l1 PE=1 SV=1
7	19423689	-	m5C_18444	0.0192108	0.0241086	36	10	32	8	0.283	0.019	0.027	1.32127e-05	NaN	2	20	12	24	14	0.6	0	0	4.50951e-05	NaN	1	-1.084	Apoc1	-	- && sp|P34928|APOC1_MOUSE Apolipoprotein C-I OS=Mus musculus OX=10090 GN=Apoc1 PE=1 SV=1
17	29183103	+	m5C_42322	0.0103723	0.0148913	66	14	42	8	0.212	0	0	5.65436e-05	NaN	1	33	15	39	17	0.45	0.011	0.015	1.44742e-09	NaN	2	-1.086	Kctd20	CDS	- && sp|Q8CDD8|KCD20_MOUSE BTB/POZ domain-containing protein KCTD20 OS=Mus musculus OX=10090 GN=Kctd20 PE=1 SV=1
11	119314986	+	m5C_3679	9.91583e-05	0.0002686	86	33	74	29	0.402	0.02	0.034	0	NaN	3	14	12	15	13	0.854	0.015	0.021	8.59903e-10	NaN	2	-1.087	Rnf213	CDS	- && sp|E9Q555|RN213_MOUSE E3 ubiquitin-protein ligase RNF213 OS=Mus musculus OX=10090 GN=Rnf213 PE=1 SV=2
9	45691035	-	m5C_12551	0.0156535	0.0205801	41	12	44	13	0.292	0.004	0.006	3.4155e-07	NaN	2	29	18	34	21	0.621	0	0	1.53775e-07	NaN	1	-1.089	Cep164	CDS	- && sp|Q5DU05|CE164_MOUSE Centrosomal protein of 164 kDa OS=Mus musculus OX=10090 GN=Cep164 PE=1 SV=2
17	35346196	+	m5C_42305	0.00524999	0.00856618	33	10	35	10	0.303	0	0	0.000877437	NaN	1	23	15	26	17	0.645	0.022	0.031	3.34672e-11	NaN	2	-1.09	D17H6S53E	CDS	- && sp|Q9Z1R4|CF047_MOUSE Uncharacterized protein C6orf47 homolog OS=Mus musculus OX=10090 GN=D17h6s53e PE=1 SV=1
5	138262008	-	m5C_26008	0.00530544	0.00863743	50	13	44	11	0.261	0.03	0.043	9.5777e-08	NaN	2	27	15	32	18	0.556	0	0	2.00869e-06	NaN	1	-1.091	Trappc14	-	- && sp|Q3UTZ3|TPC14_MOUSE Trafficking protein particle complex subunit 14 OS=Mus musculus OX=10090 GN=Trappc14 PE=1 SV=2
13	25121388	+	m5C_26770	0.000369007	0.00087223	47	10	30	6	0.213	0	0	0.00114543	NaN	1	25	10	29	11	0.454	0.125	0.216	8.81962e-09	NaN	3	-1.092	9330162012Rik	-	- && sp|Q8BWF0|SSDH_MOUSE Succinate-semialdehyde dehydrogenase, mitochondrial OS=Mus musculus OX=10090 GN=Aldh5a1 PE=1 SV=1
3	104127314	-	m5C_7672	0.00301151	0.00538246	42	14	38	12	0.335	0.02	0.035	3.42149e-12	NaN	3	28	20	30	21	0.714	0	0	7.91255e-09	NaN	1	-1.092	Magi3	utr_5	- && sp|Q9EQJ9|MAGI3_MOUSE Membrane-associated guanylate kinase, WW and PDZ domain-containing protein 3 OS=Mus musculus OX=10090 GN=Magi3 PE=1 SV=2
13	32986092	+	m5C_6457	2.88155e-05	8.61862e-05	76	22	48	14	0.289	0	0	8.05595e-08	NaN	1	35	12	39	14	0.617	0.271	0.384	3.47356e-09	NaN	2	-1.094	Wrnip1	-	- && sp|Q91XU0|WRIP1_MOUSE ATPase WRNIP1 OS=Mus musculus OX=10090 GN=Wrnip1 PE=1 SV=2
11	3598789	-	m5C_14931	0.00714932	0.0110373	50	12	44	11	0.259	0.022	0.039	8.75175e-10	NaN	3	21	11	23	12	0.553	0.063	0.089	4.2699e-07	NaN	2	-1.094	Tug1	-	- && -
5	109703451	-	m5C_37046	0.0313397	0.0351344	99	31	86	27	0.324	0.009	0.016	0	NaN	3	13	9	15	10	0.692	0	0	0.000457666	NaN	1	-1.095	Crlf2	CDS	- && sp|Q8CII9|CRLF2_MOUSE Cytokine receptor-like factor 2 OS=Mus musculus OX=10090 GN=Crlf2 PE=1 SV=2
4	106321098	-	m5C_26201	0.0126889	0.0174936	119	33	106	29	0.288	0.016	0.028	0	NaN	3	13	8	14	8	0.615	0	0	0.0016476	NaN	1	-1.095	Pcsk9	CDS	- && sp|Q80W65|PCSK9_MOUSE Proprotein convertase subtilisin/kexin type 9 OS=Mus musculus OX=10090 GN=Pcsk9 PE=1 SV=2
18	32040055	+	m5C_11314	0.0326275	0.0362758	46	13	29	8	0.283	0	0	9.11563e-05	NaN	1	21	13	25	15	0.605	0.004	0.006	7.04682e-09	NaN	2	-1.096	Wdr33	utr_3	- && sp|Q8K4P0|WDR33_MOUSE pre-mRNA 3' end processing protein WDR33 OS=Mus musculus OX=10090 GN=Wdr33 PE=1 SV=1
2	91768391	-	m5C_20842	2.37008e-07	8.83016e-07	65	15	52	13	0.299	0.053	0.092	1.29874e-12	NaN	3	26	16	29	18	0.639	0.052	0.09	8.88178e-16	NaN	3	-1.096	Dgkz	CDS	- && sp|Q80UP3|DGKZ_MOUSE Diacylglycerol kinase zeta OS=Mus musculus OX=10090 GN=Dgkz PE=1 SV=2
12	104929572	-	m5C_31217	0.00298199	0.00533992	30	10	27	9	0.374	0.089	0.153	7.36196e-08	NaN	3	15	12	17	13	0.8	0	0	5.26053e-06	NaN	1	-1.097	Syne3	CDS	- && sp|Q4FZC9|SYNE3_MOUSE Nesprin-3 OS=Mus musculus OX=10090 GN=Syne3 PE=1 SV=1
3	89008345	-	m5C_14560	1.99354e-07	7.47342e-07	89	25	78	21	0.271	0.03	0.053	0	NaN	3	49	29	54	32	0.58	0.057	0.08	0	NaN	2	-1.098	Fdps	-	- && sp|P14324|FPPS_HUMAN Farnesyl pyrophosphate synthase OS=Homo sapiens OX=9606 GN=FDPS PE=1 SV=4
17	8366437	-	m5C_42468	0.0151331	0.0200731	115	23	125	25	0.2	0	0	7.02709e-08	NaN	1	21	9	23	10	0.428	0.034	0.047	2.36602e-05	NaN	2	-1.098	Gm49673","Rnaset2a	CDS	- && sp|C0HKG5|RNT2A_MOUSE Ribonuclease T2-A OS=Mus musculus OX=10090 GN=Rnaset2a PE=1 SV=1;- && sp|C0HKG5|RNT2A_MOUSE Ribonuclease T2-A OS=Mus musculus OX=10090 GN=Rnaset2a PE=1 SV=1
9	106763998	-	m5C_19430	5.94388e-06	1.95239e-05	34	10	27	9	0.378	0.126	0.178	3.35147e-06	NaN	2	21	17	22	18	0.81	0	0	4.70035e-08	NaN	1	-1.1	Manf","Rbm15b	CDS	- && sp|P0C5H9|MANF_RAT Mesencephalic astrocyte-derived neurotrophic factor OS=Rattus norvegicus OX=10116 GN=Manf PE=1 SV=1;- && sp|Q6PHZ5|RB15B_MOUSE Putative RNA-binding protein 15B OS=Mus musculus OX=10090 GN=Rbm15b PE=1 SV=2
2	25332226	+	m5C_28362	0.00103301	0.00217045	53	11	66	13	0.208	0	0	0.000548384	NaN	1	44	17	52	20	0.446	0.09	0.157	4.21885e-15	NaN	3	-1.1	Abca2	CDS	- && sp|Q9ESR9|ABCA2_RAT ATP-binding cassette sub-family A member 2 OS=Rattus norvegicus OX=10116 GN=Abca2 PE=1 SV=1
2	32592996	-	m5C_40374	0.00865092	0.012881	23	10	14	6	0.435	0	0	0.000561319	NaN	1	12	11	14	13	0.933	0.047	0.067	4.87598e-10	NaN	2	-1.101	Fpgs	-	- && sp|P48760|FOLC_MOUSE Folylpolyglutamate synthase, mitochondrial OS=Mus musculus OX=10090 GN=Fpgs PE=1 SV=3
3	89008355	-	m5C_23322	0.0186513	0.0235532	116	25	74	16	0.216	0	0	1.39934e-08	NaN	1	50	23	55	25	0.464	0.032	0.045	8.88178e-16	NaN	2	-1.103	Fdps	-	- && sp|P14324|FPPS_HUMAN Farnesyl pyrophosphate synthase OS=Homo sapiens OX=9606 GN=FDPS PE=1 SV=4
6	88886286	+	m5C_50	5.3099e-05	0.000151382	38	11	29	8	0.311	0.037	0.052	2.78262e-06	NaN	2	22	15	24	17	0.669	0.057	0.081	1.52727e-11	NaN	2	-1.105	Tpra1	CDS	- && sp|Q99MU1|TPRA1_MOUSE Transmembrane protein adipocyte-associated 1 OS=Mus musculus OX=10090 GN=Tpra1 PE=2 SV=1
17	46695247	+	m5C_42145	0.000161467	0.000418566	38	9	35	8	0.242	0.006	0.01	1.08331e-06	NaN	3	26	13	29	15	0.521	0.004	0.007	2.60003e-12	NaN	3	-1.106	Zfp318	CDS	- && sp|Q99PP2|ZN318_MOUSE Zinc finger protein 318 OS=Mus musculus OX=10090 GN=Znf318 PE=1 SV=3
2	118753246	+	m5C_33173	0.0379155	0.0406936	24	8	15	5	0.333	0	0	0.00389809	NaN	1	14	9	15	10	0.717	0.049	0.085	3.74019e-09	NaN	3	-1.106	Bahd1	utr_3	- && sp|Q497V6|BAHD1_MOUSE Bromo adjacent homology domain-containing 1 protein OS=Mus musculus OX=10090 GN=Bahd1 PE=1 SV=1
18	9214650	+	m5C_23376	0.000480898	0.00110531	100	36	92	34	0.356	0.024	0.035	0	NaN	2	30	23	32	24	0.767	0	0	1.74109e-10	NaN	1	-1.107	Fzd8	CDS	- && sp|Q61091|FZD8_MOUSE Frizzled-8 OS=Mus musculus OX=10090 GN=Fzd8 PE=1 SV=2
11	100672741	-	m5C_30759	0.00132979	0.00269901	70	15	76	16	0.214	0	0	2.63888e-05	NaN	1	38	16	43	18	0.461	0.076	0.132	2.53131e-14	NaN	3	-1.107	Stat5b	utr_3	- && sp|P42232|STA5B_MOUSE Signal transducer and activator of transcription 5B OS=Mus musculus OX=10090 GN=Stat5b PE=1 SV=1
2	29705985	+	m5C_1424	0.0134654	0.0183105	45	12	28	7	0.267	0	0	0.000210006	NaN	1	26	15	30	17	0.575	0.024	0.042	3.26406e-14	NaN	3	-1.107	Slc27a4	utr_3	- && sp|Q91VE0|S27A4_MOUSE Long-chain fatty acid transport protein 4 OS=Mus musculus OX=10090 GN=Slc27a4 PE=1 SV=1
2	179554704	-	m5C_8218	5.39288e-05	0.000153602	30	13	26	11	0.428	0.021	0.036	1.85645e-11	NaN	3	13	12	15	13	0.923	0.054	0.077	1.47559e-11	NaN	2	-1.109	Taf4	utr_3	- && sp|O00268|TAF4_HUMAN Transcription initiation factor TFIID subunit 4 OS=Homo sapiens OX=9606 GN=TAF4 PE=1 SV=2
8	106780065	+	m5C_36779	0.00045762	0.00105807	68	15	74	16	0.223	0.006	0.009	1.45617e-08	NaN	2	30	14	34	16	0.481	0.013	0.019	2.33748e-09	NaN	2	-1.109	Dus2	CDS	- && sp|Q9D7B1|DUS2L_MOUSE tRNA-dihydrouridine(20) synthase [NAD(P)+]-like OS=Mus musculus OX=10090 GN=Dus2 PE=1 SV=1
17	24861286	-	m5C_14019	0.0329785	0.0365803	56	18	44	14	0.331	0.001	0.002	2.61413e-11	NaN	2	14	10	15	10	0.714	0	0	0.000152555	NaN	1	-1.109	Nherf2	CDS	- && sp|Q9JHL1|NHRF2_MOUSE Na(+)/H(+) exchange regulatory cofactor NHE-RF2 OS=Mus musculus OX=10090 GN=Slc9a3r2 PE=1 SV=2
4	117146467	-	m5C_27713	0.0116252	0.0163428	67	15	43	9	0.224	0	0	2.52958e-05	NaN	1	46	22	51	24	0.483	0.005	0.007	4.21885e-15	NaN	2	-1.109	Rnf220	-	- && sp|Q6PDX6|RN220_MOUSE E3 ubiquitin-protein ligase Rnf220 OS=Mus musculus OX=10090 GN=Rnf220 PE=1 SV=1
19	36903672	+	m5C_17214	0.0197089	0.0246073	72	31	61	28	0.463	0.059	0.103	0	NaN	3	11	11	13	13	1	0	0	2.83514e-06	NaN	1	-1.111	Btaf1	utr_5	- && sp|O14981|BTAF1_HUMAN TATA-binding protein-associated factor 172 OS=Homo sapiens OX=9606 GN=BTAF1 PE=1 SV=2
17	28532730	+	m5C_25552	0.0199601	0.0248545	41	11	36	9	0.268	0.021	0.029	3.33235e-06	NaN	2	19	11	20	11	0.579	0	0	0.000125622	NaN	1	-1.111	Fance	-	- && sp|Q9HB96|FANCE_HUMAN Fanconi anemia group E protein OS=Homo sapiens OX=9606 GN=FANCE PE=1 SV=1
1	106100353	+	m5C_2800	0.0234878	0.0281448	35	14	27	10	0.391	0.007	0.01	1.3476e-08	NaN	2	13	11	14	11	0.846	0	0	2.01911e-05	NaN	1	-1.113	Phlpp1	CDS	- && sp|Q8CHE4|PHLP1_MOUSE PH domain leucine-rich repeat-containing protein phosphatase 1 OS=Mus musculus OX=10090 GN=Phlpp1 PE=1 SV=2
X	9139191	+	m5C_6060	0.0113998	0.0160743	35	15	28	11	0.42	0.025	0.035	9.60994e-10	NaN	2	11	10	11	10	0.909	0	0	1.70108e-05	NaN	1	-1.114	Xk	utr_5	- && sp|Q9QXY7|XK_MOUSE Membrane transport protein XK OS=Mus musculus OX=10090 GN=Xk PE=1 SV=1
4	31964242	+	m5C_26341	0.00865092	0.012881	32	15	25	11	0.462	0.019	0.026	1.20421e-09	NaN	2	10	10	11	11	1	0	0	1.08251e-05	NaN	1	-1.114	Map3k7	utr_5	- && sp|O43318|M3K7_HUMAN Mitogen-activated protein kinase kinase kinase 7 OS=Homo sapiens OX=9606 GN=MAP3K7 PE=1 SV=1
16	90017847	+	m5C_19625	0.00236785	0.00439737	41	12	47	14	0.308	0.074	0.104	4.89002e-07	NaN	2	15	10	17	11	0.667	0	0	0.0001999	NaN	1	-1.115	Sod1	-	- && sp|P08228|SODC_MOUSE Superoxide dismutase [Cu-Zn] OS=Mus musculus OX=10090 GN=Sod1 PE=1 SV=2
7	35475560	-	m5C_33358	0.0158562	0.0207833	24	10	26	11	0.426	0.025	0.036	2.33115e-06	NaN	2	13	12	14	12	0.923	0	0	2.69215e-06	NaN	1	-1.115	Zfp507	CDS	- && sp|Q6ZPY5|ZN507_MOUSE Zinc finger protein 507 OS=Mus musculus OX=10090 GN=Znf507 PE=2 SV=2
14	52246094	-	m5C_22550	0.0114516	0.0161406	49	17	43	15	0.369	0.047	0.082	3.10862e-15	NaN	3	10	8	10	8	0.8	0	0	0.000714456	NaN	1	-1.116	Zfp219	CDS	- && sp|Q6IQX8|ZN219_MOUSE Zinc finger protein 219 OS=Mus musculus OX=10090 GN=Znf219 PE=1 SV=1
7	90092319	+	m5C_17811	1.61315e-07	6.08739e-07	97	28	79	23	0.29	0.009	0.013	0	NaN	2	32	20	36	22	0.629	0.05	0.086	0	NaN	3	-1.117	Crebzf	CDS	- && sp|Q91ZR3|ZHANG_MOUSE CREB/ATF bZIP transcription factor OS=Mus musculus OX=10090 GN=Crebzf PE=1 SV=2
7	128125663	+	m5C_41684	0.00743564	0.0114005	65	17	70	19	0.272	0.011	0.016	2.34477e-10	NaN	2	22	13	23	14	0.591	0	0	1.91627e-05	NaN	1	-1.12	Bag3	CDS	- && sp|Q9JLV1|BAG3_MOUSE BAG family molecular chaperone regulator 3 OS=Mus musculus OX=10090 GN=Bag3 PE=1 SV=2
3	88235684	+	m5C_15086	1.37947e-06	4.83425e-06	75	22	62	18	0.291	0.01	0.014	1.04139e-13	NaN	2	38	24	44	28	0.633	0.024	0.034	0	NaN	2	-1.121	Glmp	-	- && sp|Q9JHJ3|GLMP_MOUSE Glycosylated lysosomal membrane protein OS=Mus musculus OX=10090 GN=Glmp PE=1 SV=1
4	147950150	-	m5C_42565	0.00222829	0.00418359	56	16	45	12	0.279	0.046	0.065	6.73898e-10	NaN	2	28	17	30	18	0.607	0	0	4.3826e-07	NaN	1	-1.121	Miip	-	- && sp|A2A7Y5|MIIP_MOUSE Migration and invasion-inhibitory protein OS=Mus musculus OX=10090 GN=Miip PE=2 SV=1
4	124960663	+	m5C_17290	0.0313851	0.0351699	137	33	88	21	0.241	0	0	2.59803e-11	NaN	1	22	11	25	13	0.524	0.06	0.121	2.12275e-13	NaN	4	-1.121	Snip1	CDS	- && sp|Q8BIZ6|SNIP1_MOUSE Smad nuclear-interacting protein 1 OS=Mus musculus OX=10090 GN=Snip1 PE=1 SV=1
3	89008353	-	m5C_25464	9.53298e-05	0.000259023	80	18	69	15	0.233	0.013	0.022	6.32827e-15	NaN	3	51	26	56	29	0.507	0.037	0.052	0	NaN	2	-1.122	Fdps	-	- && sp|P14324|FPPS_HUMAN Farnesyl pyrophosphate synthase OS=Homo sapiens OX=9606 GN=FDPS PE=1 SV=4
5	119818981	+	m5C_1361	0.00109433	0.00228571	63	18	52	15	0.328	0.072	0.125	2.22045e-16	NaN	3	14	10	16	12	0.714	0	0	0.000152555	NaN	1	-1.122	Tbx3	CDS	- && sp|P70324|TBX3_MOUSE T-box transcription factor TBX3 OS=Mus musculus OX=10090 GN=Tbx3 PE=1 SV=3
4	154245015	-	m5C_285	0.00314643	0.00558856	62	15	52	12	0.239	0.013	0.022	3.01359e-12	NaN	3	24	10	27	12	0.52	0.115	0.198	4.35967e-09	NaN	3	-1.122	Tprg1l	CDS	- && sp|Q9DBS2|TPRGL_MOUSE Tumor protein p63-regulated gene 1-like protein OS=Mus musculus OX=10090 GN=Tprg1l PE=1 SV=1
13	46905657	-	m5C_23219	0.0218513	0.0266251	29	9	18	5	0.31	0	0	0.00188095	NaN	1	15	9	16	10	0.675	0.088	0.125	1.77323e-06	NaN	2	-1.123	Kif13a	CDS	- && sp|Q9EQW7|KI13A_MOUSE Kinesin-like protein KIF13A OS=Mus musculus OX=10090 GN=Kif13a PE=1 SV=1
5	135216510	+	m5C_46240	6.94277e-05	0.000193771	69	17	64	16	0.264	0.024	0.049	0	NaN	4	30	17	34	19	0.576	0.064	0.091	7.90512e-12	NaN	2	-1.126	Baz1b	CDS	- && sp|Q9Z277|BAZ1B_MOUSE Tyrosine-protein kinase BAZ1B OS=Mus musculus OX=10090 GN=Baz1b PE=1 SV=2
11	108814320	+	m5C_33077	0.00397079	0.00679535	46	18	29	11	0.391	0	0	9.59941e-07	NaN	1	17	14	18	16	0.854	0.015	0.021	4.55613e-12	NaN	2	-1.127	Axin2	CDS	- && sp|O88566|AXIN2_MOUSE Axin-2 OS=Mus musculus OX=10090 GN=Axin2 PE=1 SV=2
6	90448029	+	m5C_24882	0.000245635	0.000609074	50	13	42	10	0.256	0.012	0.017	1.95083e-07	NaN	2	32	18	36	20	0.559	0.052	0.074	1.93379e-12	NaN	2	-1.127	Klf15	-	- && sp|Q9EPW2|KLF15_MOUSE Krueppel-like factor 15 OS=Mus musculus OX=10090 GN=Klf15 PE=1 SV=1
4	124960669	+	m5C_32504	5.12247e-05	0.000146511	134	43	86	27	0.321	0	0	3.9968e-15	NaN	1	22	16	25	18	0.701	0.048	0.069	4.166e-12	NaN	2	-1.127	Snip1	CDS	- && sp|Q8BIZ6|SNIP1_MOUSE Smad nuclear-interacting protein 1 OS=Mus musculus OX=10090 GN=Snip1 PE=1 SV=1
2	91768392	-	m5C_43850	0.0223235	0.0270483	42	10	45	10	0.238	0	0	0.000532933	NaN	1	26	13	29	14	0.521	0.047	0.082	1.62141e-11	NaN	3	-1.13	Dgkz	CDS	- && sp|Q80UP3|DGKZ_MOUSE Diacylglycerol kinase zeta OS=Mus musculus OX=10090 GN=Dgkz PE=1 SV=2
14	65768370	-	m5C_35953	0.0275803	0.0318303	65	18	71	20	0.274	0.036	0.052	4.03168e-11	NaN	2	25	15	29	17	0.6	0	0	2.90449e-06	NaN	1	-1.131	Elp3	utr_3	- && sp|Q9CZX0|ELP3_MOUSE Elongator complex protein 3 OS=Mus musculus OX=10090 GN=Elp3 PE=1 SV=1
2	27354062	-	m5C_5828	3.8672e-05	0.000113194	58	18	52	16	0.334	0.034	0.068	0	NaN	4	22	16	25	18	0.732	0.013	0.018	1.28952e-12	NaN	2	-1.132	Brd3	CDS	- && sp|Q8K2F0|BRD3_MOUSE Bromodomain-containing protein 3 OS=Mus musculus OX=10090 GN=Brd3 PE=1 SV=2
3	88235686	+	m5C_5696	3.68666e-07	1.35728e-06	75	23	63	19	0.305	0.003	0.004	1.95399e-14	NaN	2	38	25	44	29	0.67	0.002	0.003	0	NaN	2	-1.135	Glmp	-	- && sp|Q9JHJ3|GLMP_MOUSE Glycosylated lysosomal membrane protein OS=Mus musculus OX=10090 GN=Glmp PE=1 SV=1
11	84746447	-	m5C_32157	0.0089491	0.0132291	26	11	24	11	0.455	0.051	0.088	3.33502e-10	NaN	3	13	13	14	14	1	0	0	1.92297e-07	NaN	1	-1.136	Ggnbp2	-	- && sp|Q5SV77|GGNB2_MOUSE Gametogenetin-binding protein 2 OS=Mus musculus OX=10090 GN=Ggnbp2 PE=1 SV=1
11	120080552	-	m5C_32623	0.00251834	0.00462499	83	20	53	12	0.241	0	0	5.19414e-07	NaN	1	20	10	22	11	0.53	0.072	0.102	4.54487e-07	NaN	2	-1.137	Reno1	-	- && -
3	87959021	+	m5C_12927	5.93246e-05	0.000167532	58	16	50	13	0.274	0.027	0.046	8.99281e-14	NaN	3	30	18	34	20	0.603	0.018	0.026	3.92131e-13	NaN	2	-1.138	Gpatch4	CDS	- && sp|Q3TFK5|GPTC4_MOUSE G patch domain-containing protein 4 OS=Mus musculus OX=10090 GN=Gpatch4 PE=1 SV=1
5	124387757	-	m5C_9282	0.00115065	0.00238299	54	14	48	12	0.266	0.027	0.046	2.0332e-11	NaN	3	29	17	31	18	0.586	0	0	5.25399e-07	NaN	1	-1.139	Pitpnm2	utr_5	- && sp|Q6ZPQ6|PITM2_MOUSE Membrane-associated phosphatidylinositol transfer protein 2 OS=Mus musculus OX=10090 GN=Pitpnm2 PE=1 SV=2
15	78662215	-	m5C_14924	0.00490143	0.00810172	37	10	35	9	0.278	0.035	0.06	4.81157e-08	NaN	3	13	8	15	9	0.613	0.08	0.113	3.50762e-05	NaN	2	-1.141	Card10	CDS	- && sp|P58660|CAR10_MOUSE Caspase recruitment domain-containing protein 10 OS=Mus musculus OX=10090 GN=Card10 PE=1 SV=1
19	45737631	-	m5C_3618	0.0349297	0.0382161	43	12	27	7	0.279	0	0	0.000200634	NaN	1	15	9	17	10	0.617	0.048	0.083	5.51315e-09	NaN	3	-1.145	Npm3	-	- && sp|Q9CPP0|NPM3_MOUSE Nucleoplasmin-3 OS=Mus musculus OX=10090 GN=Npm3 PE=1 SV=3
9	44710551	-	m5C_15092	0.0281322	0.0323365	59	18	52	16	0.313	0.01	0.018	3.77476e-15	NaN	3	13	9	14	9	0.692	0	0	0.000457666	NaN	1	-1.145	Tmem25	-	- && sp|Q9DCF1|TMM25_MOUSE Transmembrane protein 25 OS=Mus musculus OX=10090 GN=Tmem25 PE=1 SV=1
6	48822924	+	m5C_7233	4.1548e-09	1.69561e-08	52	13	60	15	0.249	0.01	0.015	2.06878e-07	NaN	2	88	50	101	58	0.551	0.055	0.11	0	NaN	4	-1.146	Tmem176a	-	- && sp|Q9DCS1|T176A_MOUSE Transmembrane protein 176A OS=Mus musculus OX=10090 GN=Tmem176a PE=1 SV=2
5	121991467	+	m5C_35615	0.0236912	0.0283191	32	10	27	9	0.349	0.045	0.078	5.5946e-08	NaN	3	22	17	26	20	0.773	0	0	7.67359e-08	NaN	1	-1.147	Pheta1	utr_3	- && sp|Q8BH49|SESQ1_MOUSE Sesquipedalian-1 OS=Mus musculus OX=10090 GN=Pheta1 PE=2 SV=1
12	101049343	-	m5C_22268	0.000215033	0.000542896	127	29	111	26	0.236	0.015	0.026	0	NaN	3	86	45	93	48	0.523	0	0	0	NaN	1	-1.148	Ppp4r3a	-	- && sp|Q6P2K6|P4R3A_MOUSE Serine/threonine-protein phosphatase 4 regulatory subunit 3A OS=Mus musculus OX=10090 GN=Ppp4r3a PE=1 SV=1
5	145102157	-	m5C_15307	0.000330626	0.000791344	53	17	48	14	0.315	0.028	0.049	2.32037e-14	NaN	3	14	9	15	10	0.698	0.096	0.135	9.72724e-07	NaN	2	-1.148	Ptcd1	CDS	- && sp|Q8C2E4|PTCD1_MOUSE Pentatricopeptide repeat-containing protein 1, mitochondrial OS=Mus musculus OX=10090 GN=Ptcd1 PE=2 SV=2
19	36903669	+	m5C_30477	0.0224659	0.0271835	94	40	76	35	0.451	0.083	0.117	0	NaN	2	10	10	11	11	1	0	0	1.08251e-05	NaN	1	-1.149	Btaf1	utr_5	- && sp|O14981|BTAF1_HUMAN TATA-binding protein-associated factor 172 OS=Homo sapiens OX=9606 GN=BTAF1 PE=1 SV=2
17	57330126	-	m5C_41125	0.0419082	0.0438335	45	11	37	10	0.262	0.033	0.046	1.65193e-06	NaN	2	31	18	33	19	0.581	0	0	2.23087e-07	NaN	1	-1.149	Khsrp	CDS	- && sp|Q3U0V1|FUBP2_MOUSE Far upstream element-binding protein 2 OS=Mus musculus OX=10090 GN=Khsrp PE=1 SV=2
17	45904444	-	m5C_18119	0.000113979	0.000304298	93	25	87	22	0.277	0.025	0.043	0	NaN	3	26	16	31	19	0.615	0	0	1.02511e-06	NaN	1	-1.151	Slc29a1	-	- && sp|Q9JIM1|S29A1_MOUSE Equilibrative nucleoside transporter 1 OS=Mus musculus OX=10090 GN=Slc29a1 PE=1 SV=3
11	98686856	+	m5C_11765	0.0183401	0.0232678	44	14	38	13	0.346	0.07	0.12	1.09712e-11	NaN	3	13	10	14	11	0.769	0	0	0.000107686	NaN	1	-1.152	Msl1	CDS	- && sp|Q6PDM1|MSL1_MOUSE Male-specific lethal 1 homolog OS=Mus musculus OX=10090 GN=Msl1 PE=1 SV=1
8	84395143	-	m5C_24851	0.000377265	0.000889088	69	19	58	14	0.265	0.046	0.065	1.94627e-11	NaN	2	19	11	22	13	0.589	0.007	0.011	1.13236e-07	NaN	2	-1.152	Pkn1	utr_3	- && sp|P70268|PKN1_MOUSE Serine/threonine-protein kinase N1 OS=Mus musculus OX=10090 GN=Pkn1 PE=1 SV=3
4	130552105	+	m5C_26838	0.0477301	0.0483136	51	13	56	14	0.266	0.027	0.038	4.50852e-08	NaN	2	22	13	26	15	0.591	0	0	1.91627e-05	NaN	1	-1.152	Sdc3	utr_3	- && sp|Q64519|SDC3_MOUSE Syndecan-3 OS=Mus musculus OX=10090 GN=Sdc3 PE=1 SV=2
11	119314989	+	m5C_9470	0.00973762	0.0141683	86	31	75	28	0.39	0.04	0.07	0	NaN	3	15	13	17	14	0.867	0	0	1.75351e-06	NaN	1	-1.153	Rnf213	CDS	- && sp|E9Q555|RN213_MOUSE E3 ubiquitin-protein ligase RNF213 OS=Mus musculus OX=10090 GN=Rnf213 PE=1 SV=2
12	100174978	+	m5C_37025	0.008942	0.0132224	29	10	28	9	0.353	0.018	0.031	4.99089e-08	NaN	3	14	11	16	13	0.786	0	0	3.39012e-05	NaN	1	-1.155	Calm1	utr_3	- && sp|P0DP23|CALM1_HUMAN Calmodulin-1 OS=Homo sapiens OX=9606 GN=CALM1 PE=1 SV=1
10	61703622	-	m5C_13522	0.00205835	0.00392263	62	16	39	10	0.258	0	0	1.00598e-05	NaN	1	19	11	21	12	0.575	0.043	0.075	3.17793e-10	NaN	3	-1.156	Col13a1	CDS	- && sp|Q9R1N9|CODA1_MOUSE Collagen alpha-1(XIII) chain OS=Mus musculus OX=10090 GN=Col13a1 PE=2 SV=1
2	179617952	-	m5C_36058	0.0315985	0.0353781	68	18	56	15	0.274	0.013	0.018	5.11276e-11	NaN	2	18	11	19	11	0.611	0	0	0.000105938	NaN	1	-1.157	Taf4	CDS	- && sp|O00268|TAF4_HUMAN Transcription initiation factor TFIID subunit 4 OS=Homo sapiens OX=9606 GN=TAF4 PE=1 SV=2
10	122912066	-	m5C_32281	0.019967	0.024857	34	10	21	6	0.294	0	0	0.000901992	NaN	1	21	13	24	15	0.656	0.025	0.035	1.71561e-09	NaN	2	-1.158	Mon2	utr_5	- && sp|Q80TL7|MON2_MOUSE Protein MON2 homolog OS=Mus musculus OX=10090 GN=Mon2 PE=1 SV=2
8	85587600	+	m5C_44214	0.00399739	0.00683403	69	18	62	16	0.272	0.016	0.027	1.55431e-15	NaN	3	28	17	30	18	0.607	0	0	4.3826e-07	NaN	1	-1.158	Farsa	-	- && sp|Q8C0C7|SYFA_MOUSE Phenylalanine--tRNA ligase alpha subunit OS=Mus musculus OX=10090 GN=Farsa PE=1 SV=1
5	135216511	+	m5C_20309	0.000143148	0.000375344	59	14	66	16	0.25	0.015	0.027	1.26414e-11	NaN	3	32	17	36	19	0.559	0.128	0.181	4.52083e-12	NaN	2	-1.161	Baz1b	CDS	- && sp|Q9Z277|BAZ1B_MOUSE Tyrosine-protein kinase BAZ1B OS=Mus musculus OX=10090 GN=Baz1b PE=1 SV=2
3	89008354	-	m5C_42210	1.15427e-06	4.07707e-06	84	20	65	15	0.237	0.012	0.017	3.65063e-12	NaN	2	51	27	56	30	0.531	0.039	0.054	0	NaN	2	-1.164	Fdps	-	- && sp|P14324|FPPS_HUMAN Farnesyl pyrophosphate synthase OS=Homo sapiens OX=9606 GN=FDPS PE=1 SV=4
19	14574906	-	m5C_42204	0.00328911	0.00580384	53	19	47	17	0.371	0.037	0.063	0	NaN	3	12	10	12	10	0.833	0	0	6.73038e-05	NaN	1	-1.167	Tle4	utr_5	- && sp|Q62441|TLE4_MOUSE Transducin-like enhancer protein 4 OS=Mus musculus OX=10090 GN=Tle4 PE=1 SV=4
13	12580998	+	m5C_21670	0.00342317	0.0059961	101	21	110	22	0.208	0	0	2.99117e-07	NaN	1	32	15	36	17	0.467	0.013	0.019	1.22524e-09	NaN	2	-1.167	Ero1b	CDS	- && sp|Q8R2E9|ERO1B_MOUSE ERO1-like protein beta OS=Mus musculus OX=10090 GN=Ero1b PE=1 SV=1
17	63806297	-	m5C_45625	0.00077428	0.00168332	47	13	30	8	0.277	0	0	9.3405e-05	NaN	1	21	11	23	13	0.623	0.158	0.223	5.19381e-08	NaN	2	-1.169	Fbxl17	CDS	- && sp|Q9QZN1|FXL17_MOUSE F-box/LRR-repeat protein 17 OS=Mus musculus OX=10090 GN=Fbxl17 PE=1 SV=3
2	118576902	+	m5C_8513	0.0167355	0.0216937	31	9	33	9	0.29	0	0	0.00198753	NaN	1	27	17	30	19	0.653	0.02	0.029	1.0929e-12	NaN	2	-1.171	Inafm2	CDS	- && sp|P0DMQ5|INAM2_HUMAN Putative transmembrane protein INAFM2 OS=Homo sapiens OX=9606 GN=INAFM2 PE=2 SV=1
10	62912082	+	m5C_7883	0.0284416	0.0326008	49	12	44	11	0.261	0.005	0.009	8.45514e-10	NaN	3	17	10	19	11	0.588	0	0	0.000296626	NaN	1	-1.172	Pbld1	-	- && sp|Q9DCG6|PBLD1_MOUSE Phenazine biosynthesis-like domain-containing protein 1 OS=Mus musculus OX=10090 GN=Pbld1 PE=1 SV=2
1	133351709	-	m5C_27498	0.0197862	0.0246888	75	16	48	10	0.213	0	0	1.24801e-05	NaN	1	21	9	23	11	0.48	0.061	0.106	5.58501e-08	NaN	3	-1.172	Sox13	utr_5	- && sp|Q04891|SOX13_MOUSE Transcription factor SOX-13 OS=Mus musculus OX=10090 GN=Sox13 PE=1 SV=4
5	150507306	-	m5C_11109	0.0221779	0.0269335	31	11	25	10	0.394	0.075	0.106	5.94952e-07	NaN	2	18	16	19	17	0.889	0	0	4.18727e-08	NaN	1	-1.174	N4bp2l1	-	- && sp|Q3V2Q8|N42L1_MOUSE NEDD4-binding protein 2-like 1 OS=Mus musculus OX=10090 GN=N4bp2l1 PE=2 SV=1
16	64591247	-	m5C_6676	8.71305e-05	0.000238702	58	14	63	15	0.241	0	0	5.01106e-05	NaN	1	64	25	70	28	0.544	0.154	0.217	0	NaN	2	-1.175	4930453N24Rik	utr_5	- && sp|Q3TTL0|CC038_MOUSE Uncharacterized protein C3orf38 homolog OS=Mus musculus OX=10090 PE=2 SV=1
6	90671621	-	m5C_16297	0.0025973	0.00474822	63	13	40	8	0.206	0	0	0.000122626	NaN	1	27	13	30	14	0.465	0.046	0.065	2.44875e-08	NaN	2	-1.175	Iqsec1	CDS	- && sp|Q8R0S2|IQEC1_MOUSE IQ motif and SEC7 domain-containing protein 1 OS=Mus musculus OX=10090 GN=Iqsec1 PE=1 SV=2
14	30597764	+	m5C_2524	0.00427606	0.00723054	57	14	46	11	0.24	0.01	0.013	5.09175e-08	NaN	2	48	26	51	28	0.542	0	0	2.66813e-10	NaN	1	-1.175	Stimate	utr_3	- && sp|Q3UF25|STIMA_MOUSE Store-operated calcium entry regulator STIMATE OS=Mus musculus OX=10090 GN=Stimate PE=2 SV=1
18	9214641	+	m5C_29522	0.000166635	0.000430876	74	27	69	25	0.351	0.029	0.05	0	NaN	3	29	23	31	24	0.793	0	0	1.07969e-10	NaN	1	-1.176	Fzd8	CDS	- && sp|Q61091|FZD8_MOUSE Frizzled-8 OS=Mus musculus OX=10090 GN=Fzd8 PE=1 SV=2
14	52246095	-	m5C_18799	0.00865917	0.012888	49	16	42	14	0.354	0.046	0.08	3.95239e-14	NaN	3	10	8	10	8	0.8	0	0	0.000714456	NaN	1	-1.176	Zfp219	CDS	- && sp|Q6IQX8|ZN219_MOUSE Zinc finger protein 219 OS=Mus musculus OX=10090 GN=Znf219 PE=1 SV=1
7	4889940	+	m5C_34735	5.00764e-06	1.65812e-05	62	18	50	14	0.284	0.008	0.011	9.06901e-11	NaN	2	38	24	45	28	0.642	0.044	0.062	0	NaN	2	-1.177	Isoc2a	-	- && sp|P85094|ISC2A_MOUSE Isochorismatase domain-containing protein 2A OS=Mus musculus OX=10090 GN=Isoc2a PE=1 SV=1
4	141350845	-	m5C_1471	0.000445096	0.00103283	28	11	24	9	0.387	0.03	0.042	7.52467e-07	NaN	2	11	9	12	10	0.875	0.088	0.125	7.44252e-08	NaN	2	-1.177	Slc25a34	CDS	- && sp|A2ADF7|S2534_MOUSE Solute carrier family 25 member 34 OS=Mus musculus OX=10090 GN=Slc25a34 PE=1 SV=1
19	36903670	+	m5C_27493	0.0192952	0.024185	99	40	80	36	0.442	0.115	0.163	0	NaN	2	12	12	14	14	1	0	0	7.39602e-07	NaN	1	-1.178	Btaf1	utr_5	- && sp|O14981|BTAF1_HUMAN TATA-binding protein-associated factor 172 OS=Homo sapiens OX=9606 GN=BTAF1 PE=1 SV=2
2	132193794	-	m5C_19486	0.0441074	0.0454714	33	9	41	11	0.273	0	0	0.00208391	NaN	1	37	21	43	24	0.618	0.106	0.183	0	NaN	3	-1.179	Prokr2	-	- && sp|Q8K458|PKR2_MOUSE Prokineticin receptor 2 OS=Mus musculus OX=10090 GN=Prokr2 PE=2 SV=1
7	127316481	+	m5C_21297	0.0124097	0.0172194	43	10	46	10	0.233	0	0	0.00108297	NaN	1	22	11	25	13	0.528	0.04	0.068	1.68448e-10	NaN	3	-1.18	Ctf1	CDS	- && sp|Q60753|CTF1_MOUSE Cardiotrophin-1 OS=Mus musculus OX=10090 GN=Ctf1 PE=2 SV=1
8	106780066	+	m5C_8229	0.000561177	0.00126585	108	23	69	14	0.213	0	0	6.43015e-08	NaN	1	29	14	33	16	0.484	0.043	0.061	1.88125e-09	NaN	2	-1.184	Dus2	CDS	- && sp|Q9D7B1|DUS2L_MOUSE tRNA-dihydrouridine(20) synthase [NAD(P)+]-like OS=Mus musculus OX=10090 GN=Dus2 PE=1 SV=1
4	135933924	+	m5C_33576	0.000102879	0.000277041	46	12	42	11	0.275	0.023	0.04	6.47662e-10	NaN	3	20	12	22	13	0.625	0.159	0.225	1.04764e-09	NaN	2	-1.184	Asap3	CDS	- && sp|Q5U464|ASAP3_MOUSE Arf-GAP with SH3 domain, ANK repeat and PH domain-containing protein 3 OS=Mus musculus OX=10090 GN=Asap3 PE=2 SV=1
2	179617999	-	m5C_22372	0.0117213	0.0164531	64	16	54	14	0.274	0.05	0.086	2.1827e-13	NaN	3	18	10	19	11	0.623	0.073	0.103	5.53933e-07	NaN	2	-1.185	Taf4	CDS	- && sp|O00268|TAF4_HUMAN Transcription initiation factor TFIID subunit 4 OS=Homo sapiens OX=9606 GN=TAF4 PE=1 SV=2
4	133066409	-	m5C_1175	0.00194879	0.00374582	47	14	51	15	0.3	0.029	0.041	3.08869e-08	NaN	2	22	15	23	16	0.682	0	0	1.48356e-06	NaN	1	-1.185	Wdtc1	utr_5	- && sp|Q80ZK9|WDTC1_MOUSE WD and tetratricopeptide repeats protein 1 OS=Mus musculus OX=10090 GN=Wdtc1 PE=1 SV=1
4	43443103	+	m5C_28572	0.0318476	0.0356197	36	11	29	9	0.314	0.003	0.004	1.17762e-06	NaN	2	14	10	16	12	0.714	0	0	0.000152555	NaN	1	-1.185	Tesk1	utr_5	- && sp|O70146|TESK1_MOUSE Dual specificity testis-specific protein kinase 1 OS=Mus musculus OX=10090 GN=Tesk1 PE=1 SV=3
11	120080553	-	m5C_20718	0.00195645	0.00375568	78	18	50	11	0.231	0	0	2.52029e-06	NaN	1	19	10	21	11	0.526	0.075	0.106	1.95337e-06	NaN	2	-1.187	Reno1	-	- && -
6	81942774	-	m5C_46118	0.0215247	0.0263364	66	15	71	16	0.227	0	0	2.49175e-05	NaN	1	27	14	31	16	0.517	0.007	0.012	5.04929e-13	NaN	3	-1.187	Mrpl19	CDS	- && sp|Q9D338|RM19_MOUSE 39S ribosomal protein L19, mitochondrial OS=Mus musculus OX=10090 GN=Mrpl19 PE=1 SV=1
12	113062024	+	m5C_3694	0.00741742	0.011376	57	12	50	11	0.219	0.013	0.022	1.363e-09	NaN	3	29	12	32	13	0.499	0.134	0.189	1.10518e-07	NaN	2	-1.188	Mta1	utr_5	- && sp|Q8K4B0|MTA1_MOUSE Metastasis-associated protein MTA1 OS=Mus musculus OX=10090 GN=Mta1 PE=1 SV=1
10	108168659	+	m5C_16785	9.3267e-08	3.57605e-07	52	16	50	15	0.319	0.024	0.047	0	NaN	4	28	19	31	21	0.727	0.145	0.251	0	NaN	3	-1.188	Pawr	utr_5	- && sp|Q925B0|PAWR_MOUSE PRKC apoptosis WT1 regulator protein OS=Mus musculus OX=10090 GN=Pawr PE=1 SV=2
11	60307599	-	m5C_8304	0.00150464	0.00300635	92	19	75	15	0.207	0.005	0.007	5.19473e-11	NaN	2	52	23	59	26	0.472	0.101	0.175	0	NaN	3	-1.189	Atpaf2	CDS	- && sp|Q91YY4|ATPF2_MOUSE ATP synthase mitochondrial F1 complex assembly factor 2 OS=Mus musculus OX=10090 GN=Atpaf2 PE=1 SV=1
5	109703439	-	m5C_19115	0.0108508	0.0154423	67	20	73	21	0.307	0.04	0.057	1.77858e-12	NaN	2	10	7	11	7	0.7	0	0	0.00309597	NaN	1	-1.189	Crlf2	CDS	- && sp|Q8CII9|CRLF2_MOUSE Cytokine receptor-like factor 2 OS=Mus musculus OX=10090 GN=Crlf2 PE=1 SV=2
11	119956349	-	m5C_38135	0.00493453	0.00814593	58	19	46	14	0.313	0.049	0.069	4.32965e-12	NaN	2	14	10	16	12	0.714	0	0	0.000152555	NaN	1	-1.19	Cep131	CDS	- && sp|Q62036|CP131_MOUSE Centrosomal protein of 131 kDa OS=Mus musculus OX=10090 GN=Cep131 PE=1 SV=2
2	84901022	+	m5C_24289	0.00719584	0.0111008	94	19	72	14	0.207	0.001	0.001	2.49696e-11	NaN	2	55	26	59	28	0.473	0	0	5.99292e-10	NaN	1	-1.192	Tnks1bp1	-	- && sp|P58871|TB182_MOUSE 182 kDa tankyrase-1-binding protein OS=Mus musculus OX=10090 GN=Tnks1bp1 PE=1 SV=2
4	133480674	-	m5C_41481	0.00334598	0.00588604	29	9	25	7	0.305	0.011	0.016	4.90252e-05	NaN	2	11	8	13	9	0.697	0.021	0.03	1.05436e-05	NaN	2	-1.192	Arid1a	CDS	- && sp|A2BH40|ARI1A_MOUSE AT-rich interactive domain-containing protein 1A OS=Mus musculus OX=10090 GN=Arid1a PE=1 SV=1
3	87959014	+	m5C_2575	5.72339e-07	2.0766e-06	63	17	54	15	0.272	0.021	0.036	1.13243e-14	NaN	3	27	17	31	19	0.623	0.057	0.099	0	NaN	3	-1.196	Gpatch4	CDS	- && sp|Q3TFK5|GPTC4_MOUSE G patch domain-containing protein 4 OS=Mus musculus OX=10090 GN=Gpatch4 PE=1 SV=1
5	8472587	-	m5C_24864	9.4723e-05	0.00025751	37	11	23	7	0.297	0	0	0.000409104	NaN	1	24	16	26	18	0.681	0.112	0.159	8.42881e-13	NaN	2	-1.197	Dbf4	-	- && sp|Q9QZ41|DBF4A_MOUSE Protein DBF4 homolog A OS=Mus musculus OX=10090 GN=Dbf4 PE=1 SV=1
10	61703624	-	m5C_24519	0.00626586	0.00987989	62	15	39	9	0.242	0	0	2.33302e-05	NaN	1	20	11	23	13	0.556	0.019	0.027	1.48534e-07	NaN	2	-1.2	Col13a1	CDS	- && sp|Q9R1N9|CODA1_MOUSE Collagen alpha-1(XIII) chain OS=Mus musculus OX=10090 GN=Col13a1 PE=2 SV=1
11	119314988	+	m5C_29804	0.00613247	0.00969188	85	30	73	27	0.377	0.03	0.051	0	NaN	3	15	13	17	14	0.867	0	0	1.75351e-06	NaN	1	-1.201	Rnf213	CDS	- && sp|E9Q555|RN213_MOUSE E3 ubiquitin-protein ligase RNF213 OS=Mus musculus OX=10090 GN=Rnf213 PE=1 SV=2
9	58943433	-	m5C_34089	0.0258115	0.0302514	38	10	31	8	0.277	0.016	0.022	6.63936e-06	NaN	2	25	16	27	17	0.64	0	0	8.29855e-07	NaN	1	-1.208	Neo1	utr_5	- && sp|P97798|NEO1_MOUSE Neogenin OS=Mus musculus OX=10090 GN=Neo1 PE=1 SV=1
5	111565247	+	m5C_6776	0.000164011	0.000424412	47	20	42	18	0.432	0.033	0.066	0	NaN	4	11	11	13	13	1	0	0	2.83514e-06	NaN	1	-1.211	Mn1	-	- && sp|D3YWE6|MN1_MOUSE Transcriptional activator MN1 OS=Mus musculus OX=10090 GN=Mn1 PE=2 SV=1
13	41759654	+	m5C_24084	0.00081574	0.00176374	50	22	41	17	0.431	0.042	0.059	1.73195e-14	NaN	2	11	11	13	13	1	0	0	2.83514e-06	NaN	1	-1.214	Tmem170b	-	- && sp|P86050|T170B_MOUSE Transmembrane protein 170B OS=Mus musculus OX=10090 GN=Tmem170b PE=3 SV=1
2	20973675	-	m5C_27578	0.00271985	0.00493854	40	10	36	9	0.263	0.025	0.044	1.14312e-07	NaN	3	23	12	25	13	0.61	0.135	0.191	6.02444e-09	NaN	2	-1.214	Arhgap21	utr_5	- && sp|Q6DFV3|RHG21_MOUSE Rho GTPase-activating protein 21 OS=Mus musculus OX=10090 GN=Arhgap21 PE=1 SV=1
3	96154278	+	m5C_16545	0.00321637	0.00569115	79	23	63	17	0.269	0.048	0.069	3.67484e-14	NaN	2	16	10	19	12	0.625	0	0	0.000124131	NaN	1	-1.216	Gm20634","H3c14	CDS	- && sp|P84227|H32_BOVIN Histone H3.2 OS=Bos taurus OX=9913 PE=1 SV=2;- && sp|P84227|H32_BOVIN Histone H3.2 OS=Bos taurus OX=9913 PE=1 SV=2
3	108191659	+	m5C_42185	0.011976	0.01674	70	24	55	20	0.369	0.04	0.057	1.55431e-15	NaN	2	14	12	15	12	0.857	0	0	5.98256e-06	NaN	1	-1.216	Sort1	CDS	- && sp|Q6PHU5|SORT_MOUSE Sortilin OS=Mus musculus OX=10090 GN=Sort1 PE=1 SV=1
11	60307598	-	m5C_17842	0.0117894	0.016529	72	17	78	18	0.236	0	0	5.23576e-06	NaN	1	52	27	58	30	0.549	0.069	0.098	0	NaN	2	-1.218	Atpaf2	CDS	- && sp|Q91YY4|ATPF2_MOUSE ATP synthase mitochondrial F1 complex assembly factor 2 OS=Mus musculus OX=10090 GN=Atpaf2 PE=1 SV=1
8	112263869	+	m5C_13754	0.00611958	0.00967599	29	13	28	12	0.43	0.043	0.075	3.50915e-11	NaN	3	10	10	10	10	1	0	0	1.08251e-05	NaN	1	-1.218	Znrf1	CDS	- && sp|Q91V17|ZNRF1_MOUSE E3 ubiquitin-protein ligase ZNRF1 OS=Mus musculus OX=10090 GN=Znrf1 PE=1 SV=1
4	65531763	+	m5C_21000	0.00221626	0.00416786	57	12	36	7	0.211	0	0	0.000256121	NaN	1	27	9	29	10	0.491	0.167	0.235	7.54053e-06	NaN	2	-1.218	Trim32	CDS	- && sp|Q8CH72|TRI32_MOUSE E3 ubiquitin-protein ligase TRIM32 OS=Mus musculus OX=10090 GN=Trim32 PE=1 SV=2
19	36903675	+	m5C_37974	0.0140473	0.0189338	98	39	79	34	0.429	0.093	0.131	0	NaN	2	11	11	13	13	1	0	0	2.83514e-06	NaN	1	-1.221	Btaf1	utr_5	- && sp|O14981|BTAF1_HUMAN TATA-binding protein-associated factor 172 OS=Homo sapiens OX=9606 GN=BTAF1 PE=1 SV=2
2	27354087	-	m5C_8591	0.0412475	0.0433278	88	19	67	14	0.224	0.015	0.021	4.63634e-11	NaN	2	23	12	27	14	0.522	0	0	6.94966e-05	NaN	1	-1.221	Brd3	CDS	- && sp|Q8K2F0|BRD3_MOUSE Bromodomain-containing protein 3 OS=Mus musculus OX=10090 GN=Brd3 PE=1 SV=2
5	24798236	+	m5C_10304	0.0305155	0.0344511	51	19	42	16	0.393	0.084	0.119	3.86302e-12	NaN	2	12	11	12	11	0.917	0	0	9.61483e-06	NaN	1	-1.222	Chpf2	utr_3	- && sp|Q9P2E5|CHPF2_HUMAN Chondroitin sulfate glucuronyltransferase OS=Homo sapiens OX=9606 GN=CHPF2 PE=2 SV=2
4	141350840	-	m5C_23201	0.00487706	0.00806663	31	13	27	11	0.428	0.003	0.005	2.13219e-08	NaN	2	10	10	11	11	1	0	0	1.08251e-05	NaN	1	-1.224	Slc25a34	CDS	- && sp|A2ADF7|S2534_MOUSE Solute carrier family 25 member 34 OS=Mus musculus OX=10090 GN=Slc25a34 PE=1 SV=1
11	119314990	+	m5C_20437	0.00129352	0.00263843	85	30	73	27	0.373	0.036	0.062	0	NaN	3	16	14	18	15	0.875	0	0	5.09083e-07	NaN	1	-1.23	Rnf213	CDS	- && sp|E9Q555|RN213_MOUSE E3 ubiquitin-protein ligase RNF213 OS=Mus musculus OX=10090 GN=Rnf213 PE=1 SV=2
5	34527448	+	m5C_40853	0.000629053	0.00140294	45	13	28	8	0.289	0	0	8.88485e-05	NaN	1	17	11	18	12	0.678	0.126	0.178	5.41527e-08	NaN	2	-1.23	Fam193a	utr_5	- && sp|Q8CGI1|F193A_MOUSE Protein FAM193A OS=Mus musculus OX=10090 GN=Fam193a PE=1 SV=2
11	116765263	+	m5C_34544	0.0039861	0.00681587	47	18	42	16	0.391	0.008	0.013	2.22045e-16	NaN	3	12	11	14	13	0.917	0	0	9.61483e-06	NaN	1	-1.23	Mfsd11	utr_3	- && sp|Q8BJ51|MFS11_MOUSE UNC93-like protein MFSD11 OS=Mus musculus OX=10090 GN=Mfsd11 PE=1 SV=1
5	109703443	-	m5C_40052	0.0298768	0.0338716	68	18	74	20	0.271	0.008	0.011	5.27612e-11	NaN	2	11	7	12	7	0.636	0	0	0.00386997	NaN	1	-1.231	Crlf2	CDS	- && sp|Q8CII9|CRLF2_MOUSE Cytokine receptor-like factor 2 OS=Mus musculus OX=10090 GN=Crlf2 PE=1 SV=2
10	108168657	+	m5C_2462	5.30656e-07	1.93288e-06	51	13	47	12	0.27	0.011	0.018	9.14984e-11	NaN	3	26	15	30	17	0.634	0.171	0.296	0	NaN	3	-1.232	Pawr	utr_5	- && sp|Q925B0|PAWR_MOUSE PRKC apoptosis WT1 regulator protein OS=Mus musculus OX=10090 GN=Pawr PE=1 SV=2
5	137524646	+	m5C_1255	1.42535e-07	5.40455e-07	95	29	77	24	0.312	0.024	0.034	0	NaN	2	24	18	27	20	0.733	0.022	0.039	0	NaN	3	-1.232	Gigyf1	utr_3	- && sp|Q99MR1|GGYF1_MOUSE GRB10-interacting GYF protein 1 OS=Mus musculus OX=10090 GN=Gigyf1 PE=1 SV=2
4	41314652	-	m5C_9682	0.0351216	0.0383648	89	18	69	14	0.202	0.001	0.002	2.28009e-10	NaN	2	21	10	22	10	0.476	0	0	0.000479415	NaN	1	-1.237	Dcaf12	utr_5	- && sp|Q8BGZ3|DCA12_MOUSE DDB1- and CUL4-associated factor 12 OS=Mus musculus OX=10090 GN=Dcaf12 PE=2 SV=1
6	135195731	+	m5C_24200	0.0179537	0.0229062	65	14	41	8	0.215	0	0	5.57982e-05	NaN	1	29	14	32	15	0.507	0.039	0.055	5.12666e-09	NaN	2	-1.238	Fam234b	CDS	- && sp|Q8BYI8|F234B_MOUSE Protein FAM234B OS=Mus musculus OX=10090 GN=Fam234b PE=1 SV=1
17	28532758	+	m5C_28108	0.0191995	0.0241033	54	11	48	10	0.212	0.006	0.008	2.32459e-06	NaN	2	22	11	23	11	0.5	0	0	0.000183962	NaN	1	-1.238	Fance	-	- && sp|Q9HB96|FANCE_HUMAN Fanconi anemia group E protein OS=Homo sapiens OX=9606 GN=FANCE PE=1 SV=1
13	113754683	-	m5C_22245	0.0196178	0.0245115	84	22	73	20	0.272	0.006	0.01	0	NaN	3	14	9	16	10	0.643	0	0	0.00057971	NaN	1	-1.241	Snx18	CDS	- && sp|Q91ZR2|SNX18_MOUSE Sorting nexin-18 OS=Mus musculus OX=10090 GN=Snx18 PE=1 SV=1
18	60881508	-	m5C_6759	0.0022423	0.00420374	20	8	18	7	0.423	0.034	0.048	5.58937e-05	NaN	2	11	11	11	11	1	0	0	2.83514e-06	NaN	1	-1.241	Ndst1	-	- && sp|Q3UHN9|NDST1_MOUSE Bifunctional heparan sulfate N-deacetylase/N-sulfotransferase 1 OS=Mus musculus OX=10090 GN=Ndst1 PE=1 SV=2
1	181039340	-	m5C_10308	0.0011881	0.00245066	54	15	46	12	0.282	0.003	0.005	1.02274e-12	NaN	3	39	26	42	28	0.667	0	0	4.6663e-11	NaN	1	-1.242	Wdr26	utr_5	- && sp|Q8C6G8|WDR26_MOUSE WD repeat-containing protein 26 OS=Mus musculus OX=10090 GN=Wdr26 PE=1 SV=3
7	70009951	-	m5C_4829	8.77571e-05	0.000240291	120	39	97	29	0.282	0.041	0.071	0	NaN	3	30	20	36	24	0.667	0	0	1.4335e-08	NaN	1	-1.242	Nr2f2	CDS	- && sp|P24468|COT2_HUMAN COUP transcription factor 2 OS=Homo sapiens OX=9606 GN=NR2F2 PE=1 SV=1
4	130552115	+	m5C_16142	0.000100785	0.000272117	72	16	78	17	0.229	0.004	0.005	1.53618e-09	NaN	2	24	13	28	15	0.542	0.088	0.125	8.86565e-09	NaN	2	-1.243	Sdc3	utr_3	- && sp|Q64519|SDC3_MOUSE Syndecan-3 OS=Mus musculus OX=10090 GN=Sdc3 PE=1 SV=2
3	88235679	+	m5C_18204	2.47993e-08	9.77502e-08	75	22	63	18	0.292	0.005	0.007	2.12275e-13	NaN	2	38	26	44	30	0.692	0.013	0.018	0	NaN	2	-1.245	Glmp	-	- && sp|Q9JHJ3|GLMP_MOUSE Glycosylated lysosomal membrane protein OS=Mus musculus OX=10090 GN=Glmp PE=1 SV=1
11	78080142	+	m5C_27973	0.00942148	0.0137904	68	17	55	14	0.253	0.008	0.012	6.01679e-10	NaN	2	25	15	30	18	0.6	0	0	2.90449e-06	NaN	1	-1.246	Rab34	utr_5	- && sp|Q64008|RAB34_MOUSE Ras-related protein Rab-34 OS=Mus musculus OX=10090 GN=Rab34 PE=1 SV=2
4	117769297	-	m5C_25119	0.0271297	0.0314217	79	22	62	17	0.281	0.004	0.006	1.12133e-13	NaN	2	12	8	12	8	0.667	0	0	0.000673038	NaN	1	-1.247	Ipo13	CDS	- && sp|Q8K0C1|IPO13_MOUSE Importin-13 OS=Mus musculus OX=10090 GN=Ipo13 PE=1 SV=1
2	179618000	-	m5C_33639	0.00107022	0.00224036	63	17	54	15	0.288	0.042	0.072	4.62963e-14	NaN	3	19	12	20	13	0.684	0.06	0.085	7.15799e-09	NaN	2	-1.248	Taf4	CDS	- && sp|O00268|TAF4_HUMAN Transcription initiation factor TFIID subunit 4 OS=Homo sapiens OX=9606 GN=TAF4 PE=1 SV=2
19	36811736	+	m5C_31977	0.012735	0.0175444	48	10	30	6	0.208	0	0	0.00115971	NaN	1	22	10	24	11	0.495	0.085	0.12	3.6928e-06	NaN	2	-1.251	Tnks2	utr_5	- && sp|Q3UES3|TNKS2_MOUSE Poly [ADP-ribose] polymerase tankyrase-2 OS=Mus musculus OX=10090 GN=Tnks2 PE=2 SV=2
19	5934460	+	m5C_25946	0.0227709	0.0274556	59	16	64	17	0.27	0.004	0.005	2.13993e-09	NaN	2	14	9	16	10	0.643	0	0	0.00057971	NaN	1	-1.252	Slc25a45	CDS	- && sp|Q8CFJ7|S2545_MOUSE Solute carrier family 25 member 45 OS=Mus musculus OX=10090 GN=Slc25a45 PE=1 SV=1
17	83523009	+	m5C_30360	0.0104023	0.0149239	171	37	109	23	0.216	0	0	1.63636e-12	NaN	1	25	13	29	14	0.515	0.076	0.132	7.1545e-12	NaN	3	-1.254	Pkdcc	CDS	- && sp|Q5RJI4|PKDCC_MOUSE Extracellular tyrosine-protein kinase PKDCC OS=Mus musculus OX=10090 GN=Pkdcc PE=1 SV=2
18	84106536	+	m5C_34385	0.0186983	0.0235972	54	14	34	8	0.259	0	0	4.64494e-05	NaN	1	13	8	15	9	0.619	0.034	0.048	1.89266e-05	NaN	2	-1.257	Ptgr3	-	- && sp|Q8BGC4|PTGR3_MOUSE Prostaglandin reductase-3 OS=Mus musculus OX=10090 GN=Zadh2 PE=1 SV=1
17	63806300	-	m5C_32429	0.000340179	0.000812128	45	11	28	7	0.244	0	0	0.000487954	NaN	1	20	10	22	11	0.584	0.186	0.262	6.67007e-07	NaN	2	-1.259	Fbxl17	CDS	- && sp|Q9QZN1|FXL17_MOUSE F-box/LRR-repeat protein 17 OS=Mus musculus OX=10090 GN=Fbxl17 PE=1 SV=3
4	148543214	+	m5C_41288	0.000301816	0.000730391	53	13	39	10	0.297	0.055	0.077	8.47473e-08	NaN	2	22	14	24	16	0.712	0.075	0.106	1.6709e-10	NaN	2	-1.261	Mtor	CDS	- && sp|Q9JLN9|MTOR_MOUSE Serine/threonine-protein kinase mTOR OS=Mus musculus OX=10090 GN=Mtor PE=1 SV=2
18	10726093	+	m5C_31280	0.000370577	0.000874532	38	13	35	12	0.354	0.017	0.03	2.92726e-11	NaN	3	20	17	24	20	0.85	0	0	1.28476e-08	NaN	1	-1.264	Mib1	utr_5	- && sp|Q80SY4|MIB1_MOUSE E3 ubiquitin-protein ligase MIB1 OS=Mus musculus OX=10090 GN=Mib1 PE=1 SV=1
19	14574908	-	m5C_38305	0.00648856	0.0101826	56	18	45	13	0.302	0.049	0.069	5.16697e-11	NaN	2	11	8	11	8	0.727	0	0	0.00103199	NaN	1	-1.267	Tle4	utr_5	- && sp|Q62441|TLE4_MOUSE Transducin-like enhancer protein 4 OS=Mus musculus OX=10090 GN=Tle4 PE=1 SV=4
3	87959019	+	m5C_34257	1.66808e-08	6.63612e-08	58	18	50	15	0.301	0.022	0.038	3.10862e-15	NaN	3	25	18	29	20	0.726	0.03	0.052	0	NaN	3	-1.27	Gpatch4	CDS	- && sp|Q3TFK5|GPTC4_MOUSE G patch domain-containing protein 4 OS=Mus musculus OX=10090 GN=Gpatch4 PE=1 SV=1
5	150517623	-	m5C_29765	0.00114203	0.00236895	51	14	44	11	0.271	0.022	0.031	3.92711e-08	NaN	2	26	17	31	20	0.654	0	0	2.84754e-07	NaN	1	-1.271	N4bp2l1	-	- && sp|Q3V2Q8|N42L1_MOUSE NEDD4-binding protein 2-like 1 OS=Mus musculus OX=10090 GN=N4bp2l1 PE=2 SV=1
4	135933925	+	m5C_43705	0.0001083	0.000289966	46	13	43	12	0.288	0.027	0.046	1.338e-10	NaN	3	15	10	16	11	0.695	0.019	0.027	1.00397e-07	NaN	2	-1.271	Asap3	CDS	- && sp|Q5U464|ASAP3_MOUSE Arf-GAP with SH3 domain, ANK repeat and PH domain-containing protein 3 OS=Mus musculus OX=10090 GN=Asap3 PE=2 SV=1
8	95406137	-	m5C_40745	0.0259652	0.0303726	57	18	49	15	0.318	0.017	0.03	3.10862e-15	NaN	3	13	10	14	11	0.769	0	0	0.000107686	NaN	1	-1.274	Pllp	CDS	- && sp|Q9DCU2|PLLP_MOUSE Plasmolipin OS=Mus musculus OX=10090 GN=Pllp PE=1 SV=1
18	9214648	+	m5C_8760	5.54947e-05	0.000157409	78	28	73	26	0.338	0.033	0.057	0	NaN	3	28	23	30	24	0.821	0	0	6.20592e-11	NaN	1	-1.28	Fzd8	CDS	- && sp|Q61091|FZD8_MOUSE Frizzled-8 OS=Mus musculus OX=10090 GN=Fzd8 PE=1 SV=2
4	124960666	+	m5C_24300	1.30295e-05	4.09886e-05	105	29	83	22	0.264	0.024	0.034	0	NaN	2	25	16	28	18	0.641	0.099	0.171	1.11022e-16	NaN	3	-1.28	Snip1	CDS	- && sp|Q8BIZ6|SNIP1_MOUSE Smad nuclear-interacting protein 1 OS=Mus musculus OX=10090 GN=Snip1 PE=1 SV=1
5	150507311	-	m5C_20577	0.0421335	0.0440243	31	10	25	8	0.36	0.099	0.14	6.87789e-06	NaN	2	16	14	17	15	0.875	0	0	5.09083e-07	NaN	1	-1.281	N4bp2l1	-	- && sp|Q3V2Q8|N42L1_MOUSE NEDD4-binding protein 2-like 1 OS=Mus musculus OX=10090 GN=N4bp2l1 PE=2 SV=1
3	94271385	+	m5C_36122	0.00811962	0.0122372	39	13	35	12	0.351	0.016	0.028	3.31499e-11	NaN	3	14	12	15	13	0.857	0	0	5.98256e-06	NaN	1	-1.288	C2cd4d	CDS	- && sp|P0CG09|C2C4D_MOUSE C2 calcium-dependent domain-containing protein 4D OS=Mus musculus OX=10090 GN=C2cd4d PE=4 SV=1
5	8472597	-	m5C_17837	9.82588e-05	0.000266276	31	9	19	5	0.29	0	0	0.00198753	NaN	1	23	17	26	19	0.708	0.097	0.138	1.01252e-13	NaN	2	-1.288	Dbf4	-	- && sp|Q9QZ41|DBF4A_MOUSE Protein DBF4 homolog A OS=Mus musculus OX=10090 GN=Dbf4 PE=1 SV=1
2	179618005	-	m5C_28114	0.000102147	0.00027536	65	17	55	14	0.274	0.016	0.027	6.61693e-14	NaN	3	21	14	23	15	0.669	0.039	0.054	1.1504e-10	NaN	2	-1.288	Taf4	CDS	- && sp|O00268|TAF4_HUMAN Transcription initiation factor TFIID subunit 4 OS=Homo sapiens OX=9606 GN=TAF4 PE=1 SV=2
17	87135099	+	m5C_12145	0.000687066	0.00151814	59	18	54	15	0.297	0.036	0.063	1.33227e-15	NaN	3	22	16	23	17	0.727	0	0	3.58101e-07	NaN	1	-1.291	Epas1	CDS	- && sp|P97481|EPAS1_MOUSE Endothelial PAS domain-containing protein 1 OS=Mus musculus OX=10090 GN=Epas1 PE=1 SV=2
11	98686857	+	m5C_12771	0.00035077	0.000833536	33	12	36	13	0.377	0.065	0.091	6.74011e-08	NaN	2	13	12	14	13	0.923	0	0	2.69215e-06	NaN	1	-1.292	Msl1	CDS	- && sp|Q6PDM1|MSL1_MOUSE Male-specific lethal 1 homolog OS=Mus musculus OX=10090 GN=Msl1 PE=1 SV=1
X	13712496	-	m5C_38081	0.00982583	0.0142623	24	9	19	7	0.407	0.045	0.064	1.38362e-05	NaN	2	12	12	14	14	1	0	0	7.39602e-07	NaN	1	-1.297	Cask	utr_5	- && sp|O70589|CSKP_MOUSE Peripheral plasma membrane protein CASK OS=Mus musculus OX=10090 GN=Cask PE=1 SV=2
14	52244123	-	m5C_30129	0.00121957	0.0025035	79	20	74	19	0.267	0.039	0.078	0	NaN	4	30	15	36	18	0.656	0.193	0.273	2.19287e-11	NaN	2	-1.297	Zfp219	CDS	- && sp|Q6IQX8|ZN219_MOUSE Zinc finger protein 219 OS=Mus musculus OX=10090 GN=Znf219 PE=1 SV=1
7	30657769	-	m5C_20488	0.00670073	0.010461	85	20	77	18	0.234	0.015	0.026	0	NaN	3	26	15	28	16	0.577	0	0	3.44811e-06	NaN	1	-1.302	Lsr	CDS	- && sp|Q99KG5|LSR_MOUSE Lipolysis-stimulated lipoprotein receptor OS=Mus musculus OX=10090 GN=Lsr PE=1 SV=1
10	80703880	+	m5C_33295	0.0172704	0.0222584	43	10	46	10	0.233	0	0	0.00108297	NaN	1	29	17	32	18	0.575	0.003	0.004	9.68181e-12	NaN	2	-1.303	Sppl2b	utr_3	- && sp|Q3TD49|SPP2B_MOUSE Signal peptide peptidase-like 2B OS=Mus musculus OX=10090 GN=Sppl2b PE=1 SV=2
5	34643355	+	m5C_3604	0.0229257	0.027598	31	10	26	9	0.337	0.03	0.043	4.41585e-06	NaN	2	12	10	14	12	0.833	0	0	6.73038e-05	NaN	1	-1.306	Fam193a	utr_3	- && sp|Q8CGI1|F193A_MOUSE Protein FAM193A OS=Mus musculus OX=10090 GN=Fam193a PE=1 SV=2
3	108191658	+	m5C_23570	0.0324724	0.0361448	70	20	55	16	0.31	0.052	0.073	3.63953e-12	NaN	2	13	10	14	10	0.769	0	0	0.000107686	NaN	1	-1.311	Sort1	CDS	- && sp|Q6PHU5|SORT_MOUSE Sortilin OS=Mus musculus OX=10090 GN=Sort1 PE=1 SV=1
19	5934459	+	m5C_11876	0.0227709	0.0274556	67	17	60	15	0.258	0.007	0.012	3.59712e-14	NaN	3	14	9	16	10	0.643	0	0	0.00057971	NaN	1	-1.317	Slc25a45	CDS	- && sp|Q8CFJ7|S2545_MOUSE Solute carrier family 25 member 45 OS=Mus musculus OX=10090 GN=Slc25a45 PE=1 SV=1
14	70526696	-	m5C_7006	0.00130003	0.00264961	47	19	41	17	0.401	0.048	0.068	3.9243e-12	NaN	2	14	14	16	16	1	0	0	2.49273e-08	NaN	1	-1.318	Ppp3cc	-	- && sp|P48455|PP2BC_MOUSE Serine/threonine-protein phosphatase 2B catalytic subunit gamma isoform OS=Mus musculus OX=10090 GN=Ppp3cc PE=1 SV=1
11	98686555	+	m5C_20878	0.00104979	0.00220282	56	13	35	8	0.232	0	0	0.000111249	NaN	1	19	11	21	12	0.579	0.074	0.105	1.13502e-07	NaN	2	-1.319	Msl1	utr_5	- && sp|Q6PDM1|MSL1_MOUSE Male-specific lethal 1 homolog OS=Mus musculus OX=10090 GN=Msl1 PE=1 SV=1
18	84106534	+	m5C_6675	0.0247126	0.0292439	58	16	37	10	0.276	0	0	9.203e-06	NaN	1	13	9	15	10	0.691	0.017	0.023	1.7549e-06	NaN	2	-1.324	Ptgr3	-	- && sp|Q8BGC4|PTGR3_MOUSE Prostaglandin reductase-3 OS=Mus musculus OX=10090 GN=Zadh2 PE=1 SV=1
11	98659465	-	m5C_44902	0.00587491	0.00937484	40	12	31	9	0.325	0.047	0.066	5.85406e-07	NaN	2	27	22	29	23	0.815	0	0	2.06864e-10	NaN	1	-1.326	Nr1d1	-	- && sp|Q3UV55|NR1D1_MOUSE Nuclear receptor subfamily 1 group D member 1 OS=Mus musculus OX=10090 GN=Nr1d1 PE=1 SV=1
4	141406606	-	m5C_43013	4.65854e-05	0.000134176	86	22	77	20	0.26	0.005	0.009	0	NaN	3	46	30	49	32	0.652	0	0	6.65468e-13	NaN	1	-1.326	Ddi2	utr_3	- && sp|Q9ER99|RSCA1_MOUSE Regulatory solute carrier protein family 1 member 1 OS=Mus musculus OX=10090 GN=Rsc1a1 PE=1 SV=2
11	101623890	+	m5C_7785	0.0220474	0.0268131	56	14	35	8	0.25	0	0	4.83204e-05	NaN	1	14	9	16	10	0.627	0.028	0.04	3.27945e-06	NaN	2	-1.327	Dhx8	CDS	- && sp|A2A4P0|DHX8_MOUSE ATP-dependent RNA helicase DHX8 OS=Mus musculus OX=10090 GN=Dhx8 PE=2 SV=1
17	36169461	+	m5C_20929	0.00103025	0.00216642	69	17	44	10	0.246	0	0	4.96479e-06	NaN	1	36	22	40	24	0.617	0.002	0.004	1.11022e-16	NaN	2	-1.327	Mdc1	utr_3	- && sp|Q5PSV9|MDC1_MOUSE Mediator of DNA damage checkpoint protein 1 OS=Mus musculus OX=10090 GN=Mdc1 PE=1 SV=1
11	98686825	+	m5C_27629	0.0180667	0.0230188	42	14	32	11	0.365	0.049	0.07	2.13849e-08	NaN	2	12	11	13	12	0.917	0	0	9.61483e-06	NaN	1	-1.329	Msl1	CDS	- && sp|Q6PDM1|MSL1_MOUSE Male-specific lethal 1 homolog OS=Mus musculus OX=10090 GN=Msl1 PE=1 SV=1
11	6355598	+	m5C_8819	0.0486157	0.0489965	36	9	28	8	0.281	0.046	0.064	2.71994e-05	NaN	2	17	12	19	13	0.706	0	0	2.25694e-05	NaN	1	-1.329	Zmiz2	utr_3	- && sp|Q8CIE2|ZMIZ2_MOUSE Zinc finger MIZ domain-containing protein 2 OS=Mus musculus OX=10090 GN=Zmiz2 PE=1 SV=2
7	5011425	-	m5C_35367	6.75995e-08	2.60748e-07	71	21	65	19	0.31	0.054	0.094	0	NaN	3	32	25	34	27	0.781	0	0	8.39284e-12	NaN	1	-1.333	Fiz1	CDS	- && sp|Q9WTJ4|FIZ1_MOUSE Flt3-interacting zinc finger protein 1 OS=Mus musculus OX=10090 GN=Fiz1 PE=1 SV=1
10	61703616	-	m5C_36531	0.00162677	0.0032114	64	15	41	9	0.234	0	0	2.4139e-05	NaN	1	18	10	20	12	0.59	0.046	0.08	1.3416e-09	NaN	3	-1.334	Col13a1	CDS	- && sp|Q9R1N9|CODA1_MOUSE Collagen alpha-1(XIII) chain OS=Mus musculus OX=10090 GN=Col13a1 PE=2 SV=1
7	18626424	-	m5C_28783	4.85775e-07	1.77254e-06	45	15	40	13	0.349	0.05	0.086	7.38964e-13	NaN	3	25	22	30	26	0.88	0	0	5.18311e-11	NaN	1	-1.334	Ccdc61	CDS	- && sp|Q3UJV1|CCD61_MOUSE Centrosomal protein CCDC61 OS=Mus musculus OX=10090 GN=Ccdc61 PE=1 SV=1
4	156261103	-	m5C_24040	0.00268766	0.00488787	44	12	41	11	0.277	0.007	0.011	1.42721e-09	NaN	3	20	14	24	16	0.7	0	0	3.34038e-06	NaN	1	-1.337	Agrn	-	- && sp|A2ASQ1|AGRIN_MOUSE Agrin OS=Mus musculus OX=10090 GN=Agrn PE=1 SV=1
4	132649759	-	m5C_38866	0.000454043	0.0010505	47	11	37	9	0.247	0.033	0.047	3.88975e-06	NaN	2	36	17	39	19	0.625	0.177	0.25	1.51912e-12	NaN	2	-1.339	Fam76a	utr_5	- && sp|Q922G2|FA76A_MOUSE Protein FAM76A OS=Mus musculus OX=10090 GN=Fam76a PE=2 SV=1
4	136623401	-	m5C_33863	0.000810204	0.00175362	51	11	43	10	0.226	0.013	0.019	2.10504e-06	NaN	2	15	8	16	9	0.572	0.03	0.043	2.19802e-05	NaN	2	-1.34	C1qa	utr_3	- && sp|P98086|C1QA_MOUSE Complement C1q subcomponent subunit A OS=Mus musculus OX=10090 GN=C1qa PE=1 SV=2
2	118576899	+	m5C_32832	1.98986e-05	6.11183e-05	44	10	35	8	0.246	0.021	0.03	4.26577e-06	NaN	2	26	16	30	18	0.627	0.029	0.041	1.01801e-11	NaN	2	-1.35	Inafm2	CDS	- && sp|P0DMQ5|INAM2_HUMAN Putative transmembrane protein INAFM2 OS=Homo sapiens OX=9606 GN=INAFM2 PE=2 SV=1
4	133480571	-	m5C_12480	0.00292371	0.0052502	44	14	36	11	0.318	0.002	0.004	2.74167e-08	NaN	2	16	13	18	14	0.812	0	0	3.22419e-06	NaN	1	-1.352	Arid1a	CDS	- && sp|A2BH40|ARI1A_MOUSE AT-rich interactive domain-containing protein 1A OS=Mus musculus OX=10090 GN=Arid1a PE=1 SV=1
11	120524197	-	m5C_28383	0.0057374	0.00919633	52	11	57	11	0.209	0.001	0.002	4.76116e-06	NaN	2	28	15	31	17	0.536	0	0	4.60734e-06	NaN	1	-1.359	Mafg	utr_5	- && sp|A5PJV0|MAFG_BOVIN Transcription factor MafG OS=Bos taurus OX=9913 GN=MAFG PE=2 SV=1
18	12823517	+	m5C_46346	0.00539963	0.00876714	38	12	29	9	0.34	0.017	0.024	2.37315e-07	NaN	2	16	14	19	16	0.875	0	0	5.09083e-07	NaN	1	-1.364	Ttc39c	-	- && sp|Q8VE09|TT39C_MOUSE Tetratricopeptide repeat protein 39C OS=Mus musculus OX=10090 GN=Ttc39c PE=1 SV=2
2	179618006	-	m5C_5342	2.49642e-05	7.55029e-05	63	16	54	14	0.265	0.013	0.023	1.60205e-13	NaN	3	20	14	22	15	0.682	0.048	0.068	7.98638e-11	NaN	2	-1.364	Taf4	CDS	- && sp|O00268|TAF4_HUMAN Transcription initiation factor TFIID subunit 4 OS=Homo sapiens OX=9606 GN=TAF4 PE=1 SV=2
18	75502438	+	m5C_26897	0.0335072	0.0370347	50	11	40	9	0.237	0.024	0.034	2.03781e-06	NaN	2	18	11	21	13	0.611	0	0	0.000105938	NaN	1	-1.366	Smad7	CDS	- && sp|O35253|SMAD7_MOUSE Mothers against decapentaplegic homolog 7 OS=Mus musculus OX=10090 GN=Smad7 PE=1 SV=1
5	109703437	-	m5C_19509	0.0118511	0.0165944	65	17	71	19	0.27	0.012	0.017	2.39103e-10	NaN	2	10	7	11	7	0.7	0	0	0.00309597	NaN	1	-1.374	Crlf2	CDS	- && sp|Q8CII9|CRLF2_MOUSE Cytokine receptor-like factor 2 OS=Mus musculus OX=10090 GN=Crlf2 PE=1 SV=2
5	34527440	+	m5C_25342	0.0013294	0.00269874	39	10	25	6	0.256	0	0	0.00101047	NaN	1	16	10	17	11	0.666	0.118	0.166	5.38206e-07	NaN	2	-1.379	Fam193a	utr_5	- && sp|Q8CGI1|F193A_MOUSE Protein FAM193A OS=Mus musculus OX=10090 GN=Fam193a PE=1 SV=2
12	51737912	+	m5C_28610	0.00602107	0.00954669	54	14	46	12	0.265	0.015	0.025	9.24383e-12	NaN	3	13	9	15	10	0.692	0	0	0.000457666	NaN	1	-1.385	Ap4s1	utr_5	- && sp|Q9WVL1|AP4S1_MOUSE AP-4 complex subunit sigma-1 OS=Mus musculus OX=10090 GN=Ap4s1 PE=2 SV=1
17	28532753	+	m5C_2078	0.00414049	0.00704233	49	11	43	9	0.226	0.005	0.008	4.35621e-06	NaN	2	22	13	23	14	0.591	0	0	1.91627e-05	NaN	1	-1.387	Fance	-	- && sp|Q9HB96|FANCE_HUMAN Fanconi anemia group E protein OS=Homo sapiens OX=9606 GN=FANCE PE=1 SV=1
3	89008342	-	m5C_5890	2.80747e-07	1.04333e-06	141	33	90	21	0.234	0	0	2.78844e-11	NaN	1	58	35	64	39	0.615	0.019	0.028	0	NaN	2	-1.394	Fdps	-	- && sp|P14324|FPPS_HUMAN Farnesyl pyrophosphate synthase OS=Homo sapiens OX=9606 GN=FDPS PE=1 SV=4
13	69681667	-	m5C_7111	0.00818943	0.0123207	61	14	50	11	0.228	0.001	0.001	5.82532e-08	NaN	2	20	12	22	13	0.6	0	0	4.50951e-05	NaN	1	-1.396	Tent4a	-	- && sp|Q5XG87|PAPD7_HUMAN Terminal nucleotidyltransferase 4A OS=Homo sapiens OX=9606 GN=TENT4A PE=1 SV=3
1	36107656	+	m5C_15848	0.0485829	0.0489692	42	9	26	5	0.22	0	0	0.002391	NaN	1	15	9	18	10	0.579	0.033	0.046	4.39835e-06	NaN	2	-1.396	Hs6st1	utr_5	- && sp|Q9QYK5|H6ST1_MOUSE Heparan-sulfate 6-O-sulfotransferase 1 OS=Mus musculus OX=10090 GN=Hs6st1 PE=1 SV=4
4	117769296	-	m5C_46163	0.0184874	0.0234125	86	21	68	16	0.241	0.008	0.011	1.75915e-12	NaN	2	11	7	11	7	0.636	0	0	0.00386997	NaN	1	-1.4	Ipo13	CDS	- && sp|Q8K0C1|IPO13_MOUSE Importin-13 OS=Mus musculus OX=10090 GN=Ipo13 PE=1 SV=1
11	98686855	+	m5C_17734	0.000463767	0.0010701	44	14	38	13	0.349	0.075	0.129	3.97549e-12	NaN	3	13	12	14	13	0.923	0	0	2.69215e-06	NaN	1	-1.403	Msl1	CDS	- && sp|Q6PDM1|MSL1_MOUSE Male-specific lethal 1 homolog OS=Mus musculus OX=10090 GN=Msl1 PE=1 SV=1
17	63806298	-	m5C_21184	4.12804e-05	0.000120076	43	11	27	7	0.256	0	0	0.000470235	NaN	1	19	10	21	11	0.678	0.227	0.322	4.3857e-08	NaN	2	-1.405	Fbxl17	CDS	- && sp|Q9QZN1|FXL17_MOUSE F-box/LRR-repeat protein 17 OS=Mus musculus OX=10090 GN=Fbxl17 PE=1 SV=3
17	28532755	+	m5C_36452	0.00226388	0.00423493	48	10	43	9	0.222	0.016	0.022	9.02817e-06	NaN	2	22	13	23	14	0.591	0	0	1.91627e-05	NaN	1	-1.413	Fance	-	- && sp|Q9HB96|FANCE_HUMAN Fanconi anemia group E protein OS=Homo sapiens OX=9606 GN=FANCE PE=1 SV=1
11	120080557	-	m5C_8502	9.72126e-05	0.00026358	79	17	50	10	0.215	0	0	5.8232e-06	NaN	1	19	11	21	12	0.576	0.104	0.146	9.84341e-08	NaN	2	-1.422	Reno1	-	- && -
2	27354076	-	m5C_19221	0.00157573	0.00312859	42	11	47	13	0.275	0.019	0.033	2.92251e-09	NaN	3	23	17	27	20	0.739	0	0	1.15388e-07	NaN	1	-1.426	Brd3	CDS	- && sp|Q8K2F0|BRD3_MOUSE Bromodomain-containing protein 3 OS=Mus musculus OX=10090 GN=Brd3 PE=1 SV=2
10	108168658	+	m5C_2485	1.89291e-08	7.51602e-08	53	17	48	15	0.318	0.013	0.022	2.75335e-14	NaN	3	24	19	26	22	0.855	0.103	0.145	0	NaN	2	-1.427	Pawr	utr_5	- && sp|Q925B0|PAWR_MOUSE PRKC apoptosis WT1 regulator protein OS=Mus musculus OX=10090 GN=Pawr PE=1 SV=2
18	84106535	+	m5C_26964	0.0116591	0.0163792	55	15	35	9	0.273	0	0	2.02417e-05	NaN	1	11	8	13	9	0.738	0.008	0.012	5.51249e-06	NaN	2	-1.435	Ptgr3	-	- && sp|Q8BGC4|PTGR3_MOUSE Prostaglandin reductase-3 OS=Mus musculus OX=10090 GN=Zadh2 PE=1 SV=1
2	31409219	+	m5C_9832	2.25528e-05	6.86547e-05	44	10	38	8	0.227	0.016	0.023	1.74138e-05	NaN	2	27	16	29	18	0.615	0.007	0.01	6.78135e-12	NaN	2	-1.438	Ass1	-	- && sp|P16460|ASSY_MOUSE Argininosuccinate synthase OS=Mus musculus OX=10090 GN=Ass1 PE=1 SV=1
12	111743289	+	m5C_5930	0.0341733	0.0376049	68	15	74	16	0.221	0	0	2.5667e-05	NaN	1	15	9	17	10	0.6	0.047	0.067	6.87362e-06	NaN	2	-1.441	Klc1	CDS	- && sp|P37285|KLC1_RAT Kinesin light chain 1 OS=Rattus norvegicus OX=10116 GN=Klc1 PE=1 SV=2
3	108191661	+	m5C_29437	0.0208846	0.0257496	69	17	55	14	0.263	0.04	0.056	5.59601e-10	NaN	2	14	10	15	10	0.714	0	0	0.000152555	NaN	1	-1.441	Sort1	CDS	- && sp|Q6PHU5|SORT_MOUSE Sortilin OS=Mus musculus OX=10090 GN=Sort1 PE=1 SV=1
4	154245013	-	m5C_29488	0.0046373	0.00774367	42	9	45	9	0.216	0.011	0.015	4.00828e-05	NaN	2	29	16	32	17	0.591	0.105	0.183	1.33227e-15	NaN	3	-1.452	Tprg1l	CDS	- && sp|Q9DBS2|TPRGL_MOUSE Tumor protein p63-regulated gene 1-like protein OS=Mus musculus OX=10090 GN=Tprg1l PE=1 SV=1
10	61703623	-	m5C_11087	0.000349855	0.000831587	62	13	39	8	0.21	0	0	0.000121115	NaN	1	19	11	21	12	0.575	0.043	0.075	3.17793e-10	NaN	3	-1.453	Col13a1	CDS	- && sp|Q9R1N9|CODA1_MOUSE Collagen alpha-1(XIII) chain OS=Mus musculus OX=10090 GN=Col13a1 PE=2 SV=1
15	78662219	-	m5C_33782	0.0480185	0.0485146	40	9	33	8	0.243	0.03	0.043	1.70315e-05	NaN	2	12	8	14	9	0.667	0	0	0.000673038	NaN	1	-1.457	Card10	CDS	- && sp|P58660|CAR10_MOUSE Caspase recruitment domain-containing protein 10 OS=Mus musculus OX=10090 GN=Card10 PE=1 SV=1
5	109703438	-	m5C_40896	0.00900538	0.0133027	66	15	71	16	0.231	0.013	0.019	1.36113e-08	NaN	2	11	7	12	7	0.636	0	0	0.00386997	NaN	1	-1.461	Crlf2	CDS	- && sp|Q8CII9|CRLF2_MOUSE Cytokine receptor-like factor 2 OS=Mus musculus OX=10090 GN=Crlf2 PE=1 SV=2
1	133291474	+	m5C_17324	0.00945702	0.0138365	40	9	34	8	0.224	0.014	0.02	3.79633e-05	NaN	2	21	13	25	15	0.619	0	0	1.59483e-05	NaN	1	-1.466	Etnk2	-	- && sp|A7MCT6|EKI2_MOUSE Ethanolamine kinase 2 OS=Mus musculus OX=10090 GN=Etnk2 PE=1 SV=1
18	73706158	+	m5C_646	9.95702e-05	0.000269546	68	16	62	15	0.252	0.021	0.036	9.17044e-14	NaN	3	21	12	24	14	0.7	0.212	0.3	6.0528e-10	NaN	2	-1.474	Mex3c	CDS	- && sp|Q05A36|MEX3C_MOUSE RNA-binding E3 ubiquitin-protein ligase MEX3C OS=Mus musculus OX=10090 GN=Mex3c PE=2 SV=2
9	66951092	-	m5C_16518	0.00259253	0.0047421	63	14	40	8	0.222	0	0	5.42593e-05	NaN	1	20	12	23	13	0.619	0.034	0.048	2.13753e-08	NaN	2	-1.479	Tpm1	utr_5	- && sp|P02561|TPM4_HORSE Tropomyosin alpha-4 chain OS=Equus caballus OX=9796 GN=TPM4 PE=1 SV=2
1	136273520	-	m5C_12832	0.002704	0.00491411	46	11	29	7	0.239	0	0	0.000496381	NaN	1	12	8	14	9	0.667	0.094	0.134	2.25658e-05	NaN	2	-1.481	Camsap2	utr_5	- && sp|Q8C1B1|CAMP2_MOUSE Calmodulin-regulated spectrin-associated protein 2 OS=Mus musculus OX=10090 GN=Camsap2 PE=1 SV=3
5	121712896	-	m5C_17810	6.18139e-05	0.000173892	52	13	33	8	0.25	0	0	0.000103818	NaN	1	22	16	25	17	0.7	0.023	0.033	5.03087e-12	NaN	2	-1.485	Aldh2	-	- && sp|P47738|ALDH2_MOUSE Aldehyde dehydrogenase, mitochondrial OS=Mus musculus OX=10090 GN=Aldh2 PE=1 SV=1
9	44710545	-	m5C_17122	8.37256e-05	0.000230049	93	22	85	20	0.251	0.018	0.031	0	NaN	3	17	12	18	12	0.706	0	0	2.25694e-05	NaN	1	-1.492	Tmem25	-	- && sp|Q9DCF1|TMM25_MOUSE Transmembrane protein 25 OS=Mus musculus OX=10090 GN=Tmem25 PE=1 SV=1
19	14574904	-	m5C_4430	0.000673497	0.0014904	50	15	44	13	0.296	0.033	0.058	2.58016e-13	NaN	3	12	10	12	10	0.833	0	0	6.73038e-05	NaN	1	-1.493	Tle4	utr_5	- && sp|Q62441|TLE4_MOUSE Transducin-like enhancer protein 4 OS=Mus musculus OX=10090 GN=Tle4 PE=1 SV=4
1	39575373	+	m5C_40737	6.68352e-06	2.18208e-05	42	10	45	10	0.238	0	0	0.000532933	NaN	1	19	11	22	12	0.673	0.231	0.327	7.46085e-09	NaN	2	-1.5	Cnot11	CDS	- && sp|Q9CWN7|CNO11_MOUSE CCR4-NOT transcription complex subunit 11 OS=Mus musculus OX=10090 GN=Cnot11 PE=1 SV=1
18	24339048	+	m5C_6482	3.68507e-06	1.23695e-05	70	14	54	11	0.206	0.001	0.002	3.33892e-08	NaN	2	21	12	25	14	0.585	0.039	0.055	1.69122e-08	NaN	2	-1.506	Galnt1	utr_5	- && sp|O08912|GALT1_MOUSE Polypeptide N-acetylgalactosaminyltransferase 1 OS=Mus musculus OX=10090 GN=Galnt1 PE=1 SV=1
6	88886287	+	m5C_39465	0.014708	0.0196336	55	14	35	8	0.255	0	0	4.73952e-05	NaN	1	21	16	23	17	0.736	0.078	0.11	2.30593e-13	NaN	2	-1.529	Tpra1	CDS	- && sp|Q99MU1|TPRA1_MOUSE Transmembrane protein adipocyte-associated 1 OS=Mus musculus OX=10090 GN=Tpra1 PE=2 SV=1
17	26086310	-	m5C_39842	0.0007468	0.00163187	26	9	16	5	0.346	0	0	0.00169855	NaN	1	11	11	12	12	1	0	0	2.12573e-10	NaN	2	-1.531	Mcrip2	-	- && sp|Q9CQB2|MCRI2_MOUSE MAPK regulated corepressor interacting protein 2 OS=Mus musculus OX=10090 GN=Mcrip2 PE=1 SV=1
18	80299787	+	m5C_30397	0.00977596	0.014204	35	10	30	9	0.317	0.03	0.052	3.6322e-08	NaN	3	12	11	13	12	0.917	0	0	9.61483e-06	NaN	1	-1.532	Slc66a2	-	- && sp|Q80XM9|S66A2_MOUSE Solute carrier family 66 member 2 OS=Mus musculus OX=10090 GN=Slc66a2 PE=1 SV=1
3	108191657	+	m5C_29996	0.00853416	0.0127404	68	16	54	13	0.245	0.023	0.032	2.89933e-09	NaN	2	14	10	15	10	0.714	0	0	0.000152555	NaN	1	-1.543	Sort1	CDS	- && sp|Q6PHU5|SORT_MOUSE Sortilin OS=Mus musculus OX=10090 GN=Sort1 PE=1 SV=1
17	26102658	-	m5C_19975	0.000659816	0.00146453	70	15	44	9	0.214	0	0	2.63888e-05	NaN	1	23	12	26	14	0.625	0.129	0.223	1.47737e-12	NaN	3	-1.546	Rab40c	utr_3	- && sp|Q8VHQ4|RB40C_MOUSE Ras-related protein Rab-40C OS=Mus musculus OX=10090 GN=Rab40c PE=1 SV=1
8	123876446	-	m5C_16423	0.00021881	0.000551077	66	15	74	17	0.271	0.044	0.063	2.96781e-09	NaN	2	10	8	12	9	0.8	0	0	0.000714456	NaN	1	-1.562	Sult5a1	-	- && sp|O35400|ST2B1_MOUSE Sulfotransferase 2B1 OS=Mus musculus OX=10090 GN=Sult2b1 PE=1 SV=2
5	137784275	-	m5C_29029	0.0135213	0.0183525	53	13	38	10	0.309	0.064	0.091	8.42539e-08	NaN	2	12	11	12	11	0.917	0	0	9.61483e-06	NaN	1	-1.569	Mepce	CDS	- && sp|Q8K3A9|MEPCE_MOUSE 7SK snRNA methylphosphate capping enzyme OS=Mus musculus OX=10090 GN=Mepce PE=1 SV=2
2	20973674	-	m5C_24125	0.0130549	0.0178898	40	10	32	8	0.265	0.04	0.057	1.48142e-05	NaN	2	14	11	15	12	0.786	0	0	3.39012e-05	NaN	1	-1.569	Arhgap21	utr_5	- && sp|Q6DFV3|RHG21_MOUSE Rho GTPase-activating protein 21 OS=Mus musculus OX=10090 GN=Arhgap21 PE=1 SV=1
4	116007799	+	m5C_42770	0.0204195	0.0253069	39	8	25	5	0.205	0	0	0.00262396	NaN	1	19	12	21	13	0.612	0.039	0.055	3.22763e-08	NaN	2	-1.578	Pomgnt1	-	- && sp|Q91X88|PMGT1_MOUSE Protein O-linked-mannose beta-1,2-N-acetylglucosaminyltransferase 1 OS=Mus musculus OX=10090 GN=Pomgnt1 PE=1 SV=1
4	107908774	-	m5C_24853	0.000895363	0.00191613	54	17	46	15	0.334	0.029	0.05	1.08802e-14	NaN	3	10	10	11	11	1	0	0	1.08251e-05	NaN	1	-1.582	Scp2	-	- && sp|P32020|SCP2_MOUSE Sterol carrier protein 2 OS=Mus musculus OX=10090 GN=Scp2 PE=1 SV=3
2	20973666	-	m5C_21037	0.000726531	0.001593	42	10	37	9	0.267	0.03	0.051	5.63648e-08	NaN	3	15	12	17	13	0.8	0	0	5.26053e-06	NaN	1	-1.583	Arhgap21	utr_5	- && sp|Q6DFV3|RHG21_MOUSE Rho GTPase-activating protein 21 OS=Mus musculus OX=10090 GN=Arhgap21 PE=1 SV=1
11	98686560	+	m5C_45059	0.000385727	0.000906534	61	13	39	8	0.213	0	0	0.000119567	NaN	1	16	10	18	11	0.645	0.063	0.088	3.2482e-07	NaN	2	-1.598	Msl1	utr_5	- && sp|Q6PDM1|MSL1_MOUSE Male-specific lethal 1 homolog OS=Mus musculus OX=10090 GN=Msl1 PE=1 SV=1
8	110453932	-	m5C_41111	0.0135145	0.0183482	52	11	42	9	0.228	0.02	0.028	2.14142e-06	NaN	2	13	9	14	9	0.692	0	0	0.000457666	NaN	1	-1.602	Atxn1l	utr_3	- && sp|P0C7T6|ATX1L_MOUSE Ataxin-1-like OS=Mus musculus OX=10090 GN=Atxn1l PE=1 SV=1
11	120080497	-	m5C_28146	0.0186229	0.0235232	39	10	32	8	0.262	0.037	0.053	1.40653e-05	NaN	2	10	8	11	9	0.8	0	0	0.000714456	NaN	1	-1.61	Reno1	-	- && -
2	27354077	-	m5C_12175	0.000627722	0.00140058	48	12	52	13	0.244	0.031	0.044	8.42459e-07	NaN	2	21	16	25	19	0.762	0	0	2.44418e-07	NaN	1	-1.643	Brd3	CDS	- && sp|Q8K2F0|BRD3_MOUSE Bromodomain-containing protein 3 OS=Mus musculus OX=10090 GN=Brd3 PE=1 SV=2
8	95864716	-	m5C_45674	0.00937477	0.0137377	38	9	24	5	0.237	0	0	0.00228842	NaN	1	16	12	19	14	0.744	0.08	0.112	5.17179e-09	NaN	2	-1.65	Kifc3	-	- && sp|O35231|KIFC3_MOUSE Kinesin-like protein KIFC3 OS=Mus musculus OX=10090 GN=Kifc3 PE=1 SV=4
17	31519274	+	m5C_19423	8.81401e-05	0.000241211	36	11	31	9	0.316	0.052	0.073	1.01107e-06	NaN	2	10	10	11	11	1	0	0	1.08251e-05	NaN	1	-1.662	Slc37a1	-	- && sp|Q8R070|G6PT2_MOUSE Glucose-6-phosphate exchanger SLC37A1 OS=Mus musculus OX=10090 GN=Slc37a1 PE=2 SV=1
14	70526697	-	m5C_36046	0.000588398	0.00132087	46	12	40	11	0.268	0.017	0.024	3.68702e-07	NaN	2	14	12	16	14	0.857	0	0	5.98256e-06	NaN	1	-1.677	Ppp3cc	-	- && sp|P48455|PP2BC_MOUSE Serine/threonine-protein phosphatase 2B catalytic subunit gamma isoform OS=Mus musculus OX=10090 GN=Ppp3cc PE=1 SV=1
1	9818350	-	m5C_23377	5.66112e-05	0.000160354	67	16	58	14	0.246	0.013	0.022	1.7375e-13	NaN	3	24	19	28	22	0.792	0	0	7.3652e-09	NaN	1	-1.687	Vcpip1	CDS	- && sp|Q8CDG3|VCIP1_MOUSE Deubiquitinating protein VCPIP1 OS=Mus musculus OX=10090 GN=Vcpip1 PE=1 SV=1
7	127159861	+	m5C_35785	0.00167732	0.00329747	56	12	49	10	0.221	0.005	0.007	5.24847e-07	NaN	2	14	10	15	10	0.714	0	0	0.000152555	NaN	1	-1.692	Gm42715	CDS	- && sp|Q6ZRS2|SRCAP_HUMAN Helicase SRCAP OS=Homo sapiens OX=9606 GN=SRCAP PE=1 SV=3
8	123876449	-	m5C_26798	0.000816307	0.0017646	72	17	78	19	0.245	0.004	0.005	3.11437e-10	NaN	2	10	8	12	9	0.8	0	0	0.000714456	NaN	1	-1.707	Sult5a1	-	- && sp|O35400|ST2B1_MOUSE Sulfotransferase 2B1 OS=Mus musculus OX=10090 GN=Sult2b1 PE=1 SV=2
3	108191651	+	m5C_13471	0.000152088	0.000396758	69	20	55	16	0.303	0.036	0.05	4.05365e-12	NaN	2	13	13	14	14	1	0	0	1.92297e-07	NaN	1	-1.723	Sort1	CDS	- && sp|Q6PHU5|SORT_MOUSE Sortilin OS=Mus musculus OX=10090 GN=Sort1 PE=1 SV=1
12	51737918	+	m5C_24391	0.000561842	0.00126708	62	13	50	10	0.213	0.009	0.012	1.29513e-07	NaN	2	15	11	18	13	0.733	0	0	4.9975e-05	NaN	1	-1.783	Ap4s1	utr_5	- && sp|Q9WVL1|AP4S1_MOUSE AP-4 complex subunit sigma-1 OS=Mus musculus OX=10090 GN=Ap4s1 PE=2 SV=1
19	47568459	+	m5C_4380	0.000608578	0.00136171	48	11	41	9	0.227	0.005	0.007	4.29521e-06	NaN	2	14	11	16	13	0.786	0	0	3.39012e-05	NaN	1	-1.792	Slk	utr_5	- && sp|O54988|SLK_MOUSE STE20-like serine/threonine-protein kinase OS=Mus musculus OX=10090 GN=Slk PE=1 SV=2
6	94676492	-	m5C_21050	2.56262e-05	7.74596e-05	99	22	80	17	0.225	0.001	0.002	5.24136e-13	NaN	2	16	13	18	14	0.812	0	0	3.22419e-06	NaN	1	-1.852	Lrig1	CDS	- && sp|P70193|LRIG1_MOUSE Leucine-rich repeats and immunoglobulin-like domains protein 1 OS=Mus musculus OX=10090 GN=Lrig1 PE=1 SV=2
4	148543216	+	m5C_11050	5.52737e-05	0.000156869	82	18	52	11	0.22	0	0	2.67823e-06	NaN	1	21	16	24	17	0.823	0.126	0.177	4.47975e-13	NaN	2	-1.903	Mtor	CDS	- && sp|Q9JLN9|MTOR_MOUSE Serine/threonine-protein kinase mTOR OS=Mus musculus OX=10090 GN=Mtor PE=1 SV=2
