# Supplementary material for: Comprehensive Analysis of Differentially Expressed Profiles of mRNA 5-Methylcytosine Modification in Metabolic Dysfunction-Associated Steatotic Liver Disease
Source: Curr Issues Mol Biol. 2025 Apr 26;47(5):305. doi: 10.3390/cimb47050305 (PMC12110074; doi:10.3390/cimb47050305)
Supplement: Supplementary file 1 [file cimb-47-00305-s001.zip › Supplementary Table S5.xlsx]

## Sheet: up.db_vs_C
db vs C.up Fold Change: 2.0 p-value: 0.05 FPKM >= 0.1 in at least one group Column A: gene, the gene name. Column B: gene_id, the Ensembl gene identifier. Column C: biotype, protein_coding. Column D: strand, transcription direction. Column E: locus, genomic locus. chromosome: start-end. Column F ~ G, FPKM value of each group. Column H: fold change, fold change between two groups (inf: infinity, -…
db vs C up-regulated genes
gene	gene_id	biotype	strand	locus	db_FPKM	C_FPKM	Fold change	log2(fold change)	p_value	FDR	Regulation	GeneID	Synonyms	dbXrefs	chromosome	map_location	description	pathway	GO-CC	GO-MF	GO-BP
Clec10a	ENSMUSG00000000318	protein_coding	+	chr11:70156196-70170834	0.809486	0.220516	3.67086	1.87612	0.002	0.013807	up	17312	CD301a|M-ASGP-BP-1|Mgl|Mgl1	MGI:MGI:96975|Ensembl:ENSMUSG00000000318|Vega:OTTMUSG00000006033	11	11 B3|11 42.99 cM	C-type lectin domain family 10, member A		GO:0016020(membrane)//GO:0016021(integral component of membrane)	GO:0030246(carbohydrate binding)	GO:0002248(connective tissue replacement involved in inflammatory response wound healing)
Pparg	ENSMUSG00000000440	protein_coding	+	chr6:115361220-115490401	17.67	3.63108	4.86632	2.28283	5e-05	0.000577962	up	19016	Nr1c3|PPAR-gamma|PPAR-gamma2|PPARgamma|PPARgamma2	MGI:MGI:97747|Ensembl:ENSMUSG00000000440|Vega:OTTMUSG00000056643	6	6 53.41 cM|6 E3-F1	peroxisome proliferator activated receptor gamma	mmu03320(PPAR signaling pathway)//mmu04152(AMPK signaling pathway)//mmu04211(Longevity regulating pathway - mammal)//mmu04380(Osteoclast differentiation)//mmu05016(Huntington's disease)//mmu05200(Pathways in cancer)//mmu05202(Transcriptional misregulation in cancer)//mmu05216(Thyroid cancer)	GO:0048471(perinuclear region of cytoplasm)//GO:0005794(Golgi apparatus)//GO:0005829(cytosol)//GO:0043231(intracellular membrane-bounded organelle)//GO:0090575(RNA polymerase II transcription factor complex)//GO:0005634(nucleus)//GO:0005737(cytoplasm)	GO:0003700(transcription factor activity, sequence-specific DNA binding)//GO:0001012(RNA polymerase II regulatory region DNA binding)//GO:0008134(transcription factor binding)//GO:0001228(transcriptional activator activity, RNA polymerase II transcription regulatory region sequence-specific binding)//GO:0001046(core promoter sequence-specific DNA binding)//GO:0050699(WW domain binding)//GO:005054…	GO:0002674(negative regulation of acute inflammatory response)//GO:0042752(regulation of circadian rhythm)//GO:0045600(positive regulation of fat cell differentiation)//GO:0042593(glucose homeostasis)//GO:0045713(low-density lipoprotein particle receptor biosynthetic process)//GO:0048511(rhythmic process)//GO:0010745(negative regulation of macrophage derived foam cell differentiation)//GO:0001818…
Zfp385a	ENSMUSG00000000552	protein_coding	-	chr15:103313894-103340086	4.68676	1.7122	2.73727	1.45274	5e-05	0.000577962	up	29813	Hzf|Zfp385|Znf385a	MGI:MGI:1352495|Ensembl:ENSMUSG00000000552	15	15|15 F3	zinc finger protein 385A		GO:0000790(nuclear chromatin)//GO:0030425(dendrite)//GO:0042995(cell projection)//GO:0005634(nucleus)//GO:0005737(cytoplasm)//GO:0043025(neuronal cell body)	GO:0003676(nucleic acid binding)//GO:0008270(zinc ion binding)//GO:0003723(RNA binding)//GO:0003730(mRNA 3'-UTR binding)//GO:0044822(poly(A) RNA binding)//GO:0046872(metal ion binding)//GO:0002039(p53 binding)	GO:1902166(negative regulation of intrinsic apoptotic signaling pathway in response to DNA damage by p53 class mediator)//GO:0070889(platelet alpha granule organization)//GO:0030220(platelet formation)//GO:0006974(cellular response to DNA damage stimulus)//GO:0008298(intracellular mRNA localization)//GO:0045600(positive regulation of fat cell differentiation)//GO:0006351(transcription, DNA-templa…
Snrpn	ENSMUSG00000000948	protein_coding	-	chr7:59982494-60140219	12.4164	3.98938	3.11236	1.63801	5e-05	0.000577962	up	20646	2410045I01Rik|HCERN3|Peg4|Pwcr1|SMN	MGI:MGI:98347|Ensembl:ENSMUSG00000102252|Vega:OTTMUSG00000042349	7	7 C|7 34.04 cM	small nuclear ribonucleoprotein N		GO:0030529(intracellular ribonucleoprotein complex)//GO:0046540(U4/U6 x U5 tri-snRNP complex)//GO:0005682(U5 snRNP)//GO:0005685(U1 snRNP)//GO:0071004(U2-type prespliceosome)//GO:0005687(U4 snRNP)//GO:0005686(U2 snRNP)//GO:0071013(catalytic step 2 spliceosome)//GO:0005634(nucleus)//GO:0005737(cytoplasm)	GO:0003723(RNA binding)	GO:0000398(mRNA splicing, via spliceosome)
Luzp1	ENSMUSG00000001089	protein_coding	+	chr4:136469760-136602723	1.19878	0.376818	3.18131	1.66962	0.00105	0.00812512	up	269593	2700072H04Rik|AI266952|Luzp|mFLJ00226	MGI:MGI:107629|Ensembl:ENSMUSG00000001089|Vega:OTTMUSG00000009704	4	4 D3|4 68.8 cM	leucine zipper protein 1		GO:0016020(membrane)//GO:0005634(nucleus)//GO:0070062(extracellular exosome)	GO:0003674(molecular_function)	GO:0021503(neural fold bending)//GO:0060840(artery development)//GO:0003281(ventricular septum development)
Rnd2	ENSMUSG00000001313	protein_coding	+	chr11:101458744-101471853	32.1906	7.59866	4.23634	2.08282	5e-05	0.000577962	up	11858	Arhn|Rohn	MGI:MGI:1338755|Ensembl:ENSMUSG00000001313|Vega:OTTMUSG00000002875	11	11|11 C-D	Rho family GTPase 2		GO:0016020(membrane)//GO:0005769(early endosome)//GO:0031410(cytoplasmic vesicle)	GO:0000166(nucleotide binding)//GO:0047485(protein N-terminus binding)//GO:0005515(protein binding)//GO:0005525(GTP binding)	GO:0048672(positive regulation of collateral sprouting)//GO:0007264(small GTPase mediated signal transduction)
Ube2c	ENSMUSG00000001403	protein_coding	+	chr2:164769897-164779967	1.26814	0.461999	2.74489	1.45675	0.0111	0.0541115	up	68612	1110015A16Rik|D2Ertd695e	MGI:MGI:1915862|Ensembl:ENSMUSG00000001403|Vega:OTTMUSG00000001153	2	2 H3|2 85.27 cM	ubiquitin-conjugating enzyme E2C	mmu04120(Ubiquitin mediated proteolysis)	GO:0005634(nucleus)//GO:0005680(anaphase-promoting complex)//GO:0005737(cytoplasm)	GO:0031625(ubiquitin protein ligase binding)//GO:0005524(ATP binding)//GO:0004842(ubiquitin-protein transferase activity)//GO:0061630(ubiquitin protein ligase activity)//GO:0000166(nucleotide binding)//GO:0061631(ubiquitin conjugating enzyme activity)//GO:0016740(transferase activity)	GO:0070936(protein K48-linked ubiquitination)//GO:0007067(mitotic nuclear division)//GO:0051301(cell division)//GO:0016567(protein ubiquitination)//GO:0030071(regulation of mitotic metaphase/anaphase transition)//GO:0007049(cell cycle)//GO:0010994(free ubiquitin chain polymerization)//GO:0070979(protein K11-linked ubiquitination)//GO:0000209(protein polyubiquitination)//GO:0006511(ubiquitin-depen…
Rhbg	ENSMUSG00000001417	protein_coding	-	chr3:88242873-88296999	19.9424	4.66735	4.27274	2.09516	5e-05	0.000577962	up	58176	-	MGI:MGI:1927379|Ensembl:ENSMUSG00000103766|Ensembl:ENSMUSG00000104445|Vega:OTTMUSG00000035936|Vega:OTTMUSG00000052140	3	3 F1|3 38.78 cM	Rhesus blood group-associated B glycoprotein		GO:0005886(plasma membrane)//GO:0005887(integral component of plasma membrane)//GO:0016020(membrane)//GO:0016021(integral component of membrane)//GO:0016323(basolateral plasma membrane)//GO:0014731(spectrin-associated cytoskeleton)//GO:0031410(cytoplasmic vesicle)//GO:0046658(anchored component of plasma membrane)	GO:0008519(ammonium transmembrane transporter activity)//GO:0030506(ankyrin binding)	GO:0015696(ammonium transport)//GO:0072488(ammonium transmembrane transport)//GO:0015695(organic cation transport)//GO:0019740(nitrogen utilization)//GO:0006810(transport)//GO:0070634(transepithelial ammonium transport)
Gstt3	ENSMUSG00000001665	protein_coding	-	chr10:75771229-75781981	107.919	18.6137	5.79782	2.53551	5e-05	0.000577962	up	103140	AI118089	MGI:MGI:2143526|Ensembl:ENSMUSG00000001665|Vega:OTTMUSG00000031847	10	10|10 C1	glutathione S-transferase, theta 3	mmu00480(Glutathione metabolism)//mmu00980(Metabolism of xenobiotics by cytochrome P450)//mmu00982(Drug metabolism - cytochrome P450)//mmu05204(Chemical carcinogenesis)	GO:0005737(cytoplasm)	GO:0004364(glutathione transferase activity)	GO:0006749(glutathione metabolic process)
Clpb	ENSMUSG00000001829	protein_coding	+	chr7:101663632-101790168	37.1006	17.5692	2.11168	1.07839	5e-05	0.000577962	up	20480	AL118244|Skd3	MGI:MGI:1100517|Ensembl:ENSMUSG00000001829|Vega:OTTMUSG00000022234	7	7|7 F1	ClpB caseinolytic peptidase B	mmu04213(Longevity regulating pathway - multiple species)	GO:0005739(mitochondrion)	GO:0005524(ATP binding)//GO:0000166(nucleotide binding)//GO:0016887(ATPase activity)//GO:0016787(hydrolase activity)	GO:0034605(cellular response to heat)
Nacc1	ENSMUSG00000001910	protein_coding	-	chr8:84670478-84699808	2.41834	1.00289	2.41136	1.26985	0.04965	0.163569	up	66830	2010001H03Rik|4930511N13Rik|Btbd14b|Nac1	MGI:MGI:1914080|Ensembl:ENSMUSG00000001910	8	8 C3|8 41.02 cM	nucleus accumbens associated 1, BEN and BTB (POZ) domain containing		GO:0005634(nucleus)//GO:0016604(nuclear body)//GO:0005737(cytoplasm)	GO:0005515(protein binding)	GO:0045892(negative regulation of transcription, DNA-templated)//GO:0008284(positive regulation of cell proliferation)//GO:0006351(transcription, DNA-templated)//GO:0006355(regulation of transcription, DNA-templated)//GO:0051260(protein homooligomerization)
Unc119	ENSMUSG00000002058	protein_coding	+	chr11:78343481-78349164	7.42941	3.57082	2.08059	1.05699	5e-05	0.000577962	up	22248	D11Bhm52|HRG4|MRG4|Rg4|Rtg4|Unc119h	MGI:MGI:1328357|Ensembl:ENSMUSG00000002058|Vega:OTTMUSG00000000135	11	11 B5|11 46.74 cM	unc-119 lipid binding chaperone		GO:0045171(intercellular bridge)//GO:0051233(spindle midzone)//GO:0005813(centrosome)//GO:0005856(cytoskeleton)//GO:0005737(cytoplasm)//GO:0000922(spindle pole)	GO:0008289(lipid binding)//GO:0005515(protein binding)	GO:0006897(endocytosis)//GO:1900186(negative regulation of clathrin-mediated endocytosis)//GO:0042953(lipoprotein transport)//GO:0061098(positive regulation of protein tyrosine kinase activity)//GO:0007601(visual perception)//GO:2001287(negative regulation of caveolin-mediated endocytosis)//GO:0006810(transport)//GO:0015031(protein transport)//GO:0050896(response to stimulus)
Celf2	ENSMUSG00000002107	protein_coding	-	chr2:6539693-7509563	2.54703	1.23999	2.05406	1.03848	5e-05	0.000577962	up	14007	B230218O03|B230345P09Rik|C88023|CELF-2|CUG-BP2|Cugbp2|D230046B21Rik|Etr-3|Napor|Napor-2|mETR-3	MGI:MGI:1338822|Ensembl:ENSMUSG00000002107|Vega:OTTMUSG00000011788	2	2|2 A2-A3	CUGBP, Elav-like family member 2		GO:0005634(nucleus)//GO:0005737(cytoplasm)	GO:0044822(poly(A) RNA binding)//GO:0000166(nucleotide binding)//GO:0003676(nucleic acid binding)//GO:0003723(RNA binding)	GO:0006397(mRNA processing)//GO:0006376(mRNA splice site selection)
Uck1	ENSMUSG00000002550	protein_coding	-	chr2:32236589-32260159	42.0942	16.2994	2.58256	1.3688	5e-05	0.000577962	up	22245	URK1|Umpk	MGI:MGI:98904|Ensembl:ENSMUSG00000002550|Vega:OTTMUSG00000012955	2	2|2 B	uridine-cytidine kinase 1	mmu00240(Pyrimidine metabolism)//mmu00983(Drug metabolism - other enzymes)//mmu01100(Metabolic pathways)	GO:0005829(cytosol)	GO:0005524(ATP binding)//GO:0019206(nucleoside kinase activity)//GO:0000166(nucleotide binding)//GO:0016301(kinase activity)//GO:0004849(uridine kinase activity)//GO:0016740(transferase activity)	GO:0016310(phosphorylation)//GO:0008152(metabolic process)//GO:0043097(pyrimidine nucleoside salvage)//GO:0006206(pyrimidine nucleobase metabolic process)
Cd36	ENSMUSG00000002944	protein_coding	-	chr5:17781689-17888959	103.514	4.72305	21.9167	4.45396	5e-05	0.000577962	up	12491	FAT|GPIV|Scarb3	MGI:MGI:107899|Ensembl:ENSMUSG00000002944|Vega:OTTMUSG00000053047	5	5 A3|5 8.11 cM	CD36 antigen	mmu03320(PPAR signaling pathway)//mmu04145(Phagosome)//mmu04152(AMPK signaling pathway)//mmu04512(ECM-receptor interaction)//mmu04640(Hematopoietic cell lineage)//mmu04920(Adipocytokine signaling pathway)//mmu04931(Insulin resistance)//mmu04975(Fat digestion and absorption)//mmu05144(Malaria)	GO:0005886(plasma membrane)//GO:0045177(apical part of cell)//GO:0009986(cell surface)//GO:0005901(caveola)//GO:0016020(membrane)//GO:0043234(protein complex)//GO:0005794(Golgi apparatus)//GO:0009897(external side of plasma membrane)//GO:0043231(intracellular membrane-bounded organelle)//GO:0005739(mitochondrion)//GO:0031526(brush border membrane)//GO:0016021(integral component of membrane)//GO:0…	GO:0070892(lipoteichoic acid receptor activity)//GO:0005041(low-density lipoprotein receptor activity)//GO:0030169(low-density lipoprotein particle binding)//GO:0008289(lipid binding)//GO:0070053(thrombospondin receptor activity)//GO:0070538(oleic acid binding)//GO:0050431(transforming growth factor beta binding)//GO:0071813(lipoprotein particle binding)//GO:0005515(protein binding)//GO:0008035(h…	GO:0050715(positive regulation of cytokine secretion)//GO:0071223(cellular response to lipoteichoic acid)//GO:0043123(positive regulation of I-kappaB kinase/NF-kappaB signaling)//GO:0019915(lipid storage)//GO:0034197(triglyceride transport)//GO:0071447(cellular response to hydroperoxide)//GO:0007204(positive regulation of cytosolic calcium ion concentration)//GO:0034383(low-density lipoprotein pa…
Bcam	ENSMUSG00000002980	protein_coding	-	chr7:19756130-19775403	2.018	0.715511	2.82036	1.49588	0.03805	0.134161	up	57278	1200005K12Rik|B-CAM|Gplu|Lu	MGI:MGI:1929940|Ensembl:ENSMUSG00000002980|Vega:OTTMUSG00000031720	7	7|7 A3	basal cell adhesion molecule		GO:0005886(plasma membrane)//GO:0005887(integral component of plasma membrane)//GO:0009986(cell surface)//GO:0016020(membrane)//GO:0016021(integral component of membrane)//GO:0070062(extracellular exosome)	GO:0043236(laminin binding)//GO:0005055(laminin receptor activity)//GO:0008022(protein C-terminus binding)	GO:0007155(cell adhesion)//GO:0007160(cell-matrix adhesion)
Cyp2c29	ENSMUSG00000003053	protein_coding	+	chr19:39229253-39330713	1511.58	629.457	2.40139	1.26387	5e-05	0.000577962	up	13095	AHOH|AHOHase|AI159681|AI196010|Ah-2|Ahh-1|Cyp2c|P450-2C	MGI:MGI:103238|Ensembl:ENSMUSG00000003053|Vega:OTTMUSG00000028391	19	19 33.91 cM|19 D2	cytochrome P450, family 2, subfamily c, polypeptide 29	mmu00140(Steroid hormone biosynthesis)//mmu00590(Arachidonic acid metabolism)//mmu00591(Linoleic acid metabolism)//mmu00830(Retinol metabolism)//mmu01100(Metabolic pathways)//mmu04726(Serotonergic synapse)//mmu04750(Inflammatory mediator regulation of TRP channels)//mmu05204(Chemical carcinogenesis)	GO:0005783(endoplasmic reticulum)//GO:0016020(membrane)//GO:0043231(intracellular membrane-bounded organelle)	GO:0005506(iron ion binding)//GO:0016712(oxidoreductase activity, acting on paired donors, with incorporation or reduction of molecular oxygen, reduced flavin or flavoprotein as one donor, and incorporation of one atom of oxygen)//GO:0070330(aromatase activity)//GO:0016705(oxidoreductase activity, acting on paired donors, with incorporation or reduction of molecular oxygen)//GO:0008392(arachidoni…	GO:0055114(oxidation-reduction process)//GO:0019373(epoxygenase P450 pathway)
Cyp17a1	ENSMUSG00000003555	protein_coding	-	chr19:46667164-46672974	39.345	2.90685	13.5353	3.75865	5e-05	0.000577962	up	13074	Cyp17|p450c17	MGI:MGI:88586|Ensembl:ENSMUSG00000003555|Vega:OTTMUSG00000023316	19	19 C3|19 38.97 cM	cytochrome P450, family 17, subfamily a, polypeptide 1	mmu00140(Steroid hormone biosynthesis)//mmu01100(Metabolic pathways)//mmu04913(Ovarian steroidogenesis)//mmu04917(Prolactin signaling pathway)	GO:0016020(membrane)//GO:0030424(axon)//GO:0042995(cell projection)//GO:0043231(intracellular membrane-bounded organelle)//GO:0005739(mitochondrion)//GO:0005783(endoplasmic reticulum)//GO:0043025(neuronal cell body)	GO:0005506(iron ion binding)//GO:0016705(oxidoreductase activity, acting on paired donors, with incorporation or reduction of molecular oxygen)//GO:0020037(heme binding)//GO:0004508(steroid 17-alpha-monooxygenase activity)//GO:0016491(oxidoreductase activity)//GO:0016829(lyase activity)//GO:0004497(monooxygenase activity)//GO:0046872(metal ion binding)//GO:0047442(17-alpha-hydroxyprogesterone ald…	GO:0055114(oxidation-reduction process)//GO:0007548(sex differentiation)//GO:0090031(positive regulation of steroid hormone biosynthetic process)//GO:0006704(glucocorticoid biosynthetic process)//GO:0006694(steroid biosynthetic process)//GO:0042448(progesterone metabolic process)//GO:0042446(hormone biosynthetic process)//GO:0008202(steroid metabolic process)
As3mt	ENSMUSG00000003559	protein_coding	+	chr19:46707442-46741095	29.3171	14.5411	2.01615	1.0116	0.01245	0.0589621	up	57344	2310045H08Rik|Cyt19	MGI:MGI:1929882|Ensembl:ENSMUSG00000003559	19	19|19 D1	arsenic (+3 oxidation state) methyltransferase		GO:0005739(mitochondrion)//GO:0005737(cytoplasm)//GO:0005829(cytosol)	GO:0030792(methylarsonite methyltransferase activity)//GO:0008757(S-adenosylmethionine-dependent methyltransferase activity)//GO:0030791(arsenite methyltransferase activity)//GO:0008168(methyltransferase activity)//GO:0016740(transferase activity)	GO:0046685(response to arsenic-containing substance)//GO:0018872(arsonoacetate metabolic process)//GO:0009404(toxin metabolic process)//GO:0032259(methylation)
Insig2	ENSMUSG00000003721	protein_coding	-	chr1:121304352-121332589	109.755	21.3126	5.14978	2.36451	5e-05	0.000577962	up	72999	2900053I11Rik|C730043J18Rik|Insig-2	MGI:MGI:1920249|Ensembl:ENSMUSG00000003721|Vega:OTTMUSG00000034839	1	1|1 E2	insulin induced gene 2		GO:0005783(endoplasmic reticulum)//GO:0016020(membrane)//GO:0016021(integral component of membrane)//GO:0032937(SREBP-SCAP-Insig complex)	GO:0008134(transcription factor binding)//GO:0005515(protein binding)	GO:0042472(inner ear morphogenesis)//GO:0060021(palate development)//GO:0045717(negative regulation of fatty acid biosynthetic process)//GO:0006641(triglyceride metabolic process)//GO:0006991(response to sterol depletion)//GO:0042474(middle ear morphogenesis)//GO:0006695(cholesterol biosynthetic process)//GO:0008203(cholesterol metabolic process)//GO:0016126(sterol biosynthetic process)//GO:00066…
Nqo1	ENSMUSG00000003849	protein_coding	-	chr8:107385117-107403206	17.1649	2.82571	6.07456	2.60278	5e-05	0.000577962	up	18104	AV001255|Dia4|Dtd|Nmo-1|Nmo1|Nmor1|Ox-1|Ox1|Qr1	MGI:MGI:103187|Ensembl:ENSMUSG00000003849|Vega:OTTMUSG00000022884	8	8 D3|8 54.08 cM	NAD(P)H dehydrogenase, quinone 1	mmu00130(Ubiquinone and other terpenoid-quinone biosynthesis)	GO:0070062(extracellular exosome)//GO:0043025(neuronal cell body)//GO:0005737(cytoplasm)//GO:0005829(cytosol)	GO:0003955(NAD(P)H dehydrogenase (quinone) activity)//GO:0044822(poly(A) RNA binding)//GO:0016491(oxidoreductase activity)//GO:0042802(identical protein binding)//GO:0004784(superoxide dismutase activity)	GO:0055114(oxidation-reduction process)//GO:0043086(negative regulation of catalytic activity)//GO:0006801(superoxide metabolic process)//GO:0006979(response to oxidative stress)//GO:0043525(positive regulation of neuron apoptotic process)//GO:0043066(negative regulation of apoptotic process)
Plekha8	ENSMUSG00000005225	protein_coding	+	chr6:54577603-54645839	11.5777	4.58374	2.52582	1.33675	5e-05	0.000577962	up	231999	6330400G01|AA517676|BC052360|Fapp-2|Fapp2	MGI:MGI:2681164|Ensembl:ENSMUSG00000005225|Vega:OTTMUSG00000026986	6	6|6 B3	pleckstrin homology domain containing, family A (phosphoinositide binding specific) member 8		GO:0016020(membrane)//GO:0005794(Golgi apparatus)//GO:0005802(trans-Golgi network)//GO:0005737(cytoplasm)	GO:0008289(lipid binding)//GO:0097001(ceramide binding)//GO:0070273(phosphatidylinositol-4-phosphate binding)//GO:0017089(glycolipid transporter activity)//GO:0051861(glycolipid binding)	GO:0006869(lipid transport)//GO:0035621(ER to Golgi ceramide transport)//GO:0006810(transport)//GO:0046836(glycolipid transport)
Spc25	ENSMUSG00000005233	protein_coding	-	chr2:69193894-69206194	9.41501	2.63864	3.56813	1.83517	5e-05	0.000577962	up	66442	2600017H08Rik|2610205L13Rik|Spbc25	MGI:MGI:1913692|Ensembl:ENSMUSG00000005233|Vega:OTTMUSG00000012970	2	2|2 C3	SPC25, NDC80 kinetochore complex component, homolog (S. cerevisiae)		GO:0031262(Ndc80 complex)//GO:0000776(kinetochore)//GO:0005694(chromosome)//GO:0005634(nucleus)//GO:0000775(chromosome, centromeric region)//GO:0000777(condensed chromosome kinetochore)	GO:0003674(molecular_function)	GO:0007049(cell cycle)//GO:0007067(mitotic nuclear division)//GO:0007052(mitotic spindle organization)//GO:0007059(chromosome segregation)//GO:0051301(cell division)
Prlr	ENSMUSG00000005268	protein_coding	+	chr15:10177237-10410153	47.4251	15.6918	3.02229	1.59564	5e-05	0.000577962	up	19116	AI987712|Pr-1|Pr-3|Prlr-rs1	MGI:MGI:97763|Ensembl:ENSMUSG00000005268|Vega:OTTMUSG00000023932	15	15 A1|15 5.23 cM	prolactin receptor	mmu04060(Cytokine-cytokine receptor interaction)//mmu04080(Neuroactive ligand-receptor interaction)//mmu04151(PI3K-Akt signaling pathway)//mmu04630(Jak-STAT signaling pathway)//mmu04917(Prolactin signaling pathway)	GO:0016020(membrane)//GO:0016021(integral component of membrane)//GO:0009986(cell surface)	GO:0004896(cytokine receptor activity)//GO:0017046(peptide hormone binding)//GO:0019901(protein kinase binding)//GO:0004925(prolactin receptor activity)//GO:0046872(metal ion binding)//GO:0005515(protein binding)	GO:0060736(prostate gland growth)//GO:0007595(lactation)//GO:0030155(regulation of cell adhesion)//GO:0007259(JAK-STAT cascade)//GO:0060644(mammary gland epithelial cell differentiation)//GO:0038161(prolactin signaling pathway)//GO:0030856(regulation of epithelial cell differentiation)//GO:0060749(mammary gland alveolus development)//GO:0061180(mammary gland epithelium development)//GO:0007171(ac…
Mcm5	ENSMUSG00000005410	protein_coding	+	chr8:75109527-75128439	0.728957	0.302143	2.41262	1.2706	0.00135	0.00999215	up	17218	AA617332|AI324988|AL033333|Cdc46|Mcmd5|P1-CDC46	MGI:MGI:103197|Ensembl:ENSMUSG00000005410	8	8|8 C1	minichromosome maintenance complex component 5	mmu03030(DNA replication)//mmu04110(Cell cycle)	GO:0005654(nucleoplasm)//GO:0000784(nuclear chromosome, telomeric region)//GO:0005634(nucleus)//GO:0042555(MCM complex)//GO:0016020(membrane)	GO:0003678(DNA helicase activity)//GO:0003688(DNA replication origin binding)//GO:0005524(ATP binding)//GO:0003682(chromatin binding)//GO:0004386(helicase activity)//GO:0000166(nucleotide binding)//GO:0003677(DNA binding)//GO:0016787(hydrolase activity)	GO:0006270(DNA replication initiation)//GO:0007049(cell cycle)//GO:0006260(DNA replication)
Sqrdl	ENSMUSG00000005803	protein_coding	+	chr2:122765236-122809569	23.8941	10.7796	2.2166	1.14835	0.01255	0.0593551	up	59010	0610039J17Rik|4930557M22Rik|SQOR	MGI:MGI:1929899|Ensembl:ENSMUSG00000005803|Vega:OTTMUSG00000015682	2	2|2 F2	sulfide quinone reductase-like (yeast)	mmu00920(Sulfur metabolism)	GO:0005743(mitochondrial inner membrane)//GO:0005739(mitochondrion)	GO:0048038(quinone binding)//GO:0016491(oxidoreductase activity)//GO:0070224(sulfide:quinone oxidoreductase activity)	GO:0055114(oxidation-reduction process)//GO:0070813(hydrogen sulfide metabolic process)//GO:0070221(sulfide oxidation, using sulfide:quinone oxidoreductase)
Dnase1	ENSMUSG00000005980	protein_coding	+	chr16:4032838-4077827	2.24168	0.510133	4.39432	2.13564	0.041	0.141347	up	13419	AI788650|DNaseI|Dnl1	MGI:MGI:103157|Ensembl:ENSMUSG00000005980|Vega:OTTMUSG00000027161	16	16 A1-A3|16 2.37 cM	deoxyribonuclease I		GO:0005634(nucleus)//GO:0005576(extracellular region)//GO:0070062(extracellular exosome)	GO:0004536(deoxyribonuclease activity)//GO:0004530(deoxyribonuclease I activity)//GO:0004519(endonuclease activity)//GO:0004518(nuclease activity)//GO:0003779(actin binding)//GO:0016787(hydrolase activity)	GO:0006915(apoptotic process)//GO:0006308(DNA catabolic process)
Fam131c	ENSMUSG00000006218	protein_coding	+	chr4:141368219-141384175	3.43591	0.406808	8.44601	3.07827	5e-05	0.000577962	up	277743	Gm693	MGI:MGI:2685539|Ensembl:ENSMUSG00000006218|Vega:OTTMUSG00000010294	4	4|4 E1	family with sequence similarity 131, member C		GO:0005575(cellular_component)	GO:0003674(molecular_function)	GO:0008150(biological_process)
Pdk1	ENSMUSG00000006494	protein_coding	+	chr2:71873223-71903858	47.9347	17.1961	2.78754	1.47899	5e-05	0.000577962	up	228026	B830012B01|D530020C15Rik	MGI:MGI:1926119|Ensembl:ENSMUSG00000006494|Vega:OTTMUSG00000013264	2	2|2 C3	pyruvate dehydrogenase kinase, isoenzyme 1	mmu04066(HIF-1 signaling pathway)//mmu05230(Central carbon metabolism in cancer)	GO:0005886(plasma membrane)//GO:0005739(mitochondrion)//GO:0005967(mitochondrial pyruvate dehydrogenase complex)//GO:0045254(pyruvate dehydrogenase complex)	GO:0046982(protein heterodimerization activity)//GO:0004674(protein serine/threonine kinase activity)//GO:0032403(protein complex binding)//GO:0042803(protein homodimerization activity)//GO:0004672(protein kinase activity)//GO:0004740(pyruvate dehydrogenase (acetyl-transferring) kinase activity)//GO:0000166(nucleotide binding)//GO:0016301(kinase activity)//GO:0005524(ATP binding)//GO:0016740(tran…	GO:0097411(hypoxia-inducible factor-1alpha signaling pathway)//GO:0010906(regulation of glucose metabolic process)//GO:0016310(phosphorylation)//GO:0006468(protein phosphorylation)//GO:0098779(mitophagy in response to mitochondrial depolarization)//GO:0008283(cell proliferation)//GO:0008631(intrinsic apoptotic signaling pathway in response to oxidative stress)//GO:0006006(glucose metabolic proces…
D130043K22Rik	ENSMUSG00000006711	protein_coding	+	chr13:24845134-24901270	2.93753	0.784366	3.74509	1.905	0.0014	0.0103184	up	210108	4930451E12Rik|Kiaa0319	MGI:MGI:3036268|Ensembl:ENSMUSG00000006711|Vega:OTTMUSG00000000610	13	13|13 A3.1	RIKEN cDNA D130043K22 gene		GO:0005768(endosome)//GO:0005886(plasma membrane)//GO:0005769(early endosome)//GO:0016021(integral component of membrane)//GO:0016020(membrane)	GO:0003674(molecular_function)	GO:0007275(multicellular organism development)//GO:2000171(negative regulation of dendrite development)//GO:0001764(neuron migration)//GO:0007399(nervous system development)
Krt23	ENSMUSG00000006777	protein_coding	-	chr11:99477973-99493137	4.42705	0.956454	4.62861	2.21058	5e-05	0.000577962	up	94179	CK23|Haik1|K23|Krt1-23	MGI:MGI:2148866|Ensembl:ENSMUSG00000006777|Vega:OTTMUSG00000004988	11	11|11 D	keratin 23		GO:0005882(intermediate filament)	GO:0005198(structural molecule activity)	GO:0008150(biological_process)
Ttc25	ENSMUSG00000006784	protein_coding	+	chr11:100545606-100572568	0.881127	0.220471	3.99656	1.99876	0.00065	0.00536615	up	74407	4933404O19Rik	MGI:MGI:1921657|Ensembl:ENSMUSG00000006784|Vega:OTTMUSG00000001993	11	11|11 D	tetratricopeptide repeat domain 25		GO:0005737(cytoplasm)	GO:0003674(molecular_function)	GO:0008150(biological_process)
Sulf2	ENSMUSG00000006800	protein_coding	-	chr2:165992635-166155663	9.68773	2.15121	4.50339	2.17101	5e-05	0.000577962	up	72043	2010004N24Rik|AU020235|MSulf-2|mKIAA1247	MGI:MGI:1919293|Ensembl:ENSMUSG00000006800|Vega:OTTMUSG00000001130	2	2|2 H3	sulfatase 2		GO:0005783(endoplasmic reticulum)//GO:0005886(plasma membrane)//GO:0005794(Golgi apparatus)//GO:0005615(extracellular space)//GO:0009986(cell surface)	GO:0004065(arylsulfatase activity)//GO:0018741(alkyl sulfatase activity)//GO:0008449(N-acetylglucosamine-6-sulfatase activity)//GO:0008484(sulfuric ester hydrolase activity)//GO:0034889(endosulfan hemisulfate sulfatase activity)//GO:0005509(calcium ion binding)//GO:0003824(catalytic activity)//GO:0046872(metal ion binding)//GO:0034902(endosulfan sulfate hydrolase activity)//GO:0016787(hydrolase a…	GO:0051216(cartilage development)//GO:0035413(positive regulation of catenin import into nucleus)//GO:0008152(metabolic process)//GO:0032836(glomerular basement membrane development)//GO:0030177(positive regulation of Wnt signaling pathway)//GO:0040037(negative regulation of fibroblast growth factor receptor signaling pathway)//GO:2000345(regulation of hepatocyte proliferation)//GO:0035860(glial …
Clstn3	ENSMUSG00000008153	protein_coding	-	chr6:124430758-124738714	23.7334	3.57701	6.63497	2.73009	0.04325	0.14732	up	232370	CSTN3|Cs3|Cst-3|mKIAA0726	MGI:MGI:2178323|Ensembl:ENSMUSG00000008153|Vega:OTTMUSG00000022801	6	6|6 F2	calsyntenin 3		GO:0005886(plasma membrane)//GO:0070062(extracellular exosome)//GO:0009986(cell surface)//GO:0016020(membrane)//GO:0043234(protein complex)//GO:0005794(Golgi apparatus)//GO:0016021(integral component of membrane)//GO:0014069(postsynaptic density)//GO:0005783(endoplasmic reticulum)//GO:0045211(postsynaptic membrane)	GO:0005515(protein binding)//GO:0005509(calcium ion binding)	GO:0051932(synaptic transmission, GABAergic)//GO:0007416(synapse assembly)//GO:0007156(homophilic cell adhesion via plasma membrane adhesion molecules)//GO:0007155(cell adhesion)//GO:0001558(regulation of cell growth)//GO:0050806(positive regulation of synaptic transmission)//GO:1902474(positive regulation of protein localization to synapse)//GO:0035249(synaptic transmission, glutamatergic)//GO:0…
G0s2	ENSMUSG00000009633	protein_coding	-	chr1:193272160-193273188	287.399	81.9789	3.50577	1.80973	5e-05	0.000577962	up	14373	AI255151|AV006465	MGI:MGI:1316737|Ensembl:ENSMUSG00000009633|Vega:OTTMUSG00000050857	1	1 H6|1 97.69 cM	G0/G1 switch gene 2		GO:0005739(mitochondrion)		GO:2001238(positive regulation of extrinsic apoptotic signaling pathway)//GO:0006915(apoptotic process)//GO:0097191(extrinsic apoptotic signaling pathway)
Aldh3a2	ENSMUSG00000010025	protein_coding	-	chr11:61223416-61267464	291.453	81.8276	3.56178	1.8326	5e-05	0.000577962	up	11671	AI194803|Ahd-3|Ahd-3r|Ahd3|Ahd3-r|Aldh4|Aldh4-r|FALDH	MGI:MGI:1353452|Ensembl:ENSMUSG00000010025|Vega:OTTMUSG00000005829	11	11 B2|11 37.96 cM	aldehyde dehydrogenase family 3, subfamily A2	mmu00010(Glycolysis / Gluconeogenesis)//mmu00040(Pentose and glucuronate interconversions)//mmu00053(Ascorbate and aldarate metabolism)//mmu00071(Fatty acid degradation)//mmu00280(Valine, leucine and isoleucine degradation)//mmu00310(Lysine degradation)//mmu00330(Arginine and proline metabolism)//mmu00340(Histidine metabolism)//mmu00380(Tryptophan metabolism)//mmu00410(beta-Alanine metabolism)//m…	GO:0005743(mitochondrial inner membrane)//GO:0070062(extracellular exosome)//GO:0016020(membrane)//GO:0016021(integral component of membrane)//GO:0005829(cytosol)//GO:0043231(intracellular membrane-bounded organelle)//GO:0005739(mitochondrion)//GO:0042406(extrinsic component of endoplasmic reticulum membrane)//GO:0005783(endoplasmic reticulum)//GO:0005634(nucleus)	GO:0004028(3-chloroallyl aldehyde dehydrogenase activity)//GO:0016491(oxidoreductase activity)//GO:0004029(aldehyde dehydrogenase (NAD) activity)//GO:0004030(aldehyde dehydrogenase [NAD(P)+] activity)//GO:0046577(long-chain-alcohol oxidase activity)//GO:0016620(oxidoreductase activity, acting on the aldehyde or oxo group of donors, NAD or NADP as acceptor)	GO:0055114(oxidation-reduction process)//GO:0008152(metabolic process)//GO:0006081(cellular aldehyde metabolic process)//GO:0007422(peripheral nervous system development)//GO:0033306(phytol metabolic process)//GO:0046292(formaldehyde metabolic process)//GO:0000302(response to reactive oxygen species)//GO:0008544(epidermis development)//GO:0007417(central nervous system development)
Acaa1b	ENSMUSG00000010651	protein_coding	-	chr9:119102477-119157093	1135.02	380.804	2.98059	1.5756	5e-05	0.000577962	up	235674	-	MGI:MGI:3605455|Ensembl:ENSMUSG00000010651|Vega:OTTMUSG00000033525	9	9|9 F3	acetyl-Coenzyme A acyltransferase 1B	mmu00071(Fatty acid degradation)//mmu00280(Valine, leucine and isoleucine degradation)//mmu00592(alpha-Linolenic acid metabolism)//mmu01040(Biosynthesis of unsaturated fatty acids)//mmu01100(Metabolic pathways)//mmu01212(Fatty acid metabolism)//mmu03320(PPAR signaling pathway)//mmu04146(Peroxisome)	GO:0005777(peroxisome)//GO:0005739(mitochondrion)	GO:0003824(catalytic activity)//GO:0003988(acetyl-CoA C-acyltransferase activity)//GO:0016746(transferase activity, transferring acyl groups)//GO:0016747(transferase activity, transferring acyl groups other than amino-acyl groups)//GO:0016740(transferase activity)	GO:0006629(lipid metabolic process)//GO:0008152(metabolic process)//GO:0006631(fatty acid metabolic process)
Mogat1	ENSMUSG00000012187	protein_coding	+	chr1:78497805-78538173	13.2785	0.566509	23.4392	4.55085	5e-05	0.000577962	up	68393	0610030A14Rik|1110064N14Rik|Dgat2l|Dgat2l1|MGAT1|WI1-2612I11.1|mDC2	MGI:MGI:1915643|Ensembl:ENSMUSG00000012187|Vega:OTTMUSG00000022263	1	1|1 C4	monoacylglycerol O-acyltransferase 1	mmu00561(Glycerolipid metabolism)	GO:0005783(endoplasmic reticulum)//GO:0016020(membrane)//GO:0016021(integral component of membrane)	GO:0003846(2-acylglycerol O-acyltransferase activity)//GO:0016746(transferase activity, transferring acyl groups)//GO:0016740(transferase activity)//GO:0004144(diacylglycerol O-acyltransferase activity)//GO:0016747(transferase activity, transferring acyl groups other than amino-acyl groups)	GO:0006629(lipid metabolic process)//GO:0006071(glycerol metabolic process)//GO:0006651(diacylglycerol biosynthetic process)
Clic3	ENSMUSG00000015093	protein_coding	+	chr2:25455140-25461094	0.875629	0.106923	8.18936	3.03375	0.00595	0.0331925	up	69454	2300003G24Rik	MGI:MGI:1916704|Ensembl:ENSMUSG00000015093|Vega:OTTMUSG00000012117	2	2|2 A3	chloride intracellular channel 3		GO:0016021(integral component of membrane)//GO:0070062(extracellular exosome)//GO:0016020(membrane)//GO:0034707(chloride channel complex)//GO:0005634(nucleus)//GO:0005737(cytoplasm)	GO:0005244(voltage-gated ion channel activity)//GO:0005254(chloride channel activity)	GO:1902476(chloride transmembrane transport)//GO:0006810(transport)//GO:0006821(chloride transport)//GO:0034765(regulation of ion transmembrane transport)//GO:0006811(ion transport)
Clpx	ENSMUSG00000015357	protein_coding	+	chr9:65294259-65330658	37.7254	16.9658	2.22362	1.15291	5e-05	0.000577962	up	270166	AU014732|E330029I21	MGI:MGI:1346017|Ensembl:ENSMUSG00000015357|Vega:OTTMUSG00000031828	9	9 C|9 35.22 cM	caseinolytic mitochondrial matrix peptidase chaperone subunit		GO:0005743(mitochondrial inner membrane)//GO:0042645(mitochondrial nucleoid)//GO:0005759(mitochondrial matrix)//GO:0009368(endopeptidase Clp complex)//GO:0005739(mitochondrion)//GO:0009841(mitochondrial endopeptidase Clp complex)//GO:0005654(nucleoplasm)//GO:0005737(cytoplasm)	GO:0051082(unfolded protein binding)//GO:0005524(ATP binding)//GO:0004176(ATP-dependent peptidase activity)//GO:0000166(nucleotide binding)//GO:0016887(ATPase activity)//GO:0016504(peptidase activator activity)//GO:0046872(metal ion binding)//GO:0005515(protein binding)	GO:0006508(proteolysis)//GO:0030163(protein catabolic process)//GO:0006457(protein folding)//GO:0051603(proteolysis involved in cellular protein catabolic process)
Notch4	ENSMUSG00000015468	protein_coding	+	chr17:34564267-34588503	1.49722	0.487909	3.06866	1.61761	0.0001	0.00108407	up	18132	Int-3|Int3|N4	MGI:MGI:107471|Ensembl:ENSMUSG00000015468|Vega:OTTMUSG00000020242	17	17 B1|17 18.15 cM	notch 4	mmu04320(Dorso-ventral axis formation)//mmu04330(Notch signaling pathway)//mmu04919(Thyroid hormone signaling pathway)//mmu05206(MicroRNAs in cancer)	GO:0005886(plasma membrane)//GO:0009986(cell surface)//GO:0016020(membrane)//GO:0016021(integral component of membrane)//GO:0031410(cytoplasmic vesicle)//GO:0005783(endoplasmic reticulum)//GO:0005634(nucleus)	GO:0004872(receptor activity)//GO:0005515(protein binding)//GO:0005509(calcium ion binding)//GO:0005112(Notch binding)	GO:1903849(positive regulation of aorta morphogenesis)//GO:0032880(regulation of protein localization)//GO:0045766(positive regulation of angiogenesis)//GO:0045602(negative regulation of endothelial cell differentiation)//GO:0001569(patterning of blood vessels)//GO:0001763(morphogenesis of a branching structure)//GO:0030154(cell differentiation)//GO:0008593(regulation of Notch signaling pathway)/…
Nfe2l2	ENSMUSG00000015839	protein_coding	-	chr2:75675512-75704641	62.6564	29.3776	2.13279	1.09274	5e-05	0.000577962	up	18024	Nrf2	MGI:MGI:108420|Ensembl:ENSMUSG00000015839|Vega:OTTMUSG00000013248	2	2 C3|2 44.75 cM	nuclear factor, erythroid derived 2, like 2	mmu04141(Protein processing in endoplasmic reticulum)	GO:0005886(plasma membrane)//GO:0032993(protein-DNA complex)//GO:0005829(cytosol)//GO:0005813(centrosome)//GO:0000785(chromatin)//GO:0005634(nucleus)//GO:0005737(cytoplasm)	GO:0019904(protein domain specific binding)//GO:0001102(RNA polymerase II activating transcription factor binding)//GO:0003700(transcription factor activity, sequence-specific DNA binding)//GO:0005515(protein binding)//GO:0046982(protein heterodimerization activity)//GO:0001205(transcriptional activator activity, RNA polymerase II distal enhancer sequence-specific binding)//GO:0001221(transcripti…	GO:0010976(positive regulation of neuron projection development)//GO:0036091(positive regulation of transcription from RNA polymerase II promoter in response to oxidative stress)//GO:0043536(positive regulation of blood vessel endothelial cell migration)//GO:0042149(cellular response to glucose starvation)//GO:0070301(cellular response to hydrogen peroxide)//GO:0060548(negative regulation of cell…
Rxrg	ENSMUSG00000015843	protein_coding	+	chr1:167598383-167639623	3.94731	1.29343	3.05182	1.60967	5e-05	0.000577962	up	20183	Nr2b3	MGI:MGI:98216|Ensembl:ENSMUSG00000015843|Vega:OTTMUSG00000022560	1	1 H2.3|1 74.99 cM	retinoid X receptor gamma	mmu03320(PPAR signaling pathway)//mmu04919(Thyroid hormone signaling pathway)//mmu04920(Adipocytokine signaling pathway)//mmu05200(Pathways in cancer)//mmu05202(Transcriptional misregulation in cancer)//mmu05216(Thyroid cancer)//mmu05222(Small cell lung cancer)//mmu05223(Non-small cell lung cancer)	GO:0005634(nucleus)	GO:0008270(zinc ion binding)//GO:0003700(transcription factor activity, sequence-specific DNA binding)//GO:0043565(sequence-specific DNA binding)//GO:0003707(steroid hormone receptor activity)//GO:0000977(RNA polymerase II regulatory region sequence-specific DNA binding)//GO:0004886(9-cis retinoic acid receptor activity)//GO:0046872(metal ion binding)//GO:0003677(DNA binding)	GO:0043401(steroid hormone mediated signaling pathway)//GO:0051289(protein homotetramerization)//GO:0006351(transcription, DNA-templated)//GO:0031641(regulation of myelination)//GO:1901522(positive regulation of transcription from RNA polymerase II promoter involved in cellular response to chemical stimulus)//GO:0045944(positive regulation of transcription from RNA polymerase II promoter)//GO:004…
Lonrf3	ENSMUSG00000016239	protein_coding	+	chrX:36328352-36362341	0.818017	0.331075	2.47079	1.30497	0.00165	0.0118481	up	74365	4932412G04Rik|5730439E01Rik|A830039N02Rik|AU023707|Rnf127	MGI:MGI:1921615|Ensembl:ENSMUSG00000016239|Vega:OTTMUSG00000017249	X	X|X A2	LON peptidase N-terminal domain and ring finger 3		GO:0005575(cellular_component)	GO:0003674(molecular_function)//GO:0008270(zinc ion binding)//GO:0004176(ATP-dependent peptidase activity)//GO:0046872(metal ion binding)	GO:0006508(proteolysis)//GO:0008150(biological_process)
Pls3	ENSMUSG00000016382	protein_coding	-	chrX:75785653-75875182	32.3577	15.8226	2.04503	1.03212	5e-05	0.000577962	up	102866	AI115446|AL024105	MGI:MGI:104807|Ensembl:ENSMUSG00000016382|Vega:OTTMUSG00000017411	X	X|X A7.3	plastin 3 (T-isoform)		GO:0005737(cytoplasm)//GO:0032420(stereocilium)	GO:0046872(metal ion binding)//GO:0003779(actin binding)//GO:0005509(calcium ion binding)	GO:0060348(bone development)
E2f3	ENSMUSG00000016477	protein_coding	-	chr13:29906574-29985668	3.43332	1.47727	2.3241	1.21667	0.00095	0.00746306	up	13557	E2F3b|E2f3a	MGI:MGI:1096340|Ensembl:ENSMUSG00000016477|Vega:OTTMUSG00000000738	13	13|13 A3.3	E2F transcription factor 3	mmu04110(Cell cycle)//mmu05161(Hepatitis B)//mmu05166(HTLV-I infection)//mmu05200(Pathways in cancer)//mmu05206(MicroRNAs in cancer)//mmu05212(Pancreatic cancer)//mmu05214(Glioma)//mmu05215(Prostate cancer)//mmu05218(Melanoma)//mmu05219(Bladder cancer)//mmu05220(Chronic myeloid leukemia)//mmu05222(Small cell lung cancer)//mmu05223(Non-small cell lung cancer)	GO:0005654(nucleoplasm)//GO:0005667(transcription factor complex)//GO:0005634(nucleus)//GO:0005737(cytoplasm)	GO:0001047(core promoter binding)//GO:0005515(protein binding)//GO:0003677(DNA binding)//GO:0003700(transcription factor activity, sequence-specific DNA binding)	GO:0008284(positive regulation of cell proliferation)//GO:0070345(negative regulation of fat cell proliferation)//GO:0006351(transcription, DNA-templated)//GO:0007049(cell cycle)//GO:0006355(regulation of transcription, DNA-templated)//GO:0045893(positive regulation of transcription, DNA-templated)
Rarb	ENSMUSG00000017491	protein_coding	-	chr14:16430841-16575472	3.08863	1.22135	2.52886	1.33849	5e-05	0.000577962	up	218772	A830025K23|Hap|Nr1b2	MGI:MGI:97857|Ensembl:ENSMUSG00000017491	14	14 7.08 cM|14 A1-A3	retinoic acid receptor, beta	mmu05200(Pathways in cancer)//mmu05222(Small cell lung cancer)//mmu05223(Non-small cell lung cancer)	GO:0005654(nucleoplasm)//GO:0005634(nucleus)	GO:0008270(zinc ion binding)//GO:0046965(retinoid X receptor binding)//GO:0032403(protein complex binding)//GO:0003700(transcription factor activity, sequence-specific DNA binding)//GO:0043565(sequence-specific DNA binding)//GO:0003707(steroid hormone receptor activity)//GO:0003708(retinoic acid receptor activity)//GO:0000977(RNA polymerase II regulatory region sequence-specific DNA binding)//GO:…	GO:0000122(negative regulation of transcription from RNA polymerase II promoter)//GO:0002068(glandular epithelial cell development)//GO:0032331(negative regulation of chondrocyte differentiation)//GO:0055012(ventricular cardiac muscle cell differentiation)//GO:0003406(retinal pigment epithelium development)//GO:0021756(striatum development)//GO:0022008(neurogenesis)//GO:0008285(negative regulatio…
Wfdc2	ENSMUSG00000017723	protein_coding	+	chr2:164562412-164568510	6.97587	2.9133	2.39449	1.25972	0.00515	0.0297404	up	67701	1600023A02Rik|HE4|WAP5	MGI:MGI:1914951|Ensembl:ENSMUSG00000017723|Vega:OTTMUSG00000001093	2	2|2 H3	WAP four-disulfide core domain 2		GO:0070062(extracellular exosome)//GO:0005576(extracellular region)	GO:0019828(aspartic-type endopeptidase inhibitor activity)//GO:0004867(serine-type endopeptidase inhibitor activity)//GO:0030414(peptidase inhibitor activity)//GO:0004869(cysteine-type endopeptidase inhibitor activity)	GO:0010466(negative regulation of peptidase activity)
Dusp14	ENSMUSG00000018648	protein_coding	-	chr11:84048040-84069261	1.68801	0.472133	3.57526	1.83805	0.0001	0.00108407	up	56405	1110014C10Rik|2310042C07Rik|D11Ertd395e|MKP-L|Mkp6	MGI:MGI:1927168|Ensembl:ENSMUSG00000018648|Vega:OTTMUSG00000000968	11	11 C|11 51.29 cM	dual specificity phosphatase 14		GO:0005634(nucleus)//GO:0005737(cytoplasm)	GO:0008138(protein tyrosine/serine/threonine phosphatase activity)//GO:0017017(MAP kinase tyrosine/serine/threonine phosphatase activity)//GO:0004721(phosphoprotein phosphatase activity)//GO:0016791(phosphatase activity)//GO:0044822(poly(A) RNA binding)//GO:0016787(hydrolase activity)//GO:0004725(protein tyrosine phosphatase activity)	GO:0016311(dephosphorylation)//GO:0006470(protein dephosphorylation)//GO:0035335(peptidyl-tyrosine dephosphorylation)
Copz2	ENSMUSG00000018672	protein_coding	+	chr11:96849869-96861203	25.2694	9.48734	2.66349	1.41332	5e-05	0.000577962	up	56358	1110012D12Rik|zeta2-COP	MGI:MGI:1929008|Ensembl:ENSMUSG00000018672|Vega:OTTMUSG00000001637	11	11|11 D	coatomer protein complex, subunit zeta 2		GO:0016020(membrane)//GO:0005794(Golgi apparatus)//GO:0030137(COPI-coated vesicle)//GO:0030126(COPI vesicle coat)//GO:0031410(cytoplasmic vesicle)//GO:0005737(cytoplasm)	GO:0003674(molecular_function)	GO:0016192(vesicle-mediated transport)//GO:0006810(transport)//GO:0015031(protein transport)//GO:0008150(biological_process)
Abca5	ENSMUSG00000018800	protein_coding	-	chr11:110269368-110337716	0.866346	0.323904	2.67471	1.41938	5e-05	0.000577962	up	217265	ABC13|B930033A02Rik|mKIAA1888	MGI:MGI:2386607|Ensembl:ENSMUSG00000018800|Vega:OTTMUSG00000003326	11	11|11 E1	ATP-binding cassette, sub-family A (ABC1), member 5	mmu02010(ABC transporters)	GO:0005768(endosome)//GO:0005764(lysosome)//GO:0016020(membrane)//GO:0005794(Golgi apparatus)//GO:0016021(integral component of membrane)//GO:0005770(late endosome)	GO:0005524(ATP binding)//GO:0000166(nucleotide binding)//GO:0042626(ATPase activity, coupled to transmembrane movement of substances)//GO:0005215(transporter activity)//GO:0016887(ATPase activity)	GO:0043691(reverse cholesterol transport)//GO:0010745(negative regulation of macrophage derived foam cell differentiation)//GO:0006810(transport)//GO:0033344(cholesterol efflux)//GO:0034375(high-density lipoprotein particle remodeling)
Smyd4	ENSMUSG00000018809	protein_coding	+	chr11:75348432-75405705	1.42957	0.446193	3.20395	1.67985	0.0004	0.00359819	up	319822	G430029E23Rik	MGI:MGI:2442796|Ensembl:ENSMUSG00000018809|Vega:OTTMUSG00000006205	11	11|11 B5	SET and MYND domain containing 4		GO:0005575(cellular_component)	GO:0034807(4,5-dihydroxybenzo(a)pyrene methyltransferase activity)//GO:0043827(tRNA (adenine-57, 58-N(1)-) methyltransferase activity)//GO:0016274(protein-arginine N-methyltransferase activity)//GO:0008172(S-methyltransferase activity)//GO:0051995(Se-methyltransferase activity)//GO:0043777(cobalt-precorrin-7 C15-methyltransferase activity)//GO:0043803(hydroxyneurosporene-O-methyltransferase activ…	GO:0032259(methylation)//GO:0008150(biological_process)
Etnppl	ENSMUSG00000019232	protein_coding	+	chr3:130617447-130635750	146.363	48.7644	3.00145	1.58566	5e-05	0.000577962	up	71760	1300019H02Rik|AI195447|Agxt2l1	MGI:MGI:1919010|Ensembl:ENSMUSG00000019232|Vega:OTTMUSG00000035930	3	3|3 G3	ethanolamine phosphate phospholyase	mmu00564(Glycerophospholipid metabolism)//mmu01100(Metabolic pathways)	GO:0005739(mitochondrion)//GO:0005575(cellular_component)	GO:0030170(pyridoxal phosphate binding)//GO:0042802(identical protein binding)//GO:0016829(lyase activity)//GO:0050459(ethanolamine-phosphate phospho-lyase activity)//GO:0008483(transaminase activity)//GO:0003824(catalytic activity)//GO:0016740(transferase activity)	GO:0008150(biological_process)
Pdk4	ENSMUSG00000019577	protein_coding	-	chr6:5483350-5496309	6.09323	0.633083	9.62469	3.26674	5e-05	0.000577962	up	27273	AV005916	MGI:MGI:1351481|Ensembl:ENSMUSG00000019577|Vega:OTTMUSG00000026853	6	6 A1|6 2.06 cM	pyruvate dehydrogenase kinase, isoenzyme 4		GO:0005743(mitochondrial inner membrane)//GO:0005739(mitochondrion)	GO:0004672(protein kinase activity)//GO:0004740(pyruvate dehydrogenase (acetyl-transferring) kinase activity)//GO:0004712(protein serine/threonine/tyrosine kinase activity)//GO:0000166(nucleotide binding)//GO:0016301(kinase activity)//GO:0005524(ATP binding)//GO:0016740(transferase activity)	GO:0042594(response to starvation)//GO:0071398(cellular response to fatty acid)//GO:0006885(regulation of pH)//GO:0010906(regulation of glucose metabolic process)//GO:0008286(insulin receptor signaling pathway)//GO:0016310(phosphorylation)//GO:0006468(protein phosphorylation)//GO:0010565(regulation of cellular ketone metabolic process)//GO:0042593(glucose homeostasis)//GO:0006006(glucose metaboli…
Tnfaip3	ENSMUSG00000019850	protein_coding	-	chr10:19000909-19015657	1.19089	0.538636	2.21094	1.14466	0.0154	0.0692876	up	21929	A20|Tnfip3	MGI:MGI:1196377|Ensembl:ENSMUSG00000019850|Vega:OTTMUSG00000018149	10	10 A3|10 8.08 cM	tumor necrosis factor, alpha-induced protein 3	mmu04064(NF-kappa B signaling pathway)//mmu04621(NOD-like receptor signaling pathway)//mmu04668(TNF signaling pathway)//mmu05162(Measles)//mmu05169(Epstein-Barr virus infection)	GO:0005764(lysosome)//GO:0005634(nucleus)//GO:0005737(cytoplasm)//GO:0070062(extracellular exosome)	GO:0019900(kinase binding)//GO:0070739(protein-glutamic acid ligase activity)//GO:0036459(thiol-dependent ubiquitinyl hydrolase activity)//GO:0016787(hydrolase activity)//GO:0002020(protease binding)//GO:0070735(protein-glycine ligase activity)//GO:0070737(protein-glycine ligase activity, elongating)//GO:0004842(ubiquitin-protein transferase activity)//GO:0018169(ribosomal S6-glutamic acid ligase…	GO:0070936(protein K48-linked ubiquitination)//GO:0008152(metabolic process)//GO:0002315(marginal zone B cell differentiation)//GO:0032691(negative regulation of interleukin-1 beta production)//GO:0045736(negative regulation of cyclin-dependent protein serine/threonine kinase activity)//GO:0060548(negative regulation of cell death)//GO:0009611(response to wounding)//GO:1903364(positive regulation…
1700040L02Rik	ENSMUSG00000019945	protein_coding	-	chr10:68430952-68541896	3.17808	1.50264	2.115	1.08066	0.00105	0.00812512	up	73287	-	MGI:MGI:1920537|Ensembl:ENSMUSG00000019945|Vega:OTTMUSG00000022968	10	10|10 B5.1	RIKEN cDNA 1700040L02 gene		GO:0005575(cellular_component)	GO:0003674(molecular_function)	GO:0008150(biological_process)
Pde7b	ENSMUSG00000019990	protein_coding	-	chr10:20398003-20725078	0.899233	0.332239	2.7066	1.43648	0.0004	0.00359819	up	29863	-	MGI:MGI:1352752|Ensembl:ENSMUSG00000019990|Vega:OTTMUSG00000036894	10	10|10 A3	phosphodiesterase 7B	mmu00230(Purine metabolism)//mmu05032(Morphine addiction)		GO:0052712(inositol phosphosphingolipid phospholipase activity)//GO:0004115(3',5'-cyclic-AMP phosphodiesterase activity)//GO:0004117(calmodulin-dependent cyclic-nucleotide phosphodiesterase activity)//GO:0052714(mannosyl-inositol phosphorylceramide phospholipase activity)//GO:0052713(inositol phosphorylceramide phospholipase activity)//GO:0044688(7,8-dihydro-D-neopterin 2',3'-cyclic phosphate pho…	GO:0007165(signal transduction)
2010107G23Rik	ENSMUSG00000020083	protein_coding	-	chr10:61838235-62899118	2.38082	0.623071	3.82111	1.93399	0.0488	0.161417	up	69894	AA545165	MGI:MGI:1917144|Ensembl:ENSMUSG00000020083|Vega:OTTMUSG00000032742	10	10|10 B4	RIKEN cDNA 2010107G23 gene		GO:0016020(membrane)//GO:0016021(integral component of membrane)//GO:0005575(cellular_component)	GO:0005515(protein binding)	GO:0008150(biological_process)
Slc16a7	ENSMUSG00000020102	protein_coding	-	chr10:125226463-125328963	44.4808	16.2928	2.73007	1.44894	5e-05	0.000577962	up	20503	4921534N07Rik|Mct2	MGI:MGI:1330284|Ensembl:ENSMUSG00000020102	10	10|10 D3	solute carrier family 16 (monocarboxylic acid transporters), member 7		GO:0016020(membrane)//GO:0005886(plasma membrane)//GO:0005887(integral component of plasma membrane)//GO:0016021(integral component of membrane)//GO:0005737(cytoplasm)	GO:0008028(monocarboxylic acid transmembrane transporter activity)//GO:0015293(symporter activity)//GO:0050833(pyruvate transmembrane transporter activity)//GO:0015129(lactate transmembrane transporter activity)	GO:1901475(pyruvate transmembrane transport)//GO:0015718(monocarboxylic acid transport)//GO:0035879(plasma membrane lactate transport)//GO:0055085(transmembrane transport)//GO:0006810(transport)//GO:0035873(lactate transmembrane transport)
Micu1	ENSMUSG00000020111	protein_coding	+	chr10:59702476-60099990	18.4003	7.27795	2.52823	1.33813	0.00045	0.00395365	up	216001	C730016L05Rik|Calc|Cbara1	MGI:MGI:2384909|Ensembl:ENSMUSG00000020111|Vega:OTTMUSG00000036457	10	10|10 B4	mitochondrial calcium uptake 1		GO:1990246(uniplex complex)//GO:0005743(mitochondrial inner membrane)//GO:0016020(membrane)//GO:0034704(calcium channel complex)//GO:0032592(integral component of mitochondrial membrane)//GO:0005739(mitochondrion)//GO:0005758(mitochondrial intermembrane space)	GO:0046982(protein heterodimerization activity)//GO:0046872(metal ion binding)//GO:0005515(protein binding)//GO:0042802(identical protein binding)//GO:0005509(calcium ion binding)	GO:0070509(calcium ion import)//GO:0051260(protein homooligomerization)//GO:0051561(positive regulation of mitochondrial calcium ion concentration)//GO:0006851(mitochondrial calcium ion transport)//GO:0051560(mitochondrial calcium ion homeostasis)//GO:0036444(calcium ion transmembrane import into mitochondrion)//GO:0006816(calcium ion transport)//GO:0006810(transport)//GO:0006811(ion transport)
Lyrm7	ENSMUSG00000020268	protein_coding	-	chr11:54826865-54861505	7.73403	2.57606	3.00226	1.58605	0.04335	0.147445	up	75530	1700024C24Rik|9330147L21Rik	MGI:MGI:1922780|Ensembl:ENSMUSG00000020268|Vega:OTTMUSG00000005675	11	11|11 B1.3	LYR motif containing 7		GO:0005739(mitochondrion)	GO:0003674(molecular_function)	GO:0008150(biological_process)
Ccng1	ENSMUSG00000020326	protein_coding	-	chr11:40748551-40755311	22.0357	7.94237	2.77445	1.4722	5e-05	0.000577962	up	12450	AI314029	MGI:MGI:102890|Ensembl:ENSMUSG00000020326|Vega:OTTMUSG00000005434	11	11|11 B1.1	cyclin G1	mmu04115(p53 signaling pathway)//mmu05206(MicroRNAs in cancer)	GO:0030425(dendrite)//GO:0005634(nucleus)//GO:0048471(perinuclear region of cytoplasm)//GO:0043025(neuronal cell body)	GO:0019904(protein domain specific binding)	GO:0007067(mitotic nuclear division)//GO:0051301(cell division)//GO:0006949(syncytium formation)//GO:0007049(cell cycle)//GO:0007095(mitotic G2 DNA damage checkpoint)//GO:0043066(negative regulation of apoptotic process)//GO:0051726(regulation of cell cycle)
Zfp354b	ENSMUSG00000020335	protein_coding	-	chr11:50921822-50931633	2.60886	0.94178	2.77012	1.46995	5e-05	0.000577962	up	27274	Kid2|Tcf17l1|Znf354b	MGI:MGI:1351476|Ensembl:ENSMUSG00000020335|Vega:OTTMUSG00000007895	11	11|11 B1.3	zinc finger protein 354B		GO:0005622(intracellular)//GO:0005634(nucleus)	GO:0003676(nucleic acid binding)//GO:0003682(chromatin binding)//GO:0046872(metal ion binding)//GO:0003677(DNA binding)//GO:0003700(transcription factor activity, sequence-specific DNA binding)	GO:0006351(transcription, DNA-templated)//GO:0006355(regulation of transcription, DNA-templated)//GO:0000122(negative regulation of transcription from RNA polymerase II promoter)
Tnip1	ENSMUSG00000020400	protein_coding	-	chr11:54910784-54962917	4.13842	1.99109	2.07847	1.05552	5e-05	0.000577962	up	57783	ABIN|ABIN-1|ABIN1|AU018810|Naf1|Nef|VAN	MGI:MGI:1926194|Ensembl:ENSMUSG00000020400|Vega:OTTMUSG00000006334	11	11|11 B1.3	TNFAIP3 interacting protein 1		GO:0005654(nucleoplasm)//GO:0005634(nucleus)//GO:0005737(cytoplasm)	GO:0031593(polyubiquitin binding)//GO:0051019(mitogen-activated protein kinase binding)//GO:0005515(protein binding)//GO:0004843(thiol-dependent ubiquitin-specific protease activity)	GO:0007159(leukocyte cell-cell adhesion)//GO:0002755(MyD88-dependent toll-like receptor signaling pathway)//GO:0050727(regulation of inflammatory response)//GO:0006954(inflammatory response)//GO:0085032(modulation by symbiont of host I-kappaB kinase/NF-kappaB cascade)//GO:0045944(positive regulation of transcription from RNA polymerase II promoter)//GO:0050729(positive regulation of inflammatory …
Rtn4	ENSMUSG00000020458	protein_coding	+	chr11:29692946-30026033	84.6514	20.695	4.09042	2.03225	5e-05	0.000577962	up	68585	1110020G17Rik|AA407876|AA409940|AA960376|ASY|C130026I10Rik|NOGO|NSP-CL|NgA|Nogo-A|Nogo-B|Nogo-C|mKIAA0886|mKIAA4153	MGI:MGI:1915835|Ensembl:ENSMUSG00000020458|Vega:OTTMUSG00000005336	11	11|11 A3.3	reticulon 4		GO:0005886(plasma membrane)//GO:0043209(myelin sheath)//GO:0005635(nuclear envelope)//GO:0043005(neuron projection)//GO:0016020(membrane)//GO:0043234(protein complex)//GO:0005789(endoplasmic reticulum membrane)//GO:0016021(integral component of membrane)//GO:0042995(cell projection)//GO:0014069(postsynaptic density)//GO:0070062(extracellular exosome)//GO:0005783(endoplasmic reticulum)//GO:0005622…	GO:0044822(poly(A) RNA binding)//GO:0005515(protein binding)//GO:0032403(protein complex binding)	GO:0071786(endoplasmic reticulum tubular network organization)//GO:0030334(regulation of cell migration)//GO:2000172(regulation of branching morphogenesis of a nerve)//GO:0030517(negative regulation of axon extension)//GO:0051930(regulation of sensory perception of pain)//GO:0010977(negative regulation of neuron projection development)//GO:0070571(negative regulation of neuron projection regenera…
Ccdc104	ENSMUSG00000020462	protein_coding	-	chr11:29220939-29247409	15.9494	7.67397	2.07838	1.05546	5e-05	0.000577962	up
Myo19	ENSMUSG00000020527	protein_coding	+	chr11:84876314-84916366	1.16907	0.337756	3.46129	1.79131	0.0202	0.0847355	up	66196	1110055A02Rik|Myohd1	MGI:MGI:1913446|Ensembl:ENSMUSG00000020527|Vega:OTTMUSG00000001021	11	11|11 B5	myosin XIX		GO:0016020(membrane)//GO:0005856(cytoskeleton)//GO:0005739(mitochondrion)//GO:0005741(mitochondrial outer membrane)//GO:0016459(myosin complex)//GO:0005737(cytoplasm)	GO:0005524(ATP binding)//GO:0000166(nucleotide binding)//GO:0003774(motor activity)//GO:0032027(myosin light chain binding)//GO:0016887(ATPase activity)//GO:0060002(plus-end directed microfilament motor activity)//GO:0003779(actin binding)	GO:0034642(mitochondrion migration along actin filament)
Rock2	ENSMUSG00000020580	protein_coding	+	chr12:16670614-17214354	5.68373	2.83577	2.0043	1.0031	5e-05	0.000577962	up	19878	B230113H15Rik|ROKalpha|Rho-kinase|Rock-II|Rock2m|mKIAA0619	MGI:MGI:107926|Ensembl:ENSMUSG00000020580	12	12|12 A3	Rho-associated coiled-coil containing protein kinase 2	mmu04022(cGMP-PKG signaling pathway)//mmu04024(cAMP signaling pathway)//mmu04062(Chemokine signaling pathway)//mmu04071(Sphingolipid signaling pathway)//mmu04270(Vascular smooth muscle contraction)//mmu04310(Wnt signaling pathway)//mmu04360(Axon guidance)//mmu04510(Focal adhesion)//mmu04611(Platelet activation)//mmu04670(Leukocyte transendothelial migration)//mmu04810(Regulation of actin cytoskel…	GO:0005886(plasma membrane)//GO:0016020(membrane)//GO:0031616(spindle pole centrosome)//GO:0005813(centrosome)//GO:0036464(cytoplasmic ribonucleoprotein granule)//GO:0005634(nucleus)//GO:0005856(cytoskeleton)//GO:0005737(cytoplasm)	GO:0004674(protein serine/threonine kinase activity)//GO:0017048(Rho GTPase binding)//GO:0004672(protein kinase activity)//GO:0000166(nucleotide binding)//GO:0016301(kinase activity)//GO:0044822(poly(A) RNA binding)//GO:0072518(Rho-dependent protein serine/threonine kinase activity)//GO:0046872(metal ion binding)//GO:0005515(protein binding)//GO:0005524(ATP binding)//GO:0016740(transferase activi…	GO:0007249(I-kappaB kinase/NF-kappaB signaling)//GO:1903140(regulation of establishment of endothelial barrier)//GO:0016310(phosphorylation)//GO:0010628(positive regulation of gene expression)//GO:0048511(rhythmic process)//GO:0042752(regulation of circadian rhythm)//GO:0045616(regulation of keratinocyte differentiation)//GO:0001843(neural tube closure)//GO:0016525(negative regulation of angiogen…
Rasl10b	ENSMUSG00000020684	protein_coding	+	chr11:83409136-83421039	2.959	0.0598738	49.4206	5.62704	5e-05	0.000577962	up	276952	B230331P10Rik|Gm729|VTS58635	MGI:MGI:2685575|Ensembl:ENSMUSG00000020684|Vega:OTTMUSG00000000933	11	11|11 C	RAS-like, family 10, member B		GO:0016020(membrane)//GO:0005886(plasma membrane)//GO:0005575(cellular_component)	GO:0000166(nucleotide binding)//GO:0005515(protein binding)//GO:0005525(GTP binding)	GO:0003050(regulation of systemic arterial blood pressure by atrial natriuretic peptide)//GO:0090277(positive regulation of peptide hormone secretion)//GO:0007264(small GTPase mediated signal transduction)//GO:0007165(signal transduction)
Rnf135	ENSMUSG00000020707	protein_coding	+	chr11:80183850-80199757	10.7078	4.78104	2.23964	1.16327	5e-05	0.000577962	up	71956	0610037N03Rik|2410006N06Rik	MGI:MGI:1919206|Ensembl:ENSMUSG00000020707|Vega:OTTMUSG00000000220	11	11 B5|11 47.59 cM	ring finger protein 135		GO:0005737(cytoplasm)	GO:0070740(tubulin-glutamic acid ligase activity)//GO:0008270(zinc ion binding)//GO:0070739(protein-glutamic acid ligase activity)//GO:0070735(protein-glycine ligase activity)//GO:0008766(UDP-N-acetylmuramoylalanyl-D-glutamyl-2,6-diaminopimelate-D-alanyl-D-alanine ligase activity)//GO:0070737(protein-glycine ligase activity, elongating)//GO:0004842(ubiquitin-protein transferase activity)//GO:0018…	GO:0045087(innate immune response)//GO:0045088(regulation of innate immune response)//GO:0032728(positive regulation of interferon-beta production)//GO:0002376(immune system process)//GO:0016567(protein ubiquitination)
Aspa	ENSMUSG00000020774	protein_coding	-	chr11:73304991-73329596	16.0109	7.85734	2.0377	1.02694	5e-05	0.000577962	up	11484	Acy-2|Acy2|nur7	MGI:MGI:87914|Ensembl:ENSMUSG00000020774|Vega:OTTMUSG00000006136	11	11|11 B4	aspartoacylase	mmu00250(Alanine, aspartate and glutamate metabolism)//mmu00340(Histidine metabolism)//mmu01100(Metabolic pathways)	GO:0070062(extracellular exosome)//GO:0005634(nucleus)//GO:0005737(cytoplasm)//GO:0005829(cytosol)	GO:0046872(metal ion binding)//GO:0019807(aspartoacylase activity)//GO:0016788(hydrolase activity, acting on ester bonds)//GO:0004046(aminoacylase activity)//GO:0016811(hydrolase activity, acting on carbon-nitrogen (but not peptide) bonds, in linear amides)//GO:0005515(protein binding)//GO:0016787(hydrolase activity)	GO:0008152(metabolic process)//GO:0006083(acetate metabolic process)//GO:0048714(positive regulation of oligodendrocyte differentiation)
Top2a	ENSMUSG00000020914	protein_coding	-	chr11:98992942-99024189	1.2962	0.484151	2.67727	1.42076	0.01565	0.0701635	up	21973	Top-2	MGI:MGI:98790|Ensembl:ENSMUSG00000020914|Vega:OTTMUSG00000006446	11	11 D|11 62.91 cM	topoisomerase (DNA) II alpha		GO:0009330(DNA topoisomerase complex (ATP-hydrolyzing))//GO:0043234(protein complex)//GO:0000228(nuclear chromosome)//GO:0005814(centriole)//GO:0000793(condensed chromosome)//GO:0005730(nucleolus)//GO:0005654(nucleoplasm)//GO:0005634(nucleus)	GO:0042826(histone deacetylase binding)//GO:0016853(isomerase activity)//GO:0000287(magnesium ion binding)//GO:0003677(DNA binding)//GO:0043566(structure-specific DNA binding)//GO:0043130(ubiquitin binding)//GO:0046982(protein heterodimerization activity)//GO:0042803(protein homodimerization activity)//GO:0043565(sequence-specific DNA binding)//GO:0019899(enzyme binding)//GO:0003682(chromatin bin…	GO:0048511(rhythmic process)//GO:0000819(sister chromatid segregation)//GO:0040016(embryonic cleavage)//GO:0006974(cellular response to DNA damage stimulus)//GO:0043065(positive regulation of apoptotic process)//GO:0042752(regulation of circadian rhythm)//GO:0030263(apoptotic chromosome condensation)//GO:0002244(hematopoietic progenitor cell differentiation)//GO:0006266(DNA ligation)//GO:0030261(…
Acly	ENSMUSG00000020917	protein_coding	-	chr11:100476352-100528000	118.824	43.2315	2.74855	1.45867	5e-05	0.000577962	up	104112	A730098H14Rik|AW538652	MGI:MGI:103251|Ensembl:ENSMUSG00000020917|Vega:OTTMUSG00000006279	11	11|11 D	ATP citrate lyase	mmu00020(Citrate cycle (TCA cycle))//mmu01100(Metabolic pathways)	GO:0005886(plasma membrane)//GO:0070062(extracellular exosome)//GO:0016020(membrane)//GO:0005739(mitochondrion)//GO:0005654(nucleoplasm)//GO:0005737(cytoplasm)	GO:0048037(cofactor binding)//GO:0005524(ATP binding)//GO:0003878(ATP citrate synthase activity)//GO:0000166(nucleotide binding)//GO:0046912(transferase activity, transferring acyl groups, acyl groups converted into alkyl on transfer)//GO:0003824(catalytic activity)//GO:0046872(metal ion binding)//GO:0005515(protein binding)//GO:0016740(transferase activity)	GO:0006107(oxaloacetate metabolic process)//GO:0008152(metabolic process)//GO:0006085(acetyl-CoA biosynthetic process)//GO:0006084(acetyl-CoA metabolic process)//GO:0006629(lipid metabolic process)//GO:0006633(fatty acid biosynthetic process)//GO:0008610(lipid biosynthetic process)//GO:0006101(citrate metabolic process)
Adam11	ENSMUSG00000020926	protein_coding	+	chr11:102761438-102780262	6.93016	2.77363	2.49858	1.32111	5e-05	0.000577962	up	11488	AW060611|Mdc	MGI:MGI:1098667|Ensembl:ENSMUSG00000020926|Vega:OTTMUSG00000002992	11	11 E1|11 66.48 cM	a disintegrin and metallopeptidase domain 11		GO:0016020(membrane)//GO:0016021(integral component of membrane)	GO:0008237(metallopeptidase activity)//GO:0005515(protein binding)//GO:0008270(zinc ion binding)//GO:0004222(metalloendopeptidase activity)	GO:0006508(proteolysis)
Klhl28	ENSMUSG00000020948	protein_coding	-	chr12:64942439-64965536	0.630301	0.282352	2.23233	1.15855	0.00535	0.0305789	up	66689	2810440N09Rik|4122402F11Rik|4931401E10Rik|Btbd5	MGI:MGI:1913939|Ensembl:ENSMUSG00000020948	12	12|12 C1	kelch-like 28		GO:0031463(Cul3-RING ubiquitin ligase complex)	GO:0004842(ubiquitin-protein transferase activity)	GO:0042787(protein ubiquitination involved in ubiquitin-dependent protein catabolic process)
Ttc8	ENSMUSG00000021013	protein_coding	+	chr12:98920284-98983238	2.76885	1.37566	2.01274	1.00916	0.00715	0.0383532	up	76260	0610012F22Rik|AV001447|BBS8	MGI:MGI:1923510|Ensembl:ENSMUSG00000021013|Vega:OTTMUSG00000023820	12	12|12 E	tetratricopeptide repeat domain 8		GO:0005886(plasma membrane)//GO:0005929(cilium)//GO:0016020(membrane)//GO:0034464(BBSome)//GO:0042995(cell projection)//GO:0005813(centrosome)//GO:0032391(photoreceptor connecting cilium)//GO:0036064(ciliary basal body)//GO:0005856(cytoskeleton)//GO:0005737(cytoplasm)	GO:0005515(protein binding)//GO:0001103(RNA polymerase II repressing transcription factor binding)	GO:0090002(establishment of protein localization to plasma membrane)//GO:0060219(camera-type eye photoreceptor cell differentiation)//GO:0042384(cilium assembly)//GO:0007411(axon guidance)//GO:0021772(olfactory bulb development)//GO:0030030(cell projection organization)//GO:0035264(multicellular organism growth)//GO:1903251(multi-ciliated epithelial cell differentiation)//GO:0048560(establishment…
Tc2n	ENSMUSG00000021187	protein_coding	-	chr12:101645442-101718523	0.798063	0.311489	2.56209	1.35732	0.00025	0.00241719	up	74413	4933406D09Rik|Mtac2d1|Tac2-N	MGI:MGI:1921663|Ensembl:ENSMUSG00000021187|Vega:OTTMUSG00000033025	12	12|12 F1	tandem C2 domains, nuclear		GO:0005886(plasma membrane)//GO:0005634(nucleus)	GO:0005509(calcium ion binding)	GO:0010468(regulation of gene expression)//GO:0030193(regulation of blood coagulation)
Ifi27l2b	ENSMUSG00000021208	protein_coding	-	chr12:103450897-103457223	5.96954	2.0623	2.89459	1.53336	5e-05	0.000577962	up	217845	1810023F06Rik|ISG12(b2)	MGI:MGI:1916390|Ensembl:ENSMUSG00000021208|Vega:OTTMUSG00000016847	12	12|12 E	interferon, alpha-inducible protein 27 like 2B		GO:0016020(membrane)//GO:0016021(integral component of membrane)//GO:0005575(cellular_component)	GO:0003674(molecular_function)	GO:0008150(biological_process)
Ppp4r4	ENSMUSG00000021209	protein_coding	+	chr12:103532564-103613832	1.12438	0.019569	57.4574	5.84442	0.03025	0.113975	up	74521	8430415E04Rik|mKIAA1622	MGI:MGI:1921771|Ensembl:ENSMUSG00000021209|Vega:OTTMUSG00000049396	12	12|12 F1	protein phosphatase 4, regulatory subunit 4		GO:0008287(protein serine/threonine phosphatase complex)//GO:0005737(cytoplasm)	GO:0005515(protein binding)//GO:0019888(protein phosphatase regulator activity)	GO:0080163(regulation of protein serine/threonine phosphatase activity)//GO:0032515(negative regulation of phosphoprotein phosphatase activity)
Dcaf4	ENSMUSG00000021222	protein_coding	+	chr12:83520465-83541988	2.49719	0.692205	3.60758	1.85103	5e-05	0.000577962	up	73828	1110018E21Rik|Wdr21	MGI:MGI:1921078|Ensembl:ENSMUSG00000021222	12	12|12 D3	DDB1 and CUL4 associated factor 4		GO:0005622(intracellular)//GO:0080008(Cul4-RING E3 ubiquitin ligase complex)	GO:0003674(molecular_function)	GO:0008150(biological_process)
Acot2	ENSMUSG00000021226	protein_coding	+	chr12:83987860-84017670	10.3849	1.11324	9.32847	3.22164	0.00015	0.00155599	up	171210	AA571646|MTE-I|Mte1	MGI:MGI:2159605|Ensembl:ENSMUSG00000021226|Vega:OTTMUSG00000027592	12	12|12 D3	acyl-CoA thioesterase 2	mmu00062(Fatty acid elongation)//mmu01040(Biosynthesis of unsaturated fatty acids)//mmu01100(Metabolic pathways)//mmu04913(Ovarian steroidogenesis)	GO:0005739(mitochondrion)//GO:0070062(extracellular exosome)	GO:0016290(palmitoyl-CoA hydrolase activity)//GO:0005102(receptor binding)//GO:0047617(acyl-CoA hydrolase activity)//GO:0052689(carboxylic ester hydrolase activity)//GO:0016790(thiolester hydrolase activity)//GO:0016787(hydrolase activity)	GO:0001676(long-chain fatty acid metabolic process)//GO:0001666(response to hypoxia)//GO:0000038(very long-chain fatty acid metabolic process)//GO:0042760(very long-chain fatty acid catabolic process)//GO:0006637(acyl-CoA metabolic process)
Acot3	ENSMUSG00000021228	protein_coding	+	chr12:84038378-84059565	65.0976	6.1386	10.6046	3.40662	5e-05	0.000577962	up	171281	AW108394|PTE-Ia|Pte2a	MGI:MGI:2159619|Ensembl:ENSMUSG00000021228|Vega:OTTMUSG00000027601	12	12|12 D1	acyl-CoA thioesterase 3	mmu00062(Fatty acid elongation)//mmu01040(Biosynthesis of unsaturated fatty acids)//mmu01100(Metabolic pathways)	GO:0005777(peroxisome)//GO:0005829(cytosol)	GO:0016290(palmitoyl-CoA hydrolase activity)//GO:0016790(thiolester hydrolase activity)//GO:0052689(carboxylic ester hydrolase activity)//GO:0047617(acyl-CoA hydrolase activity)//GO:0016787(hydrolase activity)	GO:0001676(long-chain fatty acid metabolic process)//GO:0032789(unsaturated monocarboxylic acid metabolic process)//GO:0000038(very long-chain fatty acid metabolic process)//GO:0032788(saturated monocarboxylic acid metabolic process)//GO:0006637(acyl-CoA metabolic process)
Entpd5	ENSMUSG00000021236	protein_coding	-	chr12:84373856-84409029	117.091	40.8647	2.86533	1.5187	5e-05	0.000577962	up	12499	AI196558|AI987697|Cd39l4|ER-UDPase|NTPDase-5|NTPDase5|Pcph|mNTPase	MGI:MGI:1321385|Ensembl:ENSMUSG00000021236|Vega:OTTMUSG00000027582	12	12 39.18 cM|12 E	ectonucleoside triphosphate diphosphohydrolase 5	mmu00230(Purine metabolism)//mmu00240(Pyrimidine metabolism)	GO:0005783(endoplasmic reticulum)//GO:0070062(extracellular exosome)//GO:0005576(extracellular region)	GO:0017110(nucleoside-diphosphatase activity)//GO:0045134(uridine-diphosphatase activity)//GO:0004382(guanosine-diphosphatase activity)//GO:0016787(hydrolase activity)	GO:0045821(positive regulation of glycolytic process)//GO:0008283(cell proliferation)//GO:0051084('de novo' posttranslational protein folding)//GO:0014066(regulation of phosphatidylinositol 3-kinase signaling)//GO:0006487(protein N-linked glycosylation)//GO:0046034(ATP metabolic process)//GO:0016049(cell growth)
Gpatch2l	ENSMUSG00000021254	protein_coding	+	chr12:86241889-86306006	1.12735	0.545704	2.06587	1.04675	0.0233	0.094172	up	70373	1700020O03Rik|4732487G21Rik|A630090I05Rik|Kiaa1152	MGI:MGI:1917623|Ensembl:ENSMUSG00000021254	12	12|12 D3	G patch domain containing 2 like		GO:0005575(cellular_component)	GO:0003674(molecular_function)	GO:0008150(biological_process)
Slc17a1	ENSMUSG00000021335	protein_coding	+	chr13:23867749-23895730	6.13707	2.86408	2.14277	1.09948	5e-05	0.000577962	up	20504	NAPI-1|Napi1|Npt1	MGI:MGI:103209|Ensembl:ENSMUSG00000021335|Vega:OTTMUSG00000000728	13	13 9.97 cM|13 A3-A4	solute carrier family 17 (sodium phosphate), member 1		GO:0016020(membrane)//GO:0016021(integral component of membrane)//GO:0005887(integral component of plasma membrane)	GO:0015114(phosphate ion transmembrane transporter activity)//GO:0005436(sodium:phosphate symporter activity)//GO:0015321(sodium-dependent phosphate transmembrane transporter activity)//GO:0015293(symporter activity)	GO:0035725(sodium ion transmembrane transport)//GO:0046415(urate metabolic process)//GO:0035435(phosphate ion transmembrane transport)//GO:0006814(sodium ion transport)//GO:0055085(transmembrane transport)//GO:0006810(transport)//GO:0006811(ion transport)
Slc17a4	ENSMUSG00000021336	protein_coding	-	chr13:23897737-23915007	23.6675	7.26999	3.2555	1.70288	5e-05	0.000577962	up	319848	9130214H05Rik	MGI:MGI:2442850|Ensembl:ENSMUSG00000021336|Vega:OTTMUSG00000000588	13	13|13 A3.1	solute carrier family 17 (sodium phosphate), member 4		GO:0016020(membrane)//GO:0005886(plasma membrane)//GO:0005887(integral component of plasma membrane)//GO:0016021(integral component of membrane)	GO:0005436(sodium:phosphate symporter activity)//GO:0015321(sodium-dependent phosphate transmembrane transporter activity)//GO:0015293(symporter activity)	GO:0006814(sodium ion transport)//GO:0035725(sodium ion transmembrane transport)//GO:0006810(transport)//GO:0055085(transmembrane transport)//GO:0006811(ion transport)
Tpmt	ENSMUSG00000021376	protein_coding	-	chr13:47025169-47084613	155.846	51.9945	2.99736	1.58369	5e-05	0.000577962	up	22017	AW106912	MGI:MGI:98812|Ensembl:ENSMUSG00000021376|Vega:OTTMUSG00000024764	13	13 A5|13 24.5 cM	thiopurine methyltransferase	mmu00983(Drug metabolism - other enzymes)	GO:0070062(extracellular exosome)//GO:0005737(cytoplasm)	GO:0008119(thiopurine S-methyltransferase activity)//GO:0008168(methyltransferase activity)//GO:0008757(S-adenosylmethionine-dependent methyltransferase activity)//GO:0016740(transferase activity)	GO:0032259(methylation)//GO:0006139(nucleobase-containing compound metabolic process)
Zfp346	ENSMUSG00000021481	protein_coding	+	chr13:55105310-55135071	1.49264	0.402436	3.70903	1.89104	0.0003	0.00283577	up	26919	Jaz|Znf346	MGI:MGI:1349417|Ensembl:ENSMUSG00000021481|Vega:OTTMUSG00000035039	13	13|13 B2	zinc finger protein 346		GO:0005622(intracellular)//GO:0005634(nucleus)//GO:0005737(cytoplasm)//GO:0005730(nucleolus)	GO:0003676(nucleic acid binding)//GO:0008270(zinc ion binding)//GO:0003723(RNA binding)//GO:0019899(enzyme binding)//GO:0003725(double-stranded RNA binding)//GO:0044822(poly(A) RNA binding)//GO:0046872(metal ion binding)//GO:0005515(protein binding)//GO:0002039(p53 binding)	GO:0043065(positive regulation of apoptotic process)//GO:0072332(intrinsic apoptotic signaling pathway by p53 class mediator)
Tert	ENSMUSG00000021611	protein_coding	+	chr13:73627000-73649041	1.05093	0.349177	3.00972	1.58963	5e-05	0.000577962	up	21752	EST2|TCS1|TP2|TR|TRT	MGI:MGI:1202709|Ensembl:ENSMUSG00000021611	13	13 C1|13 40.12 cM	telomerase reverse transcriptase	mmu05166(HTLV-I infection)	GO:0030529(intracellular ribonucleoprotein complex)//GO:1990572(TERT-RMRP complex)//GO:0005886(plasma membrane)//GO:0005697(telomerase holoenzyme complex)//GO:0005694(chromosome)//GO:0000333(telomerase catalytic core complex)//GO:0042645(mitochondrial nucleoid)//GO:0000784(nuclear chromosome, telomeric region)//GO:0005739(mitochondrion)//GO:0000781(chromosome, telomeric region)//GO:0016605(PML bo…	GO:0001223(transcription coactivator binding)//GO:0003721(telomerase RNA reverse transcriptase activity)//GO:0070034(telomerase RNA binding)//GO:0003968(RNA-directed RNA polymerase activity)//GO:0003964(RNA-directed DNA polymerase activity)//GO:0042803(protein homodimerization activity)//GO:0003723(RNA binding)//GO:0000049(tRNA binding)//GO:0003720(telomerase activity)//GO:0042162(telomeric DNA b…	GO:0007004(telomere maintenance via telomerase)//GO:1904707(positive regulation of vascular smooth muscle cell proliferation)//GO:0090399(replicative senescence)//GO:0060253(negative regulation of glial cell proliferation)//GO:1902895(positive regulation of pri-miRNA transcription from RNA polymerase II promoter)//GO:0043066(negative regulation of apoptotic process)//GO:2000352(negative regulatio…
Hexb	ENSMUSG00000021665	protein_coding	-	chr13:97137936-97198357	12.2238	4.90059	2.49436	1.31867	0.00165	0.0118481	up	15212	-	MGI:MGI:96074|Ensembl:ENSMUSG00000021665	13	13 D1|13 50.66 cM	hexosaminidase B	mmu00511(Other glycan degradation)//mmu00520(Amino sugar and nucleotide sugar metabolism)//mmu00531(Glycosaminoglycan degradation)//mmu00603(Glycosphingolipid biosynthesis - globo series)//mmu00604(Glycosphingolipid biosynthesis - ganglio series)//mmu01100(Metabolic pathways)//mmu04142(Lysosome)	GO:0042582(azurophil granule)//GO:0005764(lysosome)//GO:0070062(extracellular exosome)//GO:0016020(membrane)//GO:0001669(acrosomal vesicle)//GO:0005615(extracellular space)	GO:0016231(beta-N-acetylglucosaminidase activity)//GO:0042803(protein homodimerization activity)//GO:0015929(hexosaminidase activity)//GO:0046982(protein heterodimerization activity)//GO:0004553(hydrolase activity, hydrolyzing O-glycosyl compounds)//GO:0030246(carbohydrate binding)//GO:0004563(beta-N-acetylhexosaminidase activity)//GO:0008375(acetylglucosaminyltransferase activity)//GO:0016798(hy…	GO:0044267(cellular protein metabolic process)//GO:0008152(metabolic process)//GO:0008654(phospholipid biosynthetic process)//GO:0019915(lipid storage)//GO:0007040(lysosome organization)//GO:0042552(myelination)//GO:0007341(penetration of zona pellucida)//GO:0005975(carbohydrate metabolic process)//GO:0006689(ganglioside catabolic process)//GO:0007605(sensory perception of sound)//GO:0019953(sexu…
Pde4d	ENSMUSG00000021699	protein_coding	+	chr13:108449947-109953461	0.722134	0.101098	7.14295	2.83652	5e-05	0.000577962	up	238871	9630011N22Rik|Dpde3	MGI:MGI:99555|Ensembl:ENSMUSG00000021699|Vega:OTTMUSG00000031955	13	13 D2.1-D2.2|13 59.69 cM	phosphodiesterase 4D, cAMP specific	mmu00230(Purine metabolism)//mmu04024(cAMP signaling pathway)//mmu05032(Morphine addiction)	GO:0005886(plasma membrane)//GO:0016020(membrane)//GO:0034704(calcium channel complex)//GO:0005813(centrosome)//GO:0005891(voltage-gated calcium channel complex)//GO:0005856(cytoskeleton)//GO:0005737(cytoplasm)	GO:0052712(inositol phosphosphingolipid phospholipase activity)//GO:0004115(3',5'-cyclic-AMP phosphodiesterase activity)//GO:0004117(calmodulin-dependent cyclic-nucleotide phosphodiesterase activity)//GO:0052714(mannosyl-inositol phosphorylceramide phospholipase activity)//GO:0052713(inositol phosphorylceramide phospholipase activity)//GO:0044325(ion channel binding)//GO:0044688(7,8-dihydro-D-neo…	GO:0030814(regulation of cAMP metabolic process)//GO:0007568(aging)//GO:0006198(cAMP catabolic process)//GO:0010880(regulation of release of sequestered calcium ion into cytosol by sarcoplasmic reticulum)//GO:0035264(multicellular organism growth)//GO:0002027(regulation of heart rate)//GO:0071872(cellular response to epinephrine stimulus)//GO:1901898(negative regulation of relaxation of cardiac m…
4930452B06Rik	ENSMUSG00000021747	protein_coding	-	chr14:8431191-8666240	1.30436	0.431346	3.02394	1.59643	5e-05	0.000577962	up	74430	4933406L09Rik|AI854000	MGI:MGI:1926154|Ensembl:ENSMUSG00000021747|Vega:OTTMUSG00000015260	14	14|14 A1	RIKEN cDNA 4930452B06 gene		GO:0005575(cellular_component)	GO:0003674(molecular_function)	GO:0008150(biological_process)
Map3k1	ENSMUSG00000021754	protein_coding	-	chr13:111746427-111808993	1.49925	0.329989	4.54333	2.18375	0.00265	0.0174318	up	26401	MAPKKK1|MEKK1|Mekk	MGI:MGI:1346872|Ensembl:ENSMUSG00000021754|Vega:OTTMUSG00000020184	13	13 D2.2|13 63.36 cM	mitogen-activated protein kinase kinase kinase 1	mmu04010(MAPK signaling pathway)//mmu04120(Ubiquitin mediated proteolysis)//mmu04622(RIG-I-like receptor signaling pathway)//mmu04722(Neurotrophin signaling pathway)//mmu04912(GnRH signaling pathway)//mmu05161(Hepatitis B)//mmu05166(HTLV-I infection)	GO:0031941(filamentous actin)//GO:0016020(membrane)//GO:0030054(cell junction)//GO:0005856(cytoskeleton)//GO:0005737(cytoplasm)	GO:0008270(zinc ion binding)//GO:0004674(protein serine/threonine kinase activity)//GO:0019901(protein kinase binding)//GO:0004672(protein kinase activity)//GO:0031434(mitogen-activated protein kinase kinase binding)//GO:0004842(ubiquitin-protein transferase activity)//GO:0004709(MAP kinase kinase kinase activity)//GO:0004706(JUN kinase kinase kinase activity)//GO:0008432(JUN kinase binding)//GO:…	GO:0003382(epithelial cell morphogenesis)//GO:0002011(morphogenesis of an epithelial sheet)//GO:0030334(regulation of cell migration)//GO:0007257(activation of JUN kinase activity)//GO:0016310(phosphorylation)//GO:0006468(protein phosphorylation)//GO:0008637(apoptotic mitochondrial changes)//GO:0042060(wound healing)//GO:0061029(eyelid development in camera-type eye)//GO:0007179(transforming grow…
Fst	ENSMUSG00000021765	protein_coding	-	chr13:114452261-114458730	2.25213	1.00239	2.24675	1.16784	0.0001	0.00108407	up	14313	AL033346|FS	MGI:MGI:95586|Ensembl:ENSMUSG00000021765	13	13|13 D2.2	follistatin	mmu04350(TGF-beta signaling pathway)	GO:0005634(nucleus)//GO:0005576(extracellular region)//GO:0005737(cytoplasm)	GO:0043395(heparan sulfate proteoglycan binding)//GO:0048185(activin binding)	GO:0030509(BMP signaling pathway)//GO:0042475(odontogenesis of dentin-containing tooth)//GO:0051798(positive regulation of hair follicle development)//GO:0043616(keratinocyte proliferation)//GO:0001501(skeletal system development)//GO:0032926(negative regulation of activin receptor signaling pathway)//GO:0002244(hematopoietic progenitor cell differentiation)//GO:0007276(gamete generation)//GO:003…
Ap3m1	ENSMUSG00000021824	protein_coding	-	chr14:20929432-21052508	65.9427	27.7486	2.37644	1.2488	5e-05	0.000577962	up	55946	1200013D09Rik|C78982|R75378	MGI:MGI:1929212|Ensembl:ENSMUSG00000021824|Vega:OTTMUSG00000033833	14	14 A3|14 11.58 cM	adaptor-related protein complex 3, mu 1 subunit	mmu04142(Lysosome)	GO:0030131(clathrin adaptor complex)//GO:1904115(axon cytoplasm)//GO:0016020(membrane)//GO:0005794(Golgi apparatus)//GO:0005765(lysosomal membrane)//GO:0031410(cytoplasmic vesicle)//GO:0005623(cell)//GO:0005622(intracellular)//GO:0030424(axon)	GO:0017137(Rab GTPase binding)	GO:0048490(anterograde synaptic vesicle transport)//GO:0016192(vesicle-mediated transport)//GO:0006886(intracellular protein transport)//GO:0006810(transport)//GO:0015031(protein transport)//GO:0008089(anterograde axonal transport)
Hacl1	ENSMUSG00000021884	protein_coding	-	chr14:31523081-31668579	363.067	146.047	2.48595	1.3138	0.00015	0.00155599	up	56794	1600020H07Rik|Hpcl|Phyh2	MGI:MGI:1929657|Ensembl:ENSMUSG00000021884|Vega:OTTMUSG00000024573	14	14|14 B	2-hydroxyacyl-CoA lyase 1	mmu04146(Peroxisome)	GO:0005777(peroxisome)	GO:0048037(cofactor binding)//GO:0030976(thiamine pyrophosphate binding)//GO:0005102(receptor binding)//GO:0000287(magnesium ion binding)//GO:0042802(identical protein binding)//GO:0016829(lyase activity)//GO:0003824(catalytic activity)//GO:0046872(metal ion binding)//GO:0016830(carbon-carbon lyase activity)	GO:0006629(lipid metabolic process)//GO:0051259(protein oligomerization)//GO:0001561(fatty acid alpha-oxidation)
Nek4	ENSMUSG00000021918	protein_coding	+	chr14:30951485-30987439	2.56052	1.1951	2.14251	1.0993	5e-05	0.000577962	up	23955	Stk2	MGI:MGI:1344404|Ensembl:ENSMUSG00000021918	14	14|14 B	NIMA (never in mitosis gene a)-related expressed kinase 4		GO:0042995(cell projection)//GO:0005737(cytoplasm)	GO:0004674(protein serine/threonine kinase activity)//GO:0004702(receptor signaling protein serine/threonine kinase activity)//GO:0004672(protein kinase activity)//GO:0000166(nucleotide binding)//GO:0016301(kinase activity)//GO:0046872(metal ion binding)//GO:0005524(ATP binding)//GO:0016740(transferase activity)//GO:0030145(manganese ion binding)	GO:1900062(regulation of replicative cell aging)//GO:0007067(mitotic nuclear division)//GO:2001020(regulation of response to DNA damage stimulus)//GO:0006974(cellular response to DNA damage stimulus)//GO:0016310(phosphorylation)//GO:2000772(regulation of cellular senescence)//GO:0006468(protein phosphorylation)//GO:0051301(cell division)//GO:0000278(mitotic cell cycle)//GO:0007049(cell cycle)//GO…
Ebpl	ENSMUSG00000021928	protein_coding	-	chr14:61339762-61360445	71.4967	34.6981	2.06054	1.04302	5e-05	0.000577962	up	68177	5730442K12Rik|EBRP	MGI:MGI:1915427|Ensembl:ENSMUSG00000021928	14	14|14 D1	emopamil binding protein-like		GO:0005783(endoplasmic reticulum)//GO:0016020(membrane)//GO:0016021(integral component of membrane)	GO:0003674(molecular_function)//GO:0047750(cholestenol delta-isomerase activity)	GO:0016125(sterol metabolic process)//GO:0008150(biological_process)
Cryl1	ENSMUSG00000021947	protein_coding	-	chr14:57275033-57398483	24.7208	9.9128	2.49382	1.31836	5e-05	0.000577962	up	68631	1110025H08Rik|A230106J09Rik|C85932|gul3dh	MGI:MGI:1915881|Ensembl:ENSMUSG00000021947	14	14 C3|14 30.1 cM	crystallin, lambda 1	mmu00040(Pentose and glucuronate interconversions)//mmu01100(Metabolic pathways)	GO:0005886(plasma membrane)//GO:0070062(extracellular exosome)//GO:0005794(Golgi apparatus)//GO:0005730(nucleolus)//GO:0005634(nucleus)//GO:0005737(cytoplasm)	GO:0070403(NAD+ binding)//GO:0050104(L-gulonate 3-dehydrogenase activity)//GO:0042803(protein homodimerization activity)//GO:0016491(oxidoreductase activity)//GO:0003857(3-hydroxyacyl-CoA dehydrogenase activity)	GO:0055114(oxidation-reduction process)//GO:0006631(fatty acid metabolic process)
Zdhhc20	ENSMUSG00000021969	protein_coding	-	chr14:57832701-57890262	4.00675	1.9291	2.077	1.0545	5e-05	0.000577962	up	75965	4930542A17Rik|5033406L14Rik|AI448102|B230110O18Rik|ENSMUSG00000055956|HK11	MGI:MGI:1923215|Ensembl:ENSMUSG00000021969	14	14|14 C3	zinc finger, DHHC domain containing 20		GO:0016020(membrane)//GO:0005886(plasma membrane)//GO:0016021(integral component of membrane)	GO:0008270(zinc ion binding)//GO:0016746(transferase activity, transferring acyl groups)//GO:0016409(palmitoyltransferase activity)//GO:0046872(metal ion binding)//GO:0019706(protein-cysteine S-palmitoyltransferase activity)//GO:0016740(transferase activity)	GO:0018345(protein palmitoylation)
Mipep	ENSMUSG00000021993	protein_coding	+	chr14:60768133-60905480	21.0152	8.62234	2.43729	1.28528	5e-05	0.000577962	up	70478	5730405E07Rik|MIP	MGI:MGI:1917728|Ensembl:ENSMUSG00000021993	14	14|14 D1	mitochondrial intermediate peptidase		GO:0005739(mitochondrion)	GO:0008237(metallopeptidase activity)//GO:0008233(peptidase activity)//GO:0046872(metal ion binding)//GO:0004222(metalloendopeptidase activity)//GO:0016787(hydrolase activity)	GO:0006508(proteolysis)//GO:0006518(peptide metabolic process)//GO:0006627(protein processing involved in protein targeting to mitochondrion)
Chrna2	ENSMUSG00000022041	protein_coding	+	chr14:66140959-66152948	2.27374	1.04853	2.1685	1.1167	5e-05	0.000577962	up	110902	Acra-2|Acra2|BC011490	MGI:MGI:87886|Ensembl:ENSMUSG00000022041|Vega:OTTMUSG00000039812	14	14 D1|14 34.36 cM	cholinergic receptor, nicotinic, alpha polypeptide 2 (neuronal)	mmu04080(Neuroactive ligand-receptor interaction)	GO:0005892(acetylcholine-gated channel complex)//GO:0005886(plasma membrane)//GO:0016020(membrane)//GO:0071944(cell periphery)//GO:0016021(integral component of membrane)//GO:0045202(synapse)//GO:0030054(cell junction)//GO:0045211(postsynaptic membrane)	GO:0015464(acetylcholine receptor activity)//GO:0005216(ion channel activity)//GO:0042166(acetylcholine binding)//GO:0005230(extracellular ligand-gated ion channel activity)//GO:0004889(acetylcholine-activated cation-selective channel activity)//GO:0008144(drug binding)	GO:0051291(protein heterooligomerization)//GO:0007271(synaptic transmission, cholinergic)//GO:0035094(response to nicotine)//GO:0006810(transport)//GO:0006811(ion transport)//GO:0098655(cation transmembrane transport)//GO:0007274(neuromuscular synaptic transmission)//GO:0007165(signal transduction)
Pdlim2	ENSMUSG00000022090	protein_coding	-	chr14:70164217-70177681	2.43001	0.932858	2.6049	1.38123	0.0019	0.0132544	up	213019	4732462F18Rik|Slim	MGI:MGI:2384850|Ensembl:ENSMUSG00000022090|Vega:OTTMUSG00000033027	14	14|14 D2	PDZ and LIM domain 2		GO:0070062(extracellular exosome)//GO:0015629(actin cytoskeleton)//GO:0001725(stress fiber)//GO:0005737(cytoplasm)//GO:0030864(cortical actin cytoskeleton)//GO:0005856(cytoskeleton)//GO:0005925(focal adhesion)	GO:0008270(zinc ion binding)//GO:0031005(filamin binding)//GO:0051371(muscle alpha-actinin binding)//GO:0051393(alpha-actinin binding)//GO:0046872(metal ion binding)//GO:0032036(myosin heavy chain binding)
Dct	ENSMUSG00000022129	protein_coding	-	chr14:118012791-118052246	6.36572	2.66115	2.39209	1.25827	5e-05	0.000577962	up	13190	DT|TRP-2|TRP2|Tyrp-2|Tyrp2|slaty|slt	MGI:MGI:102563|Ensembl:ENSMUSG00000022129	14	14 E4|14 61.6 cM	dopachrome tautomerase	mmu00350(Tyrosine metabolism)//mmu01100(Metabolic pathways)//mmu04916(Melanogenesis)	GO:0016020(membrane)//GO:0016021(integral component of membrane)//GO:0042470(melanosome)//GO:0005737(cytoplasm)//GO:0005829(cytosol)	GO:0016853(isomerase activity)//GO:0016491(oxidoreductase activity)//GO:0046872(metal ion binding)//GO:0004167(dopachrome isomerase activity)	GO:0021847(ventricular zone neuroblast division)//GO:0008152(metabolic process)//GO:0006583(melanin biosynthetic process from tyrosine)//GO:0048066(developmental pigmentation)//GO:0002052(positive regulation of neuroblast proliferation)//GO:0042438(melanin biosynthetic process)//GO:0048468(cell development)//GO:0043473(pigmentation)
Fitm1	ENSMUSG00000022215	protein_coding	+	chr14:55559941-55576952	61.9579	24.5706	2.52162	1.33435	0.0177	0.0767881	up	68680	1110028A07Rik|AV010547|Cg10671|Fit1	MGI:MGI:1915930|Ensembl:ENSMUSG00000022215|Vega:OTTMUSG00000041996	14	14|14 C3	fat storage-inducing transmembrane protein 1		GO:0005783(endoplasmic reticulum)//GO:0016020(membrane)//GO:0016021(integral component of membrane)//GO:0005789(endoplasmic reticulum membrane)//GO:0030176(integral component of endoplasmic reticulum membrane)		GO:0034389(lipid particle organization)//GO:0008654(phospholipid biosynthetic process)//GO:0010890(positive regulation of sequestering of triglyceride)//GO:0019915(lipid storage)
Sybu	ENSMUSG00000022340	protein_coding	-	chr15:44671858-44805829	0.794135	0.0722074	10.9979	3.45916	0.0184	0.0789655	up	319613	Golsyn	MGI:MGI:2442392|Ensembl:ENSMUSG00000022340	15	15|15 B3.2	syntabulin (syntaxin-interacting)		GO:0097433(dense body)//GO:0016021(integral component of membrane)//GO:0005874(microtubule)//GO:0016020(membrane)//GO:0005794(Golgi apparatus)//GO:0043231(intracellular membrane-bounded organelle)//GO:0005739(mitochondrion)//GO:0005654(nucleoplasm)//GO:0031982(vesicle)	GO:0008017(microtubule binding)//GO:0017075(syntaxin-1 binding)//GO:0019894(kinesin binding)	GO:0061178(regulation of insulin secretion involved in cellular response to glucose stimulus)
A1bg	ENSMUSG00000022347	protein_coding	-	chr15:60917588-60921270	6.32031	0	inf	inf	5e-05	0.000577962	up	117586	C44	MGI:MGI:2152878|Ensembl:ENSMUSG00000022347	15	15|15 D1	alpha-1-B glycoprotein		GO:0072562(blood microparticle)//GO:0070062(extracellular exosome)//GO:0005576(extracellular region)//GO:0005615(extracellular space)	GO:0003674(molecular_function)	GO:0008150(biological_process)
Tbc1d31	ENSMUSG00000022364	protein_coding	+	chr15:57912198-57970067	7.79992	2.62993	2.96582	1.56843	5e-05	0.000577962	up	210544	4B3|D330013L20Rik|Gm85|Wdr67	MGI:MGI:2684931|Ensembl:ENSMUSG00000022364|Vega:OTTMUSG00000034888	15	15|15 D1	TBC1 domain family, member 31		GO:0005813(centrosome)	GO:0003674(molecular_function)	GO:0008150(biological_process)
Asap1	ENSMUSG00000022377	protein_coding	-	chr15:64086856-64382919	4.7342	1.24368	3.80659	1.9285	5e-05	0.000577962	up	13196	AV239055|DEF-1|Ddef1|PAP|mKIAA1249|s19	MGI:MGI:1342335|Ensembl:ENSMUSG00000022377|Vega:OTTMUSG00000042047	15	15|15 D3	ArfGAP with SH3 domain, ankyrin repeat and PH domain1	mmu04144(Endocytosis)//mmu04666(Fc gamma R-mediated phagocytosis)	GO:0016020(membrane)//GO:0043197(dendritic spine)//GO:0005737(cytoplasm)	GO:0005546(phosphatidylinositol-4,5-bisphosphate binding)//GO:0005096(GTPase activator activity)//GO:0005547(phosphatidylinositol-3,4,5-trisphosphate binding)//GO:0046872(metal ion binding)	GO:0060271(cilium morphogenesis)//GO:0061000(negative regulation of dendritic spine development)//GO:0030030(cell projection organization)
Brd1	ENSMUSG00000022387	protein_coding	-	chr15:88687034-88734233	2.67887	1.30014	2.06045	1.04296	0.013	0.0610283	up	223770	1110059H06Rik|AI316859|mKIAA4191	MGI:MGI:1924161|Ensembl:ENSMUSG00000022387|Vega:OTTMUSG00000017296	15	15|15 E3	bromodomain containing 1		GO:0005654(nucleoplasm)//GO:0030425(dendrite)//GO:0005634(nucleus)//GO:0070776(MOZ/MORF histone acetyltransferase complex)//GO:0043204(perikaryon)	GO:0042393(histone binding)	GO:0043966(histone H3 acetylation)
Fam83f	ENSMUSG00000022408	protein_coding	+	chr15:80671846-80700420	1.1907	0.300598	3.9611	1.9859	5e-05	0.000577962	up	213956	AW544981	MGI:MGI:2146227|Ensembl:ENSMUSG00000022408	15	15|15 E1	family with sequence similarity 83, member F		GO:0005575(cellular_component)	GO:0003674(molecular_function)	GO:0008150(biological_process)
Fam118a	ENSMUSG00000022434	protein_coding	+	chr15:85037061-85062828	2.0422	0.559587	3.64948	1.86769	5e-05	0.000577962	up	73225	-	MGI:MGI:1920475|Ensembl:ENSMUSG00000022434	15	15|15 E3	family with sequence similarity 118, member A		GO:0016020(membrane)//GO:0016021(integral component of membrane)//GO:0005575(cellular_component)	GO:0003674(molecular_function)	GO:0008150(biological_process)
Rpap3	ENSMUSG00000022466	protein_coding	-	chr15:97675104-97705822	4.67217	1.72823	2.70345	1.4348	5e-05	0.000577962	up	71919	2310042P20Rik|D15Ertd682e	MGI:MGI:1277218|Ensembl:ENSMUSG00000022466	15	15 53.54 cM|15 F2	RNA polymerase II associated protein 3		GO:0097255(R2TP complex)	GO:0003674(molecular_function)	GO:0008150(biological_process)
Pmm1	ENSMUSG00000022474	protein_coding	-	chr15:81951107-81960930	4.60026	1.74727	2.63282	1.39661	0.0001	0.00108407	up	29858	C77612	MGI:MGI:1353418|Ensembl:ENSMUSG00000022474|Vega:OTTMUSG00000028155	15	15|15 E1	phosphomannomutase 1	mmu00051(Fructose and mannose metabolism)//mmu00520(Amino sugar and nucleotide sugar metabolism)//mmu01100(Metabolic pathways)	GO:0005737(cytoplasm)//GO:0043025(neuronal cell body)	GO:0016853(isomerase activity)//GO:0004615(phosphomannomutase activity)//GO:0046872(metal ion binding)	GO:0009298(GDP-mannose biosynthetic process)//GO:0006013(mannose metabolic process)
Tymp	ENSMUSG00000022615	protein_coding	-	chr15:89355718-89377039	25.6719	3.70792	6.92354	2.79151	5e-05	0.000577962	up	72962	2900072D10Rik|Ecgf1|PD-ECGF|PDECGF|Pdgfec	MGI:MGI:1920212|Ensembl:ENSMUSG00000022615	15	15 44.86 cM|15 F1	thymidine phosphorylase	mmu00240(Pyrimidine metabolism)//mmu00983(Drug metabolism - other enzymes)//mmu01100(Metabolic pathways)//mmu05219(Bladder cancer)	GO:0005829(cytosol)	GO:0009032(thymidine phosphorylase activity)//GO:0004645(phosphorylase activity)//GO:0016154(pyrimidine-nucleoside phosphorylase activity)//GO:0016757(transferase activity, transferring glycosyl groups)//GO:0016763(transferase activity, transferring pentosyl groups)//GO:0016740(transferase activity)	GO:0008152(metabolic process)//GO:0006206(pyrimidine nucleobase metabolic process)//GO:0009887(organ morphogenesis)//GO:0006220(pyrimidine nucleotide metabolic process)//GO:0006213(pyrimidine nucleoside metabolic process)//GO:0006935(chemotaxis)
Prkdc	ENSMUSG00000022672	protein_coding	+	chr16:15637865-15842235	0.945464	0.424665	2.22638	1.1547	5e-05	0.000577962	up	19090	AI326420|AU019811|DNA-PKcs|DNAPDcs|DNAPK|DNPK1|DOXNPH|HYRC1|XRCC7|dxnph|p460|scid|slip	MGI:MGI:104779|Ensembl:ENSMUSG00000022672|Vega:OTTMUSG00000043440	16	16 10.09 cM|16 B1	protein kinase, DNA activated, catalytic polypeptide	mmu03450(Non-homologous end-joining)//mmu04110(Cell cycle)	GO:0016020(membrane)//GO:0070419(nonhomologous end joining complex)//GO:0005667(transcription factor complex)//GO:0000784(nuclear chromosome, telomeric region)//GO:0005654(nucleoplasm)//GO:0005634(nucleus)//GO:0005958(DNA-dependent protein kinase-DNA ligase 4 complex)	GO:0004674(protein serine/threonine kinase activity)//GO:0004672(protein kinase activity)//GO:0019899(enzyme binding)//GO:0016301(kinase activity)//GO:0004677(DNA-dependent protein kinase activity)//GO:0000166(nucleotide binding)//GO:0005524(ATP binding)//GO:0008134(transcription factor binding)//GO:0044822(poly(A) RNA binding)//GO:0005515(protein binding)//GO:0003677(DNA binding)//GO:0016740(tra…	GO:0002684(positive regulation of immune system process)//GO:0043066(negative regulation of apoptotic process)//GO:0002328(pro-B cell differentiation)//GO:0016310(phosphorylation)//GO:0033151(V(D)J recombination)//GO:0001756(somitogenesis)//GO:0048511(rhythmic process)//GO:0048639(positive regulation of developmental growth)//GO:0042752(regulation of circadian rhythm)//GO:0010332(response to gamm…
Mcm4	ENSMUSG00000022673	protein_coding	-	chr16:15623896-15637400	1.43723	0.590576	2.4336	1.28309	5e-05	0.000577962	up	17217	19G|AI325074|AU045576|Cdc21|Mcmd4|mKIAA4003|mcdc21	MGI:MGI:103199|Ensembl:ENSMUSG00000022673	16	16 10.09 cM|16 B1	minichromosome maintenance complex component 4	mmu03030(DNA replication)//mmu04110(Cell cycle)	GO:0005654(nucleoplasm)//GO:0000784(nuclear chromosome, telomeric region)//GO:0005634(nucleus)//GO:0042555(MCM complex)//GO:0016020(membrane)	GO:0003678(DNA helicase activity)//GO:0005524(ATP binding)//GO:0004386(helicase activity)//GO:0000166(nucleotide binding)//GO:0004003(ATP-dependent DNA helicase activity)//GO:0003697(single-stranded DNA binding)//GO:0005515(protein binding)//GO:0003677(DNA binding)//GO:0016787(hydrolase activity)	GO:0006270(DNA replication initiation)//GO:0007049(cell cycle)//GO:0006268(DNA unwinding involved in DNA replication)//GO:0006260(DNA replication)
St3gal6	ENSMUSG00000022747	protein_coding	-	chr16:58408442-58524243	2.16392	0.80057	2.70298	1.43455	5e-05	0.000577962	up	54613	1700023B24Rik|AI930218|AW552396|Siat10|St3galVI	MGI:MGI:1888707|Ensembl:ENSMUSG00000022747|Vega:OTTMUSG00000025631	16	16|16 C1.2	ST3 beta-galactoside alpha-2,3-sialyltransferase 6	mmu00601(Glycosphingolipid biosynthesis - lacto and neolacto series)//mmu01100(Metabolic pathways)	GO:0016020(membrane)//GO:0016021(integral component of membrane)//GO:0070062(extracellular exosome)//GO:0005794(Golgi apparatus)//GO:0030173(integral component of Golgi membrane)	GO:0003836(beta-galactoside (CMP) alpha-2,3-sialyltransferase activity)//GO:0016757(transferase activity, transferring glycosyl groups)//GO:0008932(lytic endotransglycosylase activity)//GO:0008373(sialyltransferase activity)//GO:0052798(beta-galactoside alpha-2,3-sialyltransferase activity)//GO:0016740(transferase activity)	GO:0006664(glycolipid metabolic process)//GO:0009311(oligosaccharide metabolic process)//GO:0001574(ganglioside biosynthetic process)//GO:0006464(cellular protein modification process)//GO:0018279(protein N-linked glycosylation via asparagine)//GO:0006486(protein glycosylation)
Ncam2	ENSMUSG00000022762	protein_coding	+	chr16:81200696-81624285	1.01135	0.373283	2.70934	1.43794	0.00015	0.00155599	up	17968	Ncam-2|Ocam|RNCAM	MGI:MGI:97282|Ensembl:ENSMUSG00000022762|Vega:OTTMUSG00000014960	16	16 C1-3|16 45.89 cM	neural cell adhesion molecule 2	mmu04514(Cell adhesion molecules (CAMs))//mmu05020(Prion diseases)	GO:0016020(membrane)//GO:0005886(plasma membrane)//GO:0031225(anchored component of membrane)//GO:0030424(axon)//GO:0016021(integral component of membrane)		GO:0007155(cell adhesion)
Fgd4	ENSMUSG00000022788	protein_coding	-	chr16:16416916-16600549	1.0631	0.441307	2.40899	1.26843	0.00035	0.00321052	up	224014	9030023J02Rik|9330209B17Rik|Frabp|ZFYVE6	MGI:MGI:2183747|Ensembl:ENSMUSG00000022788|Vega:OTTMUSG00000030883	16	16|16 A3	FYVE, RhoGEF and PH domain containing 4		GO:0030027(lamellipodium)//GO:0015629(actin cytoskeleton)//GO:0042995(cell projection)//GO:0030175(filopodium)//GO:0005856(cytoskeleton)//GO:0005737(cytoplasm)	GO:0005089(Rho guanyl-nucleotide exchange factor activity)//GO:0046872(metal ion binding)//GO:0003779(actin binding)//GO:0005085(guanyl-nucleotide exchange factor activity)//GO:0051015(actin filament binding)	GO:0008360(regulation of cell shape)//GO:0030032(lamellipodium assembly)//GO:0030035(microspike assembly)//GO:0035023(regulation of Rho protein signal transduction)//GO:0007257(activation of JUN kinase activity)
Igsf11	ENSMUSG00000022790	protein_coding	+	chr16:38901470-39027159	6.39169	2.91	2.19646	1.13518	5e-05	0.000577962	up	207683	1700025L02Rik|BT-IgSF|Igsf13	MGI:MGI:2388477|Ensembl:ENSMUSG00000022790|Vega:OTTMUSG00000016990	16	16|16 B4	immunoglobulin superfamily, member 11		GO:0016020(membrane)//GO:0005886(plasma membrane)//GO:0070062(extracellular exosome)//GO:0016021(integral component of membrane)		GO:0007155(cell adhesion)//GO:0040008(regulation of growth)
Hcls1	ENSMUSG00000022831	protein_coding	+	chr16:36934982-36963212	5.2167	2.23774	2.33123	1.22109	5e-05	0.000577962	up	15163	AW213261|HS1	MGI:MGI:104568|Ensembl:ENSMUSG00000022831|Vega:OTTMUSG00000035773	16	16|16 B	hematopoietic cell specific Lyn substrate 1	mmu04530(Tight junction)//mmu05100(Bacterial invasion of epithelial cells)//mmu05205(Proteoglycans in cancer)	GO:0005739(mitochondrion)//GO:0005667(transcription factor complex)//GO:0005634(nucleus)//GO:0005737(cytoplasm)	GO:0032403(protein complex binding)//GO:0017124(SH3 domain binding)//GO:0019901(protein kinase binding)//GO:0005515(protein binding)//GO:0001085(RNA polymerase II transcription factor binding)//GO:0003779(actin binding)	GO:0030041(actin filament polymerization)//GO:0008284(positive regulation of cell proliferation)//GO:0030833(regulation of actin filament polymerization)//GO:0042993(positive regulation of transcription factor import into nucleus)//GO:0042531(positive regulation of tyrosine phosphorylation of STAT protein)//GO:0051897(positive regulation of protein kinase B signaling)//GO:0071345(cellular respons…
Ehhadh	ENSMUSG00000022853	protein_coding	-	chr16:21761286-21787844	263.288	66.634	3.95125	1.98231	5e-05	0.000577962	up	74147	1300002P22Rik|HD|L-PBE|LBFP|LBP|MFP|MFP1|PBFE	MGI:MGI:1277964|Ensembl:ENSMUSG00000022853|Vega:OTTMUSG00000033863	16	16|16 B1	enoyl-Coenzyme A, hydratase/3-hydroxyacyl Coenzyme A dehydrogenase	mmu00071(Fatty acid degradation)//mmu00280(Valine, leucine and isoleucine degradation)//mmu00310(Lysine degradation)//mmu00380(Tryptophan metabolism)//mmu00410(beta-Alanine metabolism)//mmu00640(Propanoate metabolism)//mmu00650(Butanoate metabolism)//mmu01100(Metabolic pathways)//mmu01200(Carbon metabolism)//mmu01212(Fatty acid metabolism)//mmu03320(PPAR signaling pathway)//mmu04146(Peroxisome)	GO:0005777(peroxisome)//GO:0005739(mitochondrion)//GO:0005829(cytosol)	GO:0016853(isomerase activity)//GO:0005102(receptor binding)//GO:0019899(enzyme binding)//GO:0016491(oxidoreductase activity)//GO:0004165(dodecenoyl-CoA delta-isomerase activity)//GO:0003857(3-hydroxyacyl-CoA dehydrogenase activity)//GO:0016829(lyase activity)//GO:0004300(enoyl-CoA hydratase activity)//GO:0003824(catalytic activity)	GO:0055114(oxidation-reduction process)//GO:0008152(metabolic process)//GO:0006475(internal protein amino acid acetylation)//GO:0006635(fatty acid beta-oxidation)//GO:0006631(fatty acid metabolic process)//GO:0006629(lipid metabolic process)//GO:0006637(acyl-CoA metabolic process)
Robo1	ENSMUSG00000022883	protein_coding	+	chr16:72663148-73046095	2.69066	0.293337	9.1726	3.19733	5e-05	0.000577962	up	19876	AW494633|AW742721|DUTT1|Gm310	MGI:MGI:1274781|Ensembl:ENSMUSG00000022883|Vega:OTTMUSG00000017054	16	16|16 C3.1	roundabout guidance receptor 1	mmu04360(Axon guidance)	GO:0005886(plasma membrane)//GO:0009986(cell surface)//GO:0016020(membrane)//GO:0030424(axon)//GO:0016021(integral component of membrane)//GO:0030673(axolemma)//GO:0042995(cell projection)//GO:0005737(cytoplasm)//GO:0043025(neuronal cell body)	GO:0008046(axon guidance receptor activity)//GO:0005515(protein binding)//GO:0042802(identical protein binding)//GO:0030275(LRR domain binding)	GO:0050925(negative regulation of negative chemotaxis)//GO:0016199(axon midline choice point recognition)//GO:0008285(negative regulation of cell proliferation)//GO:0050772(positive regulation of axonogenesis)//GO:0002042(cell migration involved in sprouting angiogenesis)//GO:0007507(heart development)//GO:0007156(homophilic cell adhesion via plasma membrane adhesion molecules)//GO:0060976(corona…
Rcan1	ENSMUSG00000022951	protein_coding	-	chr16:92391952-92466146	38.5214	14.7686	2.60834	1.38313	5e-05	0.000577962	up	54720	Adapt78|CALP1L|CSP1|DSC1|Dscr1|MCIP1|RCN1	MGI:MGI:1890564|Ensembl:ENSMUSG00000022951	16	16 C4|16 53.6 cM	regulator of calcineurin 1	mmu04919(Thyroid hormone signaling pathway)//mmu04921(Oxytocin signaling pathway)	GO:0005634(nucleus)//GO:0005737(cytoplasm)	GO:0000166(nucleotide binding)//GO:0005515(protein binding)//GO:0008597(calcium-dependent protein serine/threonine phosphatase regulator activity)	GO:0031987(locomotion involved in locomotory behavior)//GO:0019722(calcium-mediated signaling)//GO:0006979(response to oxidative stress)//GO:0007614(short-term memory)//GO:0048741(skeletal muscle fiber development)//GO:0033173(calcineurin-NFAT signaling cascade)//GO:0002931(response to ischemia)//GO:0070884(regulation of calcineurin-NFAT signaling cascade)//GO:0006950(response to stress)//GO:0043…
Gpd1	ENSMUSG00000023019	protein_coding	+	chr15:99715542-99725005	252.684	94.6738	2.669	1.4163	5e-05	0.000577962	up	14555	AI747587|Gdc-1|Gdc1|mKIAA4010	MGI:MGI:95679|Ensembl:ENSMUSG00000023019|Vega:OTTMUSG00000034997	15	15 F1-F3|15 56.13 cM	glycerol-3-phosphate dehydrogenase 1 (soluble)	mmu00564(Glycerophospholipid metabolism)	GO:0009331(glycerol-3-phosphate dehydrogenase complex)//GO:0070062(extracellular exosome)//GO:0005739(mitochondrion)//GO:0005737(cytoplasm)//GO:0005829(cytosol)	GO:0051287(NAD binding)//GO:0042803(protein homodimerization activity)//GO:0016491(oxidoreductase activity)//GO:0004367(glycerol-3-phosphate dehydrogenase [NAD+] activity)//GO:0016616(oxidoreductase activity, acting on the CH-OH group of donors, NAD or NADP as acceptor)//GO:0004368(glycerol-3-phosphate dehydrogenase activity)	GO:0055114(oxidation-reduction process)//GO:0045821(positive regulation of glycolytic process)//GO:0006116(NADH oxidation)//GO:0006127(glycerophosphate shuttle)//GO:0006094(gluconeogenesis)//GO:0071320(cellular response to cAMP)//GO:0006072(glycerol-3-phosphate metabolic process)//GO:0046486(glycerolipid metabolic process)//GO:0071356(cellular response to tumor necrosis factor)//GO:0005975(carboh…
Cdkn1a	ENSMUSG00000023067	protein_coding	+	chr17:29090922-29100722	11.3195	0.510074	22.1919	4.47196	5e-05	0.000577962	up	12575	CAP20|CDKI|CIP1|Cdkn1|P21|SDI1|Waf1|mda6|p21Cip1|p21WAF	MGI:MGI:104556|Ensembl:ENSMUSG00000023067|Vega:OTTMUSG00000031654	17	17 A3.3|17 15.12 cM	cyclin-dependent kinase inhibitor 1A (P21)	mmu04012(ErbB signaling pathway)//mmu04066(HIF-1 signaling pathway)//mmu04068(FoxO signaling pathway)//mmu04110(Cell cycle)//mmu04115(p53 signaling pathway)//mmu04151(PI3K-Akt signaling pathway)//mmu04630(Jak-STAT signaling pathway)//mmu04921(Oxytocin signaling pathway)//mmu05160(Hepatitis C)//mmu05161(Hepatitis B)//mmu05166(HTLV-I infection)//mmu05169(Epstein-Barr virus infection)//mmu05200(Path…	GO:0000307(cyclin-dependent protein kinase holoenzyme complex)//GO:0070557(PCNA-p21 complex)//GO:0048471(perinuclear region of cytoplasm)//GO:0005829(cytosol)//GO:0005634(nucleus)//GO:0005737(cytoplasm)	GO:0004860(protein kinase inhibitor activity)//GO:0031625(ubiquitin protein ligase binding)//GO:0032403(protein complex binding)//GO:0004861(cyclin-dependent protein serine/threonine kinase inhibitor activity)//GO:0019912(cyclin-dependent protein kinase activating kinase activity)//GO:0030332(cyclin binding)//GO:0046872(metal ion binding)//GO:0005515(protein binding)	GO:0030890(positive regulation of B cell proliferation)//GO:0072331(signal transduction by p53 class mediator)//GO:0034198(cellular response to amino acid starvation)//GO:0010942(positive regulation of cell death)//GO:0042326(negative regulation of phosphorylation)//GO:0045736(negative regulation of cyclin-dependent protein serine/threonine kinase activity)//GO:0033158(regulation of protein impor…
Zfp605	ENSMUSG00000023284	protein_coding	+	chr5:110110091-110129794	1.4701	0.481178	3.05521	1.61127	5e-05	0.000577962	up	675812	A830023I12Rik	MGI:MGI:2444933|Ensembl:ENSMUSG00000023284|Vega:OTTMUSG00000022595	5	5|5 F	zinc finger protein 605		GO:0005575(cellular_component)	GO:0003674(molecular_function)	GO:0008150(biological_process)
Synj2	ENSMUSG00000023805	protein_coding	+	chr17:5941279-6079741	2.09747	0.811453	2.58483	1.37007	5e-05	0.000577962	up	20975	AI481647|SJ2|mKIAA0348	MGI:MGI:1201671|Ensembl:ENSMUSG00000023805|Vega:OTTMUSG00000020122	17	17 A2-A3.1|17 3.59 cM	synaptojanin 2	mmu00562(Inositol phosphate metabolism)//mmu01100(Metabolic pathways)//mmu04070(Phosphatidylinositol signaling system)	GO:0043679(axon terminus)//GO:0005886(plasma membrane)//GO:0005881(cytoplasmic microtubule)//GO:0016020(membrane)//GO:0048471(perinuclear region of cytoplasm)//GO:0042995(cell projection)//GO:0031315(extrinsic component of mitochondrial outer membrane)//GO:0032587(ruffle membrane)//GO:0005856(cytoskeleton)//GO:0005737(cytoplasm)	GO:0004445(inositol-polyphosphate 5-phosphatase activity)//GO:0003676(nucleic acid binding)//GO:0017124(SH3 domain binding)//GO:0052744(phosphatidylinositol monophosphate phosphatase activity)//GO:0003723(RNA binding)//GO:0004439(phosphatidylinositol-4,5-bisphosphate 5-phosphatase activity)//GO:0000166(nucleotide binding)//GO:0030165(PDZ domain binding)//GO:0042578(phosphoric ester hydrolase acti…	GO:0046855(inositol phosphate dephosphorylation)//GO:0016311(dephosphorylation)//GO:0046856(phosphatidylinositol dephosphorylation)//GO:0048312(intracellular distribution of mitochondria)
Slc22a3	ENSMUSG00000023828	protein_coding	-	chr17:12419971-12507704	7.12516	0.751553	9.48061	3.24498	5e-05	0.000577962	up	20519	EMT|Oct3|Orct3|Slca22a3	MGI:MGI:1333817|Ensembl:ENSMUSG00000023828	17	17 A1|17 8.52 cM	solute carrier family 22 (organic cation transporter), member 3	mmu05231(Choline metabolism in cancer)	GO:0016020(membrane)//GO:0016021(integral component of membrane)//GO:0005887(integral component of plasma membrane)	GO:0015101(organic cation transmembrane transporter activity)//GO:0022857(transmembrane transporter activity)//GO:0019534(toxin transporter activity)//GO:0005215(transporter activity)//GO:0015651(quaternary ammonium group transmembrane transporter activity)//GO:0005329(dopamine transmembrane transporter activity)	GO:0015844(monoamine transport)//GO:0098779(mitophagy in response to mitochondrial depolarization)//GO:0051615(histamine uptake)//GO:0015695(organic cation transport)//GO:0015872(dopamine transport)//GO:0055085(transmembrane transport)//GO:0015697(quaternary ammonium group transport)//GO:0006810(transport)//GO:0051608(histamine transport)//GO:0032098(regulation of appetite)//GO:0006811(ion transp…
Clic5	ENSMUSG00000023959	protein_coding	+	chr17:44188571-44280168	0.916418	0.299298	3.06188	1.61442	5e-05	0.000577962	up	224796	5730531E12Rik|B330005L24|Gm322|jbg	MGI:MGI:1917912|Ensembl:ENSMUSG00000023959	17	17|17 C	chloride intracellular channel 5		GO:0016021(integral component of membrane)//GO:0070062(extracellular exosome)//GO:0032420(stereocilium)//GO:0016020(membrane)//GO:0015629(actin cytoskeleton)//GO:0034707(chloride channel complex)//GO:0032421(stereocilium bundle)//GO:0005856(cytoskeleton)//GO:0005737(cytoplasm)	GO:0005244(voltage-gated ion channel activity)//GO:0005254(chloride channel activity)	GO:0006821(chloride transport)//GO:0060088(auditory receptor cell stereocilium organization)//GO:1902476(chloride transmembrane transport)//GO:0034765(regulation of ion transmembrane transport)//GO:0008104(protein localization)//GO:0050885(neuromuscular process controlling balance)//GO:0002021(response to dietary excess)//GO:0006810(transport)//GO:0007605(sensory perception of sound)//GO:0002024(…
Glo1	ENSMUSG00000024026	protein_coding	-	chr17:30592865-30612659	525.495	206.716	2.54212	1.34603	5e-05	0.000577962	up	109801	0610009E22Rik|1110008E19Rik|2510049H23Rik|AW550643|GLY1|Glo-1|Glo-1r|Glo-1s|Glo1-r|Glo1-s|Qglo	MGI:MGI:95742|Ensembl:ENSMUSG00000024026	17	17 A3.3|17 15.69 cM	glyoxalase 1	mmu00620(Pyruvate metabolism)	GO:0070062(extracellular exosome)	GO:0016829(lyase activity)//GO:0008270(zinc ion binding)//GO:0004462(lactoylglutathione lyase activity)//GO:0046872(metal ion binding)	GO:0019243(methylglyoxal catabolic process to D-lactate via S-lactoyl-glutathione)//GO:0043066(negative regulation of apoptotic process)//GO:0005975(carbohydrate metabolic process)//GO:0009438(methylglyoxal metabolic process)//GO:0006357(regulation of transcription from RNA polymerase II promoter)//GO:0030316(osteoclast differentiation)//GO:0006749(glutathione metabolic process)
Abca3	ENSMUSG00000024130	protein_coding	+	chr17:24351949-24414542	21.7266	6.03614	3.59941	1.84776	5e-05	0.000577962	up	27410	1810036E22Rik|ABC-C|Abc3	MGI:MGI:1351617|Ensembl:ENSMUSG00000024130|Vega:OTTMUSG00000031259	17	17|17 A3.3	ATP-binding cassette, sub-family A (ABC1), member 3	mmu02010(ABC transporters)	GO:0005886(plasma membrane)//GO:0016020(membrane)//GO:0016021(integral component of membrane)//GO:0097233(alveolar lamellar body membrane)//GO:0097208(alveolar lamellar body)//GO:0005615(extracellular space)	GO:0005524(ATP binding)//GO:0000166(nucleotide binding)//GO:0042626(ATPase activity, coupled to transmembrane movement of substances)//GO:0005215(transporter activity)//GO:0016887(ATPase activity)	GO:0006869(lipid transport)//GO:0006810(transport)
Meiob	ENSMUSG00000024155	protein_coding	+	chr17:24804381-24839787	6.23557	2.51549	2.47887	1.30968	5e-05	0.000577962	up	75178	4930528F23Rik|MLZ-675	MGI:MGI:1922428|Ensembl:ENSMUSG00000024155	17	17|17 A3.3	meiosis specific with OB domains		GO:0005634(nucleus)//GO:0005694(chromosome)//GO:0005737(cytoplasm)	GO:0004527(exonuclease activity)//GO:0003682(chromatin binding)//GO:0044824(retroviral 3' processing activity)//GO:0008310(single-stranded DNA 3'-5' exodeoxyribonuclease activity)//GO:0003697(single-stranded DNA binding)//GO:0042578(phosphoric ester hydrolase activity)//GO:0004518(nuclease activity)//GO:0005515(protein binding)//GO:0003677(DNA binding)//GO:0016787(hydrolase activity)//GO:0043765(…	GO:0009566(fertilization)//GO:0007144(female meiosis I)//GO:0000724(double-strand break repair via homologous recombination)//GO:0007141(male meiosis I)//GO:0000712(resolution of meiotic recombination intermediates)//GO:0051321(meiotic cell cycle)//GO:0007129(synapsis)
Aqp4	ENSMUSG00000024411	protein_coding	-	chr18:15389393-15430790	8.08237	0.526374	15.3548	3.94062	5e-05	0.000577962	up	11829	WCH4	MGI:MGI:107387|Ensembl:ENSMUSG00000024411	18	18 A1|18 8.74 cM	aquaporin 4	mmu04962(Vasopressin-regulated water reabsorption)//mmu04976(Bile secretion)	GO:0009897(external side of plasma membrane)//GO:0005887(integral component of plasma membrane)//GO:0016020(membrane)//GO:0009925(basal plasma membrane)//GO:0005886(plasma membrane)//GO:0016323(basolateral plasma membrane)//GO:0005737(cytoplasm)//GO:0016021(integral component of membrane)//GO:0030315(T-tubule)//GO:0043234(protein complex)//GO:0031253(cell projection membrane)//GO:0005911(cell-cel…	GO:0015288(porin activity)//GO:0015250(water channel activity)//GO:0015254(glycerol channel activity)//GO:0005215(transporter activity)	GO:0015670(carbon dioxide transport)//GO:0006833(water transport)//GO:0032691(negative regulation of interleukin-1 beta production)//GO:0010574(regulation of vascular endothelial growth factor production)//GO:0070295(renal water absorption)//GO:0030104(water homeostasis)//GO:0032715(negative regulation of interleukin-6 production)//GO:0060354(negative regulation of cell adhesion molecule producti…
Gna14	ENSMUSG00000024697	protein_coding	+	chr19:16433890-16610818	2.47308	0.726225	3.40539	1.76782	5e-05	0.000577962	up	14675	AU023208	MGI:MGI:95769|Ensembl:ENSMUSG00000024697	19	19 A-B|19 11.29 cM	guanine nucleotide binding protein, alpha 14	mmu04020(Calcium signaling pathway)//mmu05142(Chagas disease (American trypanosomiasis))//mmu05146(Amoebiasis)	GO:0070062(extracellular exosome)//GO:0005834(heterotrimeric G-protein complex)	GO:0019001(guanyl nucleotide binding)//GO:0031683(G-protein beta/gamma-subunit complex binding)//GO:0004871(signal transducer activity)//GO:0000166(nucleotide binding)//GO:0005525(GTP binding)//GO:0003924(GTPase activity)//GO:0001664(G-protein coupled receptor binding)//GO:0046872(metal ion binding)	GO:0060158(phospholipase C-activating dopamine receptor signaling pathway)//GO:0007186(G-protein coupled receptor signaling pathway)//GO:0007165(signal transduction)
Aldh1a7	ENSMUSG00000024747	protein_coding	-	chr19:20692952-20727562	307.652	115.511	2.66338	1.41326	5e-05	0.000577962	up	26358	AI987940|Ahd2-like|Aldh-pb|Aldh1a4|Aldhpb	MGI:MGI:1347050|Ensembl:ENSMUSG00000024747|Vega:OTTMUSG00000028314	19	19 B|19 13.95 cM	aldehyde dehydrogenase family 1, subfamily A7	mmu00830(Retinol metabolism)//mmu01100(Metabolic pathways)	GO:0005737(cytoplasm)	GO:0016491(oxidoreductase activity)//GO:0016620(oxidoreductase activity, acting on the aldehyde or oxo group of donors, NAD or NADP as acceptor)//GO:0004029(aldehyde dehydrogenase (NAD) activity)//GO:0018479(benzaldehyde dehydrogenase (NAD+) activity)	GO:0042573(retinoic acid metabolic process)//GO:0055114(oxidation-reduction process)//GO:0008152(metabolic process)
Lipo1	ENSMUSG00000024766	protein_coding	-	chr19:33498036-33769142	1.01851	0.475317	2.1428	1.0995	0.03255	0.120206	up	329055	EG329055|Gm5097	MGI:MGI:3647308|Ensembl:ENSMUSG00000079342	19	19|19 C1	lipase, member O1		GO:0005575(cellular_component)	GO:0003674(molecular_function)	GO:0008150(biological_process)
Lipa	ENSMUSG00000024781	protein_coding	-	chr19:34492317-34527474	65.842	27.3632	2.40622	1.26677	5e-05	0.000577962	up	16889	AA960673|Lal|Lip-1|Lip1	MGI:MGI:96789|Ensembl:ENSMUSG00000024781	19	19|19 C1	lysosomal acid lipase A	mmu00100(Steroid biosynthesis)//mmu04142(Lysosome)	GO:0005764(lysosome)//GO:0070062(extracellular exosome)	GO:0016298(lipase activity)//GO:0004771(sterol esterase activity)//GO:0016788(hydrolase activity, acting on ester bonds)//GO:0016787(hydrolase activity)	GO:0016125(sterol metabolic process)//GO:0048771(tissue remodeling)//GO:0000902(cell morphogenesis)//GO:0001816(cytokine production)//GO:0016042(lipid catabolic process)//GO:0008283(cell proliferation)//GO:0006954(inflammatory response)//GO:0006631(fatty acid metabolic process)//GO:0048873(homeostasis of number of cells within a tissue)//GO:0006629(lipid metabolic process)//GO:0030324(lung develo…
Gldc	ENSMUSG00000024827	protein_coding	-	chr19:30098448-30175418	42.7159	13.119	3.25602	1.70311	5e-05	0.000577962	up	104174	D030049L12Rik|D19Wsu57e	MGI:MGI:1341155|Ensembl:ENSMUSG00000024827	19	19 24.87 cM|19 C	glycine decarboxylase	mmu00260(Glycine, serine and threonine metabolism)//mmu00630(Glyoxylate and dicarboxylate metabolism)//mmu01100(Metabolic pathways)//mmu01200(Carbon metabolism)	GO:0005960(glycine cleavage complex)//GO:0005739(mitochondrion)//GO:0005886(plasma membrane)//GO:0005634(nucleus)	GO:0016491(oxidoreductase activity)//GO:0042803(protein homodimerization activity)//GO:0030170(pyridoxal phosphate binding)//GO:0019899(enzyme binding)//GO:0016594(glycine binding)//GO:0016829(lyase activity)//GO:0003824(catalytic activity)//GO:0046983(protein dimerization activity)//GO:0004375(glycine dehydrogenase (decarboxylating) activity)	GO:0055114(oxidation-reduction process)//GO:0006546(glycine catabolic process)//GO:0019464(glycine decarboxylation via glycine cleavage system)//GO:0006520(cellular amino acid metabolic process)//GO:0006544(glycine metabolic process)
Asah2	ENSMUSG00000024887	protein_coding	-	chr19:31984653-32061469	5.66357	1.95476	2.89732	1.53472	5e-05	0.000577962	up	54447	AI585898	MGI:MGI:1859310|Ensembl:ENSMUSG00000024887	19	19|19 C3	N-acylsphingosine amidohydrolase 2	mmu00600(Sphingolipid metabolism)//mmu01100(Metabolic pathways)//mmu04071(Sphingolipid signaling pathway)	GO:0016020(membrane)//GO:0005886(plasma membrane)//GO:0005739(mitochondrion)//GO:0016021(integral component of membrane)	GO:0017040(ceramidase activity)//GO:0016787(hydrolase activity)	GO:0006629(lipid metabolic process)//GO:0006915(apoptotic process)//GO:0006665(sphingolipid metabolic process)//GO:0008283(cell proliferation)//GO:0010033(response to organic substance)
Vldlr	ENSMUSG00000024924	protein_coding	+	chr19:27216483-27439758	1.86168	0.155676	11.9587	3.57999	5e-05	0.000577962	up	22359	AA408956|AI451093|AW047288	MGI:MGI:98935|Ensembl:ENSMUSG00000024924|Vega:OTTMUSG00000035962	19	19 C1|19 21.77 cM	very low density lipoprotein receptor		GO:0016021(integral component of membrane)//GO:0045177(apical part of cell)//GO:0043235(receptor complex)//GO:0009986(cell surface)//GO:0016020(membrane)//GO:0048471(perinuclear region of cytoplasm)//GO:0034361(very-low-density lipoprotein particle)//GO:0005905(clathrin-coated pit)//GO:0005634(nucleus)//GO:0005615(extracellular space)	GO:0034189(very-low-density lipoprotein particle binding)//GO:0034185(apolipoprotein binding)//GO:0030229(very-low-density lipoprotein particle receptor activity)//GO:0034437(glycoprotein transporter activity)//GO:0038025(reelin receptor activity)//GO:0005515(protein binding)//GO:0001948(glycoprotein binding)//GO:0005509(calcium ion binding)//GO:0048306(calcium-dependent protein binding)	GO:0006897(endocytosis)//GO:0006898(receptor-mediated endocytosis)//GO:0071456(cellular response to hypoxia)//GO:0038026(reelin-mediated signaling pathway)//GO:0006869(lipid transport)//GO:0045860(positive regulation of protein kinase activity)//GO:0008203(cholesterol metabolic process)//GO:0034436(glycoprotein transport)//GO:0000122(negative regulation of transcription from RNA polymerase II pro…
Gpam	ENSMUSG00000024978	protein_coding	-	chr19:55067267-55112862	23.8755	4.33478	5.50789	2.4615	5e-05	0.000577962	up	14732	GPAT|GPAT1	MGI:MGI:109162|Ensembl:ENSMUSG00000024978|Vega:OTTMUSG00000033406	19	19 D2|19 50.81 cM	glycerol-3-phosphate acyltransferase, mitochondrial	mmu00561(Glycerolipid metabolism)//mmu00564(Glycerophospholipid metabolism)//mmu01100(Metabolic pathways)	GO:0005886(plasma membrane)//GO:0016020(membrane)//GO:0005743(mitochondrial inner membrane)//GO:0005739(mitochondrion)//GO:0005741(mitochondrial outer membrane)//GO:0016021(integral component of membrane)//GO:0031966(mitochondrial membrane)	GO:0016746(transferase activity, transferring acyl groups)//GO:0004366(glycerol-3-phosphate O-acyltransferase activity)//GO:0016740(transferase activity)//GO:0008374(O-acyltransferase activity)	GO:0044255(cellular lipid metabolic process)//GO:0070970(interleukin-2 secretion)//GO:0008152(metabolic process)//GO:0008654(phospholipid biosynthetic process)//GO:0010867(positive regulation of triglyceride biosynthetic process)//GO:0006641(triglyceride metabolic process)//GO:0014823(response to activity)//GO:0009749(response to glucose)//GO:0019432(triglyceride biosynthetic process)//GO:0055091…
Acsl5	ENSMUSG00000024981	protein_coding	+	chr19:55253368-55316032	207.476	100.996	2.05429	1.03864	5e-05	0.000577962	up	433256	1700030F05Rik|ACS2|ACS5|Facl5	MGI:MGI:1919129|Ensembl:ENSMUSG00000024981	19	19|19 D2	acyl-CoA synthetase long-chain family member 5	mmu00061(Fatty acid biosynthesis)//mmu00071(Fatty acid degradation)//mmu01100(Metabolic pathways)//mmu01212(Fatty acid metabolism)//mmu03320(PPAR signaling pathway)//mmu04146(Peroxisome)//mmu04920(Adipocytokine signaling pathway)	GO:0005743(mitochondrial inner membrane)//GO:0016020(membrane)//GO:0016021(integral component of membrane)//GO:0005739(mitochondrion)//GO:0005741(mitochondrial outer membrane)//GO:0005783(endoplasmic reticulum)//GO:0005730(nucleolus)//GO:0005634(nucleus)	GO:0005524(ATP binding)//GO:0000166(nucleotide binding)//GO:0102391(decanoate--CoA ligase activity)//GO:0016874(ligase activity)//GO:0004467(long-chain fatty acid-CoA ligase activity)//GO:0003824(catalytic activity)	GO:0008152(metabolic process)//GO:0008654(phospholipid biosynthetic process)//GO:0010747(positive regulation of plasma membrane long-chain fatty acid transport)//GO:0010867(positive regulation of triglyceride biosynthetic process)//GO:0032000(positive regulation of fatty acid beta-oxidation)//GO:0006631(fatty acid metabolic process)//GO:0006629(lipid metabolic process)//GO:0015908(fatty acid tran…
Cyp26a1	ENSMUSG00000024987	protein_coding	+	chr19:37697807-37701528	45.4861	22.6957	2.00416	1.003	5e-05	0.000577962	up	13082	Cyp26|P450RA|P450RAI|RAH	MGI:MGI:1096359|Ensembl:ENSMUSG00000024987	19	19|19 C2-C3	cytochrome P450, family 26, subfamily a, polypeptide 1	mmu00830(Retinol metabolism)//mmu01100(Metabolic pathways)	GO:0005783(endoplasmic reticulum)//GO:0016020(membrane)//GO:0043231(intracellular membrane-bounded organelle)	GO:0034870(pinacolone 5-monooxygenase activity)//GO:0018597(ammonia monooxygenase activity)//GO:0016705(oxidoreductase activity, acting on paired donors, with incorporation or reduction of molecular oxygen)//GO:0034873(thioacetamide S-oxygenase activity)//GO:0018585(fluorene oxygenase activity)//GO:0004497(monooxygenase activity)//GO:0034929(1-hydroxypyrene 7,8-monooxygenase activity)//GO:0018595…	GO:0055114(oxidation-reduction process)//GO:0034653(retinoic acid catabolic process)//GO:0014032(neural crest cell development)//GO:0009952(anterior/posterior pattern specification)//GO:0042573(retinoic acid metabolic process)//GO:0048384(retinoic acid receptor signaling pathway)//GO:0007417(central nervous system development)
Cyp2c39	ENSMUSG00000025003	protein_coding	+	chr19:39510861-39568529	14.3784	0.672642	21.376	4.41792	5e-05	0.000577962	up	13098	CYPIIC39	MGI:MGI:1306818|Ensembl:ENSMUSG00000025003|Vega:OTTMUSG00000028407	19	19|19 C3	cytochrome P450, family 2, subfamily c, polypeptide 39	mmu00140(Steroid hormone biosynthesis)//mmu00590(Arachidonic acid metabolism)//mmu00591(Linoleic acid metabolism)//mmu00830(Retinol metabolism)//mmu01100(Metabolic pathways)//mmu04726(Serotonergic synapse)//mmu04750(Inflammatory mediator regulation of TRP channels)//mmu05204(Chemical carcinogenesis)	GO:0005783(endoplasmic reticulum)//GO:0016020(membrane)//GO:0043231(intracellular membrane-bounded organelle)	GO:0005506(iron ion binding)//GO:0046872(metal ion binding)//GO:0070330(aromatase activity)//GO:0016705(oxidoreductase activity, acting on paired donors, with incorporation or reduction of molecular oxygen)//GO:0008392(arachidonic acid epoxygenase activity)//GO:0016491(oxidoreductase activity)//GO:0004497(monooxygenase activity)//GO:0020037(heme binding)//GO:0034875(caffeine oxidase activity)//GO…	GO:0055114(oxidation-reduction process)//GO:0019373(epoxygenase P450 pathway)
Cyp2c40	ENSMUSG00000025004	protein_coding	-	chr19:39767070-39812814	110.051	26.6526	4.12911	2.04583	5e-05	0.000577962	up	13099	AI265721|AI662255	MGI:MGI:1306815|Ensembl:ENSMUSG00000025004|Vega:OTTMUSG00000028294	19	19|19 C3	cytochrome P450, family 2, subfamily c, polypeptide 40	mmu00140(Steroid hormone biosynthesis)//mmu00590(Arachidonic acid metabolism)//mmu00591(Linoleic acid metabolism)//mmu00830(Retinol metabolism)//mmu01100(Metabolic pathways)//mmu04726(Serotonergic synapse)//mmu04750(Inflammatory mediator regulation of TRP channels)//mmu05204(Chemical carcinogenesis)	GO:0005783(endoplasmic reticulum)//GO:0016020(membrane)//GO:0043231(intracellular membrane-bounded organelle)	GO:0005506(iron ion binding)//GO:0046872(metal ion binding)//GO:0070330(aromatase activity)//GO:0016705(oxidoreductase activity, acting on paired donors, with incorporation or reduction of molecular oxygen)//GO:0008392(arachidonic acid epoxygenase activity)//GO:0016491(oxidoreductase activity)//GO:0004497(monooxygenase activity)//GO:0020037(heme binding)//GO:0008395(steroid hydroxylase activity)	GO:0055114(oxidation-reduction process)//GO:0019373(epoxygenase P450 pathway)
Sorbs1	ENSMUSG00000025006	protein_coding	-	chr19:40295048-40402267	3.99751	1.53111	2.61085	1.38452	5e-05	0.000577962	up	20411	2310065E01Rik|9530001P15Rik|CAP|SH3P12|Sh3d5|mKIAA1296	MGI:MGI:700014|Ensembl:ENSMUSG00000025006	19	19 C3|19 34.25 cM	sorbin and SH3 domain containing 1	mmu03320(PPAR signaling pathway)//mmu04520(Adherens junction)//mmu04910(Insulin signaling pathway)	GO:0005886(plasma membrane)//GO:0005924(cell-substrate adherens junction)//GO:0016363(nuclear matrix)//GO:0016020(membrane)//GO:0001725(stress fiber)//GO:0005829(cytosol)//GO:0005813(centrosome)//GO:0045121(membrane raft)//GO:0030054(cell junction)//GO:0005925(focal adhesion)//GO:0005913(cell-cell adherens junction)//GO:0005654(nucleoplasm)//GO:0005899(insulin receptor complex)//GO:0005634(nucleu…	GO:0019901(protein kinase binding)//GO:0008134(transcription factor binding)//GO:0005515(protein binding)//GO:0005070(SH3/SH2 adaptor activity)//GO:0005158(insulin receptor binding)	GO:0046326(positive regulation of glucose import)//GO:0015758(glucose transport)//GO:0048041(focal adhesion assembly)//GO:0008286(insulin receptor signaling pathway)//GO:0007015(actin filament organization)//GO:0045725(positive regulation of glycogen biosynthetic process)//GO:0043149(stress fiber assembly)//GO:0032869(cellular response to insulin stimulus)//GO:0046889(positive regulation of lipid…
Dntt	ENSMUSG00000025014	protein_coding	+	chr19:41029206-41059523	1.63867	0.307662	5.32621	2.41311	5e-05	0.000577962	up	21673	Tdt	MGI:MGI:98659|Ensembl:ENSMUSG00000025014	19	19 C3|19 34.32 cM	deoxynucleotidyltransferase, terminal	mmu03450(Non-homologous end-joining)//mmu04640(Hematopoietic cell lineage)	GO:0000790(nuclear chromatin)//GO:0016363(nuclear matrix)//GO:0005654(nucleoplasm)//GO:0000791(euchromatin)//GO:0005634(nucleus)//GO:0005737(cytoplasm)	GO:0003887(DNA-directed DNA polymerase activity)//GO:0003912(DNA nucleotidylexotransferase activity)//GO:0034061(DNA polymerase activity)//GO:0046872(metal ion binding)//GO:0003677(DNA binding)//GO:0016740(transferase activity)//GO:0016779(nucleotidyltransferase activity)	GO:0033198(response to ATP)//GO:0006259(DNA metabolic process)//GO:0006304(DNA modification)
Lcor	ENSMUSG00000025019	protein_coding	+	chr19:41482644-41562246	0.617108	0.286069	2.1572	1.10916	0.0439	0.148844	up	212391	3110023F06Rik|A630025C20Rik|Mlr2|mKIAA1795	MGI:MGI:2443930|Ensembl:ENSMUSG00000025019	19	19|19 C3	ligand dependent nuclear receptor corepressor		GO:0005634(nucleus)	GO:0008134(transcription factor binding)//GO:0003677(DNA binding)//GO:0003700(transcription factor activity, sequence-specific DNA binding)	GO:0006357(regulation of transcription from RNA polymerase II promoter)//GO:0006366(transcription from RNA polymerase II promoter)//GO:0006351(transcription, DNA-templated)//GO:0006355(regulation of transcription, DNA-templated)//GO:0000122(negative regulation of transcription from RNA polymerase II promoter)
Maoa	ENSMUSG00000025037	protein_coding	+	chrX:16619697-16687818	4.48729	2.01092	2.23146	1.15799	5e-05	0.000577962	up	17161	1110061B18Rik|AA407771	MGI:MGI:96915|Ensembl:ENSMUSG00000025037|Vega:OTTMUSG00000016928	X	X A2|X 11.78 cM	monoamine oxidase A	mmu00260(Glycine, serine and threonine metabolism)//mmu00330(Arginine and proline metabolism)//mmu00340(Histidine metabolism)//mmu00350(Tyrosine metabolism)//mmu00360(Phenylalanine metabolism)//mmu00380(Tryptophan metabolism)//mmu00982(Drug metabolism - cytochrome P450)//mmu01100(Metabolic pathways)//mmu04726(Serotonergic synapse)//mmu04728(Dopaminergic synapse)//mmu05030(Cocaine addiction)//mmu0…	GO:0016020(membrane)//GO:0016021(integral component of membrane)//GO:0005739(mitochondrion)//GO:0005741(mitochondrial outer membrane)	GO:0050660(flavin adenine dinucleotide binding)//GO:0016491(oxidoreductase activity)//GO:0005515(protein binding)//GO:0051378(serotonin binding)//GO:0008131(primary amine oxidase activity)	GO:0055114(oxidation-reduction process)//GO:0006584(catecholamine metabolic process)//GO:0042443(phenylethylamine metabolic process)//GO:0042135(neurotransmitter catabolic process)//GO:0042428(serotonin metabolic process)//GO:0042420(dopamine catabolic process)
Casp7	ENSMUSG00000025076	protein_coding	+	chr19:56397128-56442344	5.65605	2.81928	2.00621	1.00447	0.0183	0.0785847	up	12369	AI314680|CMH-1|ICE-IAP3|Mch3|caspase-7|mCASP-7	MGI:MGI:109383|Ensembl:ENSMUSG00000025076	19	19 D2|19 51.84 cM	caspase 7	mmu04210(Apoptosis)//mmu04668(TNF signaling pathway)//mmu04932(Non-alcoholic fatty liver disease (NAFLD))//mmu05010(Alzheimer's disease)//mmu05133(Pertussis)//mmu05134(Legionellosis)	GO:0043231(intracellular membrane-bounded organelle)//GO:0005634(nucleus)//GO:0005737(cytoplasm)//GO:0005829(cytosol)	GO:0008233(peptidase activity)//GO:0008234(cysteine-type peptidase activity)//GO:0097200(cysteine-type endopeptidase activity involved in execution phase of apoptosis)//GO:0004190(aspartic-type endopeptidase activity)//GO:0005515(protein binding)//GO:0097153(cysteine-type endopeptidase activity involved in apoptotic process)//GO:0016787(hydrolase activity)//GO:0004197(cysteine-type endopeptidase …	GO:0007507(heart development)//GO:0051402(neuron apoptotic process)//GO:0097194(execution phase of apoptosis)//GO:0016485(protein processing)//GO:0006508(proteolysis)//GO:0006915(apoptotic process)//GO:0009411(response to UV)
Fasn	ENSMUSG00000025153	protein_coding	-	chr11:120805939-120824178	390.885	92.8315	4.2107	2.07406	5e-05	0.000577962	up	14104	A630082H08Rik|FAS	MGI:MGI:95485|Ensembl:ENSMUSG00000025153|Vega:OTTMUSG00000004143	11	11 E2|11 84.56 cM	fatty acid synthase	mmu00061(Fatty acid biosynthesis)//mmu01100(Metabolic pathways)//mmu01212(Fatty acid metabolism)//mmu04152(AMPK signaling pathway)//mmu04910(Insulin signaling pathway)	GO:0005886(plasma membrane)//GO:0070062(extracellular exosome)//GO:0016020(membrane)//GO:0005794(Golgi apparatus)//GO:0005739(mitochondrion)//GO:0042587(glycogen granule)//GO:0005737(cytoplasm)	GO:0016297(acyl-[acyl-carrier-protein] hydrolase activity)//GO:0004320(oleoyl-[acyl-carrier-protein] hydrolase activity)//GO:0004317(3-hydroxypalmitoyl-[acyl-carrier-protein] dehydratase activity)//GO:0004312(fatty acid synthase activity)//GO:0016788(hydrolase activity, acting on ester bonds)//GO:0016787(hydrolase activity)//GO:0004319(enoyl-[acyl-carrier-protein] reductase (NADPH, B-specific) ac…	GO:0055114(oxidation-reduction process)//GO:0008152(metabolic process)//GO:0030879(mammary gland development)//GO:0001649(osteoblast differentiation)//GO:0006631(fatty acid metabolic process)//GO:0006084(acetyl-CoA metabolic process)//GO:0071353(cellular response to interleukin-4)//GO:0006629(lipid metabolic process)//GO:0009058(biosynthetic process)//GO:0006633(fatty acid biosynthetic process)
Scd2	ENSMUSG00000025203	protein_coding	+	chr19:44293675-44306864	1.91267	0.603345	3.1701	1.66453	5e-05	0.000577962	up	20250	Mir5114|Scd-2|mir-5114|swty	MGI:MGI:98240|Ensembl:ENSMUSG00000025203	19	19 C3|19 37.98 cM	stearoyl-Coenzyme A desaturase 2	mmu01040(Biosynthesis of unsaturated fatty acids)//mmu01212(Fatty acid metabolism)//mmu03320(PPAR signaling pathway)//mmu04152(AMPK signaling pathway)	GO:0005783(endoplasmic reticulum)//GO:0016020(membrane)//GO:0016021(integral component of membrane)//GO:0043231(intracellular membrane-bounded organelle)	GO:0016491(oxidoreductase activity)//GO:0046872(metal ion binding)//GO:0004768(stearoyl-CoA 9-desaturase activity)//GO:0016717(oxidoreductase activity, acting on paired donors, with oxidation of a pair of donors resulting in the reduction of molecular oxygen to two molecules of water)//GO:0032896(palmitoyl-CoA 9-desaturase activity)	GO:0055114(oxidation-reduction process)//GO:0070542(response to fatty acid)//GO:1903966(monounsaturated fatty acid biosynthetic process)//GO:0006631(fatty acid metabolic process)//GO:0006629(lipid metabolic process)//GO:0006633(fatty acid biosynthetic process)
Zfhx4	ENSMUSG00000025255	protein_coding	+	chr3:5177585-5415857	1.25459	0.610113	2.05633	1.04007	5e-05	0.000577962	up	80892	A930021B15|C130041O22Rik|Zfh-4|Zfh4	MGI:MGI:2137668|Ensembl:ENSMUSG00000025255|Vega:OTTMUSG00000041080	3	3|3 A1	zinc finger homeodomain 4		GO:0005634(nucleus)	GO:0043565(sequence-specific DNA binding)//GO:0003676(nucleic acid binding)//GO:0008270(zinc ion binding)//GO:0003677(DNA binding)//GO:0046872(metal ion binding)	GO:0006351(transcription, DNA-templated)//GO:0006355(regulation of transcription, DNA-templated)//GO:0008150(biological_process)
Maged2	ENSMUSG00000025268	protein_coding	-	chrX:150806369-150814345	2.54721	1.26157	2.01908	1.0137	0.00025	0.00241719	up	80884	4833439A22Rik|Mage-d2|ORF1	MGI:MGI:1933391|Ensembl:ENSMUSG00000025268|Vega:OTTMUSG00000019174	X	X|X F2	melanoma antigen, family D, 2		GO:0016020(membrane)	GO:0003674(molecular_function)	GO:0008150(biological_process)
Mmp19	ENSMUSG00000025355	protein_coding	+	chr10:128790952-128804370	32.3115	15.7628	2.04987	1.03553	5e-05	0.000577962	up	58223	-	MGI:MGI:1927899|Ensembl:ENSMUSG00000025355	10	10 D3|10 77.16 cM	matrix metallopeptidase 19		GO:0005886(plasma membrane)//GO:0005576(extracellular region)//GO:0016020(membrane)//GO:0031225(anchored component of membrane)//GO:0005578(proteinaceous extracellular matrix)//GO:0031012(extracellular matrix)	GO:0008237(metallopeptidase activity)//GO:0008233(peptidase activity)//GO:0008270(zinc ion binding)//GO:0004222(metalloendopeptidase activity)//GO:0004252(serine-type endopeptidase activity)//GO:0016787(hydrolase activity)//GO:0046872(metal ion binding)//GO:0005509(calcium ion binding)	GO:0006508(proteolysis)//GO:0030574(collagen catabolic process)//GO:0007275(multicellular organism development)//GO:0030154(cell differentiation)//GO:0001525(angiogenesis)
Pstpip2	ENSMUSG00000025429	protein_coding	+	chr18:77793258-77882007	4.70546	1.52911	3.07727	1.62165	5e-05	0.000577962	up	19201	MAYP|cmo	MGI:MGI:1335088|Ensembl:ENSMUSG00000025429	18	18 E3|18 52.38 cM	proline-serine-threonine phosphatase-interacting protein 2		GO:0016020(membrane)//GO:0005856(cytoskeleton)//GO:0005737(cytoplasm)//GO:0005829(cytosol)	GO:0005515(protein binding)//GO:0003779(actin binding)	GO:0007010(cytoskeleton organization)//GO:0016477(cell migration)
Nnt	ENSMUSG00000025453	protein_coding	-	chr13:119335447-119409138	37.979	16.0964	2.35947	1.23846	5e-05	0.000577962	up	18115	4930423F13Rik|AI323702|BB168308	MGI:MGI:109279|Ensembl:ENSMUSG00000025453|Vega:OTTMUSG00000021068	13	13 67.21 cM|13 D2	nicotinamide nucleotide transhydrogenase	mmu00760(Nicotinate and nicotinamide metabolism)//mmu01100(Metabolic pathways)	GO:0016020(membrane)//GO:0005743(mitochondrial inner membrane)//GO:0005739(mitochondrion)//GO:0016021(integral component of membrane)	GO:0050661(NADP binding)//GO:0008746(NAD(P)+ transhydrogenase activity)//GO:0016491(oxidoreductase activity)//GO:0008750(NAD(P)+ transhydrogenase (AB-specific) activity)//GO:0051287(NAD binding)	GO:0006740(NADPH regeneration)//GO:0045454(cell redox homeostasis)//GO:0015992(proton transport)//GO:0055114(oxidation-reduction process)
Nat1	ENSMUSG00000025588	protein_coding	+	chr8:67490757-67492104	2.57526	0.946944	2.71955	1.44337	0.00035	0.00321052	up	17960	Nat-1	MGI:MGI:97279|Ensembl:ENSMUSG00000025588	8	8 33.38 cM|8 B3.1	N-acetyl transferase 1	mmu00232(Caffeine metabolism)//mmu00983(Drug metabolism - other enzymes)//mmu01100(Metabolic pathways)//mmu05204(Chemical carcinogenesis)	GO:0005737(cytoplasm)//GO:0005829(cytosol)	GO:0016746(transferase activity, transferring acyl groups)//GO:0016407(acetyltransferase activity)//GO:0004060(arylamine N-acetyltransferase activity)//GO:0016740(transferase activity)	GO:0008152(metabolic process)
Hprt	ENSMUSG00000025630	protein_coding	+	chrX:52988136-53021662	83.8895	38.9177	2.15556	1.10806	5e-05	0.000577962	up	15452	C81579|HPGRT|Hprt1	MGI:MGI:96217|Ensembl:ENSMUSG00000025630|Vega:OTTMUSG00000017356	X	X 29.31 cM|X A6	hypoxanthine guanine phosphoribosyl transferase	mmu00230(Purine metabolism)//mmu00983(Drug metabolism - other enzymes)//mmu01100(Metabolic pathways)	GO:0070062(extracellular exosome)//GO:0005737(cytoplasm)//GO:0005829(cytosol)	GO:0004422(hypoxanthine phosphoribosyltransferase activity)//GO:0042803(protein homodimerization activity)//GO:0000287(magnesium ion binding)//GO:0042802(identical protein binding)//GO:0016757(transferase activity, transferring glycosyl groups)//GO:0000166(nucleotide binding)//GO:0052657(guanine phosphoribosyltransferase activity)//GO:0046872(metal ion binding)//GO:0016740(transferase activity)	GO:0007625(grooming behavior)//GO:0042417(dopamine metabolic process)//GO:0046083(adenine metabolic process)//GO:0046040(IMP metabolic process)//GO:0021756(striatum development)//GO:0006168(adenine salvage)//GO:0021954(central nervous system neuron development)//GO:0001975(response to amphetamine)//GO:0019835(cytolysis)//GO:0006166(purine ribonucleoside salvage)//GO:0051289(protein homotetrameriz…
Arhgef9	ENSMUSG00000025656	protein_coding	-	chrX:95048934-95196821	3.54517	0.78491	4.51664	2.17525	5e-05	0.000577962	up	236915	9630036L12Rik	MGI:MGI:2442233|Ensembl:ENSMUSG00000025656|Vega:OTTMUSG00000018030	X	X|X C3	CDC42 guanine nucleotide exchange factor (GEF) 9		GO:0005886(plasma membrane)//GO:0005938(cell cortex)//GO:0005737(cytoplasm)	GO:0005089(Rho guanyl-nucleotide exchange factor activity)//GO:0005085(guanyl-nucleotide exchange factor activity)	GO:0043113(receptor clustering)//GO:0007264(small GTPase mediated signal transduction)//GO:0035023(regulation of Rho protein signal transduction)
Slc25a10	ENSMUSG00000025792	protein_coding	+	chr11:120489405-120499187	142.946	57.3448	2.49275	1.31774	5e-05	0.000577962	up	27376	Dic	MGI:MGI:1353497|Ensembl:ENSMUSG00000025792|Vega:OTTMUSG00000004270	11	11|11 E2	solute carrier family 25 (mitochondrial carrier, dicarboxylate transporter), member 10	mmu04964(Proximal tubule bicarbonate reclamation)	GO:0005743(mitochondrial inner membrane)//GO:0016020(membrane)//GO:0016021(integral component of membrane)//GO:0005739(mitochondrion)//GO:0031966(mitochondrial membrane)//GO:0005634(nucleus)	GO:0003735(structural constituent of ribosome)//GO:0015117(thiosulfate transmembrane transporter activity)//GO:0015140(malate transmembrane transporter activity)//GO:0015116(sulfate transmembrane transporter activity)//GO:0015114(phosphate ion transmembrane transporter activity)//GO:0015141(succinate transmembrane transporter activity)//GO:0015291(secondary active transmembrane transporter activi…	GO:0008272(sulfate transport)//GO:0006412(translation)//GO:0006810(transport)//GO:0015744(succinate transport)//GO:0015743(malate transport)//GO:0006817(phosphate ion transport)//GO:0006839(mitochondrial transport)//GO:0015709(thiosulfate transport)
Myo5b	ENSMUSG00000025885	protein_coding	+	chr18:74440935-74771493	7.94545	3.70488	2.14459	1.1007	5e-05	0.000577962	up	17919	AI661750|mKIAA1119	MGI:MGI:106598|Ensembl:ENSMUSG00000025885|Vega:OTTMUSG00000029560	18	18 E2|18 50.7 cM	myosin VB		GO:0048471(perinuclear region of cytoplasm)//GO:0005903(brush border)//GO:0043005(neuron projection)//GO:0043234(protein complex)//GO:0016459(myosin complex)//GO:0070062(extracellular exosome)//GO:0045179(apical cortex)//GO:0043197(dendritic spine)//GO:0005737(cytoplasm)//GO:0043025(neuronal cell body)	GO:0017137(Rab GTPase binding)//GO:0005524(ATP binding)//GO:0005516(calmodulin binding)//GO:0000166(nucleotide binding)//GO:0003774(motor activity)//GO:0003824(catalytic activity)//GO:0035255(ionotropic glutamate receptor binding)//GO:0003779(actin binding)	GO:0008152(metabolic process)//GO:0032880(regulation of protein localization)//GO:0016192(vesicle-mediated transport)//GO:0032439(endosome localization)//GO:0006810(transport)//GO:0015031(protein transport)
Stau2	ENSMUSG00000025920	protein_coding	-	chr1:16228673-16520112	4.13755	1.4304	2.89259	1.53236	5e-05	0.000577962	up	29819	-	MGI:MGI:1352508|Ensembl:ENSMUSG00000025920|Vega:OTTMUSG00000033135	1	1|1 A3	staufen (RNA binding protein) homolog 2 (Drosophila)		GO:0005874(microtubule)//GO:0031965(nuclear membrane)//GO:0016020(membrane)//GO:0030425(dendrite)//GO:0030424(axon)//GO:0043198(dendritic shaft)//GO:0043025(neuronal cell body)//GO:0005783(endoplasmic reticulum)//GO:0005634(nucleus)//GO:1990124(messenger ribonucleoprotein complex)//GO:0005737(cytoplasm)//GO:0010494(cytoplasmic stress granule)	GO:0051019(mitogen-activated protein kinase binding)//GO:0019894(kinesin binding)//GO:0043022(ribosome binding)//GO:0003723(RNA binding)//GO:0003725(double-stranded RNA binding)//GO:0030544(Hsp70 protein binding)//GO:0044822(poly(A) RNA binding)	GO:0032956(regulation of actin cytoskeleton organization)//GO:0061003(positive regulation of dendritic spine morphogenesis)//GO:0051489(regulation of filopodium assembly)//GO:0010468(regulation of gene expression)//GO:1900454(positive regulation of long term synaptic depression)//GO:0006810(transport)//GO:0048592(eye morphogenesis)//GO:0051965(positive regulation of synapse assembly)
Nrp2	ENSMUSG00000025969	protein_coding	+	chr1:62703284-62818695	2.00882	0.874387	2.2974	1.2	5e-05	0.000577962	up	18187	1110048P06Rik|Np-2|Np2|Npn-2|Npn2	MGI:MGI:1100492|Ensembl:ENSMUSG00000025969|Vega:OTTMUSG00000002566	1	1|1 C2	neuropilin 2		GO:0016020(membrane)//GO:0005886(plasma membrane)//GO:0030424(axon)//GO:0016021(integral component of membrane)	GO:0005021(vascular endothelial growth factor-activated receptor activity)//GO:0008201(heparin binding)//GO:0005515(protein binding)//GO:0017154(semaphorin receptor activity)//GO:0046872(metal ion binding)	GO:0021649(vestibulocochlear nerve structural organization)//GO:0021828(gonadotrophin-releasing hormone neuronal migration to the hypothalamus)//GO:0097491(sympathetic neuron projection guidance)//GO:1901166(neural crest cell migration involved in autonomic nervous system development)//GO:0097490(sympathetic neuron projection extension)//GO:0007507(heart development)//GO:0097374(sensory neuron ax…
Agfg1	ENSMUSG00000026159	protein_coding	+	chr1:82839445-82896275	1.95701	0.790628	2.47526	1.30758	0.0383	0.13477	up	15463	AU045498|C130049H11Rik|C85612|D730048C23Rik|Hrb|RAB|Rip	MGI:MGI:1333754|Ensembl:ENSMUSG00000026159|Vega:OTTMUSG00000047960	1	1|1 C5	ArfGAP with FG repeats 1	mmu05164(Influenza A)	GO:0042995(cell projection)//GO:0043231(intracellular membrane-bounded organelle)//GO:0031410(cytoplasmic vesicle)//GO:0005634(nucleus)//GO:0016023(cytoplasmic, membrane-bounded vesicle)//GO:0043025(neuronal cell body)	GO:0005096(GTPase activator activity)//GO:0046872(metal ion binding)//GO:0003677(DNA binding)	GO:0045109(intermediate filament organization)//GO:0007289(spermatid nucleus differentiation)//GO:0030154(cell differentiation)//GO:0007283(spermatogenesis)//GO:0007275(multicellular organism development)//GO:0001675(acrosome assembly)//GO:0006810(transport)
Gpr39	ENSMUSG00000026343	protein_coding	+	chr1:125676994-125913101	2.77728	1.18913	2.33556	1.22377	5e-05	0.000577962	up	71111	4933415E13Rik	MGI:MGI:1918361|Ensembl:ENSMUSG00000026343|Vega:OTTMUSG00000030266	1	1|1 E3	G protein-coupled receptor 39		GO:0016020(membrane)//GO:0005886(plasma membrane)//GO:0005575(cellular_component)//GO:0016021(integral component of membrane)	GO:0004871(signal transducer activity)//GO:0003674(molecular_function)//GO:0046872(metal ion binding)//GO:0004930(G-protein coupled receptor activity)	GO:0019216(regulation of lipid metabolic process)//GO:0008343(adult feeding behavior)//GO:0032024(positive regulation of insulin secretion)//GO:0035483(gastric emptying)//GO:0042593(glucose homeostasis)//GO:0042391(regulation of membrane potential)//GO:0060455(negative regulation of gastric acid secretion)//GO:0051281(positive regulation of release of sequestered calcium ion into cytosol)//GO:004…
Tfcp2l1	ENSMUSG00000026380	protein_coding	+	chr1:118627944-118685167	1.90035	0.243094	7.81735	2.96668	5e-05	0.000577962	up	81879	1810030F05Rik|4932442M07Rik|AA575098|Cp2l1|Crtr-1|D930018N21Rik|LBP-9|Tcfcp2l1	MGI:MGI:2444691|Ensembl:ENSMUSG00000026380|Vega:OTTMUSG00000049007	1	1|1 E2	transcription factor CP2-like 1		GO:0016020(membrane)//GO:0005667(transcription factor complex)//GO:0005634(nucleus)//GO:0005737(cytoplasm)	GO:0043565(sequence-specific DNA binding)//GO:0005515(protein binding)//GO:0003677(DNA binding)//GO:0003700(transcription factor activity, sequence-specific DNA binding)	GO:0000902(cell morphogenesis)//GO:0008340(determination of adult lifespan)//GO:0002070(epithelial cell maturation)//GO:0007431(salivary gland development)//GO:0006351(transcription, DNA-templated)//GO:0000122(negative regulation of transcription from RNA polymerase II promoter)//GO:0006355(regulation of transcription, DNA-templated)//GO:0045927(positive regulation of growth)//GO:0007028(cytoplas…
Slc45a3	ENSMUSG00000026435	protein_coding	+	chr1:131962966-131982963	8.68216	4.16517	2.08447	1.05968	5e-05	0.000577962	up	212980	2210413P12Rik|AU023994|AU043764|IPCA-6|PRST|Pcanap6	MGI:MGI:1922082|Ensembl:ENSMUSG00000026435|Vega:OTTMUSG00000049196	1	1|1 E4	solute carrier family 45, member 3	mmu05202(Transcriptional misregulation in cancer)//mmu05206(MicroRNAs in cancer)	GO:0016020(membrane)//GO:0016021(integral component of membrane)//GO:0005575(cellular_component)	GO:0008506(sucrose:proton symporter activity)	GO:0045723(positive regulation of fatty acid biosynthetic process)//GO:0048713(regulation of oligodendrocyte differentiation)//GO:0015770(sucrose transport)//GO:0010907(positive regulation of glucose metabolic process)//GO:0055085(transmembrane transport)//GO:0006810(transport)
Mr1	ENSMUSG00000026471	protein_coding	-	chr1:155127877-155146780	3.37006	0.98999	3.40414	1.76729	5e-05	0.000577962	up	15064	H2ls	MGI:MGI:1195463|Ensembl:ENSMUSG00000026471|Vega:OTTMUSG00000049823	1	1|1 H1	major histocompatibility complex, class I-related		GO:0005783(endoplasmic reticulum)//GO:0016020(membrane)//GO:0005886(plasma membrane)//GO:0016021(integral component of membrane)//GO:0042612(MHC class I protein complex)	GO:0003823(antigen binding)//GO:0042605(peptide antigen binding)	GO:0002367(cytokine production involved in immune response)//GO:0002376(immune system process)//GO:0032620(interleukin-17 production)//GO:0050829(defense response to Gram-negative bacterium)//GO:0002474(antigen processing and presentation of peptide antigen via MHC class I)//GO:0019882(antigen processing and presentation)//GO:0032611(interleukin-1 beta production)//GO:0006955(immune response)//GO…
Adck3	ENSMUSG00000026489	protein_coding	-	chr1:179960471-180199602	109.101	40.4855	2.69482	1.43019	5e-05	0.000577962	up	67426	4632432J16Rik|AI462003|Cabc1|mKIAA0451	MGI:MGI:1914676|Ensembl:ENSMUSG00000026489|Vega:OTTMUSG00000034709	1	1|1 H4	aarF domain containing kinase 3		GO:0016020(membrane)//GO:0016021(integral component of membrane)//GO:0005739(mitochondrion)	GO:0005524(ATP binding)//GO:0000166(nucleotide binding)//GO:0016301(kinase activity)//GO:0043531(ADP binding)//GO:0016740(transferase activity)	GO:0016310(phosphorylation)//GO:0006744(ubiquinone biosynthetic process)
Efcab2	ENSMUSG00000026495	protein_coding	+	chr1:178405880-178483247	1.18561	0.4918	2.41075	1.26948	0.00055	0.00467332	up	68226	1700073K01Rik|D830011E08Rik	MGI:MGI:1915476|Ensembl:ENSMUSG00000026495|Vega:OTTMUSG00000050382	1	1|1 H3	EF-hand calcium binding domain 2		GO:0005575(cellular_component)	GO:0005509(calcium ion binding)	GO:0008150(biological_process)
Esrrg	ENSMUSG00000026610	protein_coding	+	chr1:187608790-188214885	1.30746	0.13375	9.77543	3.28916	5e-05	0.000577962	up	26381	ERR3|Errg|NR3B3|mKIAA0832	MGI:MGI:1347056|Ensembl:ENSMUSG00000026610|Vega:OTTMUSG00000022373	1	1|1 H6	estrogen-related receptor gamma		GO:0005634(nucleus)	GO:0004879(RNA polymerase II transcription factor activity, ligand-activated sequence-specific DNA binding)//GO:0003700(transcription factor activity, sequence-specific DNA binding)//GO:0043565(sequence-specific DNA binding)//GO:0003707(steroid hormone receptor activity)//GO:0003708(retinoic acid receptor activity)//GO:0000977(RNA polymerase II regulatory region sequence-specific DNA binding)//GO…	GO:0043401(steroid hormone mediated signaling pathway)//GO:0006351(transcription, DNA-templated)//GO:0007275(multicellular organism development)//GO:0045944(positive regulation of transcription from RNA polymerase II promoter)//GO:0048384(retinoic acid receptor signaling pathway)//GO:0006355(regulation of transcription, DNA-templated)//GO:0045893(positive regulation of transcription, DNA-template…
Slc30a10	ENSMUSG00000026614	protein_coding	+	chr1:185447115-185468773	5.00967	2.00293	2.50116	1.3226	0.0015	0.0109513	up	226781	E130106K10Rik|Gm212	MGI:MGI:2685058|Ensembl:ENSMUSG00000026614	1	1|1 H5	solute carrier family 30, member 10		GO:0016020(membrane)//GO:0005886(plasma membrane)//GO:0016021(integral component of membrane)	GO:0005385(zinc ion transmembrane transporter activity)//GO:0008324(cation transmembrane transporter activity)	GO:0006829(zinc II ion transport)//GO:0006828(manganese ion transport)//GO:0006812(cation transport)//GO:0010043(response to zinc ion)//GO:0055085(transmembrane transport)//GO:0006810(transport)//GO:0061088(regulation of sequestering of zinc ion)//GO:0006811(ion transport)
Lamb3	ENSMUSG00000026639	protein_coding	+	chr1:193301956-193343878	1.6936	0.39692	4.26685	2.09317	5e-05	0.000577962	up	16780	-	MGI:MGI:99915|Ensembl:ENSMUSG00000026639|Vega:OTTMUSG00000025453	1	1 97.71 cM|1 H2-H6	laminin, beta 3	mmu04151(PI3K-Akt signaling pathway)//mmu04510(Focal adhesion)//mmu04512(ECM-receptor interaction)//mmu05145(Toxoplasmosis)//mmu05146(Amoebiasis)//mmu05200(Pathways in cancer)//mmu05222(Small cell lung cancer)	GO:0005578(proteinaceous extracellular matrix)//GO:0005604(basement membrane)//GO:0005576(extracellular region)//GO:0005610(laminin-5 complex)	GO:0032403(protein complex binding)	GO:0050873(brown fat cell differentiation)//GO:0007155(cell adhesion)
Plxna2	ENSMUSG00000026640	protein_coding	+	chr1:194619828-194816869	1.12234	0.467191	2.40231	1.26442	5e-05	0.000577962	up	18845	2810428A13Rik|AA589422|AW457381|OCT|PlexA2|Plxn2|mKIAA0463	MGI:MGI:107684|Ensembl:ENSMUSG00000026640|Vega:OTTMUSG00000017321	1	1|1 H6	plexin A2	mmu04360(Axon guidance)	GO:0016020(membrane)//GO:0005886(plasma membrane)//GO:0005887(integral component of plasma membrane)//GO:0002116(semaphorin receptor complex)//GO:0016021(integral component of membrane)	GO:0017154(semaphorin receptor activity)	GO:0021785(branchiomotor neuron axon guidance)//GO:0030334(regulation of cell migration)//GO:0071526(semaphorin-plexin signaling pathway)//GO:0051642(centrosome localization)//GO:1902287(semaphorin-plexin signaling pathway involved in axon guidance)//GO:0021935(cerebellar granule cell precursor tangential migration)//GO:0007166(cell surface receptor signaling pathway)//GO:0048841(regulation of ax…
Rgs5	ENSMUSG00000026678	protein_coding	+	chr1:169655500-169695813	14.3926	7.04867	2.0419	1.02991	5e-05	0.000577962	up	19737	1110070A02Rik	MGI:MGI:1098434|Ensembl:ENSMUSG00000026678|Vega:OTTMUSG00000020901	1	1 76.84 cM|1 H2	regulator of G-protein signaling 5		GO:0016020(membrane)//GO:0005886(plasma membrane)//GO:0005737(cytoplasm)	GO:0005096(GTPase activator activity)	GO:0045744(negative regulation of G-protein coupled receptor protein signaling pathway)//GO:0009968(negative regulation of signal transduction)//GO:0007186(G-protein coupled receptor signaling pathway)//GO:0007165(signal transduction)
Mgst3	ENSMUSG00000026688	protein_coding	-	chr1:167371965-167393841	27.4886	10.377	2.64899	1.40544	5e-05	0.000577962	up	66447	2010012L10Rik|2010306B17Rik|2700004G04Rik|AA516734|GST-III	MGI:MGI:1913697|Ensembl:ENSMUSG00000026688|Vega:OTTMUSG00000022623	1	1|1 H2	microsomal glutathione S-transferase 3	mmu00480(Glutathione metabolism)//mmu00980(Metabolism of xenobiotics by cytochrome P450)//mmu00982(Drug metabolism - cytochrome P450)//mmu05204(Chemical carcinogenesis)	GO:0016021(integral component of membrane)//GO:0070062(extracellular exosome)//GO:0005635(nuclear envelope)//GO:0016020(membrane)//GO:0043231(intracellular membrane-bounded organelle)//GO:0005783(endoplasmic reticulum)	GO:0004602(glutathione peroxidase activity)//GO:0016740(transferase activity)//GO:0004364(glutathione transferase activity)
Fmo3	ENSMUSG00000026691	protein_coding	-	chr1:162953801-162984528	17.4835	0.145375	120.265	6.91007	5e-05	0.000577962	up	14262	AW111792	MGI:MGI:1100496|Ensembl:ENSMUSG00000026691|Vega:OTTMUSG00000024141	1	1 H2.1|1 70.34 cM	flavin containing monooxygenase 3	mmu00982(Drug metabolism - cytochrome P450)	GO:0005783(endoplasmic reticulum)//GO:0016020(membrane)//GO:0016021(integral component of membrane)//GO:0043231(intracellular membrane-bounded organelle)	GO:0050661(NADP binding)//GO:0016491(oxidoreductase activity)//GO:0004497(monooxygenase activity)//GO:0034899(trimethylamine monooxygenase activity)//GO:0050660(flavin adenine dinucleotide binding)//GO:0004499(N,N-dimethylaniline monooxygenase activity)//GO:0016597(amino acid binding)	GO:0055114(oxidation-reduction process)//GO:0017144(drug metabolic process)
Fmo4	ENSMUSG00000026692	protein_coding	-	chr1:162793882-162813972	4.52764	2.16008	2.09605	1.06767	0.0001	0.00108407	up	226564	D1Ertd532e	MGI:MGI:2429497|Ensembl:ENSMUSG00000026692|Vega:OTTMUSG00000021469	1	1 H2.1|1 70.34 cM	flavin containing monooxygenase 4	mmu00982(Drug metabolism - cytochrome P450)	GO:0005783(endoplasmic reticulum)//GO:0016020(membrane)//GO:0016021(integral component of membrane)//GO:0005575(cellular_component)//GO:0043231(intracellular membrane-bounded organelle)	GO:0004497(monooxygenase activity)//GO:0050661(NADP binding)//GO:0050660(flavin adenine dinucleotide binding)//GO:0016491(oxidoreductase activity)//GO:0004499(N,N-dimethylaniline monooxygenase activity)	GO:0055114(oxidation-reduction process)//GO:0042737(drug catabolic process)
Lcn2	ENSMUSG00000026822	protein_coding	-	chr2:32384632-32387797	123.195	6.71402	18.3489	4.19762	5e-05	0.000577962	up	16819	24p3|AW212229|Sip24	MGI:MGI:96757|Ensembl:ENSMUSG00000026822|Vega:OTTMUSG00000012958	2	2 22.09 cM|2 A3	lipocalin 2		GO:0070062(extracellular exosome)//GO:0005576(extracellular region)//GO:0005615(extracellular space)//GO:0005829(cytosol)	GO:0002020(protease binding)//GO:0036094(small molecule binding)//GO:0042803(protein homodimerization activity)//GO:0005215(transporter activity)//GO:0005506(iron ion binding)//GO:0005515(protein binding)	GO:0015891(siderophore transport)//GO:0042493(response to drug)//GO:0031346(positive regulation of cell projection organization)//GO:0002376(immune system process)//GO:0045087(innate immune response)//GO:0010628(positive regulation of gene expression)//GO:0097192(extrinsic apoptotic signaling pathway in absence of ligand)//GO:0055072(iron ion homeostasis)//GO:0009635(response to herbicide)//GO:00…
Gpd2	ENSMUSG00000026827	protein_coding	+	chr2:57236226-57370719	7.01146	3.31206	2.11695	1.08199	5e-05	0.000577962	up	14571	AA408484|AI448216|AU021455|AW494132|GPDH|Gdm1|Gpd-m|Gpdh-m|TISP38	MGI:MGI:99778|Ensembl:ENSMUSG00000026827|Vega:OTTMUSG00000012561	2	2 C1.1|2 31.66 cM	glycerol phosphate dehydrogenase 2, mitochondrial	mmu00564(Glycerophospholipid metabolism)	GO:0009331(glycerol-3-phosphate dehydrogenase complex)//GO:0005743(mitochondrial inner membrane)//GO:0005739(mitochondrion)//GO:0016020(membrane)	GO:0016491(oxidoreductase activity)//GO:0052591(sn-glycerol-3-phosphate:ubiquinone-8 oxidoreductase activity)//GO:0004367(glycerol-3-phosphate dehydrogenase [NAD+] activity)//GO:0005509(calcium ion binding)//GO:0046872(metal ion binding)//GO:0004368(glycerol-3-phosphate dehydrogenase activity)//GO:0052590(sn-glycerol-3-phosphate:ubiquinone oxidoreductase activity)	GO:0055114(oxidation-reduction process)//GO:0035264(multicellular organism growth)//GO:0006094(gluconeogenesis)//GO:0006072(glycerol-3-phosphate metabolic process)//GO:0006734(NADH metabolic process)//GO:0043010(camera-type eye development)
Crat	ENSMUSG00000026853	protein_coding	-	chr2:30392253-30415813	18.6151	6.50816	2.86027	1.51615	5e-05	0.000577962	up	12908	AW107812|CARAT	MGI:MGI:109501|Ensembl:ENSMUSG00000026853|Vega:OTTMUSG00000016795	2	2 B|2 21.69 cM	carnitine acetyltransferase	mmu04146(Peroxisome)	GO:0005783(endoplasmic reticulum)//GO:0016020(membrane)//GO:0005743(mitochondrial inner membrane)//GO:0005739(mitochondrion)//GO:0005777(peroxisome)	GO:0005102(receptor binding)//GO:0004092(carnitine O-acetyltransferase activity)//GO:0016746(transferase activity, transferring acyl groups)//GO:0016740(transferase activity)	GO:0006629(lipid metabolic process)//GO:0019254(carnitine metabolic process, CoA-linked)//GO:0006810(transport)//GO:0006631(fatty acid metabolic process)
Stom	ENSMUSG00000026880	protein_coding	-	chr2:35313985-35336976	28.689	12.717	2.25596	1.17374	5e-05	0.000577962	up	13830	Epb7.2	MGI:MGI:95403|Ensembl:ENSMUSG00000026880|Vega:OTTMUSG00000012089	2	2 23.53 cM|2 B-C1	stomatin		GO:0005886(plasma membrane)//GO:0005887(integral component of plasma membrane)//GO:0016020(membrane)//GO:0048471(perinuclear region of cytoplasm)//GO:0005856(cytoskeleton)//GO:0070062(extracellular exosome)//GO:0005739(mitochondrion)//GO:0031982(vesicle)//GO:0031410(cytoplasmic vesicle)//GO:0045121(membrane raft)//GO:0005783(endoplasmic reticulum)//GO:0072562(blood microparticle)//GO:0005615(extr…	GO:0070063(RNA polymerase binding)//GO:0005515(protein binding)//GO:0042802(identical protein binding)//GO:0042803(protein homodimerization activity)	GO:0090314(positive regulation of protein targeting to membrane)//GO:0098792(xenophagy)//GO:1901585(regulation of acid-sensing ion channel activity)//GO:0098779(mitophagy in response to mitochondrial depolarization)//GO:0034765(regulation of ion transmembrane transport)//GO:0048524(positive regulation of viral process)//GO:0051260(protein homooligomerization)//GO:0002230(positive regulation of de…
Lhx6	ENSMUSG00000026890	protein_coding	-	chr2:36081949-36105408	1.29754	0.646301	2.00764	1.0055	0.0002	0.00199742	up	16874	Lhx6.1	MGI:MGI:1306803|Ensembl:ENSMUSG00000026890|Vega:OTTMUSG00000012098	2	2|2 B	LIM homeobox protein 6		GO:0005634(nucleus)	GO:0008270(zinc ion binding)//GO:0003700(transcription factor activity, sequence-specific DNA binding)//GO:0043565(sequence-specific DNA binding)//GO:0046872(metal ion binding)//GO:0005515(protein binding)//GO:0003677(DNA binding)	GO:0021800(cerebral cortex tangential migration)//GO:0021877(forebrain neuron fate commitment)//GO:0006351(transcription, DNA-templated)//GO:0021853(cerebral cortex GABAergic interneuron migration)//GO:0021895(cerebral cortex neuron differentiation)//GO:0042551(neuron maturation)//GO:0007275(multicellular organism development)//GO:0030154(cell differentiation)//GO:0021884(forebrain neuron develop…
Agpat2	ENSMUSG00000026922	protein_coding	-	chr2:26580013-26636497	155.811	56.8767	2.73946	1.45389	5e-05	0.000577962	up	67512	2510002J07Rik|AV000834|BSCL|BSCL1|LPAAB|LPAAT-beta	MGI:MGI:1914762|Ensembl:ENSMUSG00000026922|Vega:OTTMUSG00000011578	2	2|2 A3	1-acylglycerol-3-phosphate O-acyltransferase 2 (lysophosphatidic acid acyltransferase, beta)	mmu00561(Glycerolipid metabolism)//mmu00564(Glycerophospholipid metabolism)//mmu01100(Metabolic pathways)//mmu04072(Phospholipase D signaling pathway)//mmu04975(Fat digestion and absorption)	GO:0005783(endoplasmic reticulum)//GO:0016020(membrane)//GO:0016021(integral component of membrane)	GO:0016746(transferase activity, transferring acyl groups)//GO:0016740(transferase activity)//GO:0003841(1-acylglycerol-3-phosphate O-acyltransferase activity)	GO:0006654(phosphatidic acid biosynthetic process)//GO:0008152(metabolic process)//GO:0008654(phospholipid biosynthetic process)//GO:0046474(glycerophospholipid biosynthetic process)//GO:0006629(lipid metabolic process)//GO:0001819(positive regulation of cytokine production)
Psd4	ENSMUSG00000026979	protein_coding	+	chr2:24367579-24409182	0.790435	0.315058	2.50886	1.32703	0.0037	0.0229637	up	215632	BC046518|EFA6B	MGI:MGI:2674093|Ensembl:ENSMUSG00000026979|Vega:OTTMUSG00000011956	2	2|2 A3	pleckstrin and Sec7 domain containing 4	mmu04144(Endocytosis)	GO:0016020(membrane)//GO:0005886(plasma membrane)	GO:0008289(lipid binding)//GO:0005086(ARF guanyl-nucleotide exchange factor activity)//GO:0005085(guanyl-nucleotide exchange factor activity)	GO:0032012(regulation of ARF protein signal transduction)
Hnmt	ENSMUSG00000026986	protein_coding	-	chr2:24002909-24049394	39.3885	13.3907	2.94148	1.55654	5e-05	0.000577962	up	140483	1500031F01Rik|AI788969	MGI:MGI:2153181|Ensembl:ENSMUSG00000026986|Vega:OTTMUSG00000011800	2	2|2 A3	histamine N-methyltransferase	mmu00340(Histidine metabolism)	GO:0043005(neuron projection)//GO:0005654(nucleoplasm)//GO:0070062(extracellular exosome)//GO:0005737(cytoplasm)	GO:0008170(N-methyltransferase activity)//GO:0008168(methyltransferase activity)//GO:0046539(histamine N-methyltransferase activity)//GO:0016740(transferase activity)	GO:0007420(brain development)//GO:1903955(positive regulation of protein targeting to mitochondrion)//GO:0001505(regulation of neurotransmitter levels)//GO:0032259(methylation)
Stk39	ENSMUSG00000027030	protein_coding	-	chr2:68210444-68472268	1.38359	0.624017	2.21723	1.14876	0.0439	0.148844	up	53416	AW227544|AW556857|DCHT|RF005|Rnl5|SPAK	MGI:MGI:1858416|Ensembl:ENSMUSG00000027030|Vega:OTTMUSG00000012975	2	2|2 C3	serine/threonine kinase 39		GO:0016020(membrane)//GO:0016323(basolateral plasma membrane)//GO:0005737(cytoplasm)//GO:0005634(nucleus)//GO:0005856(cytoskeleton)//GO:0016324(apical plasma membrane)	GO:0004674(protein serine/threonine kinase activity)//GO:0019901(protein kinase binding)//GO:0004702(receptor signaling protein serine/threonine kinase activity)//GO:0004672(protein kinase activity)//GO:0000166(nucleotide binding)//GO:0016301(kinase activity)//GO:0005515(protein binding)//GO:0005524(ATP binding)//GO:0016740(transferase activity)	GO:0071476(cellular hypotonic response)//GO:0016310(phosphorylation)//GO:0006468(protein phosphorylation)//GO:2000681(negative regulation of rubidium ion transport)//GO:0090188(negative regulation of pancreatic juice secretion)//GO:0050727(regulation of inflammatory response)//GO:0008217(regulation of blood pressure)//GO:0001933(negative regulation of protein phosphorylation)//GO:0043268(positive…
Cers6	ENSMUSG00000027035	protein_coding	+	chr2:68861440-69114282	2.8476	1.28885	2.20941	1.14366	0.0001	0.00108407	up	241447	4732462C07Rik|AW544719|Lass6|T1L	MGI:MGI:2442564|Ensembl:ENSMUSG00000027035|Vega:OTTMUSG00000012972	2	2|2 C2	ceramide synthase 6	mmu00600(Sphingolipid metabolism)//mmu01100(Metabolic pathways)//mmu04071(Sphingolipid signaling pathway)	GO:0005783(endoplasmic reticulum)//GO:0016020(membrane)//GO:0016021(integral component of membrane)//GO:0005634(nucleus)	GO:0003677(DNA binding)//GO:0050291(sphingosine N-acyltransferase activity)	GO:0006629(lipid metabolic process)//GO:0030148(sphingolipid biosynthetic process)//GO:0046513(ceramide biosynthetic process)
Itga6	ENSMUSG00000027111	protein_coding	+	chr2:71745615-71858416	0.831995	0.232759	3.5745	1.83774	0.0002	0.00199742	up	16403	5033401O05Rik|AI115430|Cd49f|VLA-6	MGI:MGI:96605|Ensembl:ENSMUSG00000027111|Vega:OTTMUSG00000013266	2	2 C2-C3|2 42.79 cM	integrin alpha 6	mmu04151(PI3K-Akt signaling pathway)//mmu04510(Focal adhesion)//mmu04512(ECM-receptor interaction)//mmu04514(Cell adhesion molecules (CAMs))//mmu04640(Hematopoietic cell lineage)//mmu04810(Regulation of actin cytoskeleton)//mmu05145(Toxoplasmosis)//mmu05200(Pathways in cancer)//mmu05222(Small cell lung cancer)//mmu05410(Hypertrophic cardiomyopathy (HCM))//mmu05412(Arrhythmogenic right ventricular…	GO:0005604(basement membrane)//GO:0009897(external side of plasma membrane)//GO:0034676(integrin alpha6-beta4 complex)//GO:0009986(cell surface)//GO:0016021(integral component of membrane)//GO:0016020(membrane)//GO:0009925(basal plasma membrane)//GO:0005886(plasma membrane)//GO:0030175(filopodium)//GO:0016323(basolateral plasma membrane)//GO:0008305(integrin complex)//GO:0005913(cell-cell adheren…	GO:0043236(laminin binding)//GO:0032403(protein complex binding)//GO:0038132(neuregulin binding)//GO:0031994(insulin-like growth factor I binding)//GO:0005178(integrin binding)//GO:0046872(metal ion binding)	GO:0072001(renal system development)//GO:2001237(negative regulation of extrinsic apoptotic signaling pathway)//GO:0050900(leukocyte migration)//GO:0043588(skin development)//GO:0043065(positive regulation of apoptotic process)//GO:0097186(amelogenesis)//GO:0010811(positive regulation of cell-substrate adhesion)//GO:0045944(positive regulation of transcription from RNA polymerase II promoter)//GO…
1700037H04Rik	ENSMUSG00000027327	protein_coding	-	chr2:131146323-131198497	6.68177	2.17481	3.07234	1.61934	0.0168	0.0739645	up	67326	-	MGI:MGI:1914576|Ensembl:ENSMUSG00000027327|Vega:OTTMUSG00000015728	2	2|2 F3	RIKEN cDNA 1700037H04 gene		GO:0005575(cellular_component)	GO:0003674(molecular_function)	GO:0008150(biological_process)
Mcm8	ENSMUSG00000027353	protein_coding	+	chr2:132816140-132844197	1.11493	0.359014	3.10553	1.63484	5e-05	0.000577962	up	66634	5730432L01Rik	MGI:MGI:1913884|Ensembl:ENSMUSG00000027353|Vega:OTTMUSG00000015646	2	2|2 F3	minichromosome maintenance 8 homologous recombination repair factor		GO:0005634(nucleus)//GO:0097362(MCM8-MCM9 complex)	GO:0003674(molecular_function)//GO:0005524(ATP binding)//GO:0004386(helicase activity)//GO:0000166(nucleotide binding)//GO:0003677(DNA binding)//GO:0016787(hydrolase activity)	GO:0006974(cellular response to DNA damage stimulus)//GO:0007292(female gamete generation)//GO:0000724(double-strand break repair via homologous recombination)//GO:0007049(cell cycle)//GO:0048232(male gamete generation)//GO:0006260(DNA replication)//GO:0006281(DNA repair)
Usp50	ENSMUSG00000027364	protein_coding	-	chr2:126707327-126783458	0.768699	0.148715	5.16895	2.36987	0.0244	0.097572	up	75083	1700086G18Rik|4930511O11Rik	MGI:MGI:1922333|Ensembl:ENSMUSG00000027364|Vega:OTTMUSG00000015955	2	2|2 F2	ubiquitin specific peptidase 50			GO:0008233(peptidase activity)//GO:0008234(cysteine-type peptidase activity)//GO:0016787(hydrolase activity)//GO:0036459(thiol-dependent ubiquitinyl hydrolase activity)	GO:0006508(proteolysis)//GO:0016579(protein deubiquitination)//GO:0006511(ubiquitin-dependent protein catabolic process)
Aurka	ENSMUSG00000027496	protein_coding	-	chr2:172356189-172370535	0.796038	0.20449	3.8928	1.96081	0.001	0.00779006	up	20878	AIRK1|ARK-1|AU019385|AW539821|Ark1|Aurora-A|Ayk1|IAK|IAK1|Stk6	MGI:MGI:894678|Ensembl:ENSMUSG00000027496|Vega:OTTMUSG00000016161	2	2 H3|2 94.84 cM	aurora kinase A	mmu04114(Oocyte meiosis)	GO:0005929(cilium)//GO:0045120(pronucleus)//GO:0005874(microtubule)//GO:0000780(condensed nuclear chromosome, centromeric region)//GO:0043203(axon hillock)//GO:0005815(microtubule organizing center)//GO:0072686(mitotic spindle)//GO:0048471(perinuclear region of cytoplasm)//GO:0042995(cell projection)//GO:0051233(spindle midzone)//GO:0031616(spindle pole centrosome)//GO:0005813(centrosome)//GO:000…	GO:0004674(protein serine/threonine kinase activity)//GO:0019901(protein kinase binding)//GO:0004672(protein kinase activity)//GO:0004712(protein serine/threonine/tyrosine kinase activity)//GO:0000166(nucleotide binding)//GO:0016301(kinase activity)//GO:0035174(histone serine kinase activity)//GO:0005515(protein binding)//GO:0005524(ATP binding)//GO:0016740(transferase activity)//GO:0031625(ubiqu…	GO:0030030(cell projection organization)//GO:0016310(phosphorylation)//GO:0009948(anterior/posterior axis specification)//GO:0090233(negative regulation of spindle checkpoint)//GO:0000212(meiotic spindle organization)//GO:0043066(negative regulation of apoptotic process)//GO:0032091(negative regulation of protein binding)//GO:1990138(neuron projection extension)//GO:1900195(positive regulation of…
Lrrcc1	ENSMUSG00000027550	protein_coding	+	chr3:14533787-14572658	0.933964	0.283882	3.28998	1.71808	0.0001	0.00108407	up	71710	1200008A14Rik|4932441F23Rik|AI195358|AI447421	MGI:MGI:1918960|Ensembl:ENSMUSG00000027550|Vega:OTTMUSG00000035907	3	3|3 A2	leucine rich repeat and coiled-coil domain containing 1		GO:0005654(nucleoplasm)//GO:0005856(cytoskeleton)//GO:0005737(cytoplasm)//GO:0005813(centrosome)	GO:0003674(molecular_function)	GO:0007049(cell cycle)//GO:0007067(mitotic nuclear division)//GO:0008150(biological_process)//GO:0051301(cell division)
Car2	ENSMUSG00000027562	protein_coding	+	chr3:14886425-14900769	16.6644	3.7402	4.45548	2.15558	5e-05	0.000577962	up	12349	AI131712|CAII|Ca2|Car-2|Ltw-5|Lvtw-5	MGI:MGI:88269|Ensembl:ENSMUSG00000027562|Vega:OTTMUSG00000051087	3	3 A1|3 3.23 cM	carbonic anhydrase 2	mmu00910(Nitrogen metabolism)//mmu04964(Proximal tubule bicarbonate reclamation)//mmu04966(Collecting duct acid secretion)//mmu04971(Gastric acid secretion)//mmu04972(Pancreatic secretion)//mmu04976(Bile secretion)	GO:0005886(plasma membrane)//GO:0043209(myelin sheath)//GO:0045177(apical part of cell)//GO:0016020(membrane)//GO:0030424(axon)//GO:0005829(cytosol)//GO:0016323(basolateral plasma membrane)//GO:0070062(extracellular exosome)//GO:0005902(microvillus)//GO:0005615(extracellular space)//GO:0005737(cytoplasm)	GO:0004089(carbonate dehydratase activity)//GO:0008270(zinc ion binding)//GO:0004064(arylesterase activity)//GO:0016829(lyase activity)//GO:0046872(metal ion binding)	GO:0032849(positive regulation of cellular pH reduction)//GO:0045780(positive regulation of bone resorption)//GO:0015670(carbon dioxide transport)//GO:0006885(regulation of pH)//GO:0006730(one-carbon metabolic process)//GO:0051453(regulation of intracellular pH)//GO:0002009(morphogenesis of an epithelium)//GO:0044070(regulation of anion transport)//GO:0045672(positive regulation of osteoclast dif…
Acad9	ENSMUSG00000027710	protein_coding	+	chr3:36065978-36800359	29.7312	14.0335	2.1186	1.08311	0.02785	0.107516	up	229211	2600017P15Rik|4732402K02|C630012L17Rik|NPD002	MGI:MGI:1914272|Ensembl:ENSMUSG00000027710|Vega:OTTMUSG00000023529	3	3|3 B	acyl-Coenzyme A dehydrogenase family, member 9		GO:0005739(mitochondrion)//GO:0030425(dendrite)//GO:0005634(nucleus)	GO:0043820(propionyl-CoA dehydrogenase activity)//GO:0043830(thiol-driven fumarate reductase activity)//GO:0070991(medium-chain-acyl-CoA dehydrogenase activity)//GO:0003995(acyl-CoA dehydrogenase activity)//GO:0052760(coenzyme F420-dependent 2,4-dinitrophenol reductase activity)//GO:0034580(4-methyloctanoyl-CoA dehydrogenase activity)//GO:0016937(short-branched-chain-acyl-CoA dehydrogenase activi…	GO:0055114(oxidation-reduction process)//GO:0032981(mitochondrial respiratory chain complex I assembly)//GO:0033539(fatty acid beta-oxidation using acyl-CoA dehydrogenase)//GO:0008152(metabolic process)//GO:0055088(lipid homeostasis)
Anxa5	ENSMUSG00000027712	protein_coding	-	chr3:36065978-36800359	90.4838	33.3781	2.71088	1.43876	5e-05	0.000577962	up	11747	Anx5|R74653	MGI:MGI:106008|Ensembl:ENSMUSG00000027712|Vega:OTTMUSG00000020273	3	3 B|3 17.46 cM	annexin A5		GO:0030018(Z disc)//GO:0043679(axon terminus)//GO:0005886(plasma membrane)//GO:0070062(extracellular exosome)//GO:0072563(endothelial microparticle)//GO:0043204(perikaryon)//GO:0014704(intercalated disc)//GO:0030425(dendrite)//GO:0042995(cell projection)//GO:0009897(external side of plasma membrane)//GO:0005829(cytosol)//GO:0043025(neuronal cell body)//GO:0008021(synaptic vesicle)//GO:0005925(foc…	GO:0017046(peptide hormone binding)//GO:0030971(receptor tyrosine kinase binding)//GO:0005388(calcium-transporting ATPase activity)//GO:0005544(calcium-dependent phospholipid binding)//GO:0005515(protein binding)//GO:0005509(calcium ion binding)	GO:0098779(mitophagy in response to mitochondrial depolarization)//GO:0051260(protein homooligomerization)//GO:0098792(xenophagy)//GO:0007596(blood coagulation)//GO:0043065(positive regulation of apoptotic process)//GO:0050819(negative regulation of coagulation)//GO:0097211(cellular response to gonadotropin-releasing hormone)//GO:1901317(regulation of sperm motility)//GO:1902721(negative regulati…
Postn	ENSMUSG00000027750	protein_coding	+	chr3:54156056-54811939	8.6523	3.36323	2.57262	1.36324	0.0241	0.0966494	up	50706	A630052E07Rik|AI747096|OSF-2|Osf2|PLF|PN	MGI:MGI:1926321|Ensembl:ENSMUSG00000027750|Vega:OTTMUSG00000029043	3	3|3 C	periostin, osteoblast specific factor		GO:0005576(extracellular region)//GO:0005802(trans-Golgi network)//GO:0005794(Golgi apparatus)//GO:0031594(neuromuscular junction)//GO:0005578(proteinaceous extracellular matrix)//GO:0031012(extracellular matrix)//GO:0005615(extracellular space)//GO:0005737(cytoplasm)	GO:0050839(cell adhesion molecule binding)//GO:0008201(heparin binding)//GO:0046872(metal ion binding)	GO:0071307(cellular response to vitamin K)//GO:0014911(positive regulation of smooth muscle cell migration)//GO:0001953(negative regulation of cell-matrix adhesion)//GO:0003073(regulation of systemic arterial blood pressure)//GO:0030198(extracellular matrix organization)//GO:0007155(cell adhesion)//GO:0008593(regulation of Notch signaling pathway)//GO:1904209(positive regulation of chemokine (C-C…
Mbnl1	ENSMUSG00000027763	protein_coding	+	chr3:60501251-60629748	4.63001	1.41653	3.26857	1.70866	0.001	0.00779006	up	56758	Mbnl|mKIAA0428	MGI:MGI:1928482|Ensembl:ENSMUSG00000027763|Vega:OTTMUSG00000051966	3	3|3 E1	muscleblind-like 1 (Drosophila)		GO:0005654(nucleoplasm)//GO:0005634(nucleus)//GO:0010494(cytoplasmic stress granule)//GO:0005737(cytoplasm)//GO:0005813(centrosome)	GO:0044822(poly(A) RNA binding)//GO:0003723(RNA binding)//GO:0046872(metal ion binding)//GO:0001069(regulatory region RNA binding)//GO:0003725(double-stranded RNA binding)	GO:0008380(RNA splicing)//GO:0045445(myoblast differentiation)//GO:0000380(alternative mRNA splicing, via spliceosome)//GO:0006397(mRNA processing)//GO:0006376(mRNA splice site selection)//GO:0043484(regulation of RNA splicing)//GO:0007519(skeletal muscle tissue development)//GO:0000381(regulation of alternative mRNA splicing, via spliceosome)
P2ry1	ENSMUSG00000027765	protein_coding	+	chr3:60853195-61008979	4.11356	1.67084	2.46196	1.29981	5e-05	0.000577962	up	18441	P2Y1	MGI:MGI:105049|Ensembl:ENSMUSG00000027765|Vega:OTTMUSG00000051935	3	3|3 D	purinergic receptor P2Y, G-protein coupled 1	mmu04015(Rap1 signaling pathway)//mmu04080(Neuroactive ligand-receptor interaction)//mmu04611(Platelet activation)//mmu04742(Taste transduction)	GO:0016323(basolateral plasma membrane)//GO:0005886(plasma membrane)//GO:0009986(cell surface)//GO:0016020(membrane)//GO:0030425(dendrite)//GO:0016021(integral component of membrane)//GO:0014069(postsynaptic density)//GO:0005739(mitochondrion)//GO:0044297(cell body)//GO:0045211(postsynaptic membrane)//GO:0016324(apical plasma membrane)	GO:0005524(ATP binding)//GO:0004871(signal transducer activity)//GO:0046982(protein heterodimerization activity)//GO:0043531(ADP binding)//GO:0045031(ATP-activated adenosine receptor activity)//GO:0004930(G-protein coupled receptor activity)//GO:0045032(ADP-activated adenosine receptor activity)//GO:0097110(scaffold protein binding)//GO:0031686(A1 adenosine receptor binding)//GO:0045028(G-protein…	GO:0030168(platelet activation)//GO:0090075(relaxation of muscle)//GO:0007204(positive regulation of cytosolic calcium ion concentration)//GO:0007193(adenylate cyclase-inhibiting G-protein coupled receptor signaling pathway)//GO:0023019(signal transduction involved in regulation of gene expression)//GO:0010469(regulation of receptor activity)//GO:0042312(regulation of vasodilation)//GO:0046887(po…
Bche	ENSMUSG00000027792	protein_coding	-	chr3:73635807-73708415	33.8346	14.2554	2.37346	1.24699	5e-05	0.000577962	up	12038	C730038G20Rik	MGI:MGI:894278|Ensembl:ENSMUSG00000027792|Vega:OTTMUSG00000026601	3	3|3 E3	butyrylcholinesterase		GO:0005641(nuclear envelope lumen)//GO:0005576(extracellular region)//GO:0016020(membrane)//GO:0005788(endoplasmic reticulum lumen)//GO:0005783(endoplasmic reticulum)//GO:0072562(blood microparticle)//GO:0005615(extracellular space)	GO:0043907(Cys-tRNA(Pro) hydrolase activity)//GO:0080031(methyl salicylate esterase activity)//GO:0050253(retinyl-palmitate esterase activity)//GO:0043906(Ala-tRNA(Pro) hydrolase activity)//GO:0018732(sulfolactone hydrolase activity)//GO:0033265(choline binding)//GO:0080032(methyl jasmonate esterase activity)//GO:0016787(hydrolase activity)//GO:0043905(Ser-tRNA(Thr) hydrolase activity)//GO:004280…	GO:0042493(response to drug)//GO:0014016(neuroblast differentiation)//GO:0043279(response to alkaloid)//GO:0051593(response to folic acid)//GO:0008285(negative regulation of cell proliferation)//GO:0007584(response to nutrient)//GO:0007612(learning)//GO:0050805(negative regulation of synaptic transmission)//GO:0051384(response to glucocorticoid)//GO:0019695(choline metabolic process)
Wwtr1	ENSMUSG00000027803	protein_coding	-	chr3:57455648-57575910	6.8205	2.53921	2.68608	1.4255	5e-05	0.000577962	up	97064	2310058J06Rik|2610021I22Rik|C78399|Taz	MGI:MGI:1917649|Ensembl:ENSMUSG00000027803|Vega:OTTMUSG00000029047	3	3|3 D	WW domain containing transcription regulator 1	mmu04390(Hippo signaling pathway)	GO:0005654(nucleoplasm)//GO:0005667(transcription factor complex)//GO:0005634(nucleus)//GO:0005737(cytoplasm)	GO:0003714(transcription corepressor activity)//GO:0042803(protein homodimerization activity)//GO:0005515(protein binding)//GO:0003713(transcription coactivator activity)	GO:0060993(kidney morphogenesis)//GO:0000122(negative regulation of transcription from RNA polymerase II promoter)//GO:0035414(negative regulation of catenin import into nucleus)//GO:0090090(negative regulation of canonical Wnt signaling pathway)//GO:0006351(transcription, DNA-templated)//GO:0045944(positive regulation of transcription from RNA polymerase II promoter)//GO:0060390(regulation of SM…
Etfdh	ENSMUSG00000027809	protein_coding	-	chr3:79603787-79628863	164.88	80.3757	2.05136	1.03658	5e-05	0.000577962	up	66841	0610010I20Rik|AV001013	MGI:MGI:106100|Ensembl:ENSMUSG00000027809|Vega:OTTMUSG00000029395	3	3 E3|3 34.91 cM	electron transferring flavoprotein, dehydrogenase		GO:0005743(mitochondrial inner membrane)//GO:0016020(membrane)//GO:0005739(mitochondrion)//GO:0017133(mitochondrial electron transfer flavoprotein complex)//GO:0031305(integral component of mitochondrial inner membrane)//GO:0031966(mitochondrial membrane)	GO:0004174(electron-transferring-flavoprotein dehydrogenase activity)//GO:0016491(oxidoreductase activity)//GO:0048039(ubiquinone binding)//GO:0051536(iron-sulfur cluster binding)//GO:0048038(quinone binding)//GO:0009055(electron carrier activity)//GO:0051539(4 iron, 4 sulfur cluster binding)//GO:0046872(metal ion binding)	GO:0055114(oxidation-reduction process)//GO:0006810(transport)//GO:0033539(fatty acid beta-oxidation using acyl-CoA dehydrogenase)//GO:0022900(electron transport chain)//GO:0006979(response to oxidative stress)
4930579G24Rik	ENSMUSG00000027811	protein_coding	+	chr3:79629078-79632817	0.707281	0.222942	3.17248	1.66561	0.00495	0.028824	up	75939	-	MGI:MGI:1923189|Ensembl:ENSMUSG00000027811|Vega:OTTMUSG00000029418	3	3|3 F1	RIKEN cDNA 4930579G24 gene		GO:0005575(cellular_component)//GO:0005737(cytoplasm)	GO:0003674(molecular_function)	GO:0008150(biological_process)
Mme	ENSMUSG00000027820	protein_coding	+	chr3:63295871-63382231	16.3877	3.47284	4.7188	2.23842	5e-05	0.000577962	up	17380	6030454K05Rik|C85356|CALLA|CD10|NEP|SFE	MGI:MGI:97004|Ensembl:ENSMUSG00000027820|Vega:OTTMUSG00000051889	3	3 E1|3 29.97 cM	membrane metallo endopeptidase	mmu04614(Renin-angiotensin system)//mmu04640(Hematopoietic cell lineage)//mmu04974(Protein digestion and absorption)//mmu05010(Alzheimer's disease)	GO:0005886(plasma membrane)//GO:0070062(extracellular exosome)//GO:0005903(brush border)//GO:0016020(membrane)//GO:0030425(dendrite)//GO:0044306(neuron projection terminus)//GO:0030424(axon)//GO:0016021(integral component of membrane)//GO:0045202(synapse)//GO:0008021(synaptic vesicle)//GO:0005737(cytoplasm)//GO:0005925(focal adhesion)	GO:0008237(metallopeptidase activity)//GO:0008233(peptidase activity)//GO:0008270(zinc ion binding)//GO:0004222(metalloendopeptidase activity)//GO:0004175(endopeptidase activity)//GO:0008238(exopeptidase activity)//GO:0046872(metal ion binding)//GO:0042277(peptide binding)//GO:0016787(hydrolase activity)	GO:0046449(creatinine metabolic process)//GO:0071492(cellular response to UV-A)//GO:0019233(sensory perception of pain)//GO:0050435(beta-amyloid metabolic process)//GO:0071493(cellular response to UV-B)//GO:0006518(peptide metabolic process)//GO:0071345(cellular response to cytokine stimulus)//GO:0006508(proteolysis)
Kcnab1	ENSMUSG00000027827	protein_coding	+	chr3:65109383-65378223	0.62908	0.0934984	6.72824	2.75023	0.02965	0.112351	up	16497	Akr8a8|Kvbeta1.1|mKv(beta)1	MGI:MGI:109155|Ensembl:ENSMUSG00000027827|Vega:OTTMUSG00000034877	3	3 E1|3 30.15 cM	potassium voltage-gated channel, shaker-related subfamily, beta member 1		GO:0044224(juxtaparanode region of axon)//GO:0005886(plasma membrane)//GO:0008076(voltage-gated potassium channel complex)//GO:0043204(perikaryon)//GO:0016020(membrane)//GO:0030424(axon)//GO:0016021(integral component of membrane)//GO:0005829(cytosol)//GO:0034705(potassium channel complex)//GO:1990635(proximal dendrite)//GO:0032839(dendrite cytoplasm)//GO:0031234(extrinsic component of cytoplasmi…	GO:0032442(phenylcoumaran benzylic ether reductase activity)//GO:0034840(3-hydroxymenthone dehydrogenase activity)//GO:0005244(voltage-gated ion channel activity)//GO:0000252(C-3 sterol dehydrogenase (C-4 sterol decarboxylase) activity)//GO:0018453(2-hydroxytetrahydrofuran dehydrogenase activity)//GO:0016229(steroid dehydrogenase activity)//GO:0004448(isocitrate dehydrogenase activity)//GO:001915…	GO:0055114(oxidation-reduction process)//GO:1901379(regulation of potassium ion transmembrane transport)//GO:0034765(regulation of ion transmembrane transport)//GO:0006813(potassium ion transport)//GO:1902260(negative regulation of delayed rectifier potassium channel activity)//GO:1902259(regulation of delayed rectifier potassium channel activity)//GO:0055085(transmembrane transport)//GO:0006810(…
Hao2	ENSMUSG00000027870	protein_coding	-	chr3:98874576-98893239	8.84905	0.0308258	287.066	8.16524	0.0491	0.162102	up	56185	AI325478|Hao-2|Hao3|Haox3	MGI:MGI:96012|Ensembl:ENSMUSG00000027870|Vega:OTTMUSG00000006827	3	3 F2.2|3 42.9 cM	hydroxyacid oxidase 2	mmu00630(Glyoxylate and dicarboxylate metabolism)//mmu01100(Metabolic pathways)//mmu01200(Carbon metabolism)//mmu04146(Peroxisome)	GO:0005777(peroxisome)//GO:0005739(mitochondrion)//GO:0070062(extracellular exosome)	GO:0005102(receptor binding)//GO:0010181(FMN binding)//GO:0016491(oxidoreductase activity)//GO:0052854(medium-chain-(S)-2-hydroxy-acid oxidase activity)//GO:0003973((S)-2-hydroxy-acid oxidase activity)//GO:0052853(long-chain-(S)-2-hydroxy-long-chain-acid oxidase activity)//GO:0052852(very-long-chain-(S)-2-hydroxy-acid oxidase activity)//GO:0003824(catalytic activity)	GO:0018924(mandelate metabolic process)//GO:0019395(fatty acid oxidation)//GO:0051260(protein homooligomerization)//GO:0055114(oxidation-reduction process)
Dram2	ENSMUSG00000027900	protein_coding	+	chr3:106481985-106574845	46.5739	21.7191	2.14438	1.10056	5e-05	0.000577962	up	67171	2010305N14Rik|2610318G18Rik|AI647667|Tmem77	MGI:MGI:1914421|Ensembl:ENSMUSG00000027900|Vega:OTTMUSG00000029479	3	3|3 F3	DNA-damage regulated autophagy modulator 2		GO:0005886(plasma membrane)//GO:0001917(photoreceptor inner segment)//GO:0016020(membrane)//GO:0005794(Golgi apparatus)//GO:0005764(lysosome)//GO:0043231(intracellular membrane-bounded organelle)//GO:0016021(integral component of membrane)//GO:0016324(apical plasma membrane)//GO:0005737(cytoplasm)	GO:0003674(molecular_function)	GO:0045494(photoreceptor cell maintenance)//GO:0006915(apoptotic process)//GO:0010506(regulation of autophagy)//GO:0007601(visual perception)//GO:0006914(autophagy)
Dennd2d	ENSMUSG00000027901	protein_coding	+	chr3:106481985-106574845	6.55891	2.26724	2.89291	1.53252	0.0064	0.035224	up	72121	2010308M01Rik|AI451421	MGI:MGI:2181193|Ensembl:ENSMUSG00000027901|Vega:OTTMUSG00000023170	3	3|3 F2.3	DENN/MADD domain containing 2D		GO:0005575(cellular_component)//GO:0005737(cytoplasm)	GO:0017112(Rab guanyl-nucleotide exchange factor activity)//GO:0005085(guanyl-nucleotide exchange factor activity)
S100a11	ENSMUSG00000027907	protein_coding	+	chr3:93520487-93526287	35.6304	13.4859	2.64204	1.40165	5e-05	0.000577962	up	20195	EMAPI|Emap1|S100a14|S100c|cal	MGI:MGI:1338798|Ensembl:ENSMUSG00000027907|Vega:OTTMUSG00000022126	3	3|3 E-F	S100 calcium binding protein A11		GO:0005634(nucleus)//GO:0005737(cytoplasm)	GO:0046872(metal ion binding)//GO:0048306(calcium-dependent protein binding)//GO:0005509(calcium ion binding)	GO:0007283(spermatogenesis)//GO:0042127(regulation of cell proliferation)
Slc27a3	ENSMUSG00000027932	protein_coding	-	chr3:90385238-90389938	0.739514	0.23276	3.17714	1.66773	0.0076	0.0401496	up	26568	Acsvl3|FATP-3|FATP3|Vlcs-3	MGI:MGI:1347358|Ensembl:ENSMUSG00000027932|Vega:OTTMUSG00000029600	3	3|3 F2	solute carrier family 27 (fatty acid transporter), member 3	mmu04931(Insulin resistance)	GO:0016020(membrane)//GO:0016021(integral component of membrane)//GO:0005739(mitochondrion)	GO:0031957(very long-chain fatty acid-CoA ligase activity)//GO:0018856(benzoyl acetate-CoA ligase activity)//GO:0090409(malonyl-CoA synthetase activity)//GO:0034793(cyclopropanecarboxylate-CoA ligase activity)//GO:0018854(3-isopropenyl-6-oxoheptanoyl-CoA synthetase activity)//GO:0004774(succinate-CoA ligase activity)//GO:0004467(long-chain fatty acid-CoA ligase activity)//GO:0018855(2-oxo-delta3-…	GO:0008152(metabolic process)//GO:0006629(lipid metabolic process)//GO:0006631(fatty acid metabolic process)//GO:0001676(long-chain fatty acid metabolic process)//GO:0015908(fatty acid transport)//GO:0006637(acyl-CoA metabolic process)
Chrnb2	ENSMUSG00000027950	protein_coding	-	chr3:89753447-89764632	0.744922	0.36015	2.06836	1.04849	0.001	0.00779006	up	11444	Acrb-2|Acrb2|C030030P04Rik|[b]2-nAchR	MGI:MGI:87891|Ensembl:ENSMUSG00000027950|Vega:OTTMUSG00000052879	3	3 F1|3 39.19 cM	cholinergic receptor, nicotinic, beta polypeptide 2 (neuronal)	mmu04080(Neuroactive ligand-receptor interaction)//mmu04725(Cholinergic synapse)//mmu05033(Nicotine addiction)	GO:0005892(acetylcholine-gated channel complex)//GO:0005886(plasma membrane)//GO:0009897(external side of plasma membrane)//GO:0016020(membrane)//GO:0016021(integral component of membrane)//GO:0045202(synapse)//GO:0030054(cell junction)//GO:0045211(postsynaptic membrane)	GO:0015464(acetylcholine receptor activity)//GO:0046982(protein heterodimerization activity)//GO:0005216(ion channel activity)//GO:0042166(acetylcholine binding)//GO:0005230(extracellular ligand-gated ion channel activity)//GO:0004889(acetylcholine-activated cation-selective channel activity)//GO:0008144(drug binding)//GO:0005515(protein binding)	GO:0030890(positive regulation of B cell proliferation)//GO:0021771(lateral geniculate nucleus development)//GO:0095500(acetylcholine receptor signaling pathway)//GO:0021952(central nervous system projection neuron axonogenesis)//GO:0033603(positive regulation of dopamine secretion)//GO:0008542(visual learning)//GO:0007271(synaptic transmission, cholinergic)//GO:0042113(B cell activation)//GO:005…
Olfm3	ENSMUSG00000027965	protein_coding	+	chr3:114904077-115125722	2.4257	0.553217	4.38474	2.13249	5e-05	0.000577962	up	229759	B230206G02Rik	MGI:MGI:2387329|Ensembl:ENSMUSG00000027965|Vega:OTTMUSG00000026597	3	3|3 F3	olfactomedin 3		GO:0005576(extracellular region)//GO:0032281(AMPA glutamate receptor complex)//GO:0005794(Golgi apparatus)//GO:0045202(synapse)//GO:0030054(cell junction)//GO:0005615(extracellular space)	GO:0005515(protein binding)	GO:0042462(eye photoreceptor cell development)
Ctso	ENSMUSG00000028015	protein_coding	+	chr3:81932600-81956725	26.1839	10.7167	2.44326	1.28881	5e-05	0.000577962	up	229445	A330105D01Rik|AI118514	MGI:MGI:2139628|Ensembl:ENSMUSG00000028015|Vega:OTTMUSG00000026582	3	3|3 E3	cathepsin O	mmu04142(Lysosome)	GO:0005764(lysosome)//GO:0005615(extracellular space)	GO:0008233(peptidase activity)//GO:0004197(cysteine-type endopeptidase activity)//GO:0016787(hydrolase activity)//GO:0008234(cysteine-type peptidase activity)	GO:0006508(proteolysis)//GO:0051603(proteolysis involved in cellular protein catabolic process)
Enpep	ENSMUSG00000028024	protein_coding	-	chr3:129269174-129332720	38.0926	15.3741	2.47771	1.30901	5e-05	0.000577962	up	13809	6030431M22Rik|APA|Bp-1/6C3|Ly-51|Ly51	MGI:MGI:106645|Ensembl:ENSMUSG00000028024|Vega:OTTMUSG00000036814	3	3 G3|3 57.92 cM	glutamyl aminopeptidase	mmu04614(Renin-angiotensin system)	GO:0005886(plasma membrane)//GO:0012506(vesicle membrane)//GO:0045177(apical part of cell)//GO:0005903(brush border)//GO:0016020(membrane)//GO:0009897(external side of plasma membrane)//GO:0005765(lysosomal membrane)//GO:0031983(vesicle lumen)//GO:0070062(extracellular exosome)//GO:0016021(integral component of membrane)//GO:0031410(cytoplasmic vesicle)//GO:0016324(apical plasma membrane)	GO:0008237(metallopeptidase activity)//GO:0008233(peptidase activity)//GO:0004177(aminopeptidase activity)//GO:0070006(metalloaminopeptidase activity)//GO:0008270(zinc ion binding)//GO:0046872(metal ion binding)//GO:0042277(peptide binding)//GO:0016787(hydrolase activity)	GO:0043171(peptide catabolic process)//GO:0006725(cellular aromatic compound metabolic process)//GO:0008283(cell proliferation)//GO:0016477(cell migration)//GO:0008217(regulation of blood pressure)//GO:0006508(proteolysis)//GO:0003081(regulation of systemic arterial blood pressure by renin-angiotensin)//GO:0001525(angiogenesis)
Ash1l	ENSMUSG00000028053	protein_coding	+	chr3:88965811-89079375	1.19822	0.438548	2.73223	1.45008	0.0001	0.00108407	up	192195	8030453L17Rik|Ash1|E430018P19Rik|Kmt2h	MGI:MGI:2183158|Ensembl:ENSMUSG00000028053|Vega:OTTMUSG00000047367	3	3|3 F1	ash1 (absent, small, or homeotic)-like (Drosophila)	mmu00310(Lysine degradation)//mmu04530(Tight junction)	GO:0005923(bicellular tight junction)//GO:0070062(extracellular exosome)//GO:0005794(Golgi apparatus)//GO:0005694(chromosome)//GO:0030054(cell junction)//GO:0005654(nucleoplasm)//GO:0005634(nucleus)//GO:0005737(cytoplasm)	GO:0018024(histone-lysine N-methyltransferase activity)//GO:0008270(zinc ion binding)//GO:0042800(histone methyltransferase activity (H3-K4 specific))//GO:0003682(chromatin binding)//GO:0046975(histone methyltransferase activity (H3-K36 specific))//GO:0008168(methyltransferase activity)//GO:0046872(metal ion binding)//GO:0003677(DNA binding)//GO:0016740(transferase activity)	GO:0002674(negative regulation of acute inflammatory response)//GO:0051568(histone H3-K4 methylation)//GO:0045944(positive regulation of transcription from RNA polymerase II promoter)//GO:0050728(negative regulation of inflammatory response)//GO:0016568(chromatin modification)//GO:0097676(histone H3-K36 dimethylation)//GO:0006351(transcription, DNA-templated)//GO:0032259(methylation)//GO:0043409(…
Fmo5	ENSMUSG00000028088	protein_coding	+	chr3:97628803-97655282	408.313	203.186	2.00955	1.00687	5e-05	0.000577962	up	14263	5033418D19Rik|AI195026	MGI:MGI:1310004|Ensembl:ENSMUSG00000028088|Vega:OTTMUSG00000023708	3	3|3 F2.2	flavin containing monooxygenase 5	mmu00982(Drug metabolism - cytochrome P450)	GO:0005783(endoplasmic reticulum)//GO:0016020(membrane)//GO:0016021(integral component of membrane)//GO:0043231(intracellular membrane-bounded organelle)//GO:0005737(cytoplasm)	GO:0004497(monooxygenase activity)//GO:0050661(NADP binding)//GO:0050660(flavin adenine dinucleotide binding)//GO:0016491(oxidoreductase activity)//GO:0004499(N,N-dimethylaniline monooxygenase activity)	GO:0055114(oxidation-reduction process)//GO:0017144(drug metabolic process)
Chd1l	ENSMUSG00000028089	protein_coding	-	chr3:97560732-97613836	5.43992	2.00735	2.70999	1.43829	5e-05	0.000577962	up	68058	4432404A22Rik|Alc1|Snf2p	MGI:MGI:1915308|Ensembl:ENSMUSG00000028089|Vega:OTTMUSG00000053233	3	3|3 F2	chromodomain helicase DNA binding protein 1-like		GO:0005654(nucleoplasm)//GO:0005886(plasma membrane)//GO:0005634(nucleus)//GO:0005737(cytoplasm)	GO:0005524(ATP binding)//GO:0000166(nucleotide binding)//GO:0016787(hydrolase activity)//GO:0004386(helicase activity)//GO:0016887(ATPase activity)	GO:0006338(chromatin remodeling)//GO:0006281(DNA repair)//GO:0006974(cellular response to DNA damage stimulus)
Rwdd3	ENSMUSG00000028133	protein_coding	-	chr3:121155399-121171695	8.85264	2.72806	3.24503	1.69823	5e-05	0.000577962	up	66568	2510027J23Rik|3110037C01Rik|AI035684|AI662458|Rsume|X2CR1	MGI:MGI:1920420|Ensembl:ENSMUSG00000028133|Vega:OTTMUSG00000035255	3	3|3 G1	RWD domain containing 3		GO:0005634(nucleus)//GO:0005575(cellular_component)//GO:0005737(cytoplasm)	GO:0003674(molecular_function)	GO:0033235(positive regulation of protein sumoylation)//GO:1902073(positive regulation of hypoxia-inducible factor-1alpha signaling pathway)//GO:0032088(negative regulation of NF-kappaB transcription factor activity)
Lrriq3	ENSMUSG00000028182	protein_coding	+	chr3:155093433-155194278	0.722951	0.213201	3.39095	1.76169	0.00055	0.00467332	up	74435	4930438B07Rik|4930511J15Rik|4933403H06Rik|BB020367|Lrrc44	MGI:MGI:1921685|Ensembl:ENSMUSG00000028182|Vega:OTTMUSG00000052254	3	3|3 H4	leucine-rich repeats and IQ motif containing 3		GO:0005575(cellular_component)	GO:0003674(molecular_function)	GO:0008150(biological_process)
Cryz	ENSMUSG00000028199	protein_coding	+	chr3:154576519-154623182	64.8121	26.8025	2.41814	1.2739	5e-05	0.000577962	up	12972	Sez9	MGI:MGI:88527|Ensembl:ENSMUSG00000028199|Vega:OTTMUSG00000022729	3	3|3 H4	crystallin, zeta		GO:0070062(extracellular exosome)//GO:0005737(cytoplasm)//GO:0005829(cytosol)	GO:0008270(zinc ion binding)//GO:0003960(NADPH:quinone reductase activity)//GO:0003723(RNA binding)//GO:0016491(oxidoreductase activity)//GO:0003730(mRNA 3'-UTR binding)//GO:0050661(NADP binding)//GO:0070402(NADPH binding)	GO:0042178(xenobiotic catabolic process)//GO:0055114(oxidation-reduction process)//GO:0051289(protein homotetramerization)
Atp6v0d2	ENSMUSG00000028238	protein_coding	-	chr4:19876840-19922605	3.81815	1.38903	2.74878	1.45879	5e-05	0.000577962	up	242341	1620401A02Rik|AI324824|V-ATPase	MGI:MGI:1924415|Ensembl:ENSMUSG00000028238|Vega:OTTMUSG00000006382	4	4|4 A3	ATPase, H+ transporting, lysosomal V0 subunit D2	mmu00190(Oxidative phosphorylation)//mmu01100(Metabolic pathways)//mmu04142(Lysosome)//mmu04145(Phagosome)//mmu04721(Synaptic vesicle cycle)//mmu04966(Collecting duct acid secretion)//mmu05152(Tuberculosis)//mmu05203(Viral carcinogenesis)//mmu05323(Rheumatoid arthritis)	GO:0016471(vacuolar proton-transporting V-type ATPase complex)//GO:0005768(endosome)//GO:0070062(extracellular exosome)//GO:0016020(membrane)//GO:0033179(proton-transporting V-type ATPase, V0 domain)//GO:0005769(early endosome)//GO:0016324(apical plasma membrane)	GO:0015078(hydrogen ion transmembrane transporter activity)	GO:0015991(ATP hydrolysis coupled proton transport)//GO:0006810(transport)//GO:0015992(proton transport)//GO:0006811(ion transport)
Smc2	ENSMUSG00000028312	protein_coding	+	chr4:52439242-52488260	0.909633	0.296332	3.06964	1.61807	5e-05	0.000577962	up	14211	5730502P04Rik|AI255214|AW545314|CAP-E|CAPE|Fin16|SMC-2|Smc2l1	MGI:MGI:106067|Ensembl:ENSMUSG00000028312|Vega:OTTMUSG00000007033	4	4 28.31 cM|4 B3	structural maintenance of chromosomes 2		GO:0070062(extracellular exosome)//GO:0000228(nuclear chromosome)//GO:0005694(chromosome)//GO:0000796(condensin complex)//GO:0005730(nucleolus)//GO:0005634(nucleus)//GO:0005737(cytoplasm)//GO:0000793(condensed chromosome)	GO:0005524(ATP binding)//GO:0000166(nucleotide binding)//GO:0046982(protein heterodimerization activity)//GO:0005515(protein binding)	GO:0007067(mitotic nuclear division)//GO:0030261(chromosome condensation)//GO:0051276(chromosome organization)//GO:0045132(meiotic chromosome segregation)//GO:0051301(cell division)//GO:0010032(meiotic chromosome condensation)//GO:0007049(cell cycle)//GO:0051383(kinetochore organization)//GO:0007076(mitotic chromosome condensation)
Col15a1	ENSMUSG00000028339	protein_coding	+	chr4:47197486-47313167	3.35212	0.979329	3.42288	1.77521	5e-05	0.000577962	up	12819	-	MGI:MGI:88449|Ensembl:ENSMUSG00000028339|Vega:OTTMUSG00000006798	4	4|4 B1-B3	collagen, type XV, alpha 1	mmu04974(Protein digestion and absorption)	GO:0005604(basement membrane)//GO:0070062(extracellular exosome)//GO:0005576(extracellular region)//GO:0005581(collagen trimer)//GO:0005578(proteinaceous extracellular matrix)//GO:0031012(extracellular matrix)//GO:0005615(extracellular space)	GO:0005198(structural molecule activity)	GO:0007155(cell adhesion)
Orm3	ENSMUSG00000028359	protein_coding	+	chr4:62866326-63586357	62.1156	1.7347	35.8078	5.1622	0.0143	0.0656079	up	18407	Agp-3|Orm-3	MGI:MGI:97445|Ensembl:ENSMUSG00000028359|Vega:OTTMUSG00000000245	4	4 C1|4 33.96 cM	orosomucoid 3		GO:0005615(extracellular space)	GO:0003674(molecular_function)	GO:0006953(acute-phase response)
Slc44a1	ENSMUSG00000028412	protein_coding	+	chr4:53440412-53622478	7.46054	2.94798	2.53074	1.33956	0.00015	0.00155599	up	100434	2210409B22Rik|4833416H08Rik|AW547365|CHTL1|CTL1|Cdw92	MGI:MGI:2140592|Ensembl:ENSMUSG00000028412|Vega:OTTMUSG00000007068	4	4|4 B2	solute carrier family 44, member 1	mmu05231(Choline metabolism in cancer)	GO:0005886(plasma membrane)//GO:0070062(extracellular exosome)//GO:0016020(membrane)//GO:0016021(integral component of membrane)//GO:0005739(mitochondrion)//GO:0005741(mitochondrial outer membrane)//GO:0005654(nucleoplasm)	GO:0015220(choline transmembrane transporter activity)	GO:0006810(transport)//GO:0015871(choline transport)
Fancg	ENSMUSG00000028453	protein_coding	-	chr4:43002257-43010506	1.68291	0.623894	2.69742	1.43158	0.00685	0.0371006	up	60534	AU041407|Xrcc9	MGI:MGI:1926471|Ensembl:ENSMUSG00000028453|Vega:OTTMUSG00000006687	4	4|4 B1	Fanconi anemia, complementation group G	mmu03460(Fanconi anemia pathway)	GO:0005886(plasma membrane)//GO:0005739(mitochondrion)//GO:0005730(nucleolus)//GO:0005634(nucleus)//GO:0043240(Fanconi anaemia nuclear complex)//GO:0005737(cytoplasm)		GO:0007286(spermatid development)//GO:0007005(mitochondrion organization)//GO:0006974(cellular response to DNA damage stimulus)//GO:0001541(ovarian follicle development)//GO:0009314(response to radiation)//GO:0006281(DNA repair)
Atp8b5	ENSMUSG00000028457	protein_coding	+	chr4:43267158-43373833	0.642036	0.0531435	12.0812	3.59469	5e-05	0.000577962	up	320571	4930417M19Rik|Feta	MGI:MGI:2444287|Ensembl:ENSMUSG00000028457|Vega:OTTMUSG00000006784	4	4|4 A5	ATPase, class I, type 8B, member 5		GO:0005886(plasma membrane)//GO:0016020(membrane)//GO:0001669(acrosomal vesicle)//GO:0005794(Golgi apparatus)//GO:0016021(integral component of membrane)//GO:0031410(cytoplasmic vesicle)	GO:0004012(phospholipid-translocating ATPase activity)//GO:0005524(ATP binding)//GO:0000287(magnesium ion binding)//GO:0005548(phospholipid transporter activity)//GO:0000166(nucleotide binding)//GO:0046872(metal ion binding)//GO:0016787(hydrolase activity)	GO:0006869(lipid transport)//GO:0006810(transport)//GO:0007030(Golgi organization)//GO:0015914(phospholipid transport)
Plin2	ENSMUSG00000028494	protein_coding	-	chr4:86648385-86670060	336.583	165.414	2.03479	1.02488	5e-05	0.000577962	up	101055843	-	-	4	-	perilipin 2		GO:0005886(plasma membrane)//GO:0005811(lipid particle)//GO:0016020(membrane)//GO:0005829(cytosol)//GO:0043231(intracellular membrane-bounded organelle)//GO:0005634(nucleus)//GO:0005737(cytoplasm)	GO:0005515(protein binding)	GO:0015909(long-chain fatty acid transport)//GO:0019915(lipid storage)
Mllt3	ENSMUSG00000028496	protein_coding	-	chr4:87769924-88033364	2.80969	1.17208	2.39717	1.26133	0.04805	0.159504	up	70122	2210011H10Rik|2610012I03Rik|3830408D16Rik|Af9|D4Ertd321e	MGI:MGI:1917372|Ensembl:ENSMUSG00000028496|Vega:OTTMUSG00000007699	4	4 C4|4 41.06 cM	myeloid/lymphoid or mixed-lineage leukemia; translocated to, 3	mmu05202(Transcriptional misregulation in cancer)	GO:0005634(nucleus)//GO:0008023(transcription elongation factor complex)//GO:0070062(extracellular exosome)	GO:0005515(protein binding)	GO:2000096(positive regulation of Wnt signaling pathway, planar cell polarity pathway)//GO:0090090(negative regulation of canonical Wnt signaling pathway)//GO:0006351(transcription, DNA-templated)//GO:0009952(anterior/posterior pattern specification)//GO:0007379(segment specification)//GO:0006355(regulation of transcription, DNA-templated)
Ttc39a	ENSMUSG00000028555	protein_coding	+	chr4:109406622-109444745	3.92046	0.132762	29.5302	4.88412	0.00535	0.0305789	up	230603	4922503N01Rik	MGI:MGI:2444350|Ensembl:ENSMUSG00000028555|Vega:OTTMUSG00000008295	4	4|4 C7	tetratricopeptide repeat domain 39A		GO:0005575(cellular_component)	GO:0003674(molecular_function)	GO:0008150(biological_process)
Dock7	ENSMUSG00000028556	protein_coding	-	chr4:98936664-99120915	7.02966	1.94778	3.60908	1.85163	0.0271	0.105408	up	67299	3110056M06Rik|Gm430|m	MGI:MGI:1914549|Ensembl:ENSMUSG00000028556|Vega:OTTMUSG00000008703	4	4 C6|4 45.6 cM	dedicator of cytokinesis 7		GO:0042995(cell projection)//GO:0008180(COP9 signalosome)//GO:0005925(focal adhesion)	GO:0048365(Rac GTPase binding)//GO:0005515(protein binding)//GO:0005085(guanyl-nucleotide exchange factor activity)	GO:0007409(axonogenesis)//GO:0045200(establishment of neuroblast polarity)//GO:0031175(neuron projection development)//GO:0050767(regulation of neurogenesis)//GO:0090630(activation of GTPase activity)//GO:1904754(positive regulation of vascular associated smooth muscle cell migration)//GO:0002244(hematopoietic progenitor cell differentiation)//GO:0000226(microtubule cytoskeleton organization)//GO…
Mfsd2a	ENSMUSG00000028655	protein_coding	-	chr4:122946849-122961188	61.4443	8.57839	7.16268	2.8405	5e-05	0.000577962	up	76574	1700018O18Rik|Mfsd2|NLS1	MGI:MGI:1923824|Ensembl:ENSMUSG00000028655|Vega:OTTMUSG00000008939	4	4|4 D1	major facilitator superfamily domain containing 2A		GO:0005886(plasma membrane)//GO:0005887(integral component of plasma membrane)//GO:0016020(membrane)//GO:0016021(integral component of membrane)//GO:0005783(endoplasmic reticulum)//GO:0005737(cytoplasm)	GO:0005548(phospholipid transporter activity)//GO:0015293(symporter activity)	GO:0060856(establishment of blood-brain barrier)//GO:1990379(lipid transport across blood brain barrier)//GO:0045056(transcytosis)//GO:0006869(lipid transport)//GO:0006810(transport)//GO:0015908(fatty acid transport)
Ppt1	ENSMUSG00000028657	protein_coding	+	chr4:122836241-122886056	18.4456	8.93045	2.06547	1.04647	5e-05	0.000577962	up	19063	9530043G02Rik|AA960502|C77813|CLN1|D4Ertd184e|INCL|PPT	MGI:MGI:1298204|Ensembl:ENSMUSG00000028657|Vega:OTTMUSG00000008871	4	4 57.27 cM|4 D1-D3	palmitoyl-protein thioesterase 1	mmu00062(Fatty acid elongation)//mmu01100(Metabolic pathways)//mmu01212(Fatty acid metabolism)//mmu04142(Lysosome)	GO:0005764(lysosome)//GO:0070062(extracellular exosome)//GO:0005576(extracellular region)//GO:0030424(axon)//GO:0016020(membrane)//GO:0030425(dendrite)//GO:0005794(Golgi apparatus)//GO:0045202(synapse)//GO:0043005(neuron projection)//GO:0008021(synaptic vesicle)//GO:0045121(membrane raft)//GO:0005634(nucleus)//GO:0005615(extracellular space)//GO:0043025(neuronal cell body)	GO:0016290(palmitoyl-CoA hydrolase activity)//GO:0098599(palmitoyl hydrolase activity)//GO:0008474(palmitoyl-(protein) hydrolase activity)//GO:0016787(hydrolase activity)	GO:0007625(grooming behavior)//GO:0007040(lysosome organization)//GO:0016042(lipid catabolic process)//GO:0043066(negative regulation of apoptotic process)//GO:0007042(lysosomal lumen acidification)//GO:0007269(neurotransmitter secretion)//GO:0031579(membrane raft organization)//GO:0007601(visual perception)//GO:0043524(negative regulation of neuron apoptotic process)//GO:0051186(cofactor metabol…
Gale	ENSMUSG00000028671	protein_coding	+	chr4:135963726-135968178	14.7602	6.26906	2.35447	1.2354	5e-05	0.000577962	up	74246	2310002A12Rik|AI323962	MGI:MGI:1921496|Ensembl:ENSMUSG00000028671|Vega:OTTMUSG00000009851	4	4|4 D3	galactose-4-epimerase, UDP	mmu00052(Galactose metabolism)//mmu00520(Amino sugar and nucleotide sugar metabolism)//mmu01100(Metabolic pathways)	GO:0070062(extracellular exosome)	GO:0003974(UDP-N-acetylglucosamine 4-epimerase activity)//GO:0016853(isomerase activity)//GO:0003978(UDP-glucose 4-epimerase activity)//GO:0016857(racemase and epimerase activity, acting on carbohydrates and derivatives)//GO:0042803(protein homodimerization activity)	GO:0006012(galactose metabolic process)//GO:0005975(carbohydrate metabolic process)//GO:0061623(glycolytic process from galactose)//GO:0019388(galactose catabolic process)//GO:0033499(galactose catabolic process via UDP-galactose)
Cyp4a31	ENSMUSG00000028712	protein_coding	+	chr4:115563648-115579015	10.3688	2.37828	4.35979	2.12426	5e-05	0.000577962	up	666168	-	MGI:MGI:3028580|Ensembl:ENSMUSG00000028712|Vega:OTTMUSG00000008627	4	4|4 D1	cytochrome P450, family 4, subfamily a, polypeptide 31	mmu00071(Fatty acid degradation)//mmu00590(Arachidonic acid metabolism)//mmu00830(Retinol metabolism)//mmu01100(Metabolic pathways)//mmu03320(PPAR signaling pathway)//mmu04270(Vascular smooth muscle contraction)//mmu04750(Inflammatory mediator regulation of TRP channels)	GO:0043231(intracellular membrane-bounded organelle)//GO:0070062(extracellular exosome)//GO:0016324(apical plasma membrane)//GO:0005737(cytoplasm)	GO:0008391(arachidonic acid monooxygenase activity)//GO:0008392(arachidonic acid epoxygenase activity)//GO:0018685(alkane 1-monooxygenase activity)//GO:0050051(leukotriene-B4 20-monooxygenase activity)
Cyp4a14	ENSMUSG00000028715	protein_coding	-	chr4:115473789-115499076	854.273	37.5256	22.7651	4.50875	5e-05	0.000577962	up	13119	AI314743	MGI:MGI:1096550|Ensembl:ENSMUSG00000028715|Vega:OTTMUSG00000008625	4	4 D1|4 53.04 cM	cytochrome P450, family 4, subfamily a, polypeptide 14	mmu00071(Fatty acid degradation)//mmu00590(Arachidonic acid metabolism)//mmu00830(Retinol metabolism)//mmu01100(Metabolic pathways)//mmu03320(PPAR signaling pathway)//mmu04270(Vascular smooth muscle contraction)//mmu04750(Inflammatory mediator regulation of TRP channels)	GO:0005783(endoplasmic reticulum)//GO:0016020(membrane)//GO:0043231(intracellular membrane-bounded organelle)	GO:0005506(iron ion binding)//GO:0016705(oxidoreductase activity, acting on paired donors, with incorporation or reduction of molecular oxygen)//GO:0020037(heme binding)//GO:0016491(oxidoreductase activity)//GO:0008391(arachidonic acid monooxygenase activity)//GO:0005504(fatty acid binding)//GO:0004497(monooxygenase activity)//GO:0018685(alkane 1-monooxygenase activity)//GO:0050544(arachidonic ac…	GO:0055114(oxidation-reduction process)
Extl1	ENSMUSG00000028838	protein_coding	-	chr4:134356371-134383850	2.8028	0.248167	11.294	3.49748	5e-05	0.000577962	up	56219	D430033M16Rik	MGI:MGI:1888742|Ensembl:ENSMUSG00000028838|Vega:OTTMUSG00000010832	4	4 D3|4 66.63 cM	exostoses (multiple)-like 1	mmu00534(Glycosaminoglycan biosynthesis - heparan sulfate / heparin)//mmu01100(Metabolic pathways)	GO:0005783(endoplasmic reticulum)//GO:0016020(membrane)//GO:0016021(integral component of membrane)	GO:0050508(glucuronosyl-N-acetylglucosaminyl-proteoglycan 4-alpha-N-acetylglucosaminyltransferase activity)//GO:0016757(transferase activity, transferring glycosyl groups)//GO:0016740(transferase activity)	GO:0006024(glycosaminoglycan biosynthetic process)//GO:0015012(heparan sulfate proteoglycan biosynthetic process)//GO:0006486(protein glycosylation)
Pgd	ENSMUSG00000028961	protein_coding	-	chr4:149149990-149166771	28.2225	13.5686	2.07999	1.05658	5e-05	0.000577962	up	110208	0610042A05Rik|AU019875|C78335	MGI:MGI:97553|Ensembl:ENSMUSG00000028961|Vega:OTTMUSG00000010934	4	4 E2|4 78.96 cM	phosphogluconate dehydrogenase	mmu00030(Pentose phosphate pathway)//mmu00480(Glutathione metabolism)//mmu01100(Metabolic pathways)//mmu01200(Carbon metabolism)	GO:0043231(intracellular membrane-bounded organelle)//GO:0005634(nucleus)//GO:0005737(cytoplasm)//GO:0070062(extracellular exosome)	GO:0004616(phosphogluconate dehydrogenase (decarboxylating) activity)//GO:0050661(NADP binding)//GO:0016491(oxidoreductase activity)//GO:0030246(carbohydrate binding)//GO:0008114(phosphogluconate 2-dehydrogenase activity)//GO:0031406(carboxylic acid binding)	GO:0006739(NADP metabolic process)//GO:0055114(oxidation-reduction process)//GO:0009051(pentose-phosphate shunt, oxidative branch)//GO:0019521(D-gluconate metabolic process)//GO:0019322(pentose biosynthetic process)//GO:0006098(pentose-phosphate shunt)//GO:0005975(carbohydrate metabolic process)
Fam126a	ENSMUSG00000028995	protein_coding	-	chr5:23915275-24030690	6.55048	0.892554	7.33903	2.87559	5e-05	0.000577962	up	84652	AB030242|Drctnnb1a	MGI:MGI:2149839|Ensembl:ENSMUSG00000028995|Vega:OTTMUSG00000021289	5	5|5 A3	family with sequence similarity 126, member A		GO:0043005(neuron projection)//GO:0016020(membrane)//GO:0005886(plasma membrane)//GO:0005737(cytoplasm)//GO:0005829(cytosol)	GO:0003674(molecular_function)	GO:0090002(establishment of protein localization to plasma membrane)//GO:0046854(phosphatidylinositol phosphorylation)//GO:0042552(myelination)
Rnf32	ENSMUSG00000029130	protein_coding	+	chr5:29195991-29228457	0.60187	0.218335	2.75664	1.46291	0.008	0.0418979	up	56874	1700009J01Rik|2700025B22Rik|4930542N22Rik|Lmbr2	MGI:MGI:1861747|Ensembl:ENSMUSG00000029130|Vega:OTTMUSG00000030390	5	5 B1|5 14.78 cM	ring finger protein 32		GO:0005768(endosome)//GO:0005737(cytoplasm)//GO:0016235(aggresome)	GO:0003674(molecular_function)//GO:0008270(zinc ion binding)//GO:0046872(metal ion binding)	GO:0008150(biological_process)
Ppargc1a	ENSMUSG00000029167	protein_coding	-	chr5:51454248-51567725	1.98947	0.458456	4.33947	2.11752	0.0062	0.0342448	up	19017	A830037N07Rik|ENSMUSG00000079510|Gm11133|PGC-1|PPARGC-1-alpha|Pgc-1alpha|Pgc1|Pgco1|Ppargc1	MGI:MGI:1342774|Ensembl:ENSMUSG00000029167|Vega:OTTMUSG00000022759	5	5|5 C1	peroxisome proliferative activated receptor, gamma, coactivator 1 alpha	mmu04152(AMPK signaling pathway)//mmu04211(Longevity regulating pathway - mammal)//mmu04910(Insulin signaling pathway)//mmu04920(Adipocytokine signaling pathway)//mmu04922(Glucagon signaling pathway)//mmu04931(Insulin resistance)//mmu05016(Huntington's disease)	GO:1990844(interfibrillar mitochondrion)//GO:0005719(nuclear euchromatin)//GO:0005829(cytosol)//GO:1990843(subsarcolemmal mitochondrion)//GO:0097440(apical dendrite)//GO:0022626(cytosolic ribosome)//GO:0005634(nucleus)//GO:0005737(cytoplasm)//GO:0043025(neuronal cell body)	GO:0030331(estrogen receptor binding)//GO:0003676(nucleic acid binding)//GO:0030374(ligand-dependent nuclear receptor transcription coactivator activity)//GO:0031490(chromatin DNA binding)//GO:0031625(ubiquitin protein ligase binding)//GO:1990841(promoter-specific chromatin binding)//GO:0003723(RNA binding)//GO:0003682(chromatin binding)//GO:0001104(RNA polymerase II transcription cofactor activi…	GO:0010822(positive regulation of mitochondrion organization)//GO:0032922(circadian regulation of gene expression)//GO:0097067(cellular response to thyroid hormone stimulus)//GO:0071372(cellular response to follicle-stimulating hormone stimulus)//GO:0045820(negative regulation of glycolytic process)//GO:0022904(respiratory electron transport chain)//GO:1904635(positive regulation of glomerular vi…
Slc34a2	ENSMUSG00000029188	protein_coding	+	chr5:53038081-53071664	2.10876	0.031485	66.9768	6.06559	0.01335	0.0623775	up	20531	AA536683|D5Ertd227e|NaPi-2b|Npt2b	MGI:MGI:1342284|Ensembl:ENSMUSG00000029188|Vega:OTTMUSG00000026277	5	5 C1|5 28.92 cM	solute carrier family 34 (sodium phosphate), member 2	mmu04978(Mineral absorption)	GO:0005886(plasma membrane)//GO:0031982(vesicle)//GO:0005903(brush border)//GO:0016020(membrane)//GO:0016021(integral component of membrane)//GO:0031526(brush border membrane)//GO:0005737(cytoplasm)//GO:0031528(microvillus membrane)//GO:0016324(apical plasma membrane)	GO:0019904(protein domain specific binding)//GO:0031402(sodium ion binding)//GO:0005436(sodium:phosphate symporter activity)//GO:0005315(inorganic phosphate transmembrane transporter activity)//GO:0042301(phosphate ion binding)//GO:0015321(sodium-dependent phosphate transmembrane transporter activity)//GO:0015293(symporter activity)	GO:0030643(cellular phosphate ion homeostasis)//GO:0044341(sodium-dependent phosphate transport)//GO:0001701(in utero embryonic development)//GO:0006814(sodium ion transport)//GO:0006810(transport)//GO:0006817(phosphate ion transport)//GO:0006811(ion transport)
Gnpda2	ENSMUSG00000029209	protein_coding	-	chr5:69556923-69592337	2.37996	0.808882	2.94229	1.55694	0.00525	0.030168	up	67980	4921523I18Rik|4933412A11Rik|BB189630|GNPDA|Gnp2|Sb52|mKIAA4008	MGI:MGI:1915230|Ensembl:ENSMUSG00000029209|Vega:OTTMUSG00000027748	5	5|5 D	glucosamine-6-phosphate deaminase 2	mmu00520(Amino sugar and nucleotide sugar metabolism)//mmu01100(Metabolic pathways)	GO:0005634(nucleus)//GO:0005737(cytoplasm)	GO:0004342(glucosamine-6-phosphate deaminase activity)//GO:0016787(hydrolase activity)	GO:0006046(N-acetylglucosamine catabolic process)//GO:0005975(carbohydrate metabolic process)//GO:0019262(N-acetylneuraminate catabolic process)//GO:0006044(N-acetylglucosamine metabolic process)//GO:0006048(UDP-N-acetylglucosamine biosynthetic process)
Stap1	ENSMUSG00000029254	protein_coding	+	chr5:86071745-86103993	4.29091	0.44114	9.7269	3.28198	5e-05	0.000577962	up	56792	AI586015|Brdg1|STAP-1	MGI:MGI:1926193|Ensembl:ENSMUSG00000029254|Vega:OTTMUSG00000022745	5	5|5 E1	signal transducing adaptor family member 1		GO:0043234(protein complex)//GO:0005739(mitochondrion)//GO:0005634(nucleus)//GO:0005737(cytoplasm)	GO:0001784(phosphotyrosine binding)//GO:0019901(protein kinase binding)//GO:0005068(transmembrane receptor protein tyrosine kinase adaptor activity)//GO:0030971(receptor tyrosine kinase binding)//GO:0005157(macrophage colony-stimulating factor receptor binding)//GO:0005515(protein binding)//GO:0005070(SH3/SH2 adaptor activity)	GO:1904151(positive regulation of microglial cell mediated cytotoxicity)//GO:1903997(positive regulation of non-membrane spanning protein tyrosine kinase activity)//GO:0007169(transmembrane receptor protein tyrosine kinase signaling pathway)//GO:2000251(positive regulation of actin cytoskeleton reorganization)//GO:1903980(positive regulation of microglial cell activation)//GO:0010628(positive reg…
Sult1b1	ENSMUSG00000029269	protein_coding	-	chr5:87513338-87538195	56.4534	27.2917	2.06852	1.0486	5e-05	0.000577962	up	56362	ST1B1|St2b2	MGI:MGI:2136282|Ensembl:ENSMUSG00000029269|Vega:OTTMUSG00000026691	5	5|5 E1	sulfotransferase family 1B, member 1		GO:0005737(cytoplasm)//GO:0005829(cytosol)	GO:0001517(N-acetylglucosamine 6-O-sulfotransferase activity)//GO:0019111(phenanthrol sulfotransferase activity)//GO:0050694(galactose 3-O-sulfotransferase activity)//GO:0051922(cholesterol sulfotransferase activity)//GO:0034930(1-hydroxypyrene sulfotransferase activity)//GO:0050698(proteoglycan sulfotransferase activity)//GO:0004062(aryl sulfotransferase activity)//GO:0018724(4-phenanthrol sulfo…	GO:0042403(thyroid hormone metabolic process)//GO:0051923(sulfation)//GO:0008202(steroid metabolic process)//GO:0009812(flavonoid metabolic process)//GO:0006629(lipid metabolic process)//GO:0006805(xenobiotic metabolic process)//GO:0018958(phenol-containing compound metabolic process)
Sult1e1	ENSMUSG00000029272	protein_coding	-	chr5:87575967-87591611	158.733	0.181258	875.729	9.77434	5e-05	0.000577962	up	20860	EST|ST1E1|Ste	MGI:MGI:98431|Ensembl:ENSMUSG00000029272|Vega:OTTMUSG00000054067	5	5 E1|5 43.56 cM	sulfotransferase family 1E, member 1	mmu00140(Steroid hormone biosynthesis)	GO:0005737(cytoplasm)	GO:0047894(flavonol 3-sulfotransferase activity)//GO:0050698(proteoglycan sulfotransferase activity)//GO:0018721(trans-9R,10R-dihydrodiolphenanthrene sulfotransferase activity)//GO:0018724(4-phenanthrol sulfotransferase activity)//GO:0018726(9-phenanthrol sulfotransferase activity)//GO:0004304(estrone sulfotransferase activity)//GO:0050294(steroid sulfotransferase activity)//GO:0001537(N-acetylga…	GO:0051923(sulfation)//GO:0007565(female pregnancy)//GO:0008210(estrogen metabolic process)//GO:0045600(positive regulation of fat cell differentiation)
Agpat9	ENSMUSG00000029314	protein_coding	+	chr5:100840796-100899102	4.6587	0.973143	4.78726	2.2592	5e-05	0.000577962	up	231510	1-AGPAT|1-AGPAT 9|4933407I02Rik|4933408F15|A230097K15Rik|GPAT-3|Gpat3|mGPAT3	MGI:MGI:3603816|Ensembl:ENSMUSG00000029314|Vega:OTTMUSG00000026133	5	5|5 E4	1-acylglycerol-3-phosphate O-acyltransferase 9	mmu00561(Glycerolipid metabolism)//mmu00564(Glycerophospholipid metabolism)//mmu01100(Metabolic pathways)	GO:0005783(endoplasmic reticulum)//GO:0016020(membrane)//GO:0016021(integral component of membrane)//GO:0005789(endoplasmic reticulum membrane)	GO:0016746(transferase activity, transferring acyl groups)//GO:0004366(glycerol-3-phosphate O-acyltransferase activity)//GO:0016740(transferase activity)//GO:0003841(1-acylglycerol-3-phosphate O-acyltransferase activity)	GO:0006629(lipid metabolic process)//GO:0008152(metabolic process)//GO:0008654(phospholipid biosynthetic process)//GO:0019432(triglyceride biosynthetic process)//GO:0032006(regulation of TOR signaling)
Antxr2	ENSMUSG00000029338	protein_coding	-	chr5:97882782-98030733	8.99494	3.76594	2.38849	1.2561	5e-05	0.000577962	up	71914	2310046B19Rik|AW561899|CMG-2|CMG2|cI-35	MGI:MGI:1919164|Ensembl:ENSMUSG00000029338|Vega:OTTMUSG00000053314	5	5|5 E3	anthrax toxin receptor 2		GO:0016020(membrane)//GO:0009897(external side of plasma membrane)//GO:0016021(integral component of membrane)//GO:0009986(cell surface)	GO:0004872(receptor activity)//GO:0046872(metal ion binding)	GO:1901998(toxin transport)//GO:0022414(reproductive process)
Dck	ENSMUSG00000029366	protein_coding	+	chr5:88764995-88783281	1.7552	0.773247	2.26992	1.18264	5e-05	0.000577962	up	13178	-	MGI:MGI:102726|Ensembl:ENSMUSG00000029366|Vega:OTTMUSG00000025239	5	5|5 E2	deoxycytidine kinase	mmu00230(Purine metabolism)//mmu00240(Pyrimidine metabolism)//mmu01100(Metabolic pathways)	GO:0005634(nucleus)//GO:0005829(cytosol)	GO:0042803(protein homodimerization activity)//GO:0005524(ATP binding)//GO:0004137(deoxycytidine kinase activity)//GO:0000287(magnesium ion binding)//GO:0019206(nucleoside kinase activity)//GO:0000166(nucleotide binding)//GO:0016301(kinase activity)//GO:0008144(drug binding)//GO:0032548(pyrimidine deoxyribonucleoside binding)//GO:0016740(transferase activity)	GO:0016310(phosphorylation)//GO:0046092(deoxycytidine metabolic process)//GO:0006220(pyrimidine nucleotide metabolic process)//GO:0006139(nucleobase-containing compound metabolic process)//GO:0017144(drug metabolic process)
Ccng2	ENSMUSG00000029385	protein_coding	+	chr5:93267256-93276231	5.82636	2.88291	2.021	1.01507	0.00465	0.0273511	up	12452	-	MGI:MGI:1095734|Ensembl:ENSMUSG00000029385|Vega:OTTMUSG00000026614	5	5|5 E3.3-F1.3	cyclin G2	mmu04068(FoxO signaling pathway)//mmu04115(p53 signaling pathway)	GO:0005634(nucleus)//GO:0005737(cytoplasm)		GO:0007049(cell cycle)//GO:0007067(mitotic nuclear division)//GO:0051726(regulation of cell cycle)//GO:0051301(cell division)
Acad10	ENSMUSG00000029456	protein_coding	-	chr5:121621025-121660514	17.5345	5.98322	2.93061	1.5512	5e-05	0.000577962	up	71985	2410021P16Rik	MGI:MGI:1919235|Ensembl:ENSMUSG00000029456|Vega:OTTMUSG00000023515	5	5|5 F	acyl-Coenzyme A dehydrogenase family, member 10		GO:0005739(mitochondrion)	GO:0043820(propionyl-CoA dehydrogenase activity)//GO:0043830(thiol-driven fumarate reductase activity)//GO:0070991(medium-chain-acyl-CoA dehydrogenase activity)//GO:0003995(acyl-CoA dehydrogenase activity)//GO:0052760(coenzyme F420-dependent 2,4-dinitrophenol reductase activity)//GO:0034580(4-methyloctanoyl-CoA dehydrogenase activity)//GO:0016937(short-branched-chain-acyl-CoA dehydrogenase activi…	GO:0055114(oxidation-reduction process)//GO:0033539(fatty acid beta-oxidation using acyl-CoA dehydrogenase)//GO:0008152(metabolic process)//GO:0055088(lipid homeostasis)
Tfpi2	ENSMUSG00000029664	protein_coding	-	chr6:3962588-3974650	84.9485	39.5112	2.14999	1.10433	0.0001	0.00108407	up	21789	AV000670|PP5/TFPI-2	MGI:MGI:108543|Ensembl:ENSMUSG00000029664|Vega:OTTMUSG00000042627	6	6 1.81 cM|6 A2	tissue factor pathway inhibitor 2		GO:0005634(nucleus)//GO:0005576(extracellular region)	GO:0030414(peptidase inhibitor activity)//GO:0004867(serine-type endopeptidase inhibitor activity)	GO:0010466(negative regulation of peptidase activity)//GO:0007599(hemostasis)//GO:0007596(blood coagulation)
Limk1	ENSMUSG00000029674	protein_coding	-	chr5:134656038-134688590	1.31366	0.33657	3.9031	1.96462	5e-05	0.000577962	up	16885	KIZ-1|LIMK-1|Limk	MGI:MGI:104572|Ensembl:ENSMUSG00000029674|Vega:OTTMUSG00000026202	5	5 74.73 cM|5 G2	LIM-domain containing, protein kinase	mmu04360(Axon guidance)//mmu04666(Fc gamma R-mediated phagocytosis)//mmu04810(Regulation of actin cytoskeleton)	GO:0044295(axonal growth cone)//GO:0043005(neuron projection)//GO:0016020(membrane)//GO:0048471(perinuclear region of cytoplasm)//GO:0005794(Golgi apparatus)//GO:0005737(cytoplasm)//GO:0005654(nucleoplasm)//GO:0005634(nucleus)//GO:0005925(focal adhesion)	GO:0008270(zinc ion binding)//GO:0004674(protein serine/threonine kinase activity)//GO:0004672(protein kinase activity)//GO:0046982(protein heterodimerization activity)//GO:0000166(nucleotide binding)//GO:0031072(heat shock protein binding)//GO:0016301(kinase activity)//GO:0046872(metal ion binding)//GO:0005515(protein binding)//GO:0005524(ATP binding)//GO:0016740(transferase activity)	GO:0032233(positive regulation of actin filament bundle assembly)//GO:0051444(negative regulation of ubiquitin-protein transferase activity)//GO:0016310(phosphorylation)//GO:0006468(protein phosphorylation)//GO:0051496(positive regulation of stress fiber assembly)//GO:0045773(positive regulation of axon extension)
Tpk1	ENSMUSG00000029735	protein_coding	-	chr6:43345000-43666278	10.7891	5.05623	2.13382	1.09344	5e-05	0.000577962	up	29807	-	MGI:MGI:1352500|Ensembl:ENSMUSG00000029735|Vega:OTTMUSG00000023547	6	6|6 B2	thiamine pyrophosphokinase	mmu00730(Thiamine metabolism)//mmu01100(Metabolic pathways)		GO:0004788(thiamine diphosphokinase activity)//GO:0030975(thiamine binding)//GO:0005524(ATP binding)//GO:0000166(nucleotide binding)//GO:0016301(kinase activity)//GO:0016740(transferase activity)	GO:0009229(thiamine diphosphate biosynthetic process)//GO:0016310(phosphorylation)//GO:0006772(thiamine metabolic process)
Exoc4	ENSMUSG00000029763	protein_coding	+	chr6:33249084-33973979	5.97865	2.30223	2.5969	1.37679	5e-05	0.000577962	up	20336	C78892|Sec8|Sec8l1	MGI:MGI:1096376|Ensembl:ENSMUSG00000029763|Vega:OTTMUSG00000014760	6	6 A3.3|6 14.59 cM	exocyst complex component 4	mmu04530(Tight junction)	GO:0005768(endosome)//GO:0043209(myelin sheath)//GO:0043005(neuron projection)//GO:0005623(cell)//GO:0000145(exocyst)//GO:0005794(Golgi apparatus)//GO:0043198(dendritic shaft)//GO:0014069(postsynaptic density)//GO:0045202(synapse)//GO:0030426(growth cone)//GO:0035748(myelin sheath abaxonal region)//GO:0005902(microvillus)//GO:0005622(intracellular)//GO:0016020(membrane)//GO:0043234(protein comple…	GO:0017160(Ral GTPase binding)//GO:0047485(protein N-terminus binding)//GO:0005515(protein binding)//GO:0032403(protein complex binding)//GO:0030165(PDZ domain binding)	GO:0055108(Golgi to transport vesicle transport)//GO:0050850(positive regulation of calcium-mediated signaling)//GO:0048341(paraxial mesoderm formation)//GO:0006887(exocytosis)//GO:0044091(membrane biogenesis)//GO:0048709(oligodendrocyte differentiation)//GO:0007268(chemical synaptic transmission)//GO:0006904(vesicle docking involved in exocytosis)//GO:0006810(transport)//GO:0015031(protein trans…
Osbpl3	ENSMUSG00000029822	protein_coding	-	chr6:50293329-50456201	2.78036	0.275941	10.0759	3.33284	5e-05	0.000577962	up	71720	1200014M06Rik|6720421I08Rik|A530055M08|ORP3|OSBP3	MGI:MGI:1918970|Ensembl:ENSMUSG00000029822|Vega:OTTMUSG00000022235	6	6|6 B3	oxysterol binding protein-like 3		GO:0005886(plasma membrane)//GO:0031965(nuclear membrane)//GO:0016020(membrane)//GO:0042995(cell projection)//GO:0005829(cytosol)//GO:0097038(perinuclear endoplasmic reticulum)//GO:0005783(endoplasmic reticulum)//GO:0005634(nucleus)//GO:0005737(cytoplasm)	GO:0008289(lipid binding)//GO:0015485(cholesterol binding)	GO:0006869(lipid transport)//GO:0006810(transport)//GO:0008150(biological_process)
Gstk1	ENSMUSG00000029864	protein_coding	+	chr6:42245934-42250441	265.512	121.32	2.18853	1.12996	5e-05	0.000577962	up	76263	0610025I19Rik|AW260476|DsbA-L	MGI:MGI:1923513|Ensembl:ENSMUSG00000029864|Vega:OTTMUSG00000057543	6	6|6 B2.1	glutathione S-transferase kappa 1	mmu00480(Glutathione metabolism)//mmu00980(Metabolism of xenobiotics by cytochrome P450)//mmu00982(Drug metabolism - cytochrome P450)//mmu04146(Peroxisome)//mmu05204(Chemical carcinogenesis)	GO:0005743(mitochondrial inner membrane)//GO:0070062(extracellular exosome)//GO:0016020(membrane)//GO:0005759(mitochondrial matrix)//GO:0005777(peroxisome)//GO:0043231(intracellular membrane-bounded organelle)//GO:0005739(mitochondrion)//GO:0005622(intracellular)	GO:0005102(receptor binding)//GO:0004602(glutathione peroxidase activity)//GO:0015035(protein disulfide oxidoreductase activity)//GO:0016740(transferase activity)//GO:0004364(glutathione transferase activity)	GO:0006749(glutathione metabolic process)
Agk	ENSMUSG00000029916	protein_coding	+	chr6:40325477-40396762	3.0874	1.4571	2.11886	1.08329	5e-05	0.000577962	up	69923	2610037M15Rik|6720408I04Rik|AI465370|Mulk	MGI:MGI:1917173|Ensembl:ENSMUSG00000029916|Vega:OTTMUSG00000056333	6	6|6 B1	acylglycerol kinase	mmu00561(Glycerolipid metabolism)//mmu01100(Metabolic pathways)	GO:0016020(membrane)//GO:0043231(intracellular membrane-bounded organelle)//GO:0005739(mitochondrion)	GO:0005524(ATP binding)//GO:0001727(lipid kinase activity)//GO:0001729(ceramide kinase activity)//GO:0047620(acylglycerol kinase activity)//GO:0000166(nucleotide binding)//GO:0016301(kinase activity)//GO:0004143(diacylglycerol kinase activity)//GO:0016740(transferase activity)	GO:0016310(phosphorylation)//GO:0046834(lipid phosphorylation)//GO:0046513(ceramide biosynthetic process)
Nat8	ENSMUSG00000030004	protein_coding	-	chr6:85830387-85832082	44.4197	20.4556	2.17153	1.11871	5e-05	0.000577962	up	68396	0610037O16Rik|CCNAT|Cml4	MGI:MGI:1915646|Ensembl:ENSMUSG00000030004|Vega:OTTMUSG00000034547	6	6|6 C3	N-acetyltransferase 8 (GCN5-related)		GO:0016021(integral component of membrane)//GO:0070062(extracellular exosome)//GO:0005715(late recombination nodule)//GO:0005789(endoplasmic reticulum membrane)//GO:0033116(endoplasmic reticulum-Golgi intermediate compartment membrane)//GO:0005794(Golgi apparatus)//GO:0016020(membrane)//GO:0005783(endoplasmic reticulum)//GO:0005793(endoplasmic reticulum-Golgi intermediate compartment)	GO:0019707(protein-cysteine S-acyltransferase activity)//GO:0090595(acetyl-CoA:L-lysine N6-acetyltransferase)//GO:0034919(butyryl-CoA 2-C-propionyltransferase activity)//GO:0008080(N-acetyltransferase activity)//GO:0004468(lysine N-acetyltransferase activity, acting on acetyl phosphate as donor)//GO:0016751(S-succinyltransferase activity)//GO:0019107(myristoyltransferase activity)//GO:0052858(pep…	GO:0007162(negative regulation of cell adhesion)//GO:0001702(gastrulation with mouth forming second)//GO:0050435(beta-amyloid metabolic process)//GO:0018003(peptidyl-lysine N6-acetylation)//GO:0043066(negative regulation of apoptotic process)//GO:0010628(positive regulation of gene expression)//GO:0006749(glutathione metabolic process)
Chchd6	ENSMUSG00000030086	protein_coding	-	chr6:89383145-89595652	7.29162	1.86087	3.91841	1.97027	5e-05	0.000577962	up	66098	0710001P09Rik|1700021B03Rik	MGI:MGI:1913348|Ensembl:ENSMUSG00000030086|Vega:OTTMUSG00000057681	6	6|6 D2	coiled-coil-helix-coiled-coil-helix domain containing 6		GO:0061617(MICOS complex)//GO:0016020(membrane)//GO:0005743(mitochondrial inner membrane)//GO:0005739(mitochondrion)	GO:0003674(molecular_function)	GO:0042407(cristae formation)//GO:0006974(cellular response to DNA damage stimulus)
Tmem43	ENSMUSG00000030095	protein_coding	+	chr6:91473702-91488459	4.67828	2.09943	2.22836	1.15598	5e-05	0.000577962	up	74122	1200015A22Rik|LUMA	MGI:MGI:1921372|Ensembl:ENSMUSG00000030095|Vega:OTTMUSG00000023824	6	6|6 D2	transmembrane protein 43		GO:0016021(integral component of membrane)//GO:0005634(nucleus)//GO:0016020(membrane)//GO:0005794(Golgi apparatus)//GO:0005639(integral component of nuclear inner membrane)//GO:0005788(endoplasmic reticulum lumen)//GO:0005783(endoplasmic reticulum)//GO:0005637(nuclear inner membrane)	GO:0043621(protein self-association)	GO:0071763(nuclear membrane organization)
Ccdc77	ENSMUSG00000030177	protein_coding	-	chr6:120324321-120444574	2.26176	0.801862	2.82064	1.49602	0.01475	0.0671645	up	67200	2400002C23Rik|2700091N06Rik|AV168274	MGI:MGI:1914450|Ensembl:ENSMUSG00000030177|Vega:OTTMUSG00000023918	6	6|6 F1	coiled-coil domain containing 77		GO:0005813(centrosome)//GO:0016020(membrane)	GO:0003674(molecular_function)	GO:0008150(biological_process)
Erp27	ENSMUSG00000030219	protein_coding	-	chr6:136907310-136922180	1.57255	0.111194	14.1424	3.82195	0.00165	0.0118481	up	69187	1810033M07Rik|1810047B09Rik	MGI:MGI:1916437|Ensembl:ENSMUSG00000030219|Vega:OTTMUSG00000034593	6	6|6 G1	endoplasmic reticulum protein 27		GO:0005783(endoplasmic reticulum)	GO:0003756(protein disulfide isomerase activity)	GO:0006457(protein folding)//GO:0034976(response to endoplasmic reticulum stress)
Pik3c2g	ENSMUSG00000030228	protein_coding	+	chr6:139736894-139969284	4.19492	0.629149	6.66761	2.73717	5e-05	0.000577962	up	18705	C80387|PI3K-C2-gamma	MGI:MGI:1203730|Ensembl:ENSMUSG00000030228|Ensembl:ENSMUSG00000108684	6	6 G2|6 69.7 cM	phosphatidylinositol 3-kinase, C2 domain containing, gamma polypeptide	mmu00562(Inositol phosphate metabolism)//mmu01100(Metabolic pathways)//mmu04070(Phosphatidylinositol signaling system)	GO:0005942(phosphatidylinositol 3-kinase complex)//GO:0005886(plasma membrane)//GO:0005794(Golgi apparatus)//GO:0005635(nuclear envelope)//GO:0016020(membrane)	GO:0035005(1-phosphatidylinositol-4-phosphate 3-kinase activity)//GO:0005524(ATP binding)//GO:0035091(phosphatidylinositol binding)//GO:0000166(nucleotide binding)//GO:0016301(kinase activity)//GO:0016303(1-phosphatidylinositol-3-kinase activity)//GO:0016740(transferase activity)	GO:0016310(phosphorylation)//GO:0046854(phosphatidylinositol phosphorylation)//GO:0048015(phosphatidylinositol-mediated signaling)//GO:0006935(chemotaxis)
Cidec	ENSMUSG00000030278	protein_coding	-	chr6:113424633-113435760	18.9536	1.11335	17.0239	4.08949	5e-05	0.000577962	up	14311	CIDE-3|Fsp27	MGI:MGI:95585|Ensembl:ENSMUSG00000030278|Vega:OTTMUSG00000023130	6	6|6 E3	cell death-inducing DFFA-like effector c		GO:0005783(endoplasmic reticulum)//GO:0005622(intracellular)//GO:0005811(lipid particle)//GO:0005634(nucleus)//GO:0005829(cytosol)		GO:0034389(lipid particle organization)//GO:0006351(transcription, DNA-templated)//GO:0042981(regulation of apoptotic process)//GO:0097194(execution phase of apoptosis)//GO:0006915(apoptotic process)//GO:0006355(regulation of transcription, DNA-templated)
Cyp2b10	ENSMUSG00000030483	protein_coding	+	chr7:25897619-25926624	23.6767	1.63339	14.4955	3.85753	5e-05	0.000577962	up	13088	Cyp2b|Cyp2b20|p16	MGI:MGI:88598|Ensembl:ENSMUSG00000030483|Vega:OTTMUSG00000027165	7	7 A3|7 14.11 cM	cytochrome P450, family 2, subfamily b, polypeptide 10	mmu00140(Steroid hormone biosynthesis)//mmu00590(Arachidonic acid metabolism)//mmu00830(Retinol metabolism)//mmu01100(Metabolic pathways)//mmu05204(Chemical carcinogenesis)	GO:0005783(endoplasmic reticulum)//GO:0016020(membrane)//GO:0043231(intracellular membrane-bounded organelle)	GO:0005506(iron ion binding)//GO:0016712(oxidoreductase activity, acting on paired donors, with incorporation or reduction of molecular oxygen, reduced flavin or flavoprotein as one donor, and incorporation of one atom of oxygen)//GO:0070330(aromatase activity)//GO:0016705(oxidoreductase activity, acting on paired donors, with incorporation or reduction of molecular oxygen)//GO:0008392(arachidoni…	GO:0055114(oxidation-reduction process)//GO:0017144(drug metabolic process)//GO:0042738(exogenous drug catabolic process)//GO:0042180(cellular ketone metabolic process)//GO:0019373(epoxygenase P450 pathway)//GO:0006805(xenobiotic metabolic process)//GO:0008202(steroid metabolic process)
Pcsk6	ENSMUSG00000030513	protein_coding	+	chr7:65859266-66050340	34.3733	15.2389	2.25563	1.17353	5e-05	0.000577962	up	18553	C86343|Pace4|SPC4	MGI:MGI:102897|Ensembl:ENSMUSG00000030513|Vega:OTTMUSG00000042239	7	7 C|7 35.36 cM	proprotein convertase subtilisin/kexin type 6		GO:0031012(extracellular matrix)//GO:0005615(extracellular space)//GO:0009986(cell surface)	GO:0008201(heparin binding)//GO:0048406(nerve growth factor binding)//GO:0004252(serine-type endopeptidase activity)//GO:0004175(endopeptidase activity)	GO:0032940(secretion by cell)//GO:0032902(nerve growth factor production)//GO:0009100(glycoprotein metabolic process)//GO:0007354(zygotic determination of anterior/posterior axis, embryo)//GO:0016485(protein processing)//GO:0016486(peptide hormone processing)//GO:0007368(determination of left/right symmetry)
Pex11a	ENSMUSG00000030545	protein_coding	-	chr7:79735956-79743131	97.9979	46.7691	2.09536	1.0672	5e-05	0.000577962	up	18631	PEX11alpha	MGI:MGI:1338788|Ensembl:ENSMUSG00000030545|Vega:OTTMUSG00000024967	7	7|7 D2	peroxisomal biogenesis factor 11 alpha	mmu04146(Peroxisome)	GO:0005777(peroxisome)//GO:0016020(membrane)//GO:0043234(protein complex)//GO:0016021(integral component of membrane)//GO:0005779(integral component of peroxisomal membrane)//GO:0005778(peroxisomal membrane)	GO:0042803(protein homodimerization activity)	GO:0016559(peroxisome fission)//GO:0016557(peroxisome membrane biogenesis)//GO:0007031(peroxisome organization)//GO:0044375(regulation of peroxisome size)//GO:0050873(brown fat cell differentiation)//GO:0007165(signal transduction)
4632434I11Rik	ENSMUSG00000030641	protein_coding	-	chr7:92857528-92874213	0.658626	0.0945451	6.96629	2.80039	0.0003	0.00283577	up
Rab30	ENSMUSG00000030643	protein_coding	+	chr7:92741602-92837117	11.3693	4.55333	2.49694	1.32016	5e-05	0.000577962	up	75985	5033421K01Rik|AI323892|Rsb30	MGI:MGI:1923235|Ensembl:ENSMUSG00000030643|Vega:OTTMUSG00000022521	7	7|7 E1	RAB30, member RAS oncogene family		GO:0005802(trans-Golgi network)//GO:0016020(membrane)//GO:0005794(Golgi apparatus)//GO:0031985(Golgi cisterna)//GO:0005737(cytoplasm)//GO:0005801(cis-Golgi network)	GO:0000166(nucleotide binding)//GO:0005525(GTP binding)	GO:0007030(Golgi organization)//GO:0007264(small GTPase mediated signal transduction)
Syt3	ENSMUSG00000030731	protein_coding	+	chr7:44360042-44400187	1.71568	0.800372	2.14361	1.10004	0.00045	0.00395365	up	20981	AI385753|sytIII	MGI:MGI:99665|Ensembl:ENSMUSG00000030731|Vega:OTTMUSG00000031834	7	7 B4|7 28.83 cM	synaptotagmin III		GO:0005768(endosome)//GO:0005886(plasma membrane)//GO:0016020(membrane)//GO:0016021(integral component of membrane)//GO:0031410(cytoplasmic vesicle)//GO:0070382(exocytic vesicle)	GO:0005546(phosphatidylinositol-4,5-bisphosphate binding)//GO:0042803(protein homodimerization activity)//GO:0046982(protein heterodimerization activity)//GO:0042802(identical protein binding)//GO:0019905(syntaxin binding)//GO:0000149(SNARE binding)//GO:0001786(phosphatidylserine binding)//GO:0005544(calcium-dependent phospholipid binding)//GO:0046872(metal ion binding)//GO:0005515(protein bindin…	GO:0006906(vesicle fusion)//GO:0006887(exocytosis)//GO:0030154(cell differentiation)//GO:0031340(positive regulation of vesicle fusion)//GO:0051592(response to calcium ion)//GO:0048791(calcium ion-regulated exocytosis of neurotransmitter)//GO:0017158(regulation of calcium ion-dependent exocytosis)//GO:0017156(calcium ion regulated exocytosis)//GO:1903861(positive regulation of dendrite extension)
Aqp8	ENSMUSG00000030762	protein_coding	+	chr7:123462293-123468003	66.856	18.105	3.69268	1.88467	5e-05	0.000577962	up	11833	AI255744|AQP-8	MGI:MGI:1195271|Ensembl:ENSMUSG00000030762|Vega:OTTMUSG00000058146	7	7 67.42 cM|7 F3	aquaporin 8	mmu04976(Bile secretion)	GO:0005886(plasma membrane)//GO:0005887(integral component of plasma membrane)//GO:0045177(apical part of cell)//GO:0016020(membrane)//GO:0046691(intracellular canaliculus)//GO:0016021(integral component of membrane)//GO:0043231(intracellular membrane-bounded organelle)	GO:0015250(water channel activity)//GO:0015254(glycerol channel activity)//GO:0005215(transporter activity)	GO:0006833(water transport)//GO:0006810(transport)//GO:0015722(canalicular bile acid transport)//GO:0009992(cellular water homeostasis)//GO:0034220(ion transmembrane transport)
Parva	ENSMUSG00000030770	protein_coding	+	chr7:112427504-112591692	30.4383	14.343	2.12217	1.08554	5e-05	0.000577962	up	57342	2010012A22Rik|5430400F08Rik|AI225929|AU042898|Actp|CH-ILKBP|Parvin	MGI:MGI:1931144|Ensembl:ENSMUSG00000030770|Vega:OTTMUSG00000024812	7	7|7 F1	parvin, alpha	mmu04510(Focal adhesion)	GO:0005886(plasma membrane)//GO:0030027(lamellipodium)//GO:0016020(membrane)//GO:0043234(protein complex)//GO:0030054(cell junction)//GO:0005737(cytoplasm)//GO:0005634(nucleus)//GO:0005856(cytoskeleton)//GO:0005925(focal adhesion)	GO:0005515(protein binding)//GO:0003779(actin binding)	GO:0071670(smooth muscle cell chemotaxis)//GO:0008360(regulation of cell shape)//GO:0060271(cilium morphogenesis)//GO:0031532(actin cytoskeleton reorganization)//GO:0030030(cell projection organization)//GO:0034446(substrate adhesion-dependent cell spreading)//GO:0007163(establishment or maintenance of cell polarity)//GO:0051291(protein heterooligomerization)//GO:0007155(cell adhesion)//GO:003411…
Micalcl	ENSMUSG00000030771	protein_coding	+	chr7:112368307-112413104	1.42071	0.364109	3.90188	1.96417	5e-05	0.000577962	up	100504195	4921517J23Rik	MGI:MGI:1918127|Ensembl:ENSMUSG00000030771|Vega:OTTMUSG00000024789	7	7|7	MICAL C-terminal like		GO:0005737(cytoplasm)	GO:0051019(mitogen-activated protein kinase binding)	GO:0007275(multicellular organism development)//GO:0007283(spermatogenesis)//GO:0030154(cell differentiation)
Chp2	ENSMUSG00000030865	protein_coding	+	chr7:122219495-122222824	0.81834	0.309472	2.64431	1.40289	0.0154	0.0692876	up	70261	2010110P09Rik|Cbhp2	MGI:MGI:1917511|Ensembl:ENSMUSG00000030865|Vega:OTTMUSG00000034703	7	7|7 F3	calcineurin-like EF hand protein 2		GO:0016020(membrane)//GO:0005886(plasma membrane)//GO:0005634(nucleus)//GO:0005737(cytoplasm)	GO:0046872(metal ion binding)//GO:0005509(calcium ion binding)	GO:0008284(positive regulation of cell proliferation)//GO:0042307(positive regulation of protein import into nucleus)//GO:0006885(regulation of pH)//GO:0070886(positive regulation of calcineurin-NFAT signaling cascade)//GO:0010922(positive regulation of phosphatase activity)//GO:0045944(positive regulation of transcription from RNA polymerase II promoter)//GO:0006814(sodium ion transport)//GO:000…
Crym	ENSMUSG00000030905	protein_coding	-	chr7:120186379-120202111	3.54235	0.234536	15.1037	3.91683	0.02835	0.108904	up	12971	-	MGI:MGI:102675|Ensembl:ENSMUSG00000030905|Vega:OTTMUSG00000027354	7	7 F2|7 64.47 cM	crystallin, mu		GO:0005739(mitochondrion)//GO:0070062(extracellular exosome)//GO:0005634(nucleus)//GO:0005737(cytoplasm)//GO:0005829(cytosol)	GO:0070324(thyroid hormone binding)//GO:0047127(thiomorpholine-carboxylate dehydrogenase activity)//GO:0042803(protein homodimerization activity)//GO:0050661(NADP binding)//GO:0016491(oxidoreductase activity)//GO:0042562(hormone binding)//GO:0003714(transcription corepressor activity)	GO:0055114(oxidation-reduction process)//GO:0070327(thyroid hormone transport)//GO:0042403(thyroid hormone metabolic process)//GO:0000122(negative regulation of transcription from RNA polymerase II promoter)//GO:0007605(sensory perception of sound)//GO:0006839(mitochondrial transport)
Oat	ENSMUSG00000030934	protein_coding	-	chr7:130162450-133124354	943.828	326.718	2.88882	1.53048	5e-05	0.000577962	up	18242	AI194874|rhg	MGI:MGI:97394|Ensembl:ENSMUSG00000030934	7	7 F3|7 76.3 cM	ornithine aminotransferase	mmu00330(Arginine and proline metabolism)//mmu01100(Metabolic pathways)	GO:0005739(mitochondrion)//GO:0005737(cytoplasm)	GO:0030170(pyridoxal phosphate binding)//GO:0042802(identical protein binding)//GO:0008483(transaminase activity)//GO:0003824(catalytic activity)//GO:0016740(transferase activity)//GO:0004587(ornithine-oxo-acid transaminase activity)	GO:0019544(arginine catabolic process to glutamate)//GO:0010121(arginine catabolic process to proline via ornithine)//GO:0034214(protein hexamerization)
St5	ENSMUSG00000031024	protein_coding	-	chr7:109523910-109617147	3.99701	1.63344	2.44699	1.29101	5e-05	0.000577962	up	76954	2010004M01Rik|2610305K15Rik	MGI:MGI:108517|Ensembl:ENSMUSG00000031024|Vega:OTTMUSG00000060125	7	7 E3|7 57.27 cM	suppression of tumorigenicity 5		GO:0005575(cellular_component)	GO:0017112(Rab guanyl-nucleotide exchange factor activity)//GO:0005085(guanyl-nucleotide exchange factor activity)	GO:0070374(positive regulation of ERK1 and ERK2 cascade)
Sytl4	ENSMUSG00000031255	protein_coding	-	chrX:133936384-133981812	0.679085	0.260332	2.60854	1.38324	0.0012	0.00908432	up	27359	Gph|Slp4	MGI:MGI:1351606|Ensembl:ENSMUSG00000031255|Vega:OTTMUSG00000018713	X	X|X E3	synaptotagmin-like 4		GO:0005768(endosome)//GO:0005886(plasma membrane)//GO:0019898(extrinsic component of membrane)//GO:0016020(membrane)//GO:0005813(centrosome)//GO:0030667(secretory granule membrane)//GO:0016324(apical plasma membrane)//GO:0031410(cytoplasmic vesicle)//GO:0070382(exocytic vesicle)//GO:0005654(nucleoplasm)//GO:0005737(cytoplasm)//GO:0030141(secretory granule)	GO:0017137(Rab GTPase binding)//GO:0008270(zinc ion binding)//GO:0005515(protein binding)//GO:0019905(syntaxin binding)//GO:0042043(neurexin family protein binding)//GO:0005544(calcium-dependent phospholipid binding)//GO:0046872(metal ion binding)//GO:0005543(phospholipid binding)//GO:0030276(clathrin binding)//GO:0005509(calcium ion binding)	GO:0050714(positive regulation of protein secretion)//GO:0006906(vesicle fusion)//GO:0006887(exocytosis)//GO:0048791(calcium ion-regulated exocytosis of neurotransmitter)//GO:0017158(regulation of calcium ion-dependent exocytosis)//GO:0006886(intracellular protein transport)//GO:0071985(multivesicular body sorting pathway)//GO:0046676(negative regulation of insulin secretion)//GO:0045921(positive…
Serpina7	ENSMUSG00000031271	protein_coding	-	chrX:139079256-139085236	32.7341	15.5121	2.11023	1.0774	0.0001	0.00108407	up	331535	C730040N12Rik|Tbg	MGI:MGI:3041197|Ensembl:ENSMUSG00000031271|Vega:OTTMUSG00000018699	X	X|X F1	serine (or cysteine) peptidase inhibitor, clade A (alpha-1 antiproteinase, antitrypsin), member 7		GO:0070062(extracellular exosome)//GO:0005576(extracellular region)//GO:0005615(extracellular space)	GO:0004867(serine-type endopeptidase inhibitor activity)//GO:0042562(hormone binding)	GO:0070327(thyroid hormone transport)//GO:0009791(post-embryonic development)//GO:0042493(response to drug)//GO:0033189(response to vitamin A)
Col4a5	ENSMUSG00000031274	protein_coding	+	chrX:141475384-141689234	0.805459	0.372486	2.16239	1.11263	0.0013	0.00968372	up	12830	-	MGI:MGI:88456|Ensembl:ENSMUSG00000031274|Vega:OTTMUSG00000018954	X	X F2|X 62.16 cM	collagen, type IV, alpha 5	mmu04151(PI3K-Akt signaling pathway)//mmu04510(Focal adhesion)//mmu04512(ECM-receptor interaction)//mmu04933(AGE-RAGE signaling pathway in diabetic complications)//mmu04974(Protein digestion and absorption)//mmu05146(Amoebiasis)//mmu05200(Pathways in cancer)//mmu05222(Small cell lung cancer)	GO:0005605(basal lamina)//GO:0005604(basement membrane)//GO:0005587(collagen type IV trimer)//GO:0031594(neuromuscular junction)		GO:0038063(collagen-activated tyrosine kinase receptor signaling pathway)//GO:0007528(neuromuscular junction development)
Car5b	ENSMUSG00000031373	protein_coding	-	chrX:163976821-164027997	1.17566	0.562832	2.08884	1.0627	0.0005	0.00431416	up	56078	7330410H16Rik|CAVB|Ca5b|CarVb|D730005F19Rik	MGI:MGI:1926249|Ensembl:ENSMUSG00000031373|Vega:OTTMUSG00000019511	X	X|X F5	carbonic anhydrase 5b, mitochondrial	mmu00910(Nitrogen metabolism)	GO:0005739(mitochondrion)	GO:0004089(carbonate dehydratase activity)//GO:0016829(lyase activity)//GO:0008270(zinc ion binding)//GO:0046872(metal ion binding)	GO:0006730(one-carbon metabolic process)
Abcd1	ENSMUSG00000031378	protein_coding	+	chrX:73716596-73738534	7.86069	3.17457	2.47614	1.30809	5e-05	0.000577962	up	11666	ALDP|Ald|Aldgh	MGI:MGI:1349215|Ensembl:ENSMUSG00000031378|Vega:OTTMUSG00000017700	X	X 37.39 cM|X B	ATP-binding cassette, sub-family D (ALD), member 1	mmu02010(ABC transporters)//mmu04146(Peroxisome)	GO:0005777(peroxisome)//GO:0016020(membrane)//GO:0048471(perinuclear region of cytoplasm)//GO:0005779(integral component of peroxisomal membrane)//GO:0005739(mitochondrion)//GO:0016021(integral component of membrane)//GO:0005778(peroxisomal membrane)//GO:0005737(cytoplasm)	GO:0042803(protein homodimerization activity)//GO:0005524(ATP binding)//GO:0019899(enzyme binding)//GO:0042626(ATPase activity, coupled to transmembrane movement of substances)//GO:0042802(identical protein binding)//GO:0005325(peroxisomal fatty-acyl-CoA transporter activity)//GO:0000166(nucleotide binding)//GO:0016887(ATPase activity)//GO:0005324(long-chain fatty acid transporter activity)//GO:0…	GO:0007031(peroxisome organization)//GO:0042758(long-chain fatty acid catabolic process)//GO:0042760(very long-chain fatty acid catabolic process)//GO:0006635(fatty acid beta-oxidation)//GO:0015910(peroxisomal long-chain fatty acid import)//GO:0055085(transmembrane transport)//GO:0006810(transport)
Morc4	ENSMUSG00000031434	protein_coding	-	chrX:139821631-139871677	1.18908	0.382202	3.11113	1.63744	0.0001	0.00108407	up	75746	1600017G11Rik|5630401M14Rik|AA117449|Zcwcc2	MGI:MGI:1922996|Ensembl:ENSMUSG00000031434|Vega:OTTMUSG00000018730	X	X|X F1	microrchidia 4		GO:0005654(nucleoplasm)//GO:0005634(nucleus)	GO:0003674(molecular_function)//GO:0008270(zinc ion binding)//GO:0046872(metal ion binding)	GO:0008150(biological_process)
Gas6	ENSMUSG00000031451	protein_coding	-	chr8:13465373-13494535	16.0572	7.9904	2.00956	1.00688	5e-05	0.000577962	up	14456	Gas-6	MGI:MGI:95660|Ensembl:ENSMUSG00000031451	8	8 A1.1|8 6.06 cM	growth arrest specific 6		GO:0005622(intracellular)//GO:0070062(extracellular exosome)//GO:0005576(extracellular region)//GO:0005615(extracellular space)//GO:0005737(cytoplasm)	GO:0030296(protein tyrosine kinase activator activity)//GO:0005245(voltage-gated calcium channel activity)//GO:0043027(cysteine-type endopeptidase inhibitor activity involved in apoptotic process)//GO:0005102(receptor binding)//GO:0030971(receptor tyrosine kinase binding)//GO:0001786(phosphatidylserine binding)//GO:0048018(receptor agonist activity)//GO:0060090(binding, bridging)//GO:0046872(meta…	GO:0071363(cellular response to growth factor stimulus)//GO:1900165(negative regulation of interleukin-6 secretion)//GO:0010628(positive regulation of gene expression)//GO:0046827(positive regulation of protein export from nucleus)//GO:0070588(calcium ion transmembrane transport)//GO:2000669(negative regulation of dendritic cell apoptotic process)//GO:0070168(negative regulation of biomineral tis…
Tnks	ENSMUSG00000031529	protein_coding	-	chr8:34826459-34966209	0.76868	0.317152	2.4237	1.27721	0.0186	0.0796523	up	21951	4930554K12Rik|AI662855|ARTD5|C86528|D130072O21Rik|TANK1|mTNKS1	MGI:MGI:1341087|Ensembl:ENSMUSG00000031529	8	8 A4|8 21.16 cM	tankyrase, TRF1-interacting ankyrin-related ADP-ribose polymerase		GO:0005856(cytoskeleton)//GO:0016020(membrane)//GO:0005794(Golgi apparatus)//GO:0005694(chromosome)//GO:0005829(cytosol)//GO:0000784(nuclear chromosome, telomeric region)//GO:0005643(nuclear pore)//GO:0005634(nucleus)//GO:0000775(chromosome, centromeric region)//GO:0005737(cytoplasm)//GO:0000781(chromosome, telomeric region)	GO:0008270(zinc ion binding)//GO:0042393(histone binding)//GO:0016757(transferase activity, transferring glycosyl groups)//GO:0046872(metal ion binding)//GO:0003950(NAD+ ADP-ribosyltransferase activity)//GO:0016740(transferase activity)	GO:1904743(negative regulation of telomeric DNA binding)//GO:0006471(protein ADP-ribosylation)//GO:0070212(protein poly-ADP-ribosylation)//GO:1904908(negative regulation of maintenance of mitotic sister chromatid cohesion, telomeric)//GO:0070198(protein localization to chromosome, telomeric region)//GO:0018107(peptidyl-threonine phosphorylation)//GO:1904357(negative regulation of telomere mainten…
Tenm3	ENSMUSG00000031561	protein_coding	-	chr8:48227681-48674690	2.08443	0.595565	3.49994	1.80733	5e-05	0.000577962	up	23965	2610100B16Rik|Odz1|Odz3|Ten-m3|mKIAA1455	MGI:MGI:1345183|Ensembl:ENSMUSG00000031561|Vega:OTTMUSG00000021119	8	8|8 B2	teneurin transmembrane protein 3		GO:0016020(membrane)//GO:0016021(integral component of membrane)//GO:0005887(integral component of plasma membrane)//GO:0042995(cell projection)	GO:0046982(protein heterodimerization activity)//GO:0042803(protein homodimerization activity)	GO:0010976(positive regulation of neuron projection development)//GO:0048593(camera-type eye morphogenesis)//GO:0007156(homophilic cell adhesion via plasma membrane adhesion molecules)//GO:0030154(cell differentiation)//GO:0007155(cell adhesion)//GO:0097264(self proteolysis)//GO:0007165(signal transduction)
Mt2	ENSMUSG00000031762	protein_coding	+	chr8:94170751-94173567	356.014	49.8723	7.1385	2.83562	5e-05	0.000577962	up	17750	AA409533|MT-II|Mt-2	MGI:MGI:97172|Ensembl:ENSMUSG00000031762	8	8 C5|8 46.32 cM	metallothionein 2	mmu04978(Mineral absorption)		GO:0008270(zinc ion binding)//GO:0046872(metal ion binding)	GO:0007263(nitric oxide mediated signal transduction)//GO:0006882(cellular zinc ion homeostasis)//GO:0010273(detoxification of copper ion)
Mt1	ENSMUSG00000031765	protein_coding	+	chr8:94179088-94180325	449.172	135.842	3.30658	1.72534	5e-05	0.000577962	up	17748	MT-I|Mt-1	MGI:MGI:97171|Ensembl:ENSMUSG00000031765	8	8 C5|8 46.34 cM	metallothionein 1	mmu04978(Mineral absorption)	GO:0005764(lysosome)//GO:0005829(cytosol)	GO:0005507(copper ion binding)//GO:0008270(zinc ion binding)//GO:0046872(metal ion binding)	GO:0043524(negative regulation of neuron apoptotic process)//GO:0006875(cellular metal ion homeostasis)//GO:0010273(detoxification of copper ion)//GO:0071247(cellular response to chromate)//GO:0007263(nitric oxide mediated signal transduction)//GO:0006882(cellular zinc ion homeostasis)//GO:0071294(cellular response to zinc ion)
Gins2	ENSMUSG00000031821	protein_coding	-	chr8:119910359-124345724	1.30764	0.203329	6.43116	2.68508	0.0362	0.129437	up	272551	2210013I18Rik|4833427B12Rik|AI323585|Pfs2	MGI:MGI:1921019|Ensembl:ENSMUSG00000031821|Vega:OTTMUSG00000031584	8	8|8 E1	GINS complex subunit 2 (Psf2 homolog)		GO:0000811(GINS complex)//GO:0005634(nucleus)//GO:0031298(replication fork protection complex)	GO:0043138(3'-5' DNA helicase activity)	GO:1902975(mitotic DNA replication initiation)//GO:0000727(double-strand break repair via break-induced replication)//GO:0006260(DNA replication)
Pla2g15	ENSMUSG00000031903	protein_coding	+	chr8:106150398-106164713	10.2311	4.22144	2.4236	1.27715	5e-05	0.000577962	up	192654	ACS|C87498|LLPL|Lpla2|Lypla3	MGI:MGI:2178076|Ensembl:ENSMUSG00000031903	8	8|8 D3	phospholipase A2, group XV	mmu00564(Glycerophospholipid metabolism)//mmu04142(Lysosome)	GO:0005764(lysosome)//GO:0070062(extracellular exosome)//GO:0005576(extracellular region)//GO:0016020(membrane)//GO:0005739(mitochondrion)//GO:0005615(extracellular space)	GO:0019707(protein-cysteine S-acyltransferase activity)//GO:0090595(acetyl-CoA:L-lysine N6-acetyltransferase)//GO:0034919(butyryl-CoA 2-C-propionyltransferase activity)//GO:0008080(N-acetyltransferase activity)//GO:0004147(dihydrolipoamide branched chain acyltransferase activity)//GO:0016751(S-succinyltransferase activity)//GO:0019107(myristoyltransferase activity)//GO:0052858(peptidyl-lysine N-a…	GO:0046338(phosphatidylethanolamine catabolic process)//GO:0006672(ceramide metabolic process)//GO:0034638(phosphatidylcholine catabolic process)//GO:0006631(fatty acid metabolic process)//GO:0046470(phosphatidylcholine metabolic process)//GO:0006650(glycerophospholipid metabolic process)//GO:0006629(lipid metabolic process)
Smpd3	ENSMUSG00000031906	protein_coding	-	chr8:106210935-106425889	2.01578	0.223694	9.01127	3.17173	0.00025	0.00241719	up	58994	4631433G07Rik|AI427456|AW537966|fro|nSMase2	MGI:MGI:1927578|Ensembl:ENSMUSG00000031906	8	8|8 D2	sphingomyelin phosphodiesterase 3, neutral	mmu00600(Sphingolipid metabolism)//mmu01100(Metabolic pathways)	GO:0005794(Golgi apparatus)//GO:0005886(plasma membrane)//GO:0000137(Golgi cis cisterna)//GO:0005737(cytoplasm)//GO:0016020(membrane)	GO:0004767(sphingomyelin phosphodiesterase activity)//GO:0046872(metal ion binding)//GO:0005515(protein binding)//GO:0016787(hydrolase activity)	GO:0045429(positive regulation of nitric oxide biosynthetic process)//GO:0090494(dopamine uptake)//GO:0051481(negative regulation of cytosolic calcium ion concentration)//GO:0030072(peptide hormone secretion)//GO:0002244(hematopoietic progenitor cell differentiation)//GO:0014824(artery smooth muscle contraction)//GO:0007049(cell cycle)//GO:0007275(multicellular organism development)//GO:0006684(s…
4931406C07Rik	ENSMUSG00000031938	protein_coding	-	chr9:15283336-15357788	222.751	90.3814	2.46458	1.30134	5e-05	0.000577962	up	70984	-	MGI:MGI:1918234|Ensembl:ENSMUSG00000031938	9	9|9 A3	RIKEN cDNA 4931406C07 gene		GO:0005634(nucleus)//GO:0070062(extracellular exosome)	GO:0008270(zinc ion binding)//GO:0046872(metal ion binding)//GO:0044824(retroviral 3' processing activity)//GO:0016788(hydrolase activity, acting on ester bonds)//GO:0042578(phosphoric ester hydrolase activity)//GO:0004518(nuclease activity)//GO:0016787(hydrolase activity)//GO:0043765(T/G mismatch-specific endonuclease activity)
Bmper	ENSMUSG00000031963	protein_coding	+	chr9:23223075-23485202	2.98455	0.104149	28.6565	4.84079	5e-05	0.000577962	up	73230	3110056H04Rik|CV-2|Crim3|Cv2	MGI:MGI:1920480|Ensembl:ENSMUSG00000031963	9	9|9 A4	BMP-binding endothelial regulator		GO:0005576(extracellular region)//GO:0005615(extracellular space)	GO:0005515(protein binding)	GO:0042118(endothelial cell activation)//GO:0030514(negative regulation of BMP signaling pathway)//GO:0010594(regulation of endothelial cell migration)//GO:0048839(inner ear development)//GO:0002043(blood vessel endothelial cell proliferation involved in sprouting angiogenesis)//GO:0070374(positive regulation of ERK1 and ERK2 cascade)//GO:0060393(regulation of pathway-restricted SMAD protein phos…
Sprtn	ENSMUSG00000031986	protein_coding	+	chr8:124897885-124903813	0.965282	0.481013	2.00678	1.00488	0.00915	0.046728	up	244666	Gm505	MGI:MGI:2685351|Ensembl:ENSMUSG00000031986	8	8|8 E2	SprT-like N-terminal domain		GO:0005654(nucleoplasm)//GO:0005634(nucleus)//GO:0016607(nuclear speck)//GO:0005694(chromosome)	GO:0070530(K63-linked polyubiquitin binding)//GO:0046872(metal ion binding)//GO:0043130(ubiquitin binding)//GO:0003677(DNA binding)	GO:0019985(translesion synthesis)//GO:0031398(positive regulation of protein ubiquitination)//GO:0006281(DNA repair)//GO:0009411(response to UV)//GO:0006974(cellular response to DNA damage stimulus)
Snx19	ENSMUSG00000031993	protein_coding	+	chr9:30427328-30467145	2.99685	1.1289	2.65467	1.40853	0.00285	0.0184687	up	102607	3526401K03Rik|AI195321|AI848208|mKIAA0254	MGI:MGI:1921581|Ensembl:ENSMUSG00000031993	9	9|9 A4	sorting nexin 19		GO:0005768(endosome)//GO:0031901(early endosome membrane)//GO:0031410(cytoplasmic vesicle)//GO:0005737(cytoplasm)//GO:0016020(membrane)	GO:0008289(lipid binding)//GO:0032266(phosphatidylinositol-3-phosphate binding)//GO:0035091(phosphatidylinositol binding)	GO:0030073(insulin secretion)//GO:0006887(exocytosis)//GO:1990502(dense core granule maturation)//GO:0006810(transport)//GO:0002062(chondrocyte differentiation)//GO:0015031(protein transport)
Aplp2	ENSMUSG00000031996	protein_coding	-	chr9:31149556-31211815	115.164	57.1662	2.01455	1.01046	5e-05	0.000577962	up	11804	AI790698|APLP-2	MGI:MGI:88047|Ensembl:ENSMUSG00000031996	9	9 16.66 cM|9 A2-B	amyloid beta (A4) precursor-like protein 2		GO:0016020(membrane)//GO:0005886(plasma membrane)//GO:0005634(nucleus)//GO:0016021(integral component of membrane)//GO:0070062(extracellular exosome)	GO:0046914(transition metal ion binding)//GO:0008201(heparin binding)//GO:0005515(protein binding)//GO:0003677(DNA binding)//GO:0042802(identical protein binding)	GO:0030901(midbrain development)//GO:0007176(regulation of epidermal growth factor-activated receptor activity)//GO:0030198(extracellular matrix organization)//GO:0006878(cellular copper ion homeostasis)//GO:0030900(forebrain development)//GO:0007617(mating behavior)//GO:0008203(cholesterol metabolic process)//GO:0001967(suckling behavior)//GO:0007626(locomotory behavior)//GO:0050885(neuromuscula…
Apoa4	ENSMUSG00000032080	protein_coding	+	chr9:46239840-46243529	140.162	44.791	3.12926	1.64582	5e-05	0.000577962	up	11808	Apoa-4	MGI:MGI:88051|Ensembl:ENSMUSG00000032080|Vega:OTTMUSG00000028705	9	9 A5.2|9 25.36 cM	apolipoprotein A-IV	mmu04975(Fat digestion and absorption)//mmu04977(Vitamin digestion and absorption)	GO:0070062(extracellular exosome)//GO:0005576(extracellular region)//GO:0009986(cell surface)//GO:0042627(chylomicron)//GO:0034361(very-low-density lipoprotein particle)//GO:0034364(high-density lipoprotein particle)//GO:0072562(blood microparticle)//GO:0005615(extracellular space)	GO:0015485(cholesterol binding)//GO:0031210(phosphatidylcholine binding)//GO:0042803(protein homodimerization activity)//GO:0005507(copper ion binding)//GO:0016209(antioxidant activity)//GO:0017127(cholesterol transporter activity)//GO:0008289(lipid binding)//GO:0060228(phosphatidylcholine-sterol O-acyltransferase activator activity)	GO:0032374(regulation of cholesterol transport)//GO:0019430(removal of superoxide radicals)//GO:0042744(hydrogen peroxide catabolic process)//GO:0065005(protein-lipid complex assembly)//GO:0034380(high-density lipoprotein particle assembly)//GO:0046470(phosphatidylcholine metabolic process)//GO:0002227(innate immune response in mucosa)//GO:0010873(positive regulation of cholesterol esterification…
Tmprss4	ENSMUSG00000032091	protein_coding	-	chr9:45172725-45250020	2.06643	0.0895635	23.0721	4.52808	0.0003	0.00283577	up	214523	mCAP2	MGI:MGI:2384877|Ensembl:ENSMUSG00000032091|Vega:OTTMUSG00000036044	9	9|9 A5.2	transmembrane protease, serine 4	mmu05164(Influenza A)	GO:0016020(membrane)//GO:0016021(integral component of membrane)	GO:0008233(peptidase activity)//GO:0005044(scavenger receptor activity)//GO:0004252(serine-type endopeptidase activity)//GO:0016787(hydrolase activity)//GO:0008236(serine-type peptidase activity)	GO:0006508(proteolysis)
Treh	ENSMUSG00000032098	protein_coding	+	chr9:44673232-44735198	2.31667	0.451294	5.13338	2.35991	0.00025	0.00241719	up	58866	2210412M19Rik	MGI:MGI:1926230|Ensembl:ENSMUSG00000032098|Vega:OTTMUSG00000033497	9	9|9 A5.2	trehalase (brush-border membrane glycoprotein)	mmu00500(Starch and sucrose metabolism)//mmu01100(Metabolic pathways)	GO:0016020(membrane)//GO:0005886(plasma membrane)//GO:0031225(anchored component of membrane)//GO:0005903(brush border)//GO:0070062(extracellular exosome)	GO:0003824(catalytic activity)//GO:0016798(hydrolase activity, acting on glycosyl bonds)//GO:0016787(hydrolase activity)//GO:0004555(alpha,alpha-trehalase activity)	GO:0009887(organ morphogenesis)//GO:0005991(trehalose metabolic process)//GO:0008152(metabolic process)//GO:0005993(trehalose catabolic process)
Ddx25	ENSMUSG00000032101	protein_coding	-	chr9:35541846-35558528	0.743342	0.0630678	11.7864	3.55905	0.02305	0.0933508	up	30959	AW047046|GRTH	MGI:MGI:1353582|Ensembl:ENSMUSG00000032101|Vega:OTTMUSG00000044699	9	9|9 A3-A5	DEAD (Asp-Glu-Ala-Asp) box polypeptide 25		GO:0033391(chromatoid body)//GO:0005634(nucleus)//GO:0005737(cytoplasm)	GO:0003676(nucleic acid binding)//GO:0005524(ATP binding)//GO:0003723(RNA binding)//GO:0004386(helicase activity)//GO:0000166(nucleotide binding)//GO:0016887(ATPase activity)//GO:0003724(RNA helicase activity)//GO:0004004(ATP-dependent RNA helicase activity)//GO:0016787(hydrolase activity)	GO:0006406(mRNA export from nucleus)//GO:0010501(RNA secondary structure unwinding)//GO:0007286(spermatid development)//GO:0051028(mRNA transport)//GO:0007283(spermatogenesis)//GO:0030154(cell differentiation)//GO:0006417(regulation of translation)//GO:0007275(multicellular organism development)//GO:0006810(transport)
Chek1	ENSMUSG00000032113	protein_coding	-	chr9:36708481-36727065	0.878938	0.402091	2.18592	1.12824	0.02165	0.08942	up	12649	C85740|Chk1|rad27	MGI:MGI:1202065|Ensembl:ENSMUSG00000032113|Vega:OTTMUSG00000037031	9	9|9 A5.3	checkpoint kinase 1	mmu04110(Cell cycle)//mmu04115(p53 signaling pathway)//mmu05166(HTLV-I infection)//mmu05203(Viral carcinogenesis)	GO:0000794(condensed nuclear chromosome)//GO:0005737(cytoplasm)//GO:0005856(cytoskeleton)//GO:0005813(centrosome)//GO:0043231(intracellular membrane-bounded organelle)//GO:0000781(chromosome, telomeric region)//GO:0000785(chromatin)//GO:0005654(nucleoplasm)//GO:0005634(nucleus)//GO:0005615(extracellular space)//GO:0005657(replication fork)	GO:0035402(histone kinase activity (H3-T11 specific))//GO:0004674(protein serine/threonine kinase activity)//GO:0004672(protein kinase activity)//GO:0000166(nucleotide binding)//GO:0016301(kinase activity)//GO:0005515(protein binding)//GO:0005524(ATP binding)//GO:0016740(transferase activity)	GO:2000615(regulation of histone H3-K9 acetylation)//GO:0016310(phosphorylation)//GO:0048096(chromatin-mediated maintenance of transcription)//GO:0010569(regulation of double-strand break repair via homologous recombination)//GO:0018107(peptidyl-threonine phosphorylation)//GO:0000077(DNA damage checkpoint)//GO:0000086(G2/M transition of mitotic cell cycle)//GO:0007093(mitotic cell cycle checkpoin…
Mcam	ENSMUSG00000032135	protein_coding	+	chr9:44123767-44142727	1.92129	0.939226	2.04561	1.03253	0.00035	0.00321052	up	84004	1-gicerin|AV025631|CD146|CD149|Muc18|s-endo|s-gicerin	MGI:MGI:1933966|Ensembl:ENSMUSG00000032135|Vega:OTTMUSG00000016731	9	9|9 A5.1	melanoma cell adhesion molecule		GO:0009897(external side of plasma membrane)//GO:0016020(membrane)//GO:0005886(plasma membrane)//GO:0016021(integral component of membrane)//GO:0005634(nucleus)//GO:0005615(extracellular space)//GO:0005925(focal adhesion)		GO:0030335(positive regulation of cell migration)//GO:0007155(cell adhesion)//GO:0001525(angiogenesis)//GO:0007157(heterophilic cell-cell adhesion via plasma membrane cell adhesion molecules)
Smarca4	ENSMUSG00000032187	protein_coding	+	chr9:21616168-21704230	10.7991	4.81302	2.24373	1.1659	5e-05	0.000577962	up	20586	Brg1|HP1-BP72|SNF2beta|SW1/SNF|b2b508.1Clo|b2b692Clo	MGI:MGI:88192|Ensembl:ENSMUSG00000032187|Vega:OTTMUSG00000037140	9	9 A3|9 7.84 cM	SWI/SNF related, matrix associated, actin dependent regulator of chromatin, subfamily a, member 4		GO:0071565(nBAF complex)//GO:0000792(heterochromatin)//GO:0071564(npBAF complex)//GO:0000790(nuclear chromatin)//GO:0016020(membrane)//GO:0005726(perichromatin fibrils)//GO:0043234(protein complex)//GO:0005719(nuclear euchromatin)//GO:0090544(BAF-type complex)//GO:0016514(SWI/SNF complex)//GO:0005730(nucleolus)//GO:0005634(nucleus)//GO:0005615(extracellular space)	GO:0001105(RNA polymerase II transcription coactivator activity)//GO:0031492(nucleosomal DNA binding)//GO:0000978(RNA polymerase II core promoter proximal region sequence-specific DNA binding)//GO:0008134(transcription factor binding)//GO:0001164(RNA polymerase I CORE element sequence-specific DNA binding)//GO:0003714(transcription corepressor activity)//GO:0016787(hydrolase activity)//GO:0003713…	GO:0006337(nucleosome disassembly)//GO:0043066(negative regulation of apoptotic process)//GO:0016568(chromatin modification)//GO:0001835(blastocyst hatching)//GO:0001832(blastocyst growth)//GO:0048562(embryonic organ morphogenesis)//GO:0022008(neurogenesis)//GO:0000122(negative regulation of transcription from RNA polymerase II promoter)//GO:0030902(hindbrain development)//GO:0051091(positive reg…
Anxa2	ENSMUSG00000032231	protein_coding	+	chr9:69453619-69491795	26.9598	7.29499	3.69565	1.88583	5e-05	0.000577962	up	12306	AW215814|Cal1h	MGI:MGI:88246|Ensembl:ENSMUSG00000032231|Vega:OTTMUSG00000030907	9	9 C|9 38.58 cM	annexin A2		GO:0044354(macropinosome)//GO:0048471(perinuclear region of cytoplasm)//GO:0005811(lipid particle)//GO:0001725(stress fiber)//GO:0001726(ruffle)//GO:0005765(lysosomal membrane)//GO:0030054(cell junction)//GO:0005737(cytoplasm)//GO:0005768(endosome)//GO:0016020(membrane)//GO:0016323(basolateral plasma membrane)//GO:1990667(PCSK9-AnxA2 complex)//GO:0042383(sarcolemma)//GO:0005578(proteinaceous extr…	GO:0005546(phosphatidylinositol-4,5-bisphosphate binding)//GO:0017137(Rab GTPase binding)//GO:0002020(protease binding)//GO:0048306(calcium-dependent protein binding)//GO:0030546(receptor activator activity)//GO:0004859(phospholipase inhibitor activity)//GO:0008092(cytoskeletal protein binding)//GO:0044548(S100 protein binding)//GO:0044822(poly(A) RNA binding)//GO:0005544(calcium-dependent phosph…	GO:0042730(fibrinolysis)//GO:0051290(protein heterotetramerization)//GO:1900121(negative regulation of receptor binding)//GO:0048146(positive regulation of fibroblast proliferation)//GO:0051099(positive regulation of binding)//GO:0001765(membrane raft assembly)//GO:0002091(negative regulation of receptor internalization)//GO:0006900(membrane budding)//GO:0032804(negative regulation of low-density…
Col12a1	ENSMUSG00000032332	protein_coding	-	chr9:79598990-79718831	0.78388	0.178154	4.40002	2.13751	0.0458	0.153717	up	12816	-	MGI:MGI:88448|Ensembl:ENSMUSG00000032332|Vega:OTTMUSG00000021365	9	9 E1|9 43.82 cM	collagen, type XII, alpha 1	mmu04974(Protein digestion and absorption)	GO:0070062(extracellular exosome)//GO:0005576(extracellular region)//GO:1903561(extracellular vesicle)//GO:0005581(collagen trimer)//GO:0005595(collagen type XII trimer)//GO:0005578(proteinaceous extracellular matrix)//GO:0031012(extracellular matrix)//GO:0005615(extracellular space)		GO:0007155(cell adhesion)
Stoml1	ENSMUSG00000032333	protein_coding	+	chr9:58253163-58262524	2.20234	0.875177	2.51645	1.33139	0.01925	0.0817583	up	69106	1810015E19Rik|AI847431|SLP1|STORP|UNC24|WPB72	MGI:MGI:1916356|Ensembl:ENSMUSG00000032333	9	9|9 B	stomatin-like 1		GO:0016020(membrane)//GO:0005886(plasma membrane)//GO:0016021(integral component of membrane)//GO:0031410(cytoplasmic vesicle)	GO:0008200(ion channel inhibitor activity)	GO:1901586(negative regulation of acid-sensing ion channel activity)//GO:0060395(SMAD protein signal transduction)
Elovl5	ENSMUSG00000032349	protein_coding	+	chr9:77917363-77984519	313.34	56.6996	5.52632	2.46632	5e-05	0.000577962	up	68801	1110059L23Rik|AI747313|AU043003|HELO1	MGI:MGI:1916051|Ensembl:ENSMUSG00000032349|Vega:OTTMUSG00000022986	9	9|9 E1	ELOVL family member 5, elongation of long chain fatty acids (yeast)	mmu00062(Fatty acid elongation)//mmu01040(Biosynthesis of unsaturated fatty acids)//mmu01212(Fatty acid metabolism)	GO:0016021(integral component of membrane)//GO:0016020(membrane)//GO:0042995(cell projection)//GO:0030176(integral component of endoplasmic reticulum membrane)//GO:0097447(dendritic tree)//GO:0005783(endoplasmic reticulum)//GO:0043025(neuronal cell body)	GO:0102337(3-oxo-cerotoyl-CoA synthase activity)//GO:0102336(3-oxo-arachidoyl-CoA synthase activity)//GO:0102338(3-oxo-lignoceronyl-CoA synthase activity)//GO:0016740(transferase activity)//GO:0009922(fatty acid elongase activity)	GO:0030148(sphingolipid biosynthetic process)//GO:0034625(fatty acid elongation, monounsaturated fatty acid)//GO:0006631(fatty acid metabolic process)//GO:0042761(very long-chain fatty acid biosynthetic process)//GO:0006629(lipid metabolic process)//GO:0006633(fatty acid biosynthetic process)//GO:0034626(fatty acid elongation, polyunsaturated fatty acid)//GO:0019367(fatty acid elongation, saturat…
Plscr2	ENSMUSG00000032372	protein_coding	+	chr9:92275601-92297752	32.7796	14.64	2.23904	1.16288	5e-05	0.000577962	up	18828	-	MGI:MGI:1270860|Ensembl:ENSMUSG00000032372|Vega:OTTMUSG00000022967	9	9|9 E3.3	phospholipid scramblase 2		GO:0016020(membrane)//GO:0005886(plasma membrane)//GO:0005634(nucleus)//GO:0016021(integral component of membrane)//GO:0005737(cytoplasm)	GO:0017124(SH3 domain binding)//GO:0046872(metal ion binding)//GO:0005515(protein binding)//GO:0017128(phospholipid scramblase activity)
Me1	ENSMUSG00000032418	protein_coding	-	chr9:86581362-86701253	149.592	46.4451	3.22085	1.68744	5e-05	0.000577962	up	17436	D9Ertd267e|Mdh-1|Mod-1|Mod1	MGI:MGI:97043|Ensembl:ENSMUSG00000032418|Vega:OTTMUSG00000045046	9	9 E3.1|9 46.58 cM	malic enzyme 1, NADP(+)-dependent, cytosolic	mmu00620(Pyruvate metabolism)//mmu01100(Metabolic pathways)//mmu01200(Carbon metabolism)//mmu03320(PPAR signaling pathway)	GO:0005739(mitochondrion)//GO:0005737(cytoplasm)//GO:0005829(cytosol)	GO:0004471(malate dehydrogenase (decarboxylating) (NAD+) activity)//GO:0008948(oxaloacetate decarboxylase activity)//GO:0051287(NAD binding)//GO:0050661(NADP binding)//GO:0016491(oxidoreductase activity)//GO:0004470(malic enzyme activity)//GO:0004473(malate dehydrogenase (decarboxylating) (NADP+) activity)//GO:0046872(metal ion binding)//GO:0005515(protein binding)//GO:0030145(manganese ion bindi…	GO:0055114(oxidation-reduction process)//GO:0009725(response to hormone)//GO:0006108(malate metabolic process)//GO:1902031(regulation of NADP metabolic process)//GO:0051262(protein tetramerization)
Nt5e	ENSMUSG00000032420	protein_coding	+	chr9:88327608-88372089	4.61562	0.804993	5.73375	2.51948	5e-05	0.000577962	up	23959	2210401F01Rik|AI447961|CD73|NT|Nt5|eNT	MGI:MGI:99782|Ensembl:ENSMUSG00000032420|Vega:OTTMUSG00000045593	9	9|9 E3.2	5' nucleotidase, ecto	mmu00230(Purine metabolism)//mmu00240(Pyrimidine metabolism)//mmu00760(Nicotinate and nicotinamide metabolism)//mmu01100(Metabolic pathways)	GO:0097060(synaptic membrane)//GO:0005886(plasma membrane)//GO:0070062(extracellular exosome)//GO:0009986(cell surface)//GO:0016020(membrane)//GO:0031225(anchored component of membrane)//GO:0005737(cytoplasm)	GO:0008198(ferrous iron binding)//GO:0000166(nucleotide binding)//GO:0016788(hydrolase activity, acting on ester bonds)//GO:0008253(5'-nucleotidase activity)//GO:0046872(metal ion binding)//GO:0016787(hydrolase activity)	GO:0007159(leukocyte cell-cell adhesion)//GO:0050728(negative regulation of inflammatory response)//GO:0046086(adenosine biosynthetic process)//GO:0046085(adenosine metabolic process)//GO:0006164(purine nucleotide biosynthetic process)//GO:0009166(nucleotide catabolic process)//GO:0006196(AMP catabolic process)
Pik3cb	ENSMUSG00000032462	protein_coding	-	chr9:99038401-99140621	3.97361	1.93839	2.04995	1.03559	5e-05	0.000577962	up	74769	1110001J02Rik|AI447572|p110beta	MGI:MGI:1922019|Ensembl:ENSMUSG00000032462|Vega:OTTMUSG00000021081	9	9|9 E4	phosphatidylinositol 3-kinase, catalytic, beta polypeptide	mmu00562(Inositol phosphate metabolism)//mmu04012(ErbB signaling pathway)//mmu04014(Ras signaling pathway)//mmu04015(Rap1 signaling pathway)//mmu04022(cGMP-PKG signaling pathway)//mmu04024(cAMP signaling pathway)//mmu04062(Chemokine signaling pathway)//mmu04066(HIF-1 signaling pathway)//mmu04068(FoxO signaling pathway)//mmu04070(Phosphatidylinositol signaling system)//mmu04071(Sphingolipid signal…	GO:0005886(plasma membrane)//GO:0005942(phosphatidylinositol 3-kinase complex)//GO:0045171(intercellular bridge)//GO:0031526(brush border membrane)//GO:0005730(nucleolus)//GO:0005634(nucleus)//GO:0005737(cytoplasm)	GO:0035005(1-phosphatidylinositol-4-phosphate 3-kinase activity)//GO:0005524(ATP binding)//GO:0043560(insulin receptor substrate binding)//GO:0046934(phosphatidylinositol-4,5-bisphosphate 3-kinase activity)//GO:0000166(nucleotide binding)//GO:0016301(kinase activity)//GO:0016303(1-phosphatidylinositol-3-kinase activity)//GO:0005515(protein binding)//GO:0016740(transferase activity)	GO:0006897(endocytosis)//GO:0030168(platelet activation)//GO:0007156(homophilic cell adhesion via plasma membrane adhesion molecules)//GO:0040016(embryonic cleavage)//GO:0016310(phosphorylation)//GO:0010628(positive regulation of gene expression)//GO:0006874(cellular calcium ion homeostasis)//GO:0001952(regulation of cell-matrix adhesion)//GO:0007155(cell adhesion)//GO:0001935(endothelial cell pr…
Topbp1	ENSMUSG00000032555	protein_coding	+	chr9:103305214-103350432	1.79284	0.870836	2.05875	1.04177	0.0001	0.00108407	up	235559	1110031N14Rik|2810429C13Rik|AI256758|D430026L04Rik|mKIAA0259	MGI:MGI:1920018|Ensembl:ENSMUSG00000032555|Vega:OTTMUSG00000048444	9	9|9 F1	topoisomerase (DNA) II binding protein 1		GO:0000794(condensed nuclear chromosome)//GO:0001673(male germ cell nucleus)//GO:0015629(actin cytoskeleton)//GO:0005794(Golgi apparatus)//GO:0005694(chromosome)//GO:0005813(centrosome)//GO:0016605(PML body)//GO:0005634(nucleus)//GO:0005856(cytoskeleton)//GO:0005737(cytoplasm)	GO:0003677(DNA binding)//GO:0042802(identical protein binding)	GO:0007131(reciprocal meiotic recombination)//GO:0006281(DNA repair)//GO:0010212(response to ionizing radiation)//GO:0006974(cellular response to DNA damage stimulus)
Acpp	ENSMUSG00000032561	protein_coding	-	chr9:104288250-104337728	1.9916	0.855869	2.327	1.21847	5e-05	0.000577962	up	56318	5'-NT|A030005E02Rik|FRAP|Lap|PAP|Ppal	MGI:MGI:1928480|Ensembl:ENSMUSG00000032561|Vega:OTTMUSG00000024988	9	9|9 F1	acid phosphatase, prostate		GO:0005764(lysosome)//GO:0005771(multivesicular body)//GO:0005576(extracellular region)//GO:0016020(membrane)//GO:0005886(plasma membrane)//GO:0030175(filopodium)//GO:0005765(lysosomal membrane)//GO:0012506(vesicle membrane)//GO:0031985(Golgi cisterna)//GO:0016021(integral component of membrane)//GO:0070062(extracellular exosome)//GO:0005622(intracellular)//GO:0045177(apical part of cell)//GO:000…	GO:0003993(acid phosphatase activity)//GO:0042131(thiamine phosphate phosphatase activity)//GO:0033265(choline binding)//GO:0042803(protein homodimerization activity)//GO:0042802(identical protein binding)//GO:0016791(phosphatase activity)//GO:0008253(5'-nucleotidase activity)//GO:0052642(lysophosphatidic acid phosphatase activity)//GO:0016787(hydrolase activity)	GO:0009117(nucleotide metabolic process)//GO:0051930(regulation of sensory perception of pain)//GO:0046085(adenosine metabolic process)//GO:0006772(thiamine metabolic process)//GO:0016311(dephosphorylation)//GO:0060168(positive regulation of adenosine receptor signaling pathway)//GO:0006144(purine nucleobase metabolic process)
Amt	ENSMUSG00000032607	protein_coding	+	chr9:108296852-108301571	26.0877	9.74666	2.67658	1.42039	5e-05	0.000577962	up	434437	EG434437	MGI:MGI:3646700|Ensembl:ENSMUSG00000032607|Vega:OTTMUSG00000032968	9	9|9 F2	aminomethyltransferase	mmu00260(Glycine, serine and threonine metabolism)//mmu00630(Glyoxylate and dicarboxylate metabolism)//mmu00670(One carbon pool by folate)//mmu01100(Metabolic pathways)//mmu01200(Carbon metabolism)	GO:0005739(mitochondrion)	GO:0004047(aminomethyltransferase activity)//GO:0008483(transaminase activity)//GO:0016740(transferase activity)	GO:0006546(glycine catabolic process)//GO:0019464(glycine decarboxylation via glycine cleavage system)
Cd59a	ENSMUSG00000032679	protein_coding	+	chr2:104069848-104115354	79.8537	35.1634	2.27092	1.18328	5e-05	0.000577962	up	12509	AA987121|Cd59|protectin	MGI:MGI:109177|Ensembl:ENSMUSG00000032679|Vega:OTTMUSG00000014930	2	2|2 54.53 cM	CD59a antigen	mmu04610(Complement and coagulation cascades)//mmu04640(Hematopoietic cell lineage)	GO:0016020(membrane)//GO:0005886(plasma membrane)//GO:0031225(anchored component of membrane)//GO:0005576(extracellular region)//GO:0009897(external side of plasma membrane)	GO:0001848(complement binding)	GO:0030948(negative regulation of vascular endothelial growth factor receptor signaling pathway)//GO:0001775(cell activation)//GO:0001971(negative regulation of activation of membrane attack complex)//GO:0045916(negative regulation of complement activation)//GO:0090272(negative regulation of fibroblast growth factor production)//GO:0016525(negative regulation of angiogenesis)
Srxn1	ENSMUSG00000032802	protein_coding	+	chr2:152105515-152111376	19.6393	8.4186	2.33284	1.22209	5e-05	0.000577962	up	76650	1700127B04Rik|AI854065|AW488194|Npn3|Srx|Srx1|TX01	MGI:MGI:104971|Ensembl:ENSMUSG00000032802|Vega:OTTMUSG00000015842	2	2|2 H1	sulfiredoxin 1 homolog (S. cerevisiae)		GO:0005737(cytoplasm)//GO:0005829(cytosol)	GO:0005524(ATP binding)//GO:0016209(antioxidant activity)//GO:0016491(oxidoreductase activity)//GO:0000166(nucleotide binding)//GO:0016667(oxidoreductase activity, acting on a sulfur group of donors)//GO:0032542(sulfiredoxin activity)	GO:0055114(oxidation-reduction process)//GO:0006979(response to oxidative stress)
Cyp2c38	ENSMUSG00000032808	protein_coding	-	chr19:39389555-39463075	68.6876	11.4554	5.99612	2.58403	5e-05	0.000577962	up	13097	-	MGI:MGI:1306819|Ensembl:ENSMUSG00000032808|Vega:OTTMUSG00000028396	19	19|19 C3	cytochrome P450, family 2, subfamily c, polypeptide 38	mmu00140(Steroid hormone biosynthesis)//mmu00590(Arachidonic acid metabolism)//mmu00591(Linoleic acid metabolism)//mmu00830(Retinol metabolism)//mmu01100(Metabolic pathways)//mmu04726(Serotonergic synapse)//mmu04750(Inflammatory mediator regulation of TRP channels)//mmu05204(Chemical carcinogenesis)	GO:0005783(endoplasmic reticulum)//GO:0016020(membrane)//GO:0043231(intracellular membrane-bounded organelle)	GO:0005506(iron ion binding)//GO:0046872(metal ion binding)//GO:0070330(aromatase activity)//GO:0016705(oxidoreductase activity, acting on paired donors, with incorporation or reduction of molecular oxygen)//GO:0008392(arachidonic acid epoxygenase activity)//GO:0016491(oxidoreductase activity)//GO:0004497(monooxygenase activity)//GO:0020037(heme binding)//GO:0034875(caffeine oxidase activity)//GO…	GO:0055114(oxidation-reduction process)//GO:0019373(epoxygenase P450 pathway)
Abcc4	ENSMUSG00000032849	protein_coding	-	chr14:118482691-118707049	2.78217	0.381648	7.2899	2.8659	5e-05	0.000577962	up	239273	D630049P08Rik|MOATB|MRP4	MGI:MGI:2443111|Ensembl:ENSMUSG00000032849	14	14|14 E4	ATP-binding cassette, sub-family C (CFTR/MRP), member 4	mmu02010(ABC transporters)//mmu04024(cAMP signaling pathway)//mmu04976(Bile secretion)	GO:0016323(basolateral plasma membrane)//GO:0016020(membrane)//GO:0005886(plasma membrane)//GO:0005929(cilium)//GO:0031088(platelet dense granule membrane)	GO:0015132(prostaglandin transmembrane transporter activity)//GO:0015238(drug transmembrane transporter activity)	GO:0006855(drug transmembrane transport)//GO:0042384(cilium assembly)//GO:0032310(prostaglandin secretion)//GO:0048661(positive regulation of smooth muscle cell proliferation)
Gm6685	ENSMUSG00000032889	protein_coding	-	chr11:28339103-28339867	2.34039	0.548236	4.26895	2.09388	0.00115	0.00878205	up	626571	EG626571	MGI:MGI:3704119	11	11 A3.3|11	cytochrome b5 domain containing 1 pseudogene
Rasgrp2	ENSMUSG00000032946	protein_coding	+	chr19:6399339-6418606	28.9235	11.3674	2.54443	1.34734	5e-05	0.000577962	up	19395	CDC25L|Caldaggef1	MGI:MGI:1333849|Ensembl:ENSMUSG00000032946|Vega:OTTMUSG00000018627	19	19|19 A	RAS, guanyl releasing protein 2	mmu04010(MAPK signaling pathway)//mmu04014(Ras signaling pathway)//mmu04015(Rap1 signaling pathway)//mmu04062(Chemokine signaling pathway)//mmu04611(Platelet activation)//mmu05200(Pathways in cancer)	GO:0005886(plasma membrane)//GO:0043005(neuron projection)//GO:0016020(membrane)//GO:0042995(cell projection)//GO:0005829(cytosol)//GO:0045202(synapse)//GO:0030054(cell junction)//GO:0005737(cytoplasm)	GO:0046872(metal ion binding)//GO:0005085(guanyl-nucleotide exchange factor activity)//GO:0005509(calcium ion binding)	GO:0035556(intracellular signal transduction)//GO:0071277(cellular response to calcium ion)//GO:0007264(small GTPase mediated signal transduction)//GO:0043547(positive regulation of GTPase activity)
Pebp1	ENSMUSG00000032959	protein_coding	-	chr5:117282650-117287625	458.653	117.289	3.91044	1.96733	5e-05	0.000577962	up	23980	HCNP|Pbp|Pbp1|Pbpr|Rkip	MGI:MGI:1344408|Ensembl:ENSMUSG00000032959|Vega:OTTMUSG00000025757	5	5 F|5 56.88 cM	phosphatidylethanolamine binding protein 1		GO:0043679(axon terminus)//GO:0043209(myelin sheath)//GO:0045177(apical part of cell)//GO:0009986(cell surface)//GO:0005791(rough endoplasmic reticulum)//GO:0005794(Golgi apparatus)//GO:0043005(neuron projection)//GO:0008021(synaptic vesicle)//GO:0005739(mitochondrion)//GO:0005741(mitochondrial outer membrane)//GO:0070062(extracellular exosome)//GO:0005634(nucleus)//GO:0005615(extracellular space…	GO:0019900(kinase binding)//GO:0004867(serine-type endopeptidase inhibitor activity)//GO:0019901(protein kinase binding)//GO:0005102(receptor binding)//GO:0030414(peptidase inhibitor activity)//GO:0019899(enzyme binding)//GO:0008289(lipid binding)//GO:0000166(nucleotide binding)//GO:0051019(mitogen-activated protein kinase binding)//GO:0044822(poly(A) RNA binding)//GO:0005524(ATP binding)	GO:0010466(negative regulation of peptidase activity)//GO:0000165(MAPK cascade)//GO:0043950(positive regulation of cAMP-mediated signaling)//GO:0001933(negative regulation of protein phosphorylation)//GO:0045840(positive regulation of mitotic nuclear division)//GO:0043409(negative regulation of MAPK cascade)//GO:0048240(sperm capacitation)//GO:0060409(positive regulation of acetylcholine metaboli…
Apmap	ENSMUSG00000033096	protein_coding	-	chr2:150583079-150610254	26.7777	13.2577	2.0198	1.01421	5e-05	0.000577962	up	71881	2310001A20Rik|AI314817	MGI:MGI:1919131|Ensembl:ENSMUSG00000033096|Vega:OTTMUSG00000015735	2	2|2 G3	adipocyte plasma membrane associated protein		GO:0005783(endoplasmic reticulum)//GO:0016020(membrane)//GO:0016021(integral component of membrane)//GO:0070062(extracellular exosome)//GO:0009986(cell surface)	GO:0016788(hydrolase activity, acting on ester bonds)//GO:0004064(arylesterase activity)//GO:0016844(strictosidine synthase activity)	GO:0009058(biosynthetic process)
Cdc14b	ENSMUSG00000033102	protein_coding	-	chr13:64192544-64274973	1.42386	0.439074	3.24287	1.69727	0.0287	0.109735	up	218294	2810432N10Rik|A530086E13Rik|AA472821|CDC14B3|Cdc14B1	MGI:MGI:2441808|Ensembl:ENSMUSG00000033102	13	13|13 B3	CDC14 cell division cycle 14B	mmu04110(Cell cycle)	GO:0031965(nuclear membrane)//GO:0005654(nucleoplasm)//GO:0005634(nucleus)//GO:0005737(cytoplasm)//GO:0005730(nucleolus)	GO:0008138(protein tyrosine/serine/threonine phosphatase activity)//GO:0004721(phosphoprotein phosphatase activity)//GO:0004722(protein serine/threonine phosphatase activity)//GO:0016791(phosphatase activity)//GO:0016787(hydrolase activity)//GO:0004725(protein tyrosine phosphatase activity)	GO:0031572(G2 DNA damage checkpoint)//GO:0006974(cellular response to DNA damage stimulus)//GO:0006281(DNA repair)//GO:0016311(dephosphorylation)//GO:1904668(positive regulation of ubiquitin protein ligase activity)//GO:0006470(protein dephosphorylation)
Slc22a15	ENSMUSG00000033147	protein_coding	-	chr3:101858953-101924453	10.9169	3.76976	2.89592	1.53402	5e-05	0.000577962	up	242126	2610034P21Rik|4930477M19|A530052I06Rik|BB219042	MGI:MGI:3607704|Ensembl:ENSMUSG00000033147|Vega:OTTMUSG00000044355	3	3|3 F2.2	solute carrier family 22 (organic anion/cation transporter), member 15		GO:0016020(membrane)//GO:0016021(integral component of membrane)	GO:0022891(substrate-specific transmembrane transporter activity)//GO:0022857(transmembrane transporter activity)	GO:0055085(transmembrane transport)//GO:0006810(transport)//GO:0006811(ion transport)
Specc1l	ENSMUSG00000033444	protein_coding	+	chr10:75212072-75312400	1.20135	0.437973	2.74299	1.45575	0.00905	0.046353	up	74392	4930470P14Rik|4932439K10Rik|9530057A13Rik|AI317249|Cytsa|mKIAA0376	MGI:MGI:1921642|Ensembl:ENSMUSG00000033444	10	10|10 C1	sperm antigen with calponin homology and coiled-coil domains 1-like		GO:0005921(gap junction)//GO:0005815(microtubule organizing center)//GO:0015629(actin cytoskeleton)//GO:0030054(cell junction)//GO:0015630(microtubule cytoskeleton)//GO:0031941(filamentous actin)//GO:0005856(cytoskeleton)//GO:0005737(cytoplasm)	GO:0003674(molecular_function)	GO:0007026(negative regulation of microtubule depolymerization)//GO:0051301(cell division)//GO:0007155(cell adhesion)//GO:0016477(cell migration)//GO:0007049(cell cycle)//GO:0030835(negative regulation of actin filament depolymerization)//GO:0030036(actin cytoskeleton organization)//GO:0060325(face morphogenesis)
BC026585	ENSMUSG00000033488	protein_coding	+	chr1:157458579-157489060	27.5675	10.7508	2.56422	1.35852	5e-05	0.000577962	up	226527	-	MGI:MGI:2448516|Ensembl:ENSMUSG00000033488|Vega:OTTMUSG00000023034	1	1|1 H1	cDNA sequence BC026585		GO:0005739(mitochondrion)	GO:0043826(sulfur oxygenase reductase activity)//GO:0008270(zinc ion binding)//GO:0043883(malolactic enzyme activity)//GO:0008748(N-ethylmaleimide reductase activity)//GO:0016491(oxidoreductase activity)//GO:0043914(NADPH:sulfur oxidoreductase activity)//GO:0043738(reduced coenzyme F420 dehydrogenase activity)//GO:0052693(epoxyqueuosine reductase activity)	GO:0055114(oxidation-reduction process)
Ppip5k1	ENSMUSG00000033526	protein_coding	-	chr2:121289599-121355396	1.46034	0.700529	2.08461	1.05978	0.00575	0.0324137	up	327655	B430315C20Rik|Hisppd2a|mKIAA0377	MGI:MGI:2443281|Ensembl:ENSMUSG00000033526|Vega:OTTMUSG00000015262	2	2|2 E5	diphosphoinositol pentakisphosphate kinase 1	mmu04070(Phosphatidylinositol signaling system)	GO:0016020(membrane)//GO:0005654(nucleoplasm)//GO:0005886(plasma membrane)//GO:0005737(cytoplasm)//GO:0005829(cytosol)	GO:0003993(acid phosphatase activity)//GO:0033857(diphosphoinositol-pentakisphosphate kinase activity)//GO:0005524(ATP binding)//GO:0052724(inositol hexakisphosphate 3-kinase activity)//GO:0016301(kinase activity)//GO:0052723(inositol hexakisphosphate 1-kinase activity)//GO:0000166(nucleotide binding)//GO:0000827(inositol-1,3,4,5,6-pentakisphosphate kinase activity)//GO:0000829(inositol heptakisp…	GO:0016310(phosphorylation)//GO:0006020(inositol metabolic process)//GO:0032958(inositol phosphate biosynthetic process)
Igf2bp2	ENSMUSG00000033581	protein_coding	-	chr16:22059008-22163299	0.860188	0.14407	5.97062	2.57788	5e-05	0.000577962	up	319765	C330012H03Rik|IMP-2|Imp2|Neilsen	MGI:MGI:1890358|Ensembl:ENSMUSG00000033581|Vega:OTTMUSG00000025859	16	16|16 B1	insulin-like growth factor 2 mRNA binding protein 2		GO:0005634(nucleus)//GO:0005856(cytoskeleton)//GO:0005737(cytoplasm)	GO:0003676(nucleic acid binding)//GO:0003723(RNA binding)//GO:0003730(mRNA 3'-UTR binding)//GO:0003729(mRNA binding)//GO:0000166(nucleotide binding)//GO:0048027(mRNA 5'-UTR binding)//GO:0044822(poly(A) RNA binding)	GO:0006417(regulation of translation)//GO:0006810(transport)//GO:0051028(mRNA transport)
Map3k13	ENSMUSG00000033618	protein_coding	+	chr16:21891968-21931877	0.881633	0.254434	3.46508	1.79289	0.0002	0.00199742	up	71751	C130026N12Rik|LZK	MGI:MGI:2444243|Ensembl:ENSMUSG00000033618	16	16|16 B1	mitogen-activated protein kinase kinase kinase 13	mmu04010(MAPK signaling pathway)	GO:0008385(IkappaB kinase complex)//GO:0016020(membrane)//GO:0005737(cytoplasm)	GO:0004674(protein serine/threonine kinase activity)//GO:0042803(protein homodimerization activity)//GO:0004672(protein kinase activity)//GO:0004709(MAP kinase kinase kinase activity)//GO:0042802(identical protein binding)//GO:0000166(nucleotide binding)//GO:0016301(kinase activity)//GO:0046872(metal ion binding)//GO:0005524(ATP binding)//GO:0016740(transferase activity)	GO:0016310(phosphorylation)//GO:0006468(protein phosphorylation)//GO:0046777(protein autophosphorylation)//GO:0000186(activation of MAPKK activity)//GO:0007254(JNK cascade)//GO:0051092(positive regulation of NF-kappaB transcription factor activity)
Pdpr	ENSMUSG00000033624	protein_coding	+	chr8:111094629-111145498	1.6182	0.515761	3.13749	1.64961	0.00395	0.0241289	up	319518	4930402E16Rik|AU018056|mKIAA1990	MGI:MGI:2442188|Ensembl:ENSMUSG00000033624|Vega:OTTMUSG00000031622	8	8|8 E1	pyruvate dehydrogenase phosphatase regulatory subunit		GO:0005739(mitochondrion)//GO:0005737(cytoplasm)	GO:0016491(oxidoreductase activity)//GO:0004741([pyruvate dehydrogenase (lipoamide)] phosphatase activity)	GO:0055114(oxidation-reduction process)
Scaper	ENSMUSG00000034007	protein_coding	-	chr9:55549882-55919605	0.954659	0.44243	2.15777	1.10954	5e-05	0.000577962	up	244891	C430017I08|D530014O03Rik|Zfp291	MGI:MGI:1925976|Ensembl:ENSMUSG00000034007	9	9|9 B	S phase cyclin A-associated protein in the ER		GO:0005634(nucleus)//GO:0005737(cytoplasm)	GO:0003674(molecular_function)	GO:0008150(biological_process)
Mks1	ENSMUSG00000034121	protein_coding	+	chr11:87853214-87863803	0.889579	0.371825	2.39247	1.2585	0.0231	0.0935262	up	380718	AK190930|B8d3	MGI:MGI:3584243|Ensembl:ENSMUSG00000034121|Vega:OTTMUSG00000001434	11	11|11 C	Meckel syndrome, type 1		GO:0005929(cilium)//GO:0016020(membrane)//GO:0042995(cell projection)//GO:0035869(ciliary transition zone)//GO:0005813(centrosome)//GO:0005814(centriole)//GO:0036038(MKS complex)//GO:0036064(ciliary basal body)//GO:0005856(cytoskeleton)//GO:0005737(cytoplasm)	GO:0005515(protein binding)	GO:0042384(cilium assembly)//GO:0042733(embryonic digit morphogenesis)//GO:1901620(regulation of smoothened signaling pathway involved in dorsal/ventral neural tube patterning)//GO:0030030(cell projection organization)//GO:1990403(embryonic brain development)//GO:2000095(regulation of Wnt signaling pathway, planar cell polarity pathway)//GO:0061009(common bile duct development)//GO:0048754(branch…
Tspan8	ENSMUSG00000034127	protein_coding	+	chr10:115802415-115869522	0.71625	0.340016	2.10652	1.07486	0.02755	0.106772	up	216350	C76990|E330007O21Rik|Tm4sf3	MGI:MGI:2384918|Ensembl:ENSMUSG00000034127	10	10|10 D2	tetraspanin 8		GO:0016020(membrane)//GO:0016021(integral component of membrane)//GO:0005887(integral component of plasma membrane)//GO:0070062(extracellular exosome)	GO:0003674(molecular_function)//GO:0005178(integrin binding)	GO:0007166(cell surface receptor signaling pathway)//GO:0030195(negative regulation of blood coagulation)
Uroc1	ENSMUSG00000034456	protein_coding	+	chr6:90333288-90364551	193.888	89.8039	2.15901	1.11037	5e-05	0.000577962	up	243537	AI265605|BC022133	MGI:MGI:2385332|Ensembl:ENSMUSG00000034456|Vega:OTTMUSG00000036118	6	6|6 D1	urocanase domain containing 1	mmu00340(Histidine metabolism)//mmu01100(Metabolic pathways)	GO:0005829(cytosol)	GO:0016829(lyase activity)//GO:0016153(urocanate hydratase activity)	GO:0006548(histidine catabolic process)//GO:0006547(histidine metabolic process)
Eda2r	ENSMUSG00000034457	protein_coding	-	chrX:97333839-97377216	0.775673	0.0426227	18.1987	4.18576	5e-05	0.000577962	up	245527	9430060M22Rik|TNFRSF27|Xedar	MGI:MGI:2442860|Ensembl:ENSMUSG00000034457|Vega:OTTMUSG00000018046	X	X|X C3	ectodysplasin A2 receptor	mmu04060(Cytokine-cytokine receptor interaction)	GO:0005622(intracellular)//GO:0005886(plasma membrane)//GO:0005887(integral component of plasma membrane)//GO:0016021(integral component of membrane)//GO:0016020(membrane)	GO:0004872(receptor activity)	GO:0043123(positive regulation of I-kappaB kinase/NF-kappaB signaling)//GO:0012501(programmed cell death)//GO:0030154(cell differentiation)//GO:0046330(positive regulation of JNK cascade)//GO:0007275(multicellular organism development)//GO:0009888(tissue development)//GO:0051092(positive regulation of NF-kappaB transcription factor activity)//GO:0072332(intrinsic apoptotic signaling pathway by p5…
Ppm1h	ENSMUSG00000034613	protein_coding	+	chr10:122678761-122945795	0.67622	0.274467	2.46376	1.30086	0.0044	0.0262233	up	319468	A430075L18Rik|ARHCL1|C030002B11Rik	MGI:MGI:2442087|Ensembl:ENSMUSG00000034613|Vega:OTTMUSG00000032921	10	10|10 D2	protein phosphatase 1H (PP2C domain containing)		GO:0005634(nucleus)//GO:0005737(cytoplasm)	GO:0003824(catalytic activity)//GO:0004722(protein serine/threonine phosphatase activity)//GO:0016787(hydrolase activity)//GO:0004721(phosphoprotein phosphatase activity)	GO:0006470(protein dephosphorylation)
Ly6d	ENSMUSG00000034634	protein_coding	-	chr15:74762055-74763567	92.7936	0.517885	179.178	7.48525	5e-05	0.000577962	up	17068	Ly-61|Ly61|Thb	MGI:MGI:96881|Ensembl:ENSMUSG00000034634|Vega:OTTMUSG00000045140	15	15 D3|15 34.27 cM	lymphocyte antigen 6 complex, locus D		GO:0016020(membrane)//GO:0005886(plasma membrane)//GO:0031225(anchored component of membrane)//GO:0009986(cell surface)
Ccdc122	ENSMUSG00000034795	protein_coding	+	chr14:76784865-77112257	4.85156	1.92021	2.52657	1.33718	0.00045	0.00395365	up	108811	4933415L06Rik	MGI:MGI:1918358|Ensembl:ENSMUSG00000034795|Vega:OTTMUSG00000027799	14	14|14 D3	coiled-coil domain containing 122		GO:0005575(cellular_component)	GO:0003674(molecular_function)	GO:0008150(biological_process)
Acot11	ENSMUSG00000034853	protein_coding	-	chr4:106733888-106804998	5.06239	1.17962	4.29152	2.10149	5e-05	0.000577962	up	329910	1110020M10Rik|2010309H15Rik|AW060409|BFIT|BFIT1|Thea|Them1|mKIAA0707	MGI:MGI:1913736|Ensembl:ENSMUSG00000034853|Vega:OTTMUSG00000008201	4	4|4 C7	acyl-CoA thioesterase 11		GO:0070062(extracellular exosome)//GO:0005737(cytoplasm)//GO:0005829(cytosol)	GO:0016289(CoA hydrolase activity)//GO:0047617(acyl-CoA hydrolase activity)//GO:0052689(carboxylic ester hydrolase activity)//GO:0034946(3-isopropylbut-3-enoyl-CoA thioesterase activity)//GO:0008289(lipid binding)//GO:0016787(hydrolase activity)//GO:0034869(2,4,4-trimethyl-3-oxopentanoyl-CoA thioesterase activity)//GO:0044466(glutaryl-CoA hydrolase activity)//GO:0034843(2-oxoglutaryl-CoA thioeste…	GO:0035556(intracellular signal transduction)//GO:0006631(fatty acid metabolic process)//GO:0006637(acyl-CoA metabolic process)
Vat1	ENSMUSG00000034993	protein_coding	-	chr11:101458744-101471853	14.1257	6.44223	2.19269	1.1327	5e-05	0.000577962	up	26949	VAT-1	MGI:MGI:1349450|Ensembl:ENSMUSG00000034993|Vega:OTTMUSG00000002873	11	11|11 D	vesicle amine transport 1		GO:0016020(membrane)//GO:0005739(mitochondrion)//GO:0005741(mitochondrial outer membrane)//GO:0005737(cytoplasm)//GO:0070062(extracellular exosome)	GO:0043826(sulfur oxygenase reductase activity)//GO:0008270(zinc ion binding)//GO:0043883(malolactic enzyme activity)//GO:0008748(N-ethylmaleimide reductase activity)//GO:0016491(oxidoreductase activity)//GO:0043914(NADPH:sulfur oxidoreductase activity)//GO:0043738(reduced coenzyme F420 dehydrogenase activity)//GO:0052693(epoxyqueuosine reductase activity)	GO:0055114(oxidation-reduction process)//GO:0010637(negative regulation of mitochondrial fusion)
Zc4h2	ENSMUSG00000035062	protein_coding	-	chrX:95639192-95658509	0.942297	0.36395	2.58908	1.37244	0.00065	0.00536615	up	245522	Gm372|mKIAA1166	MGI:MGI:2679294|Ensembl:ENSMUSG00000035062|Vega:OTTMUSG00000018080	X	X|X C3	zinc finger, C4H2 domain containing		GO:0005886(plasma membrane)//GO:0016020(membrane)//GO:0045202(synapse)//GO:0030054(cell junction)//GO:0005634(nucleus)//GO:0045211(postsynaptic membrane)//GO:0005737(cytoplasm)	GO:0003674(molecular_function)//GO:0046872(metal ion binding)	GO:0007399(nervous system development)//GO:0007275(multicellular organism development)
Mtmr9	ENSMUSG00000035078	protein_coding	-	chr14:63523615-63543953	3.67505	1.44389	2.54524	1.3478	5e-05	0.000577962	up	210376	9430075G12Rik|AA516943|AF073881|LIP-STYX|MTMR8|mMTMH3	MGI:MGI:2442842|Ensembl:ENSMUSG00000035078	14	14|14 D1	myotubularin related protein 9		GO:0005737(cytoplasm)	GO:0030234(enzyme regulator activity)//GO:0005515(protein binding)	GO:0050790(regulation of catalytic activity)
Nubpl	ENSMUSG00000035142	protein_coding	+	chr12:52097736-52312744	4.95341	1.72282	2.87518	1.52365	5e-05	0.000577962	up	76826	2410170E07Rik	MGI:MGI:1924076|Ensembl:ENSMUSG00000035142|Vega:OTTMUSG00000032938	12	12|12 C1	nucleotide binding protein-like		GO:0005739(mitochondrion)	GO:0005524(ATP binding)//GO:0000166(nucleotide binding)//GO:0051539(4 iron, 4 sulfur cluster binding)//GO:0046872(metal ion binding)//GO:0051536(iron-sulfur cluster binding)	GO:0070584(mitochondrion morphogenesis)//GO:0032981(mitochondrial respiratory chain complex I assembly)
Fam124a	ENSMUSG00000035184	protein_coding	+	chr14:62555736-62608486	5.27763	1.72956	3.05142	1.60948	5e-05	0.000577962	up	629059	EG629059	MGI:MGI:3645930|Ensembl:ENSMUSG00000035184|Vega:OTTMUSG00000034680	14	14 D1|14	family with sequence similarity 124, member A		GO:0005575(cellular_component)	GO:0003674(molecular_function)	GO:0008150(biological_process)
Ubd	ENSMUSG00000035186	protein_coding	+	chr17:37193891-37196095	5.01517	0.705938	7.10424	2.82868	5e-05	0.000577962	up	24108	FAT10	MGI:MGI:1344410|Ensembl:ENSMUSG00000035186|Vega:OTTMUSG00000037330	17	17|17 B3	ubiquitin D		GO:0005730(nucleolus)//GO:0005634(nucleus)//GO:0005737(cytoplasm)//GO:0016235(aggresome)	GO:0005515(protein binding)//GO:0070628(proteasome binding)	GO:0043123(positive regulation of I-kappaB kinase/NF-kappaB signaling)//GO:0043065(positive regulation of apoptotic process)//GO:0070842(aggresome assembly)//GO:0016567(protein ubiquitination)//GO:0032446(protein modification by small protein conjugation)//GO:0006511(ubiquitin-dependent protein catabolic process)//GO:0043011(myeloid dendritic cell differentiation)
Trim13	ENSMUSG00000035235	protein_coding	+	chr14:61598225-61682373	2.75225	0.514679	5.34752	2.41887	0.00415	0.0250761	up	66597	3110001L12Rik|CAR|LEU5|RNF77|Rfp2	MGI:MGI:1913847|Ensembl:ENSMUSG00000035235	14	14|14 D1	tripartite motif-containing 13		GO:0016021(integral component of membrane)//GO:0016020(membrane)//GO:0005789(endoplasmic reticulum membrane)//GO:0097038(perinuclear endoplasmic reticulum)//GO:0005783(endoplasmic reticulum)//GO:0005622(intracellular)//GO:0005737(cytoplasm)	GO:0070740(tubulin-glutamic acid ligase activity)//GO:0008270(zinc ion binding)//GO:0070739(protein-glutamic acid ligase activity)//GO:0070735(protein-glycine ligase activity)//GO:0008766(UDP-N-acetylmuramoylalanyl-D-glutamyl-2,6-diaminopimelate-D-alanyl-D-alanine ligase activity)//GO:0004871(signal transducer activity)//GO:0004842(ubiquitin-protein transferase activity)//GO:0018169(ribosomal S6-…	GO:0043123(positive regulation of I-kappaB kinase/NF-kappaB signaling)//GO:0045087(innate immune response)//GO:0010942(positive regulation of cell death)//GO:0016239(positive regulation of macroautophagy)//GO:0051865(protein autoubiquitination)//GO:0043161(proteasome-mediated ubiquitin-dependent protein catabolic process)//GO:0030433(ER-associated ubiquitin-dependent protein catabolic process)//G…
Neu3	ENSMUSG00000035239	protein_coding	-	chr7:99811438-99828417	1.03334	0.427073	2.41959	1.27476	0.00075	0.00605556	up	50877	-	MGI:MGI:1355305|Ensembl:ENSMUSG00000035239|Vega:OTTMUSG00000059050	7	7|7 F1	neuraminidase 3	mmu00511(Other glycan degradation)//mmu00600(Sphingolipid metabolism)	GO:0016020(membrane)//GO:0005886(plasma membrane)//GO:0043231(intracellular membrane-bounded organelle)//GO:0005737(cytoplasm)	GO:0052795(exo-alpha-(2->6)-sialidase activity)//GO:0052794(exo-alpha-(2->3)-sialidase activity)//GO:0004308(exo-alpha-sialidase activity)//GO:0052796(exo-alpha-(2->8)-sialidase activity)//GO:0016997(alpha-sialidase activity)//GO:0016798(hydrolase activity, acting on glycosyl bonds)//GO:0016787(hydrolase activity)	GO:0008152(metabolic process)//GO:0016042(lipid catabolic process)//GO:0009313(oligosaccharide catabolic process)//GO:0005975(carbohydrate metabolic process)//GO:0006689(ganglioside catabolic process)//GO:0006629(lipid metabolic process)
Vps13c	ENSMUSG00000035284	protein_coding	+	chr9:67840395-67995634	1.27404	0.564634	2.2564	1.17402	5e-05	0.000577962	up	320528	AI552542|AV026040|C230055H22Rik|W51662|chorein	MGI:MGI:2444207|Ensembl:ENSMUSG00000035284	9	9|9 C	vacuolar protein sorting 13C		GO:0005622(intracellular)//GO:0070062(extracellular exosome)//GO:0019898(extrinsic component of membrane)//GO:0005741(mitochondrial outer membrane)//GO:0005829(cytosol)	GO:0003674(molecular_function)	GO:0006623(protein targeting to vacuole)//GO:0007005(mitochondrion organization)//GO:1905090(negative regulation of parkin-mediated mitophagy in response to mitochondrial depolarization)//GO:0045053(protein retention in Golgi apparatus)
Sgcg	ENSMUSG00000035296	protein_coding	-	chr14:61138456-61258490	0.639418	0	inf	inf	0.006	0.0333647	up	24053	35kDa|5430420E18Rik|AI642964|gamma-SG	MGI:MGI:1346524|Ensembl:ENSMUSG00000035296|Vega:OTTMUSG00000029985	14	14|14 D1	sarcoglycan, gamma (dystrophin-associated glycoprotein)	mmu05410(Hypertrophic cardiomyopathy (HCM))//mmu05412(Arrhythmogenic right ventricular cardiomyopathy (ARVC))//mmu05414(Dilated cardiomyopathy)//mmu05416(Viral myocarditis)	GO:0005886(plasma membrane)//GO:0005887(integral component of plasma membrane)//GO:0016020(membrane)//GO:0016011(dystroglycan complex)//GO:0016021(integral component of membrane)//GO:0016012(sarcoglycan complex)//GO:0042383(sarcolemma)//GO:0005856(cytoskeleton)//GO:0005737(cytoplasm)	GO:0005515(protein binding)	GO:0048738(cardiac muscle tissue development)//GO:0061024(membrane organization)//GO:0007517(muscle organ development)//GO:0060047(heart contraction)//GO:0055001(muscle cell development)
Mia2	ENSMUSG00000035349	protein_coding	+	chr12:59095798-59109130	14.7282	7.15654	2.058	1.04124	5e-05	0.000577962	up	338320	-	MGI:MGI:2159614|Ensembl:ENSMUSG00000035349|Vega:OTTMUSG00000027665	12	12|12 C1	melanoma inhibitory activity 2		GO:0005576(extracellular region)//GO:0070971(endoplasmic reticulum exit site)	GO:0003674(molecular_function)	GO:0042632(cholesterol homeostasis)//GO:0070328(triglyceride homeostasis)
Tmem98	ENSMUSG00000035413	protein_coding	+	chr11:80810174-80822033	7.77943	1.41639	5.49245	2.45745	5e-05	0.000577962	up	103743	6530411B15Rik|AI463522	MGI:MGI:1923457|Ensembl:ENSMUSG00000035413|Vega:OTTMUSG00000000222	11	11|11 B5	transmembrane protein 98		GO:0005783(endoplasmic reticulum)//GO:0016020(membrane)//GO:0016021(integral component of membrane)	GO:0003674(molecular_function)	GO:0008150(biological_process)
Myo1d	ENSMUSG00000035441	protein_coding	-	chr11:80482125-80780025	2.13484	0.768316	2.7786	1.47436	5e-05	0.000577962	up	338367	9930104H07Rik|AW544947|D11Ertd9e|myosin-1d	MGI:MGI:107728|Ensembl:ENSMUSG00000035441|Vega:OTTMUSG00000000216	11	11 B5|11 47.95 cM	myosin ID		GO:0030673(axolemma)//GO:0043209(myelin sheath)//GO:0005903(brush border)//GO:0043005(neuron projection)//GO:0005790(smooth endoplasmic reticulum)//GO:0030424(axon)//GO:0016323(basolateral plasma membrane)//GO:0044853(plasma membrane raft)//GO:0097440(apical dendrite)//GO:0031410(cytoplasmic vesicle)//GO:0070062(extracellular exosome)//GO:0016459(myosin complex)//GO:0043025(neuronal cell body)	GO:0019904(protein domain specific binding)//GO:0000146(microfilament motor activity)//GO:0005524(ATP binding)//GO:0005515(protein binding)//GO:0005516(calmodulin binding)//GO:0000166(nucleotide binding)//GO:0003774(motor activity)//GO:0030898(actin-dependent ATPase activity)//GO:0051015(actin filament binding)//GO:0003779(actin binding)//GO:0048306(calcium-dependent protein binding)	GO:0051641(cellular localization)//GO:0010923(negative regulation of phosphatase activity)
Slc25a21	ENSMUSG00000035472	protein_coding	-	chr12:56689917-57197472	10.6877	3.78732	2.82196	1.4967	5e-05	0.000577962	up	217593	9930033G19Rik|A630030I10|BB158148	MGI:MGI:2445059|Ensembl:ENSMUSG00000035472|Vega:OTTMUSG00000023139	12	12|12 C1	solute carrier family 25 (mitochondrial oxodicarboxylate carrier), member 21		GO:0016020(membrane)//GO:0005743(mitochondrial inner membrane)//GO:0005739(mitochondrion)//GO:0016021(integral component of membrane)	GO:0003735(structural constituent of ribosome)	GO:0006412(translation)//GO:0006810(transport)
Cdcp1	ENSMUSG00000035498	protein_coding	-	chr9:123170823-123216038	0.861472	0.108298	7.95466	2.9918	0.0138	0.0639023	up	109332	9030022E12Rik|AA409659|E030027H19Rik	MGI:MGI:2442010|Ensembl:ENSMUSG00000035498|Vega:OTTMUSG00000027392	9	9|9 F4	CUB domain containing protein 1		GO:0016020(membrane)//GO:0005886(plasma membrane)//GO:0005575(cellular_component)//GO:0016021(integral component of membrane)	GO:0003674(molecular_function)	GO:0008150(biological_process)
Reep6	ENSMUSG00000035504	protein_coding	+	chr10:79697304-80369637	393.843	193.142	2.03914	1.02796	0.0176	0.0764731	up	70335	0610011M24Rik|Dp1l1	MGI:MGI:1917585|Ensembl:ENSMUSG00000035504|Vega:OTTMUSG00000000018	10	10|10 C1	receptor accessory protein 6		GO:0005886(plasma membrane)//GO:0045177(apical part of cell)//GO:0016020(membrane)//GO:0005789(endoplasmic reticulum membrane)//GO:0016021(integral component of membrane)//GO:0044317(rod spherule)//GO:0005783(endoplasmic reticulum)//GO:0005634(nucleus)	GO:0005515(protein binding)	GO:0032386(regulation of intracellular transport)
Fbxl21	ENSMUSG00000035509	protein_coding	+	chr13:56522471-56537898	1.1096	0.444898	2.49407	1.3185	0.01875	0.0802454	up	213311	D630045D17Rik|FBL3B|FBXL3B|Psttm	MGI:MGI:2442921|Ensembl:ENSMUSG00000035509|Vega:OTTMUSG00000027710	13	13|13 B1	F-box and leucine-rich repeat protein 21		GO:0005634(nucleus)//GO:0019005(SCF ubiquitin ligase complex)//GO:0005737(cytoplasm)//GO:0005829(cytosol)	GO:0005515(protein binding)	GO:0043153(entrainment of circadian clock by photoperiod)//GO:0016567(protein ubiquitination)//GO:0048511(rhythmic process)
Thrsp	ENSMUSG00000035686	protein_coding	-	chr7:97412937-97417730	2260.57	591.192	3.82375	1.93499	5e-05	0.000577962	up	21835	S14|SPOT14	MGI:MGI:109126|Ensembl:ENSMUSG00000035686|Vega:OTTMUSG00000026137	7	7|7 E3	thyroid hormone responsive		GO:0005654(nucleoplasm)//GO:0005634(nucleus)//GO:0005737(cytoplasm)//GO:0005829(cytosol)	GO:0005515(protein binding)//GO:0042803(protein homodimerization activity)	GO:0006629(lipid metabolic process)//GO:0010866(regulation of triglyceride biosynthetic process)//GO:0006351(transcription, DNA-templated)//GO:0006355(regulation of transcription, DNA-templated)//GO:0046890(regulation of lipid biosynthetic process)
3110052M02Rik	ENSMUSG00000035868	protein_coding	+	chr17:21657581-21662540	3.63863	1.68827	2.15524	1.10785	0.00035	0.00321052	up
Acss3	ENSMUSG00000035948	protein_coding	-	chr10:106936163-107123668	13.3341	0.517034	25.7896	4.68872	5e-05	0.000577962	up	380660	8430416H19Rik|Gm874	MGI:MGI:2685720|Ensembl:ENSMUSG00000035948|Vega:OTTMUSG00000023051	10	10|10 D1	acyl-CoA synthetase short-chain family member 3	mmu00640(Propanoate metabolism)//mmu01100(Metabolic pathways)	GO:0005739(mitochondrion)	GO:0003674(molecular_function)//GO:0005524(ATP binding)//GO:0003987(acetate-CoA ligase activity)//GO:0000166(nucleotide binding)//GO:0016874(ligase activity)//GO:0003824(catalytic activity)	GO:0008152(metabolic process)//GO:0008150(biological_process)
1810046K07Rik	ENSMUSG00000036027	protein_coding	-	chr9:51289685-51328917	4.24048	0.452651	9.36806	3.22775	0.0001	0.00108407	up	69809	-	MGI:MGI:1917059|Ensembl:ENSMUSG00000036027|Vega:OTTMUSG00000042657	9	9|9 B	RIKEN cDNA 1810046K07 gene		GO:0005575(cellular_component)	GO:0003674(molecular_function)	GO:0008150(biological_process)
Leap2	ENSMUSG00000036216	protein_coding	-	chr11:53422180-53423170	218.829	85.0061	2.57428	1.36417	5e-05	0.000577962	up	259301	leap-2	MGI:MGI:2672795|Ensembl:ENSMUSG00000036216|Vega:OTTMUSG00000000052	11	11|11 B1.3	liver-expressed antimicrobial peptide 2		GO:0005576(extracellular region)		GO:0042742(defense response to bacterium)
P2ry14	ENSMUSG00000036381	protein_coding	-	chr3:59006977-59344256	1.77868	0.678845	2.62015	1.38965	0.0142	0.0652349	up	140795	A330108O13Rik|Gpr105|P2Y14	MGI:MGI:2155705|Ensembl:ENSMUSG00000036381|Vega:OTTMUSG00000052404	3	3 D|3 28.96 cM	purinergic receptor P2Y, G-protein coupled, 14	mmu04080(Neuroactive ligand-receptor interaction)	GO:0016020(membrane)//GO:0005886(plasma membrane)//GO:0005887(integral component of plasma membrane)//GO:0016021(integral component of membrane)	GO:0004871(signal transducer activity)//GO:0004930(G-protein coupled receptor activity)//GO:0045028(G-protein coupled purinergic nucleotide receptor activity)	GO:0006955(immune response)//GO:0007186(G-protein coupled receptor signaling pathway)//GO:0035589(G-protein coupled purinergic nucleotide receptor signaling pathway)//GO:0007165(signal transduction)
Fam13b	ENSMUSG00000036501	protein_coding	-	chr18:34409422-34506823	4.82499	2.38988	2.01893	1.01359	5e-05	0.000577962	up	225358	2610024E20Rik|AW060714|AW546153	MGI:MGI:2447834|Ensembl:ENSMUSG00000036501	18	18|18 B1	family with sequence similarity 13, member B			GO:0003674(molecular_function)//GO:0005096(GTPase activator activity)	GO:0002230(positive regulation of defense response to virus by host)//GO:0098779(mitophagy in response to mitochondrial depolarization)//GO:0098792(xenophagy)//GO:0007165(signal transduction)
Gtdc1	ENSMUSG00000036890	protein_coding	-	chr2:44564411-44927657	7.22682	2.98325	2.42247	1.27648	5e-05	0.000577962	up	227835	E330008O22Rik	MGI:MGI:2444269|Ensembl:ENSMUSG00000036890|Vega:OTTMUSG00000012356	2	2|2 B	glycosyltransferase-like domain containing 1		GO:0005575(cellular_component)	GO:0003674(molecular_function)//GO:0016757(transferase activity, transferring glycosyl groups)//GO:0016740(transferase activity)	GO:0008150(biological_process)
Tmem71	ENSMUSG00000036944	protein_coding	-	chr15:66526211-66561046	0.862832	0.317586	2.71684	1.44193	0.00075	0.00605556	up	213068	AI661017|E430024D12	MGI:MGI:2146049|Ensembl:ENSMUSG00000036944	15	15|15 D2	transmembrane protein 71		GO:0016020(membrane)//GO:0016021(integral component of membrane)//GO:0005575(cellular_component)	GO:0003674(molecular_function)	GO:0008150(biological_process)
Lrfn3	ENSMUSG00000036957	protein_coding	-	chr7:30355513-30362772	1.1462	0.460374	2.48971	1.31598	0.00045	0.00395365	up	233067	A530045B06Rik|SALM4	MGI:MGI:2442512|Ensembl:ENSMUSG00000036957|Vega:OTTMUSG00000059314	7	7|7 B1	leucine rich repeat and fibronectin type III domain containing 3		GO:0005886(plasma membrane)//GO:0009986(cell surface)//GO:0016020(membrane)//GO:0042995(cell projection)//GO:0016021(integral component of membrane)//GO:0045202(synapse)//GO:0030054(cell junction)//GO:0045211(postsynaptic membrane)		GO:0007409(axonogenesis)//GO:0007155(cell adhesion)
Scd1	ENSMUSG00000037071	protein_coding	-	chr19:44394450-44407709	3457.46	419.182	8.24815	3.04407	5e-05	0.000577962	up	20249	AA589638|AI265570|Scd|Scd-1|ab	MGI:MGI:98239|Ensembl:ENSMUSG00000037071	19	19 C3|19 37.98 cM	stearoyl-Coenzyme A desaturase 1	mmu01040(Biosynthesis of unsaturated fatty acids)//mmu01212(Fatty acid metabolism)//mmu03320(PPAR signaling pathway)//mmu04152(AMPK signaling pathway)	GO:0016021(integral component of membrane)//GO:0016020(membrane)//GO:0005789(endoplasmic reticulum membrane)//GO:0030176(integral component of endoplasmic reticulum membrane)//GO:0043231(intracellular membrane-bounded organelle)//GO:0005783(endoplasmic reticulum)	GO:0016717(oxidoreductase activity, acting on paired donors, with oxidation of a pair of donors resulting in the reduction of molecular oxygen to two molecules of water)//GO:0016491(oxidoreductase activity)//GO:0004768(stearoyl-CoA 9-desaturase activity)//GO:0005506(iron ion binding)//GO:0032896(palmitoyl-CoA 9-desaturase activity)//GO:0046872(metal ion binding)	GO:0055114(oxidation-reduction process)//GO:0033561(regulation of water loss via skin)//GO:0048733(sebaceous gland development)//GO:0044130(negative regulation of growth of symbiont in host)//GO:0006641(triglyceride metabolic process)//GO:0010873(positive regulation of cholesterol esterification)//GO:0070542(response to fatty acid)//GO:0034434(sterol esterification)//GO:0034435(cholesterol esteri…
Myom3	ENSMUSG00000037139	protein_coding	+	chr4:135759714-135815564	0.617104	0.075565	8.16651	3.02972	0.03505	0.12659	up	242702	8430427K15Rik|Gm434	MGI:MGI:2685280|Ensembl:ENSMUSG00000037139|Vega:OTTMUSG00000009726	4	4|4 D3	myomesin family, member 3		GO:0031430(M band)//GO:0005737(cytoplasm)	GO:0042803(protein homodimerization activity)	GO:0008150(biological_process)
Arhgap10	ENSMUSG00000037148	protein_coding	-	chr8:77250365-77523898	1.04359	0.459587	2.27072	1.18315	0.001	0.00779006	up	78514	A930033B01Rik|PSGAP-m|PSGAP-s	MGI:MGI:1925764|Ensembl:ENSMUSG00000037148	8	8|8 C2	Rho GTPase activating protein 10	mmu05100(Bacterial invasion of epithelial cells)	GO:0016020(membrane)//GO:0005886(plasma membrane)//GO:0005737(cytoplasm)//GO:0005829(cytosol)	GO:0005096(GTPase activator activity)//GO:0005515(protein binding)	GO:0007010(cytoskeleton organization)//GO:0043066(negative regulation of apoptotic process)//GO:0007165(signal transduction)
Uvssa	ENSMUSG00000037355	protein_coding	+	chr5:33378550-33419754	1.08008	0.317706	3.39964	1.76538	0.03165	0.117786	up	71101	4933407H18Rik|D330017J19Rik|Kiaa1530|mKIAA1530	MGI:MGI:1918351|Ensembl:ENSMUSG00000037355|Vega:OTTMUSG00000028632	5	5|5 B1	UV stimulated scaffold protein A		GO:0005694(chromosome)	GO:0000993(RNA polymerase II core binding)	GO:0006283(transcription-coupled nucleotide-excision repair)//GO:0006281(DNA repair)//GO:0009411(response to UV)//GO:0016567(protein ubiquitination)//GO:0006974(cellular response to DNA damage stimulus)
Endod1	ENSMUSG00000037419	protein_coding	-	chr9:14353989-14381242	0.719987	0.35951	2.00269	1.00194	0.0028	0.0182124	up	71946	2210414F18Rik|2310067E08Rik|C85344	MGI:MGI:1919196|Ensembl:ENSMUSG00000037419	9	9|9 A3	endonuclease domain containing 1		GO:0016020(membrane)//GO:0070062(extracellular exosome)//GO:0005576(extracellular region)	GO:0003676(nucleic acid binding)//GO:0004518(nuclease activity)//GO:0004519(endonuclease activity)//GO:0016787(hydrolase activity)//GO:0046872(metal ion binding)	GO:0008150(biological_process)
Vnn1	ENSMUSG00000037440	protein_coding	+	chr10:23894687-23905343	55.1269	13.7004	4.02375	2.00854	5e-05	0.000577962	up	22361	V-1	MGI:MGI:108395|Ensembl:ENSMUSG00000037440|Vega:OTTMUSG00000044612	10	10|10 A1-B2	vanin 1	mmu00770(Pantothenate and CoA biosynthesis)	GO:0005886(plasma membrane)//GO:0070062(extracellular exosome)//GO:0016020(membrane)//GO:0031225(anchored component of membrane)//GO:0016021(integral component of membrane)//GO:0005615(extracellular space)	GO:0017159(pantetheine hydrolase activity)//GO:0016811(hydrolase activity, acting on carbon-nitrogen (but not peptide) bonds, in linear amides)//GO:0034235(GPI anchor binding)//GO:0016810(hydrolase activity, acting on carbon-nitrogen (but not peptide) bonds)//GO:0016787(hydrolase activity)	GO:0006768(biotin metabolic process)//GO:0006807(nitrogen compound metabolic process)//GO:0033089(positive regulation of T cell differentiation in thymus)//GO:0015939(pantothenate metabolic process)//GO:0045087(innate immune response)//GO:0002544(chronic inflammatory response)//GO:0006954(inflammatory response)//GO:0002526(acute inflammatory response)//GO:0016337(single organismal cell-cell adhes…
Osbpl5	ENSMUSG00000037606	protein_coding	-	chr7:143688761-143756985	2.97882	1.23625	2.40956	1.26877	0.0005	0.00431416	up	79196	1110006M06Rik|AI462538|ORP5|Obph1|Osbp2	MGI:MGI:1930265|Ensembl:ENSMUSG00000037606|Vega:OTTMUSG00000029818	7	7 F5|7 88.29 cM	oxysterol binding protein-like 5		GO:0005783(endoplasmic reticulum)//GO:0016020(membrane)//GO:0016021(integral component of membrane)	GO:0008289(lipid binding)//GO:0015485(cholesterol binding)//GO:0001786(phosphatidylserine binding)//GO:0070273(phosphatidylinositol-4-phosphate binding)//GO:0005548(phospholipid transporter activity)	GO:0006869(lipid transport)//GO:0006810(transport)//GO:0015914(phospholipid transport)
Tnfrsf23	ENSMUSG00000037613	protein_coding	-	chr7:143628073-143685872	1.45463	0.149321	9.74161	3.28416	0.00595	0.0331925	up	79201	SOB|TNFRSFH23|Tnfrh1|Tnfrsf1al1|mDcTRAILR1|mSOB	MGI:MGI:1930269|Ensembl:ENSMUSG00000037613|Vega:OTTMUSG00000023925	7	7 F5|7 88.28 cM	tumor necrosis factor receptor superfamily, member 23		GO:0031362(anchored component of external side of plasma membrane)//GO:0016020(membrane)//GO:0005886(plasma membrane)//GO:0031225(anchored component of membrane)	GO:0005515(protein binding)	GO:1902042(negative regulation of extrinsic apoptotic signaling pathway via death domain receptors)
Fam13a	ENSMUSG00000037709	protein_coding	-	chr6:58932089-59024549	5.59421	2.20622	2.53566	1.34236	5e-05	0.000577962	up	58909	AI462012|D430015B01Rik|FAM13A1|Precm1	MGI:MGI:1889842|Ensembl:ENSMUSG00000037709|Vega:OTTMUSG00000036934	6	6|6 B3	family with sequence similarity 13, member A		GO:0005575(cellular_component)	GO:0003674(molecular_function)	GO:0008150(biological_process)
Ckap2	ENSMUSG00000037725	protein_coding	-	chr8:22168151-22185819	0.586701	0.0449199	13.0611	3.7072	0.00525	0.030168	up	80986	AI461656|AW228814|LB1	MGI:MGI:1931797|Ensembl:ENSMUSG00000037725	8	8|8 A2	cytoskeleton associated protein 2		GO:0005881(cytoplasmic microtubule)//GO:0005813(centrosome)//GO:0015630(microtubule cytoskeleton)//GO:0005856(cytoskeleton)//GO:0005737(cytoplasm)//GO:0005874(microtubule)	GO:0003674(molecular_function)	GO:0007049(cell cycle)//GO:0006915(apoptotic process)//GO:0000281(mitotic cytokinesis)//GO:0007026(negative regulation of microtubule depolymerization)//GO:0045944(positive regulation of transcription from RNA polymerase II promoter)
Mat1a	ENSMUSG00000037798	protein_coding	+	chr14:41105380-41124412	1332.24	631.528	2.10954	1.07693	5e-05	0.000577962	up	11720	AI046368|AdoMet|Ams|MAT|MATA1|SAMS|SAMS1	MGI:MGI:88017|Ensembl:ENSMUSG00000037798	14	14|14 C1	methionine adenosyltransferase I, alpha	mmu00270(Cysteine and methionine metabolism)//mmu01100(Metabolic pathways)//mmu01230(Biosynthesis of amino acids)	GO:0016363(nuclear matrix)//GO:0005829(cytosol)	GO:0046983(protein dimerization activity)//GO:0042803(protein homodimerization activity)//GO:0005524(ATP binding)//GO:0000287(magnesium ion binding)//GO:0042802(identical protein binding)//GO:0043531(ADP binding)//GO:0000166(nucleotide binding)//GO:0046872(metal ion binding)//GO:0004478(methionine adenosyltransferase activity)//GO:0016740(transferase activity)//GO:0016597(amino acid binding)	GO:0006730(one-carbon metabolic process)//GO:0006556(S-adenosylmethionine biosynthetic process)//GO:0051260(protein homooligomerization)//GO:0051262(protein tetramerization)//GO:0051289(protein homotetramerization)
Ano10	ENSMUSG00000037949	protein_coding	-	chr9:122175878-122294374	6.57261	2.41968	2.71631	1.44165	5e-05	0.000577962	up	102566	AI604832|Tmem16k	MGI:MGI:2143103|Ensembl:ENSMUSG00000037949	9	9|9 F4	anoctamin 10		GO:0005622(intracellular)//GO:0005886(plasma membrane)//GO:0016021(integral component of membrane)//GO:0016020(membrane)	GO:0005229(intracellular calcium activated chloride channel activity)//GO:0017128(phospholipid scramblase activity)//GO:0005227(calcium activated cation channel activity)	GO:0006812(cation transport)//GO:0006821(chloride transport)
A4gnt	ENSMUSG00000037953	protein_coding	+	chr9:99612501-99622367	6.81727	0.0332634	204.947	7.67911	0.01895	0.0809524	up	333424	AV080780|Alpha4gnt|Gm798	MGI:MGI:2143261|Ensembl:ENSMUSG00000037953|Vega:OTTMUSG00000048239	9	9|9 E3.3	alpha-1,4-N-acetylglucosaminyltransferase		GO:0005575(cellular_component)	GO:0008375(acetylglucosaminyltransferase activity)	GO:0006493(protein O-linked glycosylation)//GO:0009101(glycoprotein biosynthetic process)//GO:0050680(negative regulation of epithelial cell proliferation)
Acer2	ENSMUSG00000038007	protein_coding	+	chr4:86874395-86934822	6.60279	3.03811	2.17332	1.1199	5e-05	0.000577962	up	230379	2410116I05Rik|Asah3l|CRG-L1|maCER2	MGI:MGI:1920932|Ensembl:ENSMUSG00000038007|Vega:OTTMUSG00000007779	4	4|4 C4	alkaline ceramidase 2	mmu00600(Sphingolipid metabolism)//mmu01100(Metabolic pathways)//mmu04071(Sphingolipid signaling pathway)	GO:0016020(membrane)//GO:0016021(integral component of membrane)//GO:0005794(Golgi apparatus)//GO:0030173(integral component of Golgi membrane)	GO:0071633(dihydroceramidase activity)//GO:0016811(hydrolase activity, acting on carbon-nitrogen (but not peptide) bonds, in linear amides)//GO:0017040(ceramidase activity)//GO:0016787(hydrolase activity)	GO:0008284(positive regulation of cell proliferation)//GO:0001953(negative regulation of cell-matrix adhesion)//GO:0010942(positive regulation of cell death)//GO:0046512(sphingosine biosynthetic process)//GO:0032526(response to retinoic acid)//GO:0033629(negative regulation of cell adhesion mediated by integrin)//GO:0006672(ceramide metabolic process)//GO:0006919(activation of cysteine-type endop…
Dennd4c	ENSMUSG00000038024	protein_coding	+	chr4:86747528-86850977	1.37686	0.472959	2.91117	1.5416	0.0003	0.00283577	up	329877	1700065A05Rik|AA420392	MGI:MGI:1914769|Ensembl:ENSMUSG00000038024|Vega:OTTMUSG00000007709	4	4|4 C4	DENN/MADD domain containing 4C		GO:0005886(plasma membrane)//GO:0030904(retromer complex)//GO:0016020(membrane)//GO:0005829(cytosol)//GO:0031410(cytoplasmic vesicle)//GO:0032593(insulin-responsive compartment)//GO:0005737(cytoplasm)	GO:0017112(Rab guanyl-nucleotide exchange factor activity)//GO:0005085(guanyl-nucleotide exchange factor activity)	GO:0006810(transport)//GO:0015031(protein transport)//GO:0032869(cellular response to insulin stimulus)//GO:0072659(protein localization to plasma membrane)
Smim3	ENSMUSG00000038059	protein_coding	-	chr18:60474192-60501983	0.950727	0.252678	3.7626	1.91173	0.00065	0.00536615	up	106878	2010002N04Rik|AI195350|AW561905|Nid67|cI-41	MGI:MGI:1917088|Ensembl:ENSMUSG00000038059	18	18|18 D3	small integral membrane protein 3		GO:0016020(membrane)//GO:0016021(integral component of membrane)//GO:0005575(cellular_component)	GO:0003674(molecular_function)	GO:0008150(biological_process)
Galnt11	ENSMUSG00000038072	protein_coding	+	chr5:25222847-25265918	15.1461	5.08738	2.97721	1.57396	5e-05	0.000577962	up	231050	A430075I06Rik|AI648252|E430002F06Rik	MGI:MGI:2444392|Ensembl:ENSMUSG00000038072|Vega:OTTMUSG00000024235	5	5|5 A3	UDP-N-acetyl-alpha-D-galactosamine:polypeptide N-acetylgalactosaminyltransferase 11	mmu00512(Mucin type O-Glycan biosynthesis)//mmu01100(Metabolic pathways)	GO:0016020(membrane)//GO:0016021(integral component of membrane)//GO:0005575(cellular_component)//GO:0005794(Golgi apparatus)	GO:0004653(polypeptide N-acetylgalactosaminyltransferase activity)//GO:0005112(Notch binding)//GO:0016757(transferase activity, transferring glycosyl groups)//GO:0030246(carbohydrate binding)//GO:0046872(metal ion binding)//GO:0016740(transferase activity)	GO:0007219(Notch signaling pathway)//GO:0018243(protein O-linked glycosylation via threonine)
Ormdl3	ENSMUSG00000038150	protein_coding	-	chr11:98581255-98587368	58.3354	28.0632	2.07871	1.05569	5e-05	0.000577962	up	66612	2810011N17Rik|AI315223	MGI:MGI:1913862|Ensembl:ENSMUSG00000038150|Vega:OTTMUSG00000006371	11	11|11 D	ORM1-like 3 (S. cerevisiae)		GO:0005783(endoplasmic reticulum)//GO:0016020(membrane)//GO:0016021(integral component of membrane)//GO:0005789(endoplasmic reticulum membrane)//GO:0035339(SPOTS complex)	GO:0003674(molecular_function)	GO:1900060(negative regulation of ceramide biosynthetic process)//GO:0090156(cellular sphingolipid homeostasis)//GO:0006672(ceramide metabolic process)
Fam198a	ENSMUSG00000038233	protein_coding	+	chr9:121937274-121980208	1.68491	0.608886	2.76721	1.46843	0.00155	0.0112692	up	245050	C730027P07Rik	MGI:MGI:3041196|Ensembl:ENSMUSG00000038233	9	9|9 F4	family with sequence similarity 198, member A		GO:0005575(cellular_component)//GO:0005576(extracellular region)	GO:0003674(molecular_function)	GO:0008150(biological_process)
Nos1ap	ENSMUSG00000038473	protein_coding	-	chr1:170298192-170589861	1.12369	0.100329	11.2	3.48543	0.0005	0.00431416	up	70729	6330408P19Rik|Capon	MGI:MGI:1917979|Ensembl:ENSMUSG00000038473|Vega:OTTMUSG00000029837	1	1|1 H2	nitric oxide synthase 1 (neuronal) adaptor protein	mmu04713(Circadian entrainment)	GO:0030018(Z disc)//GO:1990454(L-type voltage-gated calcium channel complex)//GO:0005901(caveola)//GO:0031965(nuclear membrane)//GO:1902937(inward rectifier potassium channel complex)//GO:0005829(cytosol)//GO:0033017(sarcoplasmic reticulum membrane)//GO:0005739(mitochondrion)//GO:0030315(T-tubule)//GO:0005634(nucleus)//GO:0005737(cytoplasm)	GO:0050998(nitric-oxide synthase binding)//GO:0030165(PDZ domain binding)//GO:0002020(protease binding)	GO:1901841(regulation of high voltage-gated calcium channel activity)//GO:2000170(positive regulation of peptidyl-cysteine S-nitrosylation)//GO:1901215(negative regulation of neuron death)//GO:0008150(biological_process)
Tmco3	ENSMUSG00000038497	protein_coding	+	chr8:13255962-13322924	1.28972	0.599072	2.15285	1.10625	0.01445	0.0661655	up	234076	B230339H12Rik|C87304	MGI:MGI:2444946|Ensembl:ENSMUSG00000038497	8	8|8 A1.1	transmembrane and coiled-coil domains 3		GO:0016020(membrane)//GO:0016021(integral component of membrane)//GO:0005575(cellular_component)	GO:0003674(molecular_function)//GO:0015297(antiporter activity)//GO:0015299(solute:proton antiporter activity)	GO:0006812(cation transport)//GO:0006810(transport)//GO:0055085(transmembrane transport)//GO:0008150(biological_process)//GO:0006811(ion transport)
Dcun1d2	ENSMUSG00000038506	protein_coding	-	chr8:13255962-13322924	5.08529	1.95564	2.60032	1.37869	0.041	0.141347	up	102323	AW495713|mFLJ10704	MGI:MGI:2142792|Ensembl:ENSMUSG00000038506|Vega:OTTMUSG00000056854	8	8|8 A1.1	DCN1, defective in cullin neddylation 1, domain containing 2 (S. cerevisiae)		GO:0000151(ubiquitin ligase complex)	GO:0032182(ubiquitin-like protein binding)//GO:0031624(ubiquitin conjugating enzyme binding)//GO:0097602(cullin family protein binding)	GO:0045116(protein neddylation)//GO:0051443(positive regulation of ubiquitin-protein transferase activity)
Gdf15	ENSMUSG00000038508	protein_coding	-	chr8:70629392-70632456	4.37057	1.15741	3.77616	1.91692	5e-05	0.000577962	up	23886	MIC-1|NAG-1|SBF	MGI:MGI:1346047|Ensembl:ENSMUSG00000038508|Vega:OTTMUSG00000023705	8	8|8 C1	growth differentiation factor 15		GO:0070062(extracellular exosome)//GO:0005576(extracellular region)//GO:0005615(extracellular space)	GO:0008083(growth factor activity)//GO:0005160(transforming growth factor beta receptor binding)//GO:0005125(cytokine activity)	GO:0010862(positive regulation of pathway-restricted SMAD protein phosphorylation)//GO:0060395(SMAD protein signal transduction)//GO:1901741(positive regulation of myoblast fusion)//GO:0048468(cell development)//GO:0043408(regulation of MAPK cascade)//GO:0042981(regulation of apoptotic process)
Rgs4	ENSMUSG00000038530	protein_coding	-	chr1:169741476-169747642	1.51799	0.394983	3.84318	1.9423	0.0001	0.00108407	up	19736	AA004315|AA597169|ESTM48|ESTM50	MGI:MGI:108409|Ensembl:ENSMUSG00000038530|Vega:OTTMUSG00000020909	1	1 H3|1 76.84 cM	regulator of G-protein signaling 4		GO:0005886(plasma membrane)//GO:0016020(membrane)//GO:0043234(protein complex)//GO:0005829(cytosol)//GO:0005634(nucleus)//GO:0005737(cytoplasm)	GO:0001965(G-protein alpha-subunit binding)//GO:0005096(GTPase activator activity)	GO:0045744(negative regulation of G-protein coupled receptor protein signaling pathway)//GO:0009968(negative regulation of signal transduction)//GO:0007186(G-protein coupled receptor signaling pathway)//GO:0043547(positive regulation of GTPase activity)
Akr1d1	ENSMUSG00000038641	protein_coding	+	chr6:37530172-37568815	147.045	48.5932	3.02604	1.59743	5e-05	0.000577962	up	208665	-	MGI:MGI:2384785|Ensembl:ENSMUSG00000038641|Vega:OTTMUSG00000022180	6	6|6 B1	aldo-keto reductase family 1, member D1	mmu00120(Primary bile acid biosynthesis)//mmu00140(Steroid hormone biosynthesis)//mmu01100(Metabolic pathways)	GO:0070062(extracellular exosome)//GO:0005737(cytoplasm)//GO:0005829(cytosol)	GO:0047568(3-oxo-5-beta-steroid 4-dehydrogenase activity)//GO:0047787(delta4-3-oxosteroid 5beta-reductase activity)//GO:0016491(oxidoreductase activity)	GO:0055114(oxidation-reduction process)//GO:0008207(C21-steroid hormone metabolic process)//GO:0008209(androgen metabolic process)//GO:0030573(bile acid catabolic process)//GO:0006699(bile acid biosynthetic process)//GO:0007586(digestion)//GO:0006629(lipid metabolic process)//GO:0006707(cholesterol catabolic process)//GO:0016042(lipid catabolic process)//GO:0008202(steroid metabolic process)
Akap2	ENSMUSG00000038729	protein_coding	+	chr4:57434246-57896984	1.77795	0.811437	2.19111	1.13166	5e-05	0.000577962	up	11641	AA959716|AI649048|Akap-2|Akap-kl|B230340M18Rik|Prka2	MGI:MGI:1306795|Ensembl:ENSMUSG00000038729|Ensembl:ENSMUSG00000089945|Vega:OTTMUSG00000032475	4	4|4 B3	A kinase (PRKA) anchor protein 2		GO:0043234(protein complex)	GO:0019904(protein domain specific binding)//GO:0051018(protein kinase A binding)	GO:0007015(actin filament organization)//GO:0008104(protein localization)//GO:0051291(protein heterooligomerization)//GO:0007178(transmembrane receptor protein serine/threonine kinase signaling pathway)
9130409I23Rik	ENSMUSG00000038768	protein_coding	+	chr1:181051236-181060667	35.0519	8.36936	4.18811	2.0663	5e-05	0.000577962	up	619326	-	MGI:MGI:3588271|Ensembl:ENSMUSG00000038768|Vega:OTTMUSG00000050463	1	1|1 H4	RIKEN cDNA 9130409I23 gene	mmu00600(Sphingolipid metabolism)//mmu01100(Metabolic pathways)//mmu04071(Sphingolipid signaling pathway)	GO:0005575(cellular_component)	GO:0042284(sphingolipid delta-4 desaturase activity)	GO:0046513(ceramide biosynthetic process)
Ephx1	ENSMUSG00000038776	protein_coding	-	chr1:180976154-181020904	458.607	193.782	2.36662	1.24283	5e-05	0.000577962	up	13849	EH|Eph-1|Eph1|Epxh1|mEH	MGI:MGI:95405|Ensembl:ENSMUSG00000038776|Vega:OTTMUSG00000021983	1	1 H4|1 84.48 cM	epoxide hydrolase 1, microsomal	mmu00980(Metabolism of xenobiotics by cytochrome P450)//mmu04976(Bile secretion)//mmu05204(Chemical carcinogenesis)	GO:0005783(endoplasmic reticulum)//GO:0016020(membrane)//GO:0016021(integral component of membrane)//GO:0043231(intracellular membrane-bounded organelle)	GO:0003824(catalytic activity)//GO:0019899(enzyme binding)//GO:0033961(cis-stilbene-oxide hydrolase activity)//GO:0016787(hydrolase activity)//GO:0004301(epoxide hydrolase activity)	GO:0006725(cellular aromatic compound metabolic process)//GO:0019439(aromatic compound catabolic process)//GO:0014070(response to organic cyclic compound)//GO:0009636(response to toxic substance)
Prc1	ENSMUSG00000038943	protein_coding	+	chr7:80294449-80316259	0.670744	0.151065	4.44009	2.15059	5e-05	0.000577962	up	233406	D7Ertd348e	MGI:MGI:1858961|Ensembl:ENSMUSG00000038943|Vega:OTTMUSG00000037307	7	7 D3|7 45.62 cM	protein regulator of cytokinesis 1		GO:0005886(plasma membrane)//GO:0005874(microtubule)//GO:0030496(midbody)//GO:0005819(spindle)//GO:0015630(microtubule cytoskeleton)//GO:0005654(nucleoplasm)//GO:0070938(contractile ring)//GO:0005634(nucleus)//GO:0005856(cytoskeleton)//GO:0005737(cytoplasm)	GO:0019901(protein kinase binding)//GO:0008017(microtubule binding)//GO:0019894(kinesin binding)	GO:0008284(positive regulation of cell proliferation)//GO:0051301(cell division)//GO:0000226(microtubule cytoskeleton organization)//GO:0007049(cell cycle)//GO:0001578(microtubule bundle formation)//GO:0000910(cytokinesis)
Bloc1s5	ENSMUSG00000038982	protein_coding	-	chr13:38602708-38637116	17.7179	8.31398	2.13109	1.09159	5e-05	0.000577962	up	17828	1810074A19Rik|Muted|mu	MGI:MGI:2178598|Ensembl:ENSMUSG00000038982	13	13 A3.3|13 18.35 cM	biogenesis of lysosomal organelles complex-1, subunit 5, muted		GO:0030133(transport vesicle)//GO:0031083(BLOC-1 complex)	GO:0005515(protein binding)	GO:0031175(neuron projection development)//GO:0035646(endosome to melanosome transport)//GO:0032474(otolith morphogenesis)//GO:0048066(developmental pigmentation)//GO:0032402(melanosome transport)//GO:0050942(positive regulation of pigment cell differentiation)//GO:0048490(anterograde synaptic vesicle transport)//GO:0016192(vesicle-mediated transport)//GO:0008089(anterograde axonal transport)//GO…
Rreb1	ENSMUSG00000039087	protein_coding	+	chr13:37778399-37952005	2.09611	0.436167	4.80574	2.26476	0.0002	0.00199742	up	68750	1110037N09Rik|AA414966|B930013M22Rik	MGI:MGI:2443664|Ensembl:ENSMUSG00000039087|Vega:OTTMUSG00000033132	13	13|13 A3.3	ras responsive element binding protein 1		GO:0005654(nucleoplasm)//GO:0070062(extracellular exosome)//GO:0005634(nucleus)//GO:0005737(cytoplasm)//GO:0005730(nucleolus)	GO:0003676(nucleic acid binding)//GO:0003700(transcription factor activity, sequence-specific DNA binding)//GO:0043565(sequence-specific DNA binding)//GO:0000979(RNA polymerase II core promoter sequence-specific DNA binding)//GO:0044212(transcription regulatory region DNA binding)//GO:0046872(metal ion binding)//GO:0003677(DNA binding)	GO:0010634(positive regulation of epithelial cell migration)//GO:2000394(positive regulation of lamellipodium morphogenesis)//GO:0033601(positive regulation of mammary gland epithelial cell proliferation)//GO:0006351(transcription, DNA-templated)//GO:1900026(positive regulation of substrate adhesion-dependent cell spreading)//GO:0007275(multicellular organism development)//GO:0000122(negative reg…
Wdr93	ENSMUSG00000039099	protein_coding	+	chr7:79743162-79785950	0.609889	0.280914	2.17109	1.11842	0.01395	0.0644685	up	626359	EG626359	MGI:MGI:3646885|Ensembl:ENSMUSG00000039099|Vega:OTTMUSG00000029045	7	7 D3|7	WD repeat domain 93		GO:0005575(cellular_component)	GO:0003674(molecular_function)//GO:0016651(oxidoreductase activity, acting on NAD(P)H)	GO:0022900(electron transport chain)//GO:0008150(biological_process)
Fam102a	ENSMUSG00000039157	protein_coding	+	chr2:32535331-32569756	12.4649	6.19766	2.01123	1.00808	5e-05	0.000577962	up	98952	AI426465|C230093N12Rik|Eeig1	MGI:MGI:2138935|Ensembl:ENSMUSG00000039157|Vega:OTTMUSG00000011990	2	2|2 B	family with sequence similarity 102, member A		GO:0005575(cellular_component)	GO:0003674(molecular_function)	GO:0008150(biological_process)
Abhd2	ENSMUSG00000039202	protein_coding	+	chr7:79273200-79365508	7.7021	2.32318	3.31532	1.72915	5e-05	0.000577962	up	54608	2210009N18Rik|LABH2|Labh-2	MGI:MGI:1914344|Ensembl:ENSMUSG00000039202|Vega:OTTMUSG00000029104	7	7|7 D2	abhydrolase domain containing 2		GO:0005886(plasma membrane)//GO:0016020(membrane)//GO:0001669(acrosomal vesicle)//GO:0016021(integral component of membrane)//GO:0097524(sperm plasma membrane)//GO:0031410(cytoplasmic vesicle)//GO:0036126(sperm flagellum)	GO:0052689(carboxylic ester hydrolase activity)//GO:0003707(steroid hormone receptor activity)//GO:0047372(acylglycerol lipase activity)//GO:0042562(hormone binding)//GO:0016787(hydrolase activity)	GO:0043401(steroid hormone mediated signaling pathway)//GO:0032570(response to progesterone)//GO:0030336(negative regulation of cell migration)//GO:0016042(lipid catabolic process)//GO:0007340(acrosome reaction)//GO:0009611(response to wounding)//GO:0046464(acylglycerol catabolic process)//GO:0048240(sperm capacitation)//GO:0006629(lipid metabolic process)
Lyplal1	ENSMUSG00000039246	protein_coding	-	chr1:186087730-186117310	16.3914	7.41501	2.21057	1.14442	5e-05	0.000577962	up	226791	BC027340|Q96AVO	MGI:MGI:2385115|Ensembl:ENSMUSG00000039246|Vega:OTTMUSG00000027017	1	1|1 H5	lysophospholipase-like 1		GO:0070062(extracellular exosome)//GO:0005737(cytoplasm)//GO:0005829(cytosol)	GO:0016289(CoA hydrolase activity)//GO:0047617(acyl-CoA hydrolase activity)//GO:0052689(carboxylic ester hydrolase activity)//GO:0008474(palmitoyl-(protein) hydrolase activity)//GO:0034946(3-isopropylbut-3-enoyl-CoA thioesterase activity)//GO:0016787(hydrolase activity)//GO:0034869(2,4,4-trimethyl-3-oxopentanoyl-CoA thioesterase activity)//GO:0044466(glutaryl-CoA hydrolase activity)//GO:0034843(2…	GO:0002084(protein depalmitoylation)//GO:0042997(negative regulation of Golgi to plasma membrane protein transport)
Tmem135	ENSMUSG00000039428	protein_coding	-	chr7:88966918-89410110	35.6264	17.1846	2.07316	1.05183	5e-05	0.000577962	up	72759	2810439K08Rik|AW319712|PMP52	MGI:MGI:1920009|Ensembl:ENSMUSG00000039428|Vega:OTTMUSG00000030735	7	7|7 E1	transmembrane protein 135		GO:0016020(membrane)//GO:0005777(peroxisome)//GO:0016021(integral component of membrane)	GO:0003674(molecular_function)	GO:0007031(peroxisome organization)
Ppl	ENSMUSG00000039457	protein_coding	-	chr16:5086290-5132481	3.73168	1.21614	3.06845	1.61751	5e-05	0.000577962	up	19041	AW553870	MGI:MGI:1194898|Ensembl:ENSMUSG00000039457	16	16 2.5 cM|16 A-B1	periplakin		GO:0005886(plasma membrane)//GO:0070062(extracellular exosome)//GO:0016020(membrane)//GO:0005739(mitochondrion)//GO:0030054(cell junction)//GO:0019897(extrinsic component of plasma membrane)//GO:0005634(nucleus)//GO:0005856(cytoskeleton)//GO:0005737(cytoplasm)	GO:0005515(protein binding)	GO:0031424(keratinization)
Tspyl4	ENSMUSG00000039485	protein_coding	+	chr10:34288287-34418552	1.11742	0.3466	3.22393	1.68882	0.01035	0.051316	up	72480	2610102M01Rik|B230210I21Rik|D10Bwg0791e	MGI:MGI:106393|Ensembl:ENSMUSG00000039485|Vega:OTTMUSG00000023254	10	10 B1|10 18.85 cM	TSPY-like 4		GO:0005634(nucleus)//GO:0005575(cellular_component)	GO:0003674(molecular_function)	GO:0006334(nucleosome assembly)//GO:0008150(biological_process)
Tusc3	ENSMUSG00000039530	protein_coding	+	chr8:39005866-39167041	5.12422	2.34871	2.18171	1.12546	0.00015	0.00155599	up	80286	AU022242|BC003311|N33	MGI:MGI:1933134|Ensembl:ENSMUSG00000039530	8	8|8 B1.2	tumor suppressor candidate 3	mmu00510(N-Glycan biosynthesis)//mmu01100(Metabolic pathways)//mmu04141(Protein processing in endoplasmic reticulum)	GO:0005783(endoplasmic reticulum)//GO:0016020(membrane)//GO:0016021(integral component of membrane)//GO:0005739(mitochondrion)//GO:0008250(oligosaccharyltransferase complex)	GO:0015095(magnesium ion transmembrane transporter activity)	GO:0015693(magnesium ion transport)//GO:0006810(transport)//GO:0050890(cognition)
Mmd2	ENSMUSG00000039533	protein_coding	-	chr5:142562364-142608800	1.08368	0.2832	3.82657	1.93605	5e-05	0.000577962	up	75104	4930518M15Rik|C88001	MGI:MGI:1922354|Ensembl:ENSMUSG00000039533|Vega:OTTMUSG00000054880	5	5|5 G2	monocyte to macrophage differentiation-associated 2		GO:0016020(membrane)//GO:0016021(integral component of membrane)//GO:0048471(perinuclear region of cytoplasm)//GO:0005794(Golgi apparatus)	GO:0004672(protein kinase activity)	GO:0019835(cytolysis)//GO:0045666(positive regulation of neuron differentiation)//GO:0032880(regulation of protein localization)//GO:0046579(positive regulation of Ras protein signal transduction)//GO:0045860(positive regulation of protein kinase activity)
Rcan2	ENSMUSG00000039601	protein_coding	+	chr17:43801850-44039516	16.7138	0.892972	18.717	4.22628	5e-05	0.000577962	up	53901	Csp2|Dscr1l1|MCIP2|ZAKI-4	MGI:MGI:1858219|Ensembl:ENSMUSG00000039601	17	17 19.77 cM|17 C	regulator of calcineurin 2	mmu04919(Thyroid hormone signaling pathway)	GO:0005737(cytoplasm)	GO:0000166(nucleotide binding)//GO:0008597(calcium-dependent protein serine/threonine phosphatase regulator activity)	GO:0031987(locomotion involved in locomotory behavior)//GO:0019722(calcium-mediated signaling)//GO:0006979(response to oxidative stress)//GO:0007614(short-term memory)//GO:0007219(Notch signaling pathway)//GO:0070884(regulation of calcineurin-NFAT signaling cascade)//GO:0006950(response to stress)//GO:0033173(calcineurin-NFAT signaling cascade)
6430573F11Rik	ENSMUSG00000039620	protein_coding	+	chr8:36457547-36514320	2.36326	0.996265	2.37211	1.24617	0.00065	0.00536615	up	319582	Kiaa1456|TRM9L	MGI:MGI:2442328|Ensembl:ENSMUSG00000039620|Vega:OTTMUSG00000027150	8	8|8 A4	RIKEN cDNA 6430573F11 gene		GO:0005634(nucleus)//GO:0005737(cytoplasm)	GO:0034807(4,5-dihydroxybenzo(a)pyrene methyltransferase activity)//GO:0043827(tRNA (adenine-57, 58-N(1)-) methyltransferase activity)//GO:0016274(protein-arginine N-methyltransferase activity)//GO:0008172(S-methyltransferase activity)//GO:0051995(Se-methyltransferase activity)//GO:0043777(cobalt-precorrin-7 C15-methyltransferase activity)//GO:0043803(hydroxyneurosporene-O-methyltransferase activ…	GO:0008152(metabolic process)//GO:0002098(tRNA wobble uridine modification)//GO:0032259(methylation)//GO:0008033(tRNA processing)
Lmbrd2	ENSMUSG00000039704	protein_coding	+	chr15:9140620-9198318	1.89421	0.802784	2.35955	1.23851	5e-05	0.000577962	up	320506	9930036E21Rik	MGI:MGI:2444173|Ensembl:ENSMUSG00000039704	15	15|15 A1	LMBR1 domain containing 2		GO:0016020(membrane)//GO:0016021(integral component of membrane)	GO:0003674(molecular_function)	GO:0008150(biological_process)
Cc2d2a	ENSMUSG00000039765	protein_coding	+	chr5:43662378-43740972	1.30474	0.36774	3.54799	1.827	5e-05	0.000577962	up	231214	5730509K17Rik|b2b1035Clo	MGI:MGI:1924487|Ensembl:ENSMUSG00000039765|Vega:OTTMUSG00000018224	5	5|5 B3	coiled-coil and C2 domain containing 2A		GO:0005929(cilium)//GO:0042995(cell projection)//GO:0035869(ciliary transition zone)//GO:0036038(MKS complex)//GO:0005856(cytoskeleton)//GO:0005737(cytoplasm)	GO:0005515(protein binding)	GO:0042384(cilium assembly)//GO:0060271(cilium morphogenesis)//GO:0007507(heart development)//GO:0030030(cell projection organization)//GO:1990403(embryonic brain development)//GO:1904491(protein localization to ciliary transition zone)//GO:0035058(nonmotile primary cilium assembly)//GO:0001843(neural tube closure)//GO:0043010(camera-type eye development)//GO:0044458(motile cilium assembly)//GO:0…
Slc39a5	ENSMUSG00000039878	protein_coding	-	chr10:128377114-128411492	1.31205	0.0699483	18.7574	4.22939	0.0182	0.0783482	up	72002	1810013D05Rik|2010205A06Rik|Zip5	MGI:MGI:1919336|Ensembl:ENSMUSG00000039878	10	10|10 D3	solute carrier family 39 (metal ion transporter), member 5		GO:0005886(plasma membrane)//GO:0005887(integral component of plasma membrane)//GO:0016020(membrane)//GO:0016021(integral component of membrane)//GO:0016323(basolateral plasma membrane)//GO:0070062(extracellular exosome)	GO:0046873(metal ion transmembrane transporter activity)//GO:0005385(zinc ion transmembrane transporter activity)	GO:0006829(zinc II ion transport)//GO:0030001(metal ion transport)//GO:0034224(cellular response to zinc ion starvation)//GO:0071578(zinc II ion transmembrane import)//GO:0001654(eye development)//GO:0006882(cellular zinc ion homeostasis)//GO:0055085(transmembrane transport)//GO:0006810(transport)//GO:0030509(BMP signaling pathway)//GO:0048026(positive regulation of mRNA splicing, via spliceosome…
Dag1	ENSMUSG00000039952	protein_coding	-	chr9:108205954-108263924	5.48079	2.01631	2.71823	1.44267	5e-05	0.000577962	up	13138	D9Wsu13e|DG|Dp427|Dp71	MGI:MGI:101864|Ensembl:ENSMUSG00000039952|Vega:OTTMUSG00000050793	9	9 F2|9 59.08 cM	dystroglycan 1	mmu04512(ECM-receptor interaction)//mmu05410(Hypertrophic cardiomyopathy (HCM))//mmu05412(Arrhythmogenic right ventricular cardiomyopathy (ARVC))//mmu05414(Dilated cardiomyopathy)//mmu05416(Viral myocarditis)	GO:0016011(dystroglycan complex)//GO:0030054(cell junction)//GO:0005913(cell-cell adherens junction)//GO:0005911(cell-cell junction)//GO:0045202(synapse)//GO:0030027(lamellipodium)//GO:0016020(membrane)//GO:0030175(filopodium)//GO:0016323(basolateral plasma membrane)//GO:0005737(cytoplasm)//GO:0042383(sarcolemma)//GO:0005634(nucleus)//GO:0005615(extracellular space)//GO:0016021(integral component…	GO:0008307(structural constituent of muscle)//GO:0032403(protein complex binding)//GO:0002162(dystroglycan binding)//GO:0051393(alpha-actinin binding)//GO:0017166(vinculin binding)//GO:0042169(SH2 domain binding)//GO:0015631(tubulin binding)//GO:0003779(actin binding)//GO:0005515(protein binding)//GO:0005509(calcium ion binding)	GO:0002011(morphogenesis of an epithelial sheet)//GO:0010717(regulation of epithelial to mesenchymal transition)//GO:0021682(nerve maturation)//GO:0016340(calcium-dependent cell-matrix adhesion)//GO:0030336(negative regulation of cell migration)//GO:0006509(membrane protein ectodomain proteolysis)//GO:0071711(basement membrane organization)//GO:0051898(negative regulation of protein kinase B sign…
Zc3h12d	ENSMUSG00000039981	protein_coding	+	chr10:7832469-7870397	0.635887	0.247935	2.56474	1.35881	0.0006	0.00503077	up	237256	D730019B10Rik|TFL	MGI:MGI:3045313|Ensembl:ENSMUSG00000039981	10	10|10 A1	zinc finger CCCH type containing 12D		GO:0000932(cytoplasmic mRNA processing body)	GO:0003674(molecular_function)//GO:0046872(metal ion binding)//GO:0044824(retroviral 3' processing activity)//GO:0042578(phosphoric ester hydrolase activity)//GO:0004518(nuclease activity)//GO:0004519(endonuclease activity)//GO:0016787(hydrolase activity)//GO:0043765(T/G mismatch-specific endonuclease activity)	GO:0006402(mRNA catabolic process)//GO:0042130(negative regulation of T cell proliferation)//GO:0061158(3'-UTR-mediated mRNA destabilization)
Dtx4	ENSMUSG00000039982	protein_coding	-	chr19:12466340-12501996	1.03127	0.484251	2.12961	1.09059	5e-05	0.000577962	up	207521	AI449438|BC044798|D930042H13|RNF155	MGI:MGI:2672905|Ensembl:ENSMUSG00000039982	19	19|19 A	deltex 4, E3 ubiquitin ligase	mmu04330(Notch signaling pathway)	GO:0005575(cellular_component)//GO:0005737(cytoplasm)	GO:0070740(tubulin-glutamic acid ligase activity)//GO:0008270(zinc ion binding)//GO:0070739(protein-glutamic acid ligase activity)//GO:0070735(protein-glycine ligase activity)//GO:0008766(UDP-N-acetylmuramoylalanyl-D-glutamyl-2,6-diaminopimelate-D-alanyl-D-alanine ligase activity)//GO:0070737(protein-glycine ligase activity, elongating)//GO:0018169(ribosomal S6-glutamic acid ligase activity)//GO:…	GO:0007219(Notch signaling pathway)//GO:0008150(biological_process)
Rab11fip2	ENSMUSG00000040022	protein_coding	-	chr19:59902883-59943654	1.75247	0.826368	2.12068	1.08453	5e-05	0.000577962	up	74998	4930470G04Rik|A830046J09Rik|AW558126|Nrip11	MGI:MGI:1922248|Ensembl:ENSMUSG00000040022|Vega:OTTMUSG00000036573	19	19|19 D3	RAB11 family interacting protein 2 (class I)	mmu04144(Endocytosis)	GO:0016020(membrane)//GO:0005654(nucleoplasm)//GO:0005886(plasma membrane)//GO:0043231(intracellular membrane-bounded organelle)//GO:0005768(endosome)	GO:0019901(protein kinase binding)//GO:0017137(Rab GTPase binding)//GO:0042803(protein homodimerization activity)	GO:0035773(insulin secretion involved in cellular response to glucose stimulus)//GO:0006810(transport)//GO:0015031(protein transport)//GO:0045055(regulated exocytosis)//GO:0030010(establishment of cell polarity)
Rbms2	ENSMUSG00000040043	protein_coding	-	chr10:128129469-128180297	4.71257	2.24653	2.09772	1.06882	5e-05	0.000577962	up	56516	2610315E04Rik|Scr3	MGI:MGI:1861776|Ensembl:ENSMUSG00000040043	10	10|10 D3	RNA binding motif, single stranded interacting protein 2		GO:0005634(nucleus)	GO:0044822(poly(A) RNA binding)//GO:0000166(nucleotide binding)//GO:0003676(nucleic acid binding)//GO:0003723(RNA binding)
Maob	ENSMUSG00000040147	protein_coding	-	chrX:16709281-16817366	158.296	76.109	2.07987	1.05649	5e-05	0.000577962	up	109731	6330414K01Rik|MAO-B	MGI:MGI:96916|Ensembl:ENSMUSG00000040147|Vega:OTTMUSG00000016927	X	X A1.2|X 11.88 cM	monoamine oxidase B	mmu00260(Glycine, serine and threonine metabolism)//mmu00330(Arginine and proline metabolism)//mmu00340(Histidine metabolism)//mmu00350(Tyrosine metabolism)//mmu00360(Phenylalanine metabolism)//mmu00380(Tryptophan metabolism)//mmu00982(Drug metabolism - cytochrome P450)//mmu01100(Metabolic pathways)//mmu04726(Serotonergic synapse)//mmu04728(Dopaminergic synapse)//mmu05030(Cocaine addiction)//mmu0…	GO:0005743(mitochondrial inner membrane)//GO:0070062(extracellular exosome)//GO:0016020(membrane)//GO:0016021(integral component of membrane)//GO:0005739(mitochondrion)//GO:0005741(mitochondrial outer membrane)	GO:0050660(flavin adenine dinucleotide binding)//GO:0016491(oxidoreductase activity)//GO:0008131(primary amine oxidase activity)//GO:0042803(protein homodimerization activity)	GO:0055114(oxidation-reduction process)//GO:0045964(positive regulation of dopamine metabolic process)//GO:0042135(neurotransmitter catabolic process)//GO:0014063(negative regulation of serotonin secretion)
Zfp704	ENSMUSG00000040209	protein_coding	-	chr3:9403063-9610085	0.857286	0.351839	2.43658	1.28486	5e-05	0.000577962	up	170753	C030026M03|C030034L19Rik|Gig1|Znf704	MGI:MGI:2180715|Ensembl:ENSMUSG00000040209|Vega:OTTMUSG00000051452	3	3|3 A1	zinc finger protein 704		GO:0005634(nucleus)	GO:0001158(enhancer sequence-specific DNA binding)//GO:0046872(metal ion binding)	GO:0006357(regulation of transcription from RNA polymerase II promoter)
Accs	ENSMUSG00000040272	protein_coding	-	chr2:93833466-93849943	2.01474	0.781931	2.57662	1.36548	5e-05	0.000577962	up	329470	2610203E10Rik|Phacs	MGI:MGI:1919717|Ensembl:ENSMUSG00000040272|Vega:OTTMUSG00000014985	2	2|2 E1	1-aminocyclopropane-1-carboxylate synthase (non-functional)		GO:0005575(cellular_component)	GO:0030170(pyridoxal phosphate binding)//GO:0003824(catalytic activity)	GO:0009058(biosynthetic process)//GO:0008150(biological_process)
BC052040	ENSMUSG00000040282	protein_coding	+	chr2:115581715-115778768	1.63092	0.602411	2.70731	1.43686	5e-05	0.000577962	up	399568	-	MGI:MGI:3026886|Ensembl:ENSMUSG00000040282|Vega:OTTMUSG00000015218	2	2|2 E4	cDNA sequence BC052040		GO:0005575(cellular_component)	GO:0003674(molecular_function)	GO:0008150(biological_process)
Trim7	ENSMUSG00000040350	protein_coding	+	chr11:48825345-48853493	9.99146	3.13596	3.1861	1.67179	5e-05	0.000577962	up	94089	AI790312	MGI:MGI:2137353|Ensembl:ENSMUSG00000040350|Vega:OTTMUSG00000005519	11	11|11 B1.2	tripartite motif-containing 7		GO:0005622(intracellular)//GO:0005634(nucleus)//GO:0005737(cytoplasm)	GO:0008270(zinc ion binding)//GO:0046872(metal ion binding)	GO:0008150(biological_process)
Sgms1	ENSMUSG00000040451	protein_coding	-	chr19:32122726-32391184	4.71464	1.95955	2.40597	1.26662	5e-05	0.000577962	up	208449	9530058O11Rik|AI841905|C80702|Mob|Sms1|Sor1|Tmem23	MGI:MGI:2444110|Ensembl:ENSMUSG00000040451|Vega:OTTMUSG00000033408	19	19|19 C1	sphingomyelin synthase 1	mmu00600(Sphingolipid metabolism)//mmu01100(Metabolic pathways)//mmu04071(Sphingolipid signaling pathway)	GO:0005886(plasma membrane)//GO:0000138(Golgi trans cisterna)//GO:0016020(membrane)//GO:0005794(Golgi apparatus)//GO:0016021(integral component of membrane)//GO:0030173(integral component of Golgi membrane)//GO:0005783(endoplasmic reticulum)//GO:0005634(nucleus)	GO:0033188(sphingomyelin synthase activity)//GO:0016301(kinase activity)//GO:0016740(transferase activity)//GO:0047493(ceramide cholinephosphotransferase activity)	GO:0006665(sphingolipid metabolic process)//GO:0016310(phosphorylation)//GO:0010628(positive regulation of gene expression)//GO:0006686(sphingomyelin biosynthetic process)//GO:0006954(inflammatory response)//GO:0006629(lipid metabolic process)//GO:0006915(apoptotic process)//GO:2001237(negative regulation of extrinsic apoptotic signaling pathway)//GO:0016049(cell growth)
Cyp2b13	ENSMUSG00000040583	protein_coding	+	chr7:26061494-26096196	196.951	0.218541	901.21	9.81572	0.0039	0.0238967	up	13089	-	MGI:MGI:88599|Ensembl:ENSMUSG00000040583|Vega:OTTMUSG00000058411	7	7 A3|7 14.11 cM	cytochrome P450, family 2, subfamily b, polypeptide 13	mmu00140(Steroid hormone biosynthesis)//mmu00590(Arachidonic acid metabolism)//mmu00830(Retinol metabolism)//mmu01100(Metabolic pathways)//mmu05204(Chemical carcinogenesis)	GO:0043231(intracellular membrane-bounded organelle)	GO:0008392(arachidonic acid epoxygenase activity)//GO:0008395(steroid hydroxylase activity)	GO:0019373(epoxygenase P450 pathway)
Abcb1a	ENSMUSG00000040584	protein_coding	+	chr5:8660076-8748575	2.80674	0.515282	5.44699	2.44546	5e-05	0.000577962	up	18671	Abcb4|Evi32|Mdr1a|Mdr3|P-gp|Pgp|Pgy-3|Pgy3|mdr-3	MGI:MGI:97570|Ensembl:ENSMUSG00000040584|Vega:OTTMUSG00000029053	5	5 A1|5 3.43 cM	ATP-binding cassette, sub-family B (MDR/TAP), member 1A	mmu02010(ABC transporters)//mmu04976(Bile secretion)//mmu05206(MicroRNAs in cancer)	GO:0005886(plasma membrane)//GO:0070062(extracellular exosome)//GO:0045177(apical part of cell)//GO:0009986(cell surface)//GO:0016020(membrane)//GO:0016021(integral component of membrane)//GO:0031526(brush border membrane)//GO:0046581(intercellular canaliculus)	GO:0042623(ATPase activity, coupled)//GO:0005524(ATP binding)//GO:0008559(xenobiotic-transporting ATPase activity)//GO:0000166(nucleotide binding)//GO:0016887(ATPase activity)//GO:0042626(ATPase activity, coupled to transmembrane movement of substances)//GO:0016787(hydrolase activity)	GO:0060856(establishment of blood-brain barrier)//GO:0006855(drug transmembrane transport)//GO:2001025(positive regulation of response to drug)//GO:0002481(antigen processing and presentation of exogenous protein antigen via MHC class Ib, TAP-dependent)//GO:0002489(antigen processing and presentation of endogenous peptide antigen via MHC class Ib via ER pathway, TAP-dependent)//GO:0055085(transme…
Ildr2	ENSMUSG00000040612	protein_coding	+	chr1:166254138-166316823	6.25298	2.02292	3.09108	1.62811	5e-05	0.000577962	up	100039795	2810478N18Rik|3110063L10Rik|AI852300|D1Ertd471e|Dbsm1|ENSMUSG00000040612|Ll	MGI:MGI:1196370|Ensembl:ENSMUSG00000040612|Vega:OTTMUSG00000021748	1	1 H2.3|1 73.61 cM	immunoglobulin-like domain containing receptor 2		GO:0005783(endoplasmic reticulum)//GO:0016020(membrane)//GO:0016021(integral component of membrane)		GO:0009749(response to glucose)//GO:0030073(insulin secretion)//GO:0031016(pancreas development)//GO:0030154(cell differentiation)//GO:0048873(homeostasis of number of cells within a tissue)
Cyp2b9	ENSMUSG00000040660	protein_coding	+	chr7:26173410-26210661	210.753	0.324428	649.614	9.34344	5e-05	0.000577962	up	13094	Cyp2b	MGI:MGI:88600|Ensembl:ENSMUSG00000040660|Vega:OTTMUSG00000037984	7	7 A3|7 14.11 cM	cytochrome P450, family 2, subfamily b, polypeptide 9	mmu00140(Steroid hormone biosynthesis)//mmu00590(Arachidonic acid metabolism)//mmu00830(Retinol metabolism)//mmu01100(Metabolic pathways)//mmu05204(Chemical carcinogenesis)	GO:0005783(endoplasmic reticulum)//GO:0016020(membrane)//GO:0043231(intracellular membrane-bounded organelle)	GO:0005506(iron ion binding)//GO:0016712(oxidoreductase activity, acting on paired donors, with incorporation or reduction of molecular oxygen, reduced flavin or flavoprotein as one donor, and incorporation of one atom of oxygen)//GO:0070330(aromatase activity)//GO:0016705(oxidoreductase activity, acting on paired donors, with incorporation or reduction of molecular oxygen)//GO:0008392(arachidoni…	GO:0055114(oxidation-reduction process)//GO:0019373(epoxygenase P450 pathway)
Scamp5	ENSMUSG00000040722	protein_coding	-	chr9:57441327-57468024	5.1939	2.20536	2.35512	1.2358	5e-05	0.000577962	up	56807	Sc5	MGI:MGI:1928948|Ensembl:ENSMUSG00000040722	9	9|9 B	secretory carrier membrane protein 5		GO:0031201(SNARE complex)//GO:0005768(endosome)//GO:0005886(plasma membrane)//GO:0055038(recycling endosome membrane)//GO:0016020(membrane)//GO:0005794(Golgi apparatus)//GO:0016021(integral component of membrane)//GO:0045202(synapse)//GO:0008021(synaptic vesicle)//GO:0030054(cell junction)//GO:0000139(Golgi membrane)//GO:0031410(cytoplasmic vesicle)//GO:0032588(trans-Golgi network membrane)	GO:0003674(molecular_function)	GO:0050715(positive regulation of cytokine secretion)//GO:0006887(exocytosis)//GO:0045806(negative regulation of endocytosis)//GO:0006810(transport)//GO:0034976(response to endoplasmic reticulum stress)//GO:0015031(protein transport)//GO:0045956(positive regulation of calcium ion-dependent exocytosis)
Erf	ENSMUSG00000040857	protein_coding	-	chr7:25242560-25250761	10.4985	5.02067	2.09105	1.06423	5e-05	0.000577962	up	13875	-	MGI:MGI:109637|Ensembl:ENSMUSG00000040857|Vega:OTTMUSG00000029200	7	7 A3|7 13.73 cM	Ets2 repressor factor		GO:0005634(nucleus)//GO:0005794(Golgi apparatus)	GO:0000981(RNA polymerase II transcription factor activity, sequence-specific DNA binding)//GO:0003714(transcription corepressor activity)//GO:0003677(DNA binding)//GO:0043565(sequence-specific DNA binding)//GO:0003700(transcription factor activity, sequence-specific DNA binding)	GO:0010668(ectodermal cell differentiation)//GO:0060707(trophoblast giant cell differentiation)//GO:0006351(transcription, DNA-templated)//GO:0001701(in utero embryonic development)//GO:0000122(negative regulation of transcription from RNA polymerase II promoter)//GO:0006357(regulation of transcription from RNA polymerase II promoter)//GO:0006355(regulation of transcription, DNA-templated)//GO:00…
Lrit1	ENSMUSG00000041044	protein_coding	+	chr14:37054829-37064946	3.86736	1.71168	2.2594	1.17594	5e-05	0.000577962	up	239037	BC032270|Lrrc21	MGI:MGI:2385320|Ensembl:ENSMUSG00000041044|Vega:OTTMUSG00000027933	14	14|14 B	leucine-rich repeat, immunoglobulin-like and transmembrane domains 1		GO:0005783(endoplasmic reticulum)//GO:0016020(membrane)//GO:0016021(integral component of membrane)//GO:0030176(integral component of endoplasmic reticulum membrane)	GO:0003674(molecular_function)	GO:0008150(biological_process)
Arhgap11a	ENSMUSG00000041219	protein_coding	-	chr2:113831491-113848661	0.587804	0.170426	3.44903	1.78619	0.0001	0.00108407	up	228482	6530401L14Rik|mKIAA0013	MGI:MGI:2444300|Ensembl:ENSMUSG00000041219|Vega:OTTMUSG00000015203	2	2|2 E4	Rho GTPase activating protein 11A			GO:0003674(molecular_function)//GO:0005096(GTPase activator activity)	GO:0007165(signal transduction)
Elovl6	ENSMUSG00000041220	protein_coding	+	chr3:129532385-129638495	56.9792	6.56386	8.68075	3.11782	5e-05	0.000577962	up	170439	C77826|FAE|LCE	MGI:MGI:2156528|Ensembl:ENSMUSG00000041220|Vega:OTTMUSG00000054039	3	3|3 G3	ELOVL family member 6, elongation of long chain fatty acids (yeast)	mmu00062(Fatty acid elongation)//mmu01040(Biosynthesis of unsaturated fatty acids)//mmu01212(Fatty acid metabolism)	GO:0005783(endoplasmic reticulum)//GO:0016020(membrane)//GO:0016021(integral component of membrane)//GO:0030176(integral component of endoplasmic reticulum membrane)	GO:0016747(transferase activity, transferring acyl groups other than amino-acyl groups)//GO:0102336(3-oxo-arachidoyl-CoA synthase activity)//GO:0102337(3-oxo-cerotoyl-CoA synthase activity)//GO:0009922(fatty acid elongase activity)//GO:0102338(3-oxo-lignoceronyl-CoA synthase activity)//GO:0016740(transferase activity)	GO:0030148(sphingolipid biosynthetic process)//GO:0034625(fatty acid elongation, monounsaturated fatty acid)//GO:0030497(fatty acid elongation)//GO:0042759(long-chain fatty acid biosynthetic process)//GO:0006631(fatty acid metabolic process)//GO:0042761(very long-chain fatty acid biosynthetic process)//GO:0006629(lipid metabolic process)//GO:0006633(fatty acid biosynthetic process)//GO:0034626(fa…
Pklr	ENSMUSG00000041237	protein_coding	+	chr3:89136141-89160196	184.659	75.4642	2.44698	1.291	5e-05	0.000577962	up	18770	Pk-1|Pk1|R-PK	MGI:MGI:97604|Ensembl:ENSMUSG00000041237|Vega:OTTMUSG00000017504	3	3 F1|3 39.01 cM	pyruvate kinase liver and red blood cell	mmu00010(Glycolysis / Gluconeogenesis)//mmu00230(Purine metabolism)//mmu00620(Pyruvate metabolism)//mmu01100(Metabolic pathways)//mmu01200(Carbon metabolism)//mmu01230(Biosynthesis of amino acids)//mmu04910(Insulin signaling pathway)//mmu04930(Type II diabetes mellitus)//mmu04932(Non-alcoholic fatty liver disease (NAFLD))//mmu04950(Maturity onset diabetes of the young)	GO:0070062(extracellular exosome)//GO:0005829(cytosol)	GO:0005524(ATP binding)//GO:0004743(pyruvate kinase activity)//GO:0000287(magnesium ion binding)//GO:0000166(nucleotide binding)//GO:0030955(potassium ion binding)//GO:0016301(kinase activity)//GO:0003824(catalytic activity)//GO:0046872(metal ion binding)//GO:0016740(transferase activity)	GO:0008152(metabolic process)//GO:0009408(response to heat)//GO:0006096(glycolytic process)//GO:0033198(response to ATP)//GO:0006754(ATP biosynthetic process)//GO:0051707(response to other organism)//GO:0032869(cellular response to insulin stimulus)//GO:0051591(response to cAMP)//GO:0016310(phosphorylation)//GO:0005975(carbohydrate metabolic process)//GO:0010226(response to lithium ion)//GO:00428…
Tox	ENSMUSG00000041272	protein_coding	-	chr4:6686352-6991557	2.14046	0.721396	2.96711	1.56906	0.0002	0.00199742	up	252838	1700007F02Rik	MGI:MGI:2181659|Ensembl:ENSMUSG00000041272|Vega:OTTMUSG00000004332	4	4|4 A1	thymocyte selection-associated high mobility group box		GO:0005634(nucleus)	GO:0003677(DNA binding)
Katnal1	ENSMUSG00000041298	protein_coding	-	chr5:148874331-149015813	1.02162	0.398727	2.56219	1.35738	0.0289	0.110318	up	231912	-	MGI:MGI:2387638|Ensembl:ENSMUSG00000041298|Vega:OTTMUSG00000021231	5	5|5 G3	katanin p60 subunit A-like 1		GO:0005634(nucleus)//GO:0015630(microtubule cytoskeleton)//GO:0005856(cytoskeleton)//GO:0005737(cytoplasm)//GO:0005874(microtubule)	GO:0005524(ATP binding)//GO:0000166(nucleotide binding)//GO:0008017(microtubule binding)//GO:0008568(microtubule-severing ATPase activity)//GO:0016787(hydrolase activity)	GO:0031122(cytoplasmic microtubule organization)//GO:0007283(spermatogenesis)//GO:0051013(microtubule severing)
Gtf3c3	ENSMUSG00000041303	protein_coding	-	chr1:54397580-54438971	2.77812	1.32842	2.09129	1.06439	5e-05	0.000577962	up	98488	TF3C-gamma|TFIIIC102	MGI:MGI:2138383|Ensembl:ENSMUSG00000041303|Vega:OTTMUSG00000046944	1	1|1 C1.1	general transcription factor IIIC, polypeptide 3		GO:0031965(nuclear membrane)//GO:0005730(nucleolus)//GO:0005634(nucleus)//GO:0000127(transcription factor TFIIIC complex)	GO:0003674(molecular_function)	GO:0008150(biological_process)
Cep78	ENSMUSG00000041491	protein_coding	-	chr19:15955772-15984989	0.890827	0.202798	4.39268	2.1351	0.0329	0.121082	up	208518	5730599I05Rik|D030027P05	MGI:MGI:1924386|Ensembl:ENSMUSG00000041491	19	19|19 A	centrosomal protein 78		GO:0005813(centrosome)//GO:0005856(cytoskeleton)//GO:0005737(cytoplasm)	GO:0003674(molecular_function)	GO:0008150(biological_process)
Pnpla3	ENSMUSG00000041653	protein_coding	+	chr15:84167815-84189512	2.42775	0.0790768	30.7011	4.94022	5e-05	0.000577962	up	116939	Adpn	MGI:MGI:2151796|Ensembl:ENSMUSG00000041653	15	15|15 E3	patatin-like phospholipase domain containing 3	mmu00561(Glycerolipid metabolism)//mmu01100(Metabolic pathways)	GO:0005811(lipid particle)//GO:0016020(membrane)//GO:0016021(integral component of membrane)//GO:0005737(cytoplasm)	GO:0019707(protein-cysteine S-acyltransferase activity)//GO:0090595(acetyl-CoA:L-lysine N6-acetyltransferase)//GO:0034919(butyryl-CoA 2-C-propionyltransferase activity)//GO:0008080(N-acetyltransferase activity)//GO:0016751(S-succinyltransferase activity)//GO:0019107(myristoyltransferase activity)//GO:0052858(peptidyl-lysine N-acetyltransferase activity, acting on acetyl phosphate as donor)//GO:00…	GO:0008152(metabolic process)//GO:0016042(lipid catabolic process)//GO:0055088(lipid homeostasis)//GO:0019432(triglyceride biosynthetic process)//GO:0036153(triglyceride acyl-chain remodeling)//GO:0006629(lipid metabolic process)//GO:0019433(triglyceride catabolic process)
Btbd7	ENSMUSG00000041702	protein_coding	-	chr12:102784655-102878406	0.697831	0.303253	2.30114	1.20235	0.0012	0.00908432	up	238386	5730507E09Rik|8030448M07|E130118E17Rik|FUP1|mKIAA1525	MGI:MGI:1917858|Ensembl:ENSMUSG00000041702	12	12|12 E	BTB (POZ) domain containing 7		GO:0005634(nucleus)	GO:0003674(molecular_function)	GO:0060693(regulation of branching involved in salivary gland morphogenesis)//GO:0007275(multicellular organism development)
Pgm5	ENSMUSG00000041731	protein_coding	-	chr19:24683015-24861855	0.608537	0.175448	3.46847	1.7943	0.0032	0.02034	up	226041	4833423B07|9530034F03Rik|D830025G17|aciculin	MGI:MGI:1925668|Ensembl:ENSMUSG00000041731|Vega:OTTMUSG00000028323	19	19|19 B	phosphoglucomutase 5		GO:0030018(Z disc)//GO:0042383(sarcolemma)//GO:0009898(cytoplasmic side of plasma membrane)//GO:0043034(costamere)//GO:0014704(intercalated disc)//GO:0016010(dystrophin-associated glycoprotein complex)//GO:0001725(stress fiber)//GO:0005914(spot adherens junction)//GO:0030054(cell junction)//GO:0005737(cytoplasm)//GO:0005913(cell-cell adherens junction)//GO:0005856(cytoskeleton)//GO:0005925(focal …	GO:0004614(phosphoglucomutase activity)//GO:0046872(metal ion binding)//GO:0000287(magnesium ion binding)//GO:0005515(protein binding)//GO:0016868(intramolecular transferase activity, phosphotransferases)	GO:0005975(carbohydrate metabolic process)//GO:0071704(organic substance metabolic process)//GO:0007155(cell adhesion)//GO:0006006(glucose metabolic process)
Enc1	ENSMUSG00000041773	protein_coding	+	chr13:97241104-97253039	1.58141	0.562622	2.8108	1.49098	5e-05	0.000577962	up	13803	Nrpb|PIG10	MGI:MGI:109610|Ensembl:ENSMUSG00000041773	13	13|13 D1	ectodermal-neural cortex 1		GO:0000790(nuclear chromatin)//GO:0016363(nuclear matrix)//GO:0031463(Cul3-RING ubiquitin ligase complex)//GO:0005730(nucleolus)//GO:0005654(nucleoplasm)//GO:0005634(nucleus)//GO:0005856(cytoskeleton)//GO:0005737(cytoplasm)//GO:0043025(neuronal cell body)	GO:0003779(actin binding)	GO:0010976(positive regulation of neuron projection development)//GO:0010499(proteasomal ubiquitin-independent protein catabolic process)//GO:0016567(protein ubiquitination)//GO:0017148(negative regulation of translation)//GO:0007275(multicellular organism development)//GO:0007399(nervous system development)
Phlda3	ENSMUSG00000041801	protein_coding	+	chr1:135766118-135769136	2.67102	0.4607	5.79774	2.53549	5e-05	0.000577962	up	27280	Tih1	MGI:MGI:1351485|Ensembl:ENSMUSG00000041801|Vega:OTTMUSG00000022104	1	1 E4|1 59.26 cM	pleckstrin homology like domain, family A, member 3		GO:0016020(membrane)//GO:0005886(plasma membrane)//GO:0070062(extracellular exosome)//GO:0005737(cytoplasm)	GO:0005546(phosphatidylinositol-4,5-bisphosphate binding)//GO:0010314(phosphatidylinositol-5-phosphate binding)//GO:0043325(phosphatidylinositol-3,4-bisphosphate binding)//GO:0005547(phosphatidylinositol-3,4,5-trisphosphate binding)//GO:0032266(phosphatidylinositol-3-phosphate binding)//GO:0080025(phosphatidylinositol-3,5-bisphosphate binding)	GO:0043065(positive regulation of apoptotic process)//GO:0006915(apoptotic process)//GO:0042771(intrinsic apoptotic signaling pathway in response to DNA damage by p53 class mediator)//GO:0051898(negative regulation of protein kinase B signaling)
Mfsd9	ENSMUSG00000041945	protein_coding	-	chr1:40681711-41088850	0.818044	0.245405	3.33346	1.73702	5e-05	0.000577962	up	211798	4931419K03Rik	MGI:MGI:2443548|Ensembl:ENSMUSG00000041945|Vega:OTTMUSG00000022617	1	1|1 B	major facilitator superfamily domain containing 9		GO:0016020(membrane)//GO:0016021(integral component of membrane)	GO:0005215(transporter activity)	GO:0055085(transmembrane transport)//GO:0006810(transport)
S100a10	ENSMUSG00000041959	protein_coding	+	chr3:93555079-93564643	426.425	108.557	3.92812	1.97384	5e-05	0.000577962	up	20194	42C|AA409961|AL024248|CAL12|CLP11|Cal1l|p10|p11	MGI:MGI:1339468|Ensembl:ENSMUSG00000041959|Vega:OTTMUSG00000022124	3	3 40.51 cM|3 F1-F2	S100 calcium binding protein A10 (calpactin)		GO:0005783(endoplasmic reticulum)//GO:0019897(extrinsic component of plasma membrane)//GO:0045121(membrane raft)//GO:0070062(extracellular exosome)	GO:0005515(protein binding)//GO:0044325(ion channel binding)//GO:0005509(calcium ion binding)//GO:0042803(protein homodimerization activity)	GO:0090002(establishment of protein localization to plasma membrane)//GO:0051290(protein heterotetramerization)//GO:0051099(positive regulation of binding)//GO:0001765(membrane raft assembly)//GO:0006900(membrane budding)//GO:0051496(positive regulation of stress fiber assembly)//GO:0043547(positive regulation of GTPase activity)//GO:1900026(positive regulation of substrate adhesion-dependent cel…
Acacb	ENSMUSG00000042010	protein_coding	+	chr5:114146534-114250761	13.7132	5.56551	2.46396	1.30098	5e-05	0.000577962	up	100705	AI597064|AW743042|Acc2|Accb	MGI:MGI:2140940|Ensembl:ENSMUSG00000042010|Vega:OTTMUSG00000014407	5	5|5 F	acetyl-Coenzyme A carboxylase beta	mmu00061(Fatty acid biosynthesis)//mmu00620(Pyruvate metabolism)//mmu00640(Propanoate metabolism)//mmu01100(Metabolic pathways)//mmu04152(AMPK signaling pathway)//mmu04910(Insulin signaling pathway)//mmu04920(Adipocytokine signaling pathway)//mmu04922(Glucagon signaling pathway)//mmu04931(Insulin resistance)	GO:0005739(mitochondrion)//GO:0005634(nucleus)//GO:0016020(membrane)	GO:0009374(biotin binding)//GO:0005524(ATP binding)//GO:0003989(acetyl-CoA carboxylase activity)//GO:0000166(nucleotide binding)//GO:0016874(ligase activity)//GO:0003824(catalytic activity)//GO:0046872(metal ion binding)//GO:0004075(biotin carboxylase activity)	GO:0010629(negative regulation of gene expression)//GO:0043086(negative regulation of catalytic activity)//GO:0008152(metabolic process)//GO:0031999(negative regulation of fatty acid beta-oxidation)//GO:0051289(protein homotetramerization)//GO:0010906(regulation of glucose metabolic process)//GO:0031667(response to nutrient levels)//GO:0014070(response to organic cyclic compound)//GO:0060421(posi…
2010003K11Rik	ENSMUSG00000042041	protein_coding	-	chr19:4496789-4498583	30.428	6.61474	4.60002	2.20164	5e-05	0.000577962	up	69861	-	MGI:MGI:1917111|Ensembl:ENSMUSG00000042041	19	19|19 A	RIKEN cDNA 2010003K11 gene		GO:0005575(cellular_component)	GO:0003674(molecular_function)	GO:0008150(biological_process)
Dmgdh	ENSMUSG00000042102	protein_coding	+	chr13:93674432-93752831	323.84	131.882	2.45552	1.29603	5e-05	0.000577962	up	74129	1200014D15Rik|AI787269	MGI:MGI:1921379|Ensembl:ENSMUSG00000042102|Vega:OTTMUSG00000024424	13	13|13 C3	dimethylglycine dehydrogenase precursor	mmu00260(Glycine, serine and threonine metabolism)//mmu01100(Metabolic pathways)	GO:0005739(mitochondrion)	GO:0044822(poly(A) RNA binding)//GO:0050660(flavin adenine dinucleotide binding)//GO:0016491(oxidoreductase activity)//GO:0005542(folic acid binding)//GO:0047865(dimethylglycine dehydrogenase activity)	GO:0055114(oxidation-reduction process)//GO:0006544(glycine metabolic process)//GO:0035999(tetrahydrofolate interconversion)
Uggt2	ENSMUSG00000042104	protein_coding	-	chr14:118985038-119115074	1.865	0.683099	2.73021	1.44901	0.0044	0.0262233	up	66435	1810064L21Rik|3110001A05Rik|3110027P15Rik|A230065J02Rik|AW047562|Ugcgl2	MGI:MGI:1913685|Ensembl:ENSMUSG00000042104|Vega:OTTMUSG00000033561	14	14|14 E4	UDP-glucose glycoprotein glucosyltransferase 2	mmu04141(Protein processing in endoplasmic reticulum)	GO:0005783(endoplasmic reticulum)	GO:0051082(unfolded protein binding)//GO:0003980(UDP-glucose:glycoprotein glucosyltransferase activity)	GO:0071712(ER-associated misfolded protein catabolic process)//GO:0018279(protein N-linked glycosylation via asparagine)//GO:0030968(endoplasmic reticulum unfolded protein response)//GO:0051084('de novo' posttranslational protein folding)
Rassf4	ENSMUSG00000042129	protein_coding	-	chr6:116633007-116673836	4.25992	0.727287	5.85728	2.55023	0.0002	0.00199742	up	213391	3830411C14Rik|AD037|AI586137	MGI:MGI:2386853|Ensembl:ENSMUSG00000042129|Vega:OTTMUSG00000056832	6	6|6 E3	Ras association (RalGDS/AF-6) domain family member 4		GO:0005575(cellular_component)	GO:0003674(molecular_function)	GO:0007049(cell cycle)//GO:0007165(signal transduction)
Slc35f2	ENSMUSG00000042195	protein_coding	+	chr9:53771534-53818161	0.875556	0.147142	5.95041	2.57299	0.00015	0.00155599	up	72022	1500009K05Rik|AU019213	MGI:MGI:1919272|Ensembl:ENSMUSG00000042195	9	9|9 A5.3	solute carrier family 35, member F2		GO:0016020(membrane)//GO:0016021(integral component of membrane)//GO:0005575(cellular_component)	GO:0003674(molecular_function)	GO:0006810(transport)//GO:0008150(biological_process)
Pm20d1	ENSMUSG00000042251	protein_coding	+	chr1:131797380-131821473	37.5052	9.95052	3.76918	1.91425	5e-05	0.000577962	up	212933	4732466D17Rik|AI098026	MGI:MGI:2442939|Ensembl:ENSMUSG00000042251|Vega:OTTMUSG00000021544	1	1|1 E4	peptidase M20 domain containing 1		GO:0070062(extracellular exosome)//GO:0005576(extracellular region)	GO:0008233(peptidase activity)//GO:0008270(zinc ion binding)//GO:0070573(metallodipeptidase activity)//GO:0016787(hydrolase activity)//GO:0046872(metal ion binding)	GO:0008152(metabolic process)//GO:0050691(regulation of defense response to virus by host)//GO:1901215(negative regulation of neuron death)//GO:0050792(regulation of viral process)//GO:0043171(peptide catabolic process)//GO:0006508(proteolysis)
Lgalsl	ENSMUSG00000042363	protein_coding	-	chr11:20823575-20831056	4.15091	1.05906	3.91942	1.97064	5e-05	0.000577962	up	216551	1110067D22Rik|A530071M23|Grpa|Hspc159|Lgalsla	MGI:MGI:1916114|Ensembl:ENSMUSG00000042363|Vega:OTTMUSG00000005233	11	11 A3.1|11 13.53 cM	lectin, galactoside binding-like		GO:0005622(intracellular)	GO:0003674(molecular_function)//GO:0030246(carbohydrate binding)	GO:0008150(biological_process)
Zfp532	ENSMUSG00000042439	protein_coding	+	chr18:65580229-65689443	0.82143	0.370166	2.21908	1.14996	0.0034	0.0214162	up	328977	C530030I18Rik|Znf532|mKIAA1629	MGI:MGI:3036282|Ensembl:ENSMUSG00000042439|Vega:OTTMUSG00000044410	18	18|18 E1	zinc finger protein 532		GO:0005634(nucleus)	GO:0003676(nucleic acid binding)//GO:0003700(transcription factor activity, sequence-specific DNA binding)//GO:0043565(sequence-specific DNA binding)//GO:0044212(transcription regulatory region DNA binding)//GO:0046872(metal ion binding)//GO:0003677(DNA binding)	GO:0006351(transcription, DNA-templated)//GO:0006355(regulation of transcription, DNA-templated)//GO:0008150(biological_process)
Tom1	ENSMUSG00000042870	protein_coding	+	chr8:75033685-75070121	5.80222	1.74685	3.32153	1.73185	5e-05	0.000577962	up	21968	-	MGI:MGI:1338026|Ensembl:ENSMUSG00000042870	8	8|8 C1	target of myb1 trafficking protein		GO:0005768(endosome)//GO:0070062(extracellular exosome)//GO:0016020(membrane)//GO:0005829(cytosol)//GO:0005622(intracellular)//GO:0005769(early endosome)//GO:0005737(cytoplasm)	GO:0005515(protein binding)//GO:0030276(clathrin binding)	GO:0006810(transport)//GO:0015031(protein transport)//GO:0006886(intracellular protein transport)
Trim56	ENSMUSG00000043279	protein_coding	-	chr5:137105643-137116209	0.865051	0.373066	2.31877	1.21336	0.01455	0.0665361	up	384309	A130009K11Rik|Gm452|RNF109	MGI:MGI:2685298|Ensembl:ENSMUSG00000043279|Vega:OTTMUSG00000023415	5	5|5 G2	tripartite motif-containing 56		GO:0005622(intracellular)//GO:0005737(cytoplasm)	GO:0070740(tubulin-glutamic acid ligase activity)//GO:0008270(zinc ion binding)//GO:0070739(protein-glutamic acid ligase activity)//GO:0070735(protein-glycine ligase activity)//GO:0008766(UDP-N-acetylmuramoylalanyl-D-glutamyl-2,6-diaminopimelate-D-alanyl-D-alanine ligase activity)//GO:0070737(protein-glycine ligase activity, elongating)//GO:0004842(ubiquitin-protein transferase activity)//GO:0018…	GO:0002376(immune system process)//GO:0045087(innate immune response)//GO:0032608(interferon-beta production)//GO:0046597(negative regulation of viral entry into host cell)//GO:0051607(defense response to virus)//GO:1902187(negative regulation of viral release from host cell)//GO:0034340(response to type I interferon)//GO:0070534(protein K63-linked ubiquitination)
Acot6	ENSMUSG00000043487	protein_coding	+	chr12:84100653-84111349	1.44249	0.228187	6.32151	2.66027	5e-05	0.000577962	up	217700	4632408A20Rik|A330054B07|BE688602	MGI:MGI:1921287|Ensembl:ENSMUSG00000043487|Vega:OTTMUSG00000027618	12	12|12 D1	acyl-CoA thioesterase 6		GO:0005777(peroxisome)	GO:0016289(CoA hydrolase activity)//GO:0047617(acyl-CoA hydrolase activity)//GO:0052689(carboxylic ester hydrolase activity)//GO:0034946(3-isopropylbut-3-enoyl-CoA thioesterase activity)//GO:0016787(hydrolase activity)//GO:0034869(2,4,4-trimethyl-3-oxopentanoyl-CoA thioesterase activity)//GO:0016790(thiolester hydrolase activity)//GO:0044466(glutaryl-CoA hydrolase activity)//GO:0034843(2-oxogluta…	GO:0006637(acyl-CoA metabolic process)
Ccdc141	ENSMUSG00000044033	protein_coding	-	chr2:77009901-77170636	6.44929	3.14967	2.04761	1.03394	0.01345	0.0627187	up	545428	2610301F02Rik|CAMDI|ENSMUSG00000075261	MGI:MGI:1919735|Ensembl:ENSMUSG00000044033|Vega:OTTMUSG00000013215	2	2|2 C3	coiled-coil domain containing 141		GO:0005813(centrosome)//GO:0005737(cytoplasm)	GO:0005515(protein binding)	GO:0021799(cerebral cortex radially oriented cell migration)//GO:0051642(centrosome localization)
Nhlrc1	ENSMUSG00000044231	protein_coding	-	chr13:47012557-47014850	1.59514	0.354941	4.49409	2.16803	5e-05	0.000577962	up	105193	AI505271|B230309E09Rik|EPM2B	MGI:MGI:2145264|Ensembl:ENSMUSG00000044231	13	13|13 A5	NHL repeat containing 1	mmu04120(Ubiquitin mediated proteolysis)	GO:0005783(endoplasmic reticulum)//GO:0005634(nucleus)//GO:0048471(perinuclear region of cytoplasm)	GO:0070740(tubulin-glutamic acid ligase activity)//GO:0008270(zinc ion binding)//GO:0070739(protein-glutamic acid ligase activity)//GO:0070735(protein-glycine ligase activity)//GO:0008766(UDP-N-acetylmuramoylalanyl-D-glutamyl-2,6-diaminopimelate-D-alanyl-D-alanine ligase activity)//GO:0070737(protein-glycine ligase activity, elongating)//GO:0004842(ubiquitin-protein transferase activity)//GO:0018…	GO:0031398(positive regulation of protein ubiquitination)//GO:0043161(proteasome-mediated ubiquitin-dependent protein catabolic process)//GO:0000209(protein polyubiquitination)//GO:0006914(autophagy)
Pced1b	ENSMUSG00000044250	protein_coding	+	chr15:97244073-97385689	1.73641	0.835299	2.07878	1.05574	0.0497	0.163657	up	239647	Fam113b	MGI:MGI:2446270|Ensembl:ENSMUSG00000044250	15	15|15 F1	PC-esterase domain containing 1B		GO:0005575(cellular_component)	GO:0003674(molecular_function)	GO:0008150(biological_process)
Snhg11	ENSMUSG00000044349	protein_coding	+	chr2:158375637-158386145	9.96548	2.65766	3.74971	1.90678	5e-05	0.000577962	up	319317	A930034L06Rik|AI854265|AL022637|AW319638|E130013N09Rik	MGI:MGI:2441845|Ensembl:ENSMUSG00000044349|Vega:OTTMUSG00000015934	2	2|2 H1	small nucleolar RNA host gene 11		GO:0005575(cellular_component)	GO:0003674(molecular_function)	GO:0008150(biological_process)
Slc15a5	ENSMUSG00000044378	protein_coding	-	chr6:137983585-138079916	29.8584	9.14175	3.26617	1.7076	5e-05	0.000577962	up	277898	9830102E05Rik	MGI:MGI:3607714|Ensembl:ENSMUSG00000044378|Vega:OTTMUSG00000022836	6	6|6 G1	solute carrier family 15, member 5		GO:0016020(membrane)//GO:0016021(integral component of membrane)//GO:0005575(cellular_component)	GO:0003674(molecular_function)//GO:0005215(transporter activity)//GO:0015293(symporter activity)	GO:0015833(peptide transport)//GO:0006810(transport)//GO:0015031(protein transport)//GO:0008150(biological_process)
Tlr7	ENSMUSG00000044583	protein_coding	-	chrX:167304928-167330558	0.63764	0.255659	2.4941	1.31852	0.0255	0.101044	up	170743	-	MGI:MGI:2176882|Ensembl:ENSMUSG00000044583|Vega:OTTMUSG00000019578	X	X|X F5	toll-like receptor 7	mmu04620(Toll-like receptor signaling pathway)//mmu05162(Measles)//mmu05164(Influenza A)	GO:0005768(endosome)//GO:0005764(lysosome)//GO:0005887(integral component of plasma membrane)//GO:0043235(receptor complex)//GO:0016020(membrane)//GO:0005886(plasma membrane)//GO:0016021(integral component of membrane)//GO:0031410(cytoplasmic vesicle)//GO:0005783(endoplasmic reticulum)//GO:0032009(early phagosome)//GO:0005737(cytoplasm)	GO:0003727(single-stranded RNA binding)//GO:0004872(receptor activity)//GO:0035197(siRNA binding)//GO:0003725(double-stranded RNA binding)//GO:0004888(transmembrane signaling receptor activity)//GO:0008144(drug binding)//GO:0005515(protein binding)	GO:0051607(defense response to virus)//GO:0032722(positive regulation of chemokine production)//GO:0002376(immune system process)//GO:0045087(innate immune response)//GO:0045416(positive regulation of interleukin-8 biosynthetic process)//GO:0002755(MyD88-dependent toll-like receptor signaling pathway)//GO:0034154(toll-like receptor 7 signaling pathway)//GO:0032757(positive regulation of interleuk…
Ly6k	ENSMUSG00000044678	protein_coding	-	chr15:74784064-74800640	1.6192	0	inf	inf	5e-05	0.000577962	up	76486	2410015A16Rik|3110035B01Rik|mLy-6K	MGI:MGI:1923736|Ensembl:ENSMUSG00000044678|Vega:OTTMUSG00000035280	15	-	lymphocyte antigen 6 complex, locus K		GO:0005886(plasma membrane)//GO:0005576(extracellular region)//GO:0009986(cell surface)//GO:0016020(membrane)//GO:0031225(anchored component of membrane)//GO:0005737(cytoplasm)	GO:0005515(protein binding)	GO:0007339(binding of sperm to zona pellucida)//GO:0030317(sperm motility)
Serpinb1a	ENSMUSG00000044734	protein_coding	-	chr13:32842091-32903878	34.3849	1.63449	21.037	4.39486	5e-05	0.000577962	up	66222	1190005M04Rik|AI325983|EI|EIA|ELANH2|LEI|M/NEI|MNEI|PI2	MGI:MGI:1913472|Ensembl:ENSMUSG00000044734|Vega:OTTMUSG00000000694	13	13 13.75 cM|13 A4	serine (or cysteine) peptidase inhibitor, clade B, member 1a	mmu05146(Amoebiasis)	GO:0016020(membrane)//GO:0070062(extracellular exosome)//GO:0005615(extracellular space)//GO:0005737(cytoplasm)	GO:0030414(peptidase inhibitor activity)//GO:0004867(serine-type endopeptidase inhibitor activity)	GO:0042176(regulation of protein catabolic process)//GO:0010466(negative regulation of peptidase activity)
Defb1	ENSMUSG00000044748	protein_coding	+	chr8:21776598-21795185	1.85393	0.619493	2.99266	1.58143	0.0022	0.0150315	up	13214	AW260221|BD-1	MGI:MGI:1096878|Ensembl:ENSMUSG00000044748|Vega:OTTMUSG00000019983	8	8 10.35 cM|8 A4	defensin beta 1		GO:0005576(extracellular region)//GO:0005615(extracellular space)		GO:0006952(defense response)//GO:0009617(response to bacterium)//GO:0045087(innate immune response)//GO:0042742(defense response to bacterium)
Zfp367	ENSMUSG00000044934	protein_coding	-	chr13:64133021-64154596	7.96532	3.20113	2.48828	1.31515	0.0006	0.00503077	up	238673	8030486J21Rik|ZFF29a|ZFF29b|Znf367	MGI:MGI:2442266|Ensembl:ENSMUSG00000044934|Vega:OTTMUSG00000027754	13	13|13 B3	zinc finger protein 367		GO:0005654(nucleoplasm)//GO:0005634(nucleus)	GO:0003676(nucleic acid binding)//GO:0046872(metal ion binding)//GO:0003677(DNA binding)//GO:0003700(transcription factor activity, sequence-specific DNA binding)	GO:0006357(regulation of transcription from RNA polymerase II promoter)//GO:0006351(transcription, DNA-templated)//GO:0006355(regulation of transcription, DNA-templated)
S1pr5	ENSMUSG00000045087	protein_coding	-	chr9:21242911-21248443	5.80799	2.05916	2.82056	1.49598	5e-05	0.000577962	up	94226	Edg8|S1P5|lpB4	MGI:MGI:2150641|Ensembl:ENSMUSG00000045087|Vega:OTTMUSG00000028855	9	9|9 A4	sphingosine-1-phosphate receptor 5	mmu04071(Sphingolipid signaling pathway)//mmu04080(Neuroactive ligand-receptor interaction)	GO:0016020(membrane)//GO:0005886(plasma membrane)//GO:0016021(integral component of membrane)	GO:0004871(signal transducer activity)//GO:0004930(G-protein coupled receptor activity)//GO:0038036(sphingosine-1-phosphate receptor activity)	GO:0007186(G-protein coupled receptor signaling pathway)//GO:0007165(signal transduction)
Arhgef37	ENSMUSG00000045094	protein_coding	-	chr18:61493793-61536536	1.85419	0.619575	2.99268	1.58144	5e-05	0.000577962	up	328967	4933429F08Rik	MGI:MGI:3045339|Ensembl:ENSMUSG00000045094	18	18|18 E1	Rho guanine nucleotide exchange factor (GEF) 37		GO:0005575(cellular_component)//GO:0005737(cytoplasm)	GO:0005089(Rho guanyl-nucleotide exchange factor activity)//GO:0003674(molecular_function)//GO:0005085(guanyl-nucleotide exchange factor activity)	GO:0035023(regulation of Rho protein signal transduction)//GO:0008150(biological_process)
Dmd	ENSMUSG00000045103	protein_coding	+	chrX:82814909-85206141	5.47793	2.15379	2.54339	1.34675	0.0088	0.0453054	up	13405	DXSmh7|DXSmh9|Dp427|Dp71|dys|mdx|pke	MGI:MGI:94909|Ensembl:ENSMUSG00000045103|Vega:OTTMUSG00000017938	X	X 38.38 cM|X C	dystrophin, muscular dystrophy	mmu05410(Hypertrophic cardiomyopathy (HCM))//mmu05412(Arrhythmogenic right ventricular cardiomyopathy (ARVC))//mmu05414(Dilated cardiomyopathy)//mmu05416(Viral myocarditis)	GO:0030018(Z disc)//GO:0005886(plasma membrane)//GO:0044306(neuron projection terminus)//GO:0045121(membrane raft)//GO:0009986(cell surface)//GO:0043034(costamere)//GO:0016020(membrane)//GO:0043234(protein complex)//GO:0030175(filopodium)//GO:0045211(postsynaptic membrane)//GO:0045202(synapse)//GO:0031527(filopodium membrane)//GO:0030054(cell junction)//GO:0042383(sarcolemma)//GO:0016010(dystroph…	GO:0050998(nitric-oxide synthase binding)//GO:0008270(zinc ion binding)//GO:0008307(structural constituent of muscle)//GO:0005200(structural constituent of cytoskeleton)//GO:0002162(dystroglycan binding)//GO:0017166(vinculin binding)//GO:0017022(myosin binding)//GO:0046872(metal ion binding)//GO:0003779(actin binding)//GO:0005515(protein binding)	GO:0007517(muscle organ development)//GO:0021629(olfactory nerve structural organization)//GO:0002027(regulation of heart rate)//GO:0016203(muscle attachment)//GO:0035994(response to muscle stretch)//GO:0007519(skeletal muscle tissue development)//GO:1901385(regulation of voltage-gated calcium channel activity)//GO:0060314(regulation of ryanodine-sensitive calcium-release channel activity)//GO:00…
Tubb2b	ENSMUSG00000045136	protein_coding	-	chr13:34127007-34150876	1.33269	0.183653	7.25658	2.85929	0.0001	0.00108407	up	73710	2410129E14Rik|brdp	MGI:MGI:1920960|Ensembl:ENSMUSG00000045136	13	13|13 A4	tubulin, beta 2B class IIB	mmu04145(Phagosome)//mmu04540(Gap junction)	GO:0005634(nucleus)//GO:0005856(cytoskeleton)//GO:0005737(cytoplasm)//GO:0005874(microtubule)	GO:0000166(nucleotide binding)//GO:0005525(GTP binding)//GO:0005200(structural constituent of cytoskeleton)//GO:0003924(GTPase activity)	GO:0001764(neuron migration)//GO:0007017(microtubule-based process)
Dcaf12l1	ENSMUSG00000045284	protein_coding	-	chrX:44786569-44793880	2.15077	0.789298	2.72491	1.44621	5e-05	0.000577962	up	245404	9330180J20|A230038L21Rik|Decaf12l1|Wdr40b	MGI:MGI:2444462|Ensembl:ENSMUSG00000045284|Vega:OTTMUSG00000017414	X	X|X A4	DDB1 and CUL4 associated factor 12-like 1		GO:0005575(cellular_component)	GO:0003674(molecular_function)	GO:0008150(biological_process)
Rtn4rl1	ENSMUSG00000045287	protein_coding	+	chr11:75193782-75267769	3.05086	1.39846	2.18159	1.12538	5e-05	0.000577962	up	237847	Ngr3|Ngrh2|Ngrl2	MGI:MGI:2661375|Ensembl:ENSMUSG00000045287|Vega:OTTMUSG00000006197	11	11|11 B5	reticulon 4 receptor-like 1		GO:0005886(plasma membrane)//GO:0070062(extracellular exosome)//GO:0046658(anchored component of plasma membrane)//GO:0009986(cell surface)//GO:0016020(membrane)//GO:0031225(anchored component of membrane)//GO:0009897(external side of plasma membrane)//GO:0045121(membrane raft)//GO:0016021(integral component of membrane)//GO:0005737(cytoplasm)	GO:0004872(receptor activity)//GO:0004860(protein kinase inhibitor activity)	GO:0006469(negative regulation of protein kinase activity)//GO:0019221(cytokine-mediated signaling pathway)//GO:0031103(axon regeneration)//GO:0046426(negative regulation of JAK-STAT cascade)
Adrb2	ENSMUSG00000045730	protein_coding	-	chr18:62177816-62179959	1.15792	0.513605	2.25449	1.1728	0.00245	0.0163787	up	11555	Adrb-2|Badm|Gpcr7	MGI:MGI:87938|Ensembl:ENSMUSG00000045730	18	18 E1|18 35.1 cM	adrenergic receptor, beta 2	mmu04020(Calcium signaling pathway)//mmu04022(cGMP-PKG signaling pathway)//mmu04024(cAMP signaling pathway)//mmu04080(Neuroactive ligand-receptor interaction)//mmu04144(Endocytosis)//mmu04261(Adrenergic signaling in cardiomyocytes)//mmu04923(Regulation of lipolysis in adipocytes)//mmu04924(Renin secretion)//mmu04970(Salivary secretion)	GO:0005768(endosome)//GO:0005886(plasma membrane)//GO:0005887(integral component of plasma membrane)//GO:0043235(receptor complex)//GO:0005901(caveola)//GO:0016020(membrane)//GO:0030425(dendrite)//GO:0030424(axon)//GO:0016021(integral component of membrane)//GO:0032809(neuronal cell body membrane)//GO:0043231(intracellular membrane-bounded organelle)//GO:0016324(apical plasma membrane)//GO:000563…	GO:0008144(drug binding)//GO:0035255(ionotropic glutamate receptor binding)//GO:0032403(protein complex binding)//GO:0031713(B2 bradykinin receptor binding)//GO:0015459(potassium channel regulator activity)//GO:0004871(signal transducer activity)//GO:0001965(G-protein alpha-subunit binding)//GO:0042803(protein homodimerization activity)//GO:0051380(norepinephrine binding)//GO:0008179(adenylate cy…	GO:0090331(negative regulation of platelet aggregation)//GO:0071880(adenylate cyclase-activating adrenergic receptor signaling pathway)//GO:0048633(positive regulation of skeletal muscle tissue growth)//GO:0045986(negative regulation of smooth muscle contraction)//GO:0009409(response to cold)//GO:1904925(positive regulation of mitophagy in response to mitochondrial depolarization)//GO:0042312(reg…
Mms22l	ENSMUSG00000045751	protein_coding	+	chr4:24496450-24602950	0.869084	0.28651	3.03335	1.60091	0.0023	0.0155926	up	212377	F730047E07Rik|Gm134	MGI:MGI:2684980|Ensembl:ENSMUSG00000045751|Vega:OTTMUSG00000004797	4	4|4 A3	MMS22-like, DNA repair protein		GO:0035101(FACT complex)//GO:0005654(nucleoplasm)//GO:0042555(MCM complex)//GO:0005634(nucleus)//GO:0043596(nuclear replication fork)	GO:0003674(molecular_function)	GO:0031297(replication fork processing)//GO:0006974(cellular response to DNA damage stimulus)//GO:0006281(DNA repair)//GO:0000724(double-strand break repair via homologous recombination)
Basp1	ENSMUSG00000045763	protein_coding	-	chr15:25363284-25413764	0.594121	0.289694	2.05085	1.03622	0.03465	0.125503	up	70350	2610024P12Rik|CAP-23|CAP23|Ckap3|NAP-22|NAP22	MGI:MGI:1917600|Ensembl:ENSMUSG00000045763	15	15|15 B1	brain abundant, membrane attached signal protein 1		GO:0005886(plasma membrane)//GO:0070062(extracellular exosome)//GO:0016020(membrane)//GO:0030054(cell junction)//GO:0008180(COP9 signalosome)//GO:0031982(vesicle)//GO:0042995(cell projection)//GO:0016607(nuclear speck)//GO:0005634(nucleus)//GO:0005737(cytoplasm)	GO:0003714(transcription corepressor activity)//GO:0005515(protein binding)//GO:0019904(protein domain specific binding)//GO:0044212(transcription regulatory region DNA binding)	GO:0072112(glomerular visceral epithelial cell differentiation)//GO:0045892(negative regulation of transcription, DNA-templated)
Slc16a5	ENSMUSG00000045775	protein_coding	+	chr11:115462044-115474398	22.9715	3.02854	7.585	2.92315	5e-05	0.000577962	up	217316	A130015N09Rik|MCT 5|MCT 6|MCT5	MGI:MGI:2443515|Ensembl:ENSMUSG00000045775|Vega:OTTMUSG00000003442	11	11|11 E2	solute carrier family 16 (monocarboxylic acid transporters), member 5		GO:0016020(membrane)//GO:0005886(plasma membrane)//GO:0005887(integral component of plasma membrane)//GO:0016021(integral component of membrane)	GO:0015129(lactate transmembrane transporter activity)//GO:0015293(symporter activity)	GO:0055085(transmembrane transport)//GO:0006810(transport)//GO:0035879(plasma membrane lactate transport)
Lrtm1	ENSMUSG00000045776	protein_coding	+	chr14:28904946-29721864	7.95127	0.209844	37.8914	5.2438	5e-05	0.000577962	up	319476	A930016D02Rik	MGI:MGI:2442106|Ensembl:ENSMUSG00000045776	14	14|14 A3	leucine-rich repeats and transmembrane domains 1		GO:0016020(membrane)//GO:0016021(integral component of membrane)//GO:0005737(cytoplasm)	GO:0004860(protein kinase inhibitor activity)	GO:0006469(negative regulation of protein kinase activity)//GO:0019221(cytokine-mediated signaling pathway)//GO:0051965(positive regulation of synapse assembly)//GO:0046426(negative regulation of JAK-STAT cascade)
Lyrm2	ENSMUSG00000045854	protein_coding	+	chr4:32800252-32801559	42.9113	15.6769	2.73724	1.45272	5e-05	0.000577962	up	108755	2610208E05Rik	MGI:MGI:1917573|Ensembl:ENSMUSG00000045854|Vega:OTTMUSG00000004974	4	4|4 A5	LYR motif containing 2		GO:0005739(mitochondrion)	GO:0003674(molecular_function)	GO:0008150(biological_process)
Snx12	ENSMUSG00000046032	protein_coding	-	chrX:101097785-101222563	6.37935	2.48942	2.56259	1.3576	5e-05	0.000577962	up	55988	2610001F05Rik|AW045757|SDP8	MGI:MGI:1919331|Ensembl:ENSMUSG00000046032|Vega:OTTMUSG00000018199	X	X|X C2	sorting nexin 12	mmu04144(Endocytosis)	GO:0005768(endosome)//GO:0005769(early endosome)//GO:0019898(extrinsic component of membrane)//GO:0070062(extracellular exosome)//GO:0016020(membrane)	GO:0008289(lipid binding)//GO:0019899(enzyme binding)//GO:0035091(phosphatidylinositol binding)	GO:0006897(endocytosis)//GO:0010629(negative regulation of gene expression)//GO:0010955(negative regulation of protein processing)//GO:0030100(regulation of endocytosis)//GO:0016050(vesicle organization)//GO:0042177(negative regulation of protein catabolic process)//GO:2000642(negative regulation of early endosome to late endosome transport)//GO:0051224(negative regulation of protein transport)//…
Olig1	ENSMUSG00000046160	protein_coding	+	chr16:91269768-91271939	6.49205	1.91066	3.3978	1.7646	5e-05	0.000577962	up	50914	AI836478|AW494459|Bhlhb6|Olg-1|Oligo1|bHLHe21	MGI:MGI:1355334|Ensembl:ENSMUSG00000046160|Vega:OTTMUSG00000019872	16	16|16 C3.3	oligodendrocyte transcription factor 1		GO:0005667(transcription factor complex)//GO:0005634(nucleus)	GO:0046983(protein dimerization activity)//GO:0005515(protein binding)//GO:0003677(DNA binding)//GO:0003700(transcription factor activity, sequence-specific DNA binding)	GO:0048663(neuron fate commitment)//GO:0007275(multicellular organism development)//GO:0006351(transcription, DNA-templated)//GO:0006355(regulation of transcription, DNA-templated)//GO:0048709(oligodendrocyte differentiation)
Ermp1	ENSMUSG00000046324	protein_coding	-	chr19:29608213-29648415	11.5551	5.05085	2.28775	1.19393	5e-05	0.000577962	up	226090	D19Ertd410e|D19Wsu12e|Fxna|mKIAA1815	MGI:MGI:106250|Ensembl:ENSMUSG00000046324|Vega:OTTMUSG00000034410	19	19 C1|19 24.17 cM	endoplasmic reticulum metallopeptidase 1		GO:0005783(endoplasmic reticulum)//GO:0016020(membrane)//GO:0016021(integral component of membrane)	GO:0008237(metallopeptidase activity)//GO:0008233(peptidase activity)//GO:0003674(molecular_function)//GO:0008234(cysteine-type peptidase activity)//GO:0046872(metal ion binding)//GO:0016787(hydrolase activity)	GO:0006508(proteolysis)//GO:0001541(ovarian follicle development)
[truncated: 207 more rows]

## Sheet: dn.db_vs_C
db vs C.down Fold Change: 2.0 p-value: 0.05 FPKM >= 0.1 in at least one group Column A: gene, the gene name. Column B: gene_id, the Ensembl gene identifier. Column C: biotype, protein_coding. Column D: strand, transcription direction. Column E: locus, genomic locus. chromosome: start-end. Column F ~ G, FPKM value of each group. Column H: fold change, fold change between two groups (inf: infinity,…
db vs C down-regulated genes
gene	gene_id	biotype	strand	locus	db_FPKM	C_FPKM	Fold change	log2(fold change)	p_value	FDR	Regulation	GeneID	Synonyms	dbXrefs	chromosome	map_location	description	pathway	GO-CC	GO-MF	GO-BP
[truncated: 439 more rows]
